# Supplementary material for: Multi-Omic Analysis of Two Common P53 Mutations: Proteins Regulated by Mutated P53 as Potential Targets for Immunotherapy
Source: Cancers (Basel). 2022 Aug 17;14(16):3975. doi: 10.3390/cancers14163975 (PMC9406384; doi:10.3390/cancers14163975)
Supplement: Supplementary file 1 [file cancers-14-03975-s001.zip › Supplementary Table S1.xlsx]

## Sheet: 175VS 273
ProbeName	p (Corr)	p	FC (abs)	Regulation	GeneSymbol	Description
A_33_P3280845	2.13263e-05	1.70123e-08	2157.2	up	THY1	Homo sapiens Thy-1 cell surface antigen (THY1), mRNA [NM_006288]
A_33_P3341686	0.00014878	1.99778e-06	833.917	up	XIST	Homo sapiens X (inactive)-specific transcript (non-protein coding) (XIST), non-coding RNA [NR_001564]
A_23_P1833	1.99335e-05	2.50476e-09	690.547	down	B3GAT1	Homo sapiens beta-1,3-glucuronyltransferase 1 (glucuronosyltransferase P) (B3GAT1), transcript variant 2, mRNA [NM_054025]
A_23_P401055	0.000185517	3.06828e-06	461.374	up	SOX2	Homo sapiens SRY (sex determining region Y)-box 2 (SOX2), mRNA [NM_003106]
A_23_P417918	0.000137187	1.58927e-06	450.973	up	PENK	Homo sapiens proenkephalin (PENK), transcript variant 2, mRNA [NM_006211]
A_23_P82651	3.60246e-05	7.07785e-08	432.5	up	NPTX2	Homo sapiens neuronal pentraxin II (NPTX2), mRNA [NM_002523]
A_23_P86470	0.000227558	4.52679e-06	375.005	up	CH25H	Homo sapiens cholesterol 25-hydroxylase (CH25H), mRNA [NM_003956]
A_23_P45365	3.88616e-05	9.8309e-08	290.661	up	COL4A5	Homo sapiens collagen, type IV, alpha 5 (COL4A5), transcript variant 2, mRNA [NM_033380]
A_23_P137665	4.59156e-05	1.42786e-07	219.385	up	CHI3L1	Homo sapiens chitinase 3-like 1 (cartilage glycoprotein-39) (CHI3L1), mRNA [NM_001276]
A_23_P144549	0.000238827	5.09332e-06	159.759	up	IBSP	Homo sapiens integrin-binding sialoprotein (IBSP), mRNA [NM_004967]
A_33_P3336257	1.99335e-05	3.11882e-09	151.647	up	IRX1	Homo sapiens iroquois homeobox 1 (IRX1), mRNA [NM_024337]
A_24_P86993	1.99335e-05	3.49885e-09	136.605	down	JAM3	Homo sapiens junctional adhesion molecule 3 (JAM3), transcript variant 1, mRNA [NM_032801]
A_23_P159952	2.02111e-05	7.60315e-09	112.832	up	BEX1	Homo sapiens brain expressed, X-linked 1 (BEX1), mRNA [NM_018476]
A_24_P271696	1.79239e-05	8.84226e-10	104.343	down	XAGE1A	Homo sapiens X antigen family, member 1A (XAGE1A), transcript variant a, mRNA [NM_001097592]
A_23_P335981	0.000453878	1.66903e-05	93.0549	up	HOXC12	Homo sapiens homeobox C12 (HOXC12), mRNA [NM_173860]
A_32_P465742	0.000142214	1.79148e-06	91.9401	up	PIP5K1B	Homo sapiens phosphatidylinositol-4-phosphate 5-kinase, type I, beta (PIP5K1B), transcript variant 2, mRNA [NM_003558]
A_24_P230540	3.53647e-05	6.51778e-08	91.6401	down	RNF212	Homo sapiens ring finger protein 212 (RNF212), transcript variant 2, mRNA [NM_194439]
A_32_P203430	6.00537e-05	3.06148e-07	90.619	up	ZNF30	Homo sapiens zinc finger protein 30 (ZNF30), transcript variant 3, mRNA [NM_194325]
A_32_P29965	2.55953e-05	3.00542e-08	90.5069	down	MAGEA9	Homo sapiens melanoma antigen family A, 9 (MAGEA9), mRNA [NM_005365]
A_33_P3404824	0.000115173	1.08614e-06	84.3845	down	ZNF300	Homo sapiens zinc finger protein 300 (ZNF300), transcript variant 1, mRNA [NM_001172831]
A_23_P411723	0.000221685	4.31918e-06	81.5827	up	PLAG1	Homo sapiens pleiomorphic adenoma gene 1 (PLAG1), transcript variant 1, mRNA [NM_002655]
A_33_P3415560	2.02111e-05	1.02463e-08	80.9214	down	ZFP82	Homo sapiens zinc finger protein 82 homolog (mouse) (ZFP82), mRNA [NM_133466]
A_24_P317762	2.17809e-05	2.07156e-08	76.9821	up	LY6E	Homo sapiens lymphocyte antigen 6 complex, locus E (LY6E), transcript variant 1, mRNA [NM_002346]
A_32_P180971	0.000105165	9.11441e-07	73.5062	down	LOC728323	Homo sapiens uncharacterized LOC728323 (LOC728323), non-coding RNA [NR_024437]
A_33_P3343432	0.000249278	5.52767e-06	71.2217	down	THEM4	Homo sapiens thioesterase superfamily member 4 (THEM4), mRNA [NM_053055]
A_23_P158725	2.02111e-05	5.77012e-09	68.3089	down	SLC16A3	Homo sapiens solute carrier family 16, member 3 (monocarboxylic acid transporter 4) (SLC16A3), transcript variant 2, mRNA [NM_001042422]
A_33_P3318439	0.000183401	3.01528e-06	65.4694	down	RNF212	Homo sapiens ring finger protein 212 (RNF212), transcript variant 1, mRNA [NM_001131034]
A_23_P72968	4.16215e-05	1.1689e-07	65.4645	up	ARHGAP36	Homo sapiens Rho GTPase activating protein 36 (ARHGAP36), mRNA [NM_144967]
A_33_P3392391	0.000608582	2.82188e-05	65.0149	up	CPT1C	Homo sapiens carnitine palmitoyltransferase 1C (CPT1C), transcript variant 3, mRNA [NM_001199752]
A_24_P245298	2.02111e-05	8.18385e-09	63.2122	down	TNFSF12	Homo sapiens tumor necrosis factor (ligand) superfamily, member 12 (TNFSF12), transcript variant 1, mRNA [NM_003809]
A_33_P3227375	2.02111e-05	4.52004e-09	62.9238	down	THBS2	Homo sapiens thrombospondin 2 (THBS2), mRNA [NM_003247]
A_23_P69863	2.02111e-05	7.5826e-09	60.8523	up	PCDHB5	Homo sapiens protocadherin beta 5 (PCDHB5), mRNA [NM_015669]
A_23_P111132	2.17809e-05	1.96016e-08	60.4586	down	HSPA1A	Homo sapiens heat shock 70kDa protein 1A (HSPA1A), mRNA [NM_005345]
A_23_P416813	2.55953e-05	3.00956e-08	59.926	down	ZFP82	Homo sapiens zinc finger protein 82 homolog (mouse) (ZFP82), mRNA [NM_133466]
A_23_P217178	9.42718e-05	7.36413e-07	59.4748	up	MAGEC1	Homo sapiens melanoma antigen family C, 1 (MAGEC1), mRNA [NM_005462]
A_33_P3365735	2.13263e-05	1.54972e-08	58.5949	down	THBS2	Homo sapiens thrombospondin 2 (THBS2), mRNA [NM_003247]
A_23_P164468	4.78323e-05	1.71521e-07	57.9762	down	ADNP2	Homo sapiens ADNP homeobox 2 (ADNP2), mRNA [NM_014913]
A_33_P3300253	0.000175275	2.7826e-06	57.207	up	PTPN20B	Homo sapiens protein tyrosine phosphatase, non-receptor type 20B (PTPN20B), transcript variant 1, mRNA [NM_001042357]
A_23_P421436	3.75929e-05	7.92207e-08	56.2765	up	ADD2	Homo sapiens adducin 2 (beta) (ADD2), transcript variant 4, mRNA [NM_017488]
A_23_P133408	0.000136486	1.56917e-06	55.9963	down	CSF2	Homo sapiens colony stimulating factor 2 (granulocyte-macrophage) (CSF2), mRNA [NM_000758]
A_23_P137007	5.33228e-05	2.41436e-07	55.2893	up	MAGEA10	Homo sapiens melanoma antigen family A, 10 (MAGEA10), transcript variant 1, mRNA [NM_001011543]
A_33_P3388148	0.000365287	1.12847e-05	54.0868	down	CHRNA3	Homo sapiens cholinergic receptor, nicotinic, alpha 3 (CHRNA3), transcript variant 2, mRNA [NM_001166694]
A_23_P160940	7.3747e-05	4.85666e-07	54.0423	down	ABCA4	Homo sapiens ATP-binding cassette, sub-family A (ABC1), member 4 (ABCA4), mRNA [NM_000350]
A_33_P3254096	2.02111e-05	4.77954e-09	53.7437	up	PI15	Homo sapiens peptidase inhibitor 15 (PI15), mRNA [NM_015886]
A_32_P190303	8.25442e-05	5.92122e-07	52.6227	down	LONRF2	Homo sapiens LON peptidase N-terminal domain and ring finger 2 (LONRF2), mRNA [NM_198461]
A_23_P110699	2.55953e-05	3.29455e-08	51.826	down	ZNF300	Homo sapiens zinc finger protein 300 (ZNF300), transcript variant 2, mRNA [NM_052860]
A_33_P3298159	3.00326e-05	4.72144e-08	51.1325	up	PTGDS	Homo sapiens prostaglandin D2 synthase 21kDa (brain) (PTGDS), mRNA [NM_000954]
A_23_P76774	0.000196516	3.43212e-06	50.0837	up	GSC	Homo sapiens goosecoid homeobox (GSC), mRNA [NM_173849]											The regulation is interpreted in SAOS 175 in comparison to SAOS 273:
A_24_P928510	0.000151358	2.05896e-06	49.5819	down	THEM4	Homo sapiens thioesterase superfamily member 4 (THEM4), mRNA [NM_053055]											RED indicating down regulation:
A_23_P434430	1.79239e-05	1.50779e-09	48.3739	down	ZNF439	Homo sapiens zinc finger protein 439 (ZNF439), mRNA [NM_152262]											Green indicating Upregulation:
A_23_P163567	2.50631e-05	2.56622e-08	46.4745	up	SMPD3	Homo sapiens sphingomyelin phosphodiesterase 3, neutral membrane (neutral sphingomyelinase II) (SMPD3), mRNA [NM_018667]											Crieteria Used: P≤0.01, FC≥5.0
A_24_P74070	2.02111e-05	7.96835e-09	46.3165	down	PARD6G	Homo sapiens par-6 partitioning defective 6 homolog gamma (C. elegans) (PARD6G), mRNA [NM_032510]											Total Number of genes differentialy regulated: 630
A_24_P215765	3.8253e-05	9.06444e-08	45.9824	down	ATP10A	Homo sapiens ATPase, class V, type 10A (ATP10A), mRNA [NM_024490]											UP:	282
A_33_P3842556	0.000592461	2.69982e-05	44.2379	up	IKZF1	Homo sapiens IKAROS family zinc finger 1 (Ikaros) (IKZF1), transcript variant 1, mRNA [NM_006060]											Down:	348
A_23_P148568	6.63214e-05	3.86097e-07	43.5782	up	NXF2	Homo sapiens nuclear RNA export factor 2 (NXF2), mRNA [NM_022053]
A_23_P94338	2.02111e-05	1.09262e-08	43.2239	up	ENPP2	Homo sapiens ectonucleotide pyrophosphatase/phosphodiesterase 2 (ENPP2), transcript variant 1, mRNA [NM_006209]
A_23_P92467	3.23381e-05	5.61773e-08	42.9785	down	QRFPR	Homo sapiens pyroglutamylated RFamide peptide receptor (QRFPR), mRNA [NM_198179]
A_33_P3406661	2.17809e-05	2.00915e-08	41.3776	up	TMEM63C	Homo sapiens transmembrane protein 63C (TMEM63C), mRNA [NM_020431]
A_33_P3318414	1.79239e-05	1.57305e-09	40.5855	up	HMHA1	Homo sapiens histocompatibility (minor) HA-1 (HMHA1), mRNA [NM_012292]
A_23_P149375	3.00326e-05	4.67827e-08	40.2014	down	THEM4	Homo sapiens thioesterase superfamily member 4 (THEM4), mRNA [NM_053055]
A_33_P3511265	0.00251534	0.000248414	39.1275	down	POSTN	Homo sapiens periostin, osteoblast specific factor (POSTN), transcript variant 1, mRNA [NM_006475]
A_33_P3323435	0.000918334	5.44289e-05	38.9397	up	MAP3K9	Homo sapiens mitogen-activated protein kinase kinase kinase 9 (MAP3K9), mRNA [NM_033141]
A_24_P339429	8.67307e-05	6.46998e-07	38.1917	down	KCNJ12	Homo sapiens potassium inwardly-rectifying channel, subfamily J, member 12 (KCNJ12), mRNA [NM_021012]
A_33_P3371989	4.78323e-05	1.87278e-07	37.7894	up	IGSF1	Homo sapiens immunoglobulin superfamily, member 1 (IGSF1), transcript variant 2, mRNA [NM_205833]
A_23_P58464	0.000193828	3.3223e-06	37.3555	down	PCDHB6	Homo sapiens protocadherin beta 6 (PCDHB6), mRNA [NM_018939]
A_33_P3389298	0.00086149	4.92957e-05	36.465	up	ZNF30	Homo sapiens zinc finger protein 30 (ZNF30), transcript variant 1, mRNA [NM_001099438]
A_23_P133236	2.13263e-05	1.71045e-08	36.0435	down	PCDHB14	Homo sapiens protocadherin beta 14 (PCDHB14), mRNA [NM_018934]
A_33_P3258627	4.78323e-05	1.85964e-07	35.5523	down		Uncharacterized protein [Source:UniProtKB/TrEMBL;Acc:B8ZZ63] [ENST00000409162]
A_33_P3350164	0.000142214	1.79333e-06	35.3052	down	C18orf34	Homo sapiens chromosome 18 open reading frame 34 (C18orf34), transcript variant 2, mRNA [NM_198995]
A_23_P392384	4.78323e-05	1.79941e-07	35.1387	down	AIF1L	Homo sapiens allograft inflammatory factor 1-like (AIF1L), transcript variant 3, mRNA [NM_001185095]
A_33_P3241786	0.00857859	0.00140789	35.0665	up	ADD2	Homo sapiens adducin 2 (beta) (ADD2), transcript variant 2, mRNA [NM_017482]
A_24_P131236	0.000105165	9.00475e-07	34.9682	up	SV2A	Homo sapiens synaptic vesicle glycoprotein 2A (SV2A), mRNA [NM_014849]
A_33_P3234580	6.00537e-05	3.13666e-07	34.7644	down	ASS1	Homo sapiens argininosuccinate synthase 1 (ASS1), transcript variant 1, mRNA [NM_000050]
A_23_P345808	7.55326e-05	5.06011e-07	34.434	up	FAM133A	Homo sapiens family with sequence similarity 133, member A (FAM133A), transcript variant 2, mRNA [NM_173698]
A_24_P943815	0.000116827	1.14834e-06	34.1493	up	PNPLA4	Homo sapiens patatin-like phospholipase domain containing 4 (PNPLA4), transcript variant 1, mRNA [NM_004650]
A_24_P378019	2.55953e-05	3.1813e-08	33.8903	up	IRF7	Homo sapiens interferon regulatory factor 7 (IRF7), transcript variant d, mRNA [NM_004031]
A_23_P65789	4.0869e-05	1.10535e-07	33.5144	down	MCTP2	Homo sapiens multiple C2 domains, transmembrane 2 (MCTP2), transcript variant 1, mRNA [NM_018349]
A_32_P153812	4.23945e-05	1.20302e-07	33.1614	up	TMEM132B	Homo sapiens transmembrane protein 132B (TMEM132B), mRNA [NM_052907]
A_24_P393571	0.000356049	1.07218e-05	32.3013	up	GDA	Homo sapiens guanine deaminase (GDA), transcript variant 2, mRNA [NM_004293]
A_23_P114353	0.000120313	1.22485e-06	32.2909	up	NXF5	Homo sapiens nuclear RNA export factor 5 (NXF5), transcript variant 1, mRNA [NM_032946]
A_23_P167129	3.88616e-05	1.00045e-07	31.3409	up	HHIP	Homo sapiens hedgehog interacting protein (HHIP), mRNA [NM_022475]
A_24_P673333	0.000124051	1.31733e-06	31.1828	down	RHD	Homo sapiens Rh blood group, D antigen (RHD), transcript variant 1, mRNA [NM_016124]
A_23_P17522	3.78206e-05	8.44343e-08	31.1377	up	NKX2-2	Homo sapiens NK2 homeobox 2 (NKX2-2), mRNA [NM_002509]
A_23_P63660	2.32758e-05	2.31512e-08	30.8898	up	C10orf58	Homo sapiens chromosome 10 open reading frame 58 (C10orf58), transcript variant 1, mRNA [NM_032333]
A_33_P3287646	4.96194e-05	2.11931e-07	30.1474	down	HSPB1	Homo sapiens heat shock 27kDa protein 1 (HSPB1), mRNA [NM_001540]
A_23_P202587	0.000324841	9.03735e-06	30.0663	up	KIAA1598	Homo sapiens KIAA1598 (KIAA1598), transcript variant 2, mRNA [NM_018330]
A_33_P3241831	0.000160751	2.28549e-06	29.8357	up	MAGEC1	Homo sapiens melanoma antigen family C, 1 (MAGEC1), mRNA [NM_005462]
A_32_P116606	5.10964e-05	2.25713e-07	28.9747	down	LIX1	Homo sapiens Lix1 homolog (chicken) (LIX1), mRNA [NM_153234]
A_23_P208030	3.78206e-05	8.85133e-08	28.0581	up	SYT4	Homo sapiens synaptotagmin IV (SYT4), mRNA [NM_020783]
A_23_P1331	4.78323e-05	1.80348e-07	27.2879	down	COL13A1	Homo sapiens collagen, type XIII, alpha 1 (COL13A1), transcript variant 5, mRNA [NM_080801]
A_23_P143981	2.02111e-05	9.98904e-09	27.2063	up	FBLN2	Homo sapiens fibulin 2 (FBLN2), transcript variant 1, mRNA [NM_001004019]
A_23_P319859	2.12046e-05	1.30269e-08	27.1443	up	EYA2	Homo sapiens eyes absent homolog 2 (Drosophila) (EYA2), transcript variant 1, mRNA [NM_005244]
A_23_P24104	2.13263e-05	1.65965e-08	26.9154	up	PLAU	Homo sapiens plasminogen activator, urokinase (PLAU), transcript variant 1, mRNA [NM_002658]
A_33_P3406836	0.000209645	3.919e-06	26.2504	up	HTR1F	Homo sapiens 5-hydroxytryptamine (serotonin) receptor 1F (HTR1F), mRNA [NM_000866]
A_33_P3241782	5.46406e-05	2.55047e-07	26.0872	up	ADD2	Homo sapiens adducin 2 (beta) (ADD2), transcript variant 1, mRNA [NM_001617]
A_23_P389897	2.02111e-05	1.16649e-08	25.5094	up	NGFR	Homo sapiens nerve growth factor receptor (NGFR), mRNA [NM_002507]
A_32_P68504	7.72172e-05	5.30875e-07	25.432	up	ZDBF2	Homo sapiens zinc finger, DBF-type containing 2 (ZDBF2), mRNA [NM_020923]
A_23_P26649	2.17809e-05	2.01412e-08	25.16	down	NMRAL1	Homo sapiens NmrA-like family domain containing 1 (NMRAL1), mRNA [NM_020677]
A_23_P301855	0.000132456	1.47634e-06	24.9462	up	LSAMP	Homo sapiens limbic system-associated membrane protein (LSAMP), mRNA [NM_002338]
A_23_P29680	0.00118996	8.04143e-05	24.6819	up	CAMKV	Homo sapiens CaM kinase-like vesicle-associated (CAMKV), mRNA [NM_024046]
A_23_P42397	0.000471534	1.76982e-05	24.3587	down	PRSS35	Homo sapiens protease, serine, 35 (PRSS35), transcript variant 2, mRNA [NM_153362]
A_33_P3308744	0.00062927	2.97303e-05	24.2813	down	LAMA4	Homo sapiens laminin, alpha 4 (LAMA4), transcript variant 1, mRNA [NM_001105206]
A_33_P3330099	0.00012949	1.42189e-06	23.9487	down	ARSD	Homo sapiens arylsulfatase D (ARSD), mRNA [NM_001669]
A_24_P658427	7.65578e-05	5.24077e-07	23.5218	down	NFIB	Homo sapiens nuclear factor I/B (NFIB), transcript variant 3, mRNA [NM_005596]
A_24_P6626	0.00219657	0.000201314	23.4926	up	TMEM132B	Homo sapiens transmembrane protein 132B (TMEM132B), mRNA [NM_052907]
A_23_P320261	0.000640499	3.05232e-05	23.338	up	DMKN	Homo sapiens dermokine (DMKN), transcript variant 1, mRNA [NM_001035516]
A_33_P3217230	4.02696e-05	1.06025e-07	22.7592	down	ZNF91	Homo sapiens zinc finger protein 91 (ZNF91), mRNA [NM_003430]
A_23_P7412	9.68873e-05	7.87955e-07	22.6959	down	BTNL8	Homo sapiens butyrophilin-like 8 (BTNL8), transcript variant 2, mRNA [NM_001040462]
A_23_P8640	3.10639e-05	5.11713e-08	22.6042	down	GPER	Homo sapiens G protein-coupled estrogen receptor 1 (GPER), transcript variant 3, mRNA [NM_001039966]
A_23_P161583	0.00199679	0.000174543	22.5986	up	NAALAD2	Homo sapiens N-acetylated alpha-linked acidic dipeptidase 2 (NAALAD2), mRNA [NM_005467]
A_33_P3212799	0.000457656	1.68998e-05	22.4441	up	C22orf34	Homo sapiens chromosome 22 open reading frame 34 (C22orf34), non-coding RNA [NR_026997]
A_23_P152028	0.0007189	3.65875e-05	22.444	up	TRIP4	Homo sapiens thyroid hormone receptor interactor 4 (TRIP4), mRNA [NM_016213]
A_24_P403417	4.0869e-05	1.11285e-07	21.7576	down	PTGES	Homo sapiens prostaglandin E synthase (PTGES), mRNA [NM_004878]
A_33_P3306146	0.000321599	8.82486e-06	21.7384	up	PLAU	Homo sapiens plasminogen activator, urokinase (PLAU), transcript variant 2, mRNA [NM_001145031]
A_33_P3844650	4.95905e-05	2.07455e-07	21.6547	down	ANGPTL2	Homo sapiens angiopoietin-like 2 (ANGPTL2), mRNA [NM_012098]
A_24_P931443	7.3747e-05	4.86711e-07	21.3357	down	GPR68	Homo sapiens G protein-coupled receptor 68 (GPR68), transcript variant 2, mRNA [NM_003485]
A_33_P3406866	4.16215e-05	1.16586e-07	21.2853	up	NFASC	Homo sapiens neurofascin (NFASC), transcript variant 1, mRNA [NM_001005388]
A_23_P161698	4.78323e-05	1.91382e-07	21.2449	down	MMP3	Homo sapiens matrix metallopeptidase 3 (stromelysin 1, progelatinase) (MMP3), mRNA [NM_002422]
A_33_P3380783	7.19078e-05	4.57068e-07	21.0116	up	LOC100128184	Homo sapiens cDNA FLJ46151 fis, clone TESTI4000957. [AK128032]
A_32_P126733	9.45088e-05	7.43728e-07	20.8719	up	NOL4	Homo sapiens nucleolar protein 4 (NOL4), transcript variant 1, mRNA [NM_003787]
A_33_P3290040	0.000193828	3.34e-06	20.8633	up	CPT1C	Homo sapiens carnitine palmitoyltransferase 1C (CPT1C), transcript variant 3, mRNA [NM_001199752]
A_23_P139434	0.00011464	1.06896e-06	20.7304	down	PRB2	Homo sapiens proline-rich protein BstNI subfamily 2 (PRB2), mRNA [NM_006248]
A_33_P3358397	8.02683e-05	5.65915e-07	20.4716	down	LGI2	Homo sapiens leucine-rich repeat LGI family, member 2 (LGI2), mRNA [NM_018176]
A_24_P128442	0.000447854	1.61281e-05	20.0715	down	TBX15	Homo sapiens T-box 15 (TBX15), mRNA [NM_152380]
A_32_P141418	0.000160855	2.33399e-06	19.8273	up	ARMC4	Homo sapiens armadillo repeat containing 4 (ARMC4), mRNA [NM_018076]
A_33_P3345717	2.55953e-05	2.97899e-08	19.5506	down	DCX	Homo sapiens doublecortin (DCX), transcript variant 5, mRNA [NM_001195553]
A_32_P300427	0.000151121	2.04689e-06	19.3767	up	APCDD1L	Homo sapiens adenomatosis polyposis coli down-regulated 1-like (APCDD1L), mRNA [NM_153360]
A_32_P199429	0.00163193	0.000129235	19.2883	down	NCAM2	neural cell adhesion molecule 2 [Source:HGNC Symbol;Acc:7657] [ENST00000400546]
A_23_P47704	0.000135839	1.53392e-06	19.1861	up	UCP2	Homo sapiens uncoupling protein 2 (mitochondrial, proton carrier) (UCP2), nuclear gene encoding mitochondrial protein, mRNA [NM_003355]
A_23_P129458	9.54307e-05	7.70468e-07	19.1066	down	SDR42E1	Homo sapiens short chain dehydrogenase/reductase family 42E, member 1 (SDR42E1), mRNA [NM_145168]
A_24_P188164	0.00154644	0.000119242	18.9431	up	SCAND3	Homo sapiens SCAN domain containing 3 (SCAND3), mRNA [NM_052923]
A_33_P3273684	0.000185517	3.09349e-06	18.6446	up	NRXN1	Homo sapiens neurexin 1 (NRXN1), transcript variant alpha2, mRNA [NM_001135659]
A_32_P47643	7.1665e-05	4.52846e-07	18.5578	down	FAM110C	Homo sapiens family with sequence similarity 110, member C (FAM110C), mRNA [NM_001077710]
A_32_P310335	3.75929e-05	8.09123e-08	18.4987	down	JAM2	junctional adhesion molecule 2 [Source:HGNC Symbol;Acc:14686] [ENST00000480456]
A_32_P66881	2.02111e-05	1.07307e-08	18.4839	down	TLR4	Homo sapiens toll-like receptor 4 (TLR4), transcript variant 1, mRNA [NM_138554]
A_23_P203957	2.02111e-05	1.03398e-08	18.4619	up	TMTC1	Homo sapiens transmembrane and tetratricopeptide repeat containing 1 (TMTC1), transcript variant 2, mRNA [NM_175861]
A_24_P270033	8.32936e-05	6.09115e-07	18.1741	up	MPZL3	myelin protein zero-like 3 [Source:HGNC Symbol;Acc:27279] [ENST00000278949]
A_33_P3407529	0.000105165	9.24893e-07	17.8182	down	PRRT4	Homo sapiens proline-rich transmembrane protein 4 (PRRT4), transcript variant 1, mRNA [NM_001174164]
A_23_P214950	4.78323e-05	1.74428e-07	17.537	up	PERP	Homo sapiens PERP, TP53 apoptosis effector (PERP), mRNA [NM_022121]
A_23_P52761	9.54307e-05	7.70542e-07	17.5286	up	MMP7	Homo sapiens matrix metallopeptidase 7 (matrilysin, uterine) (MMP7), mRNA [NM_002423]
A_33_P3339397	0.000117084	1.15816e-06	17.4973	down	SH3YL1	Homo sapiens SH3 domain containing, Ysc84-like 1 (S. cerevisiae) (SH3YL1), transcript variant 1, mRNA [NM_015677]
A_23_P33881	0.000136424	1.56137e-06	17.3535	up	SSX4B	Homo sapiens synovial sarcoma, X breakpoint 4B (SSX4B), transcript variant 1, mRNA [NM_001034832]
A_23_P163235	2.13263e-05	1.71247e-08	17.2884	up	CKMT1A	Homo sapiens creatine kinase, mitochondrial 1A (CKMT1A), nuclear gene encoding mitochondrial protein, mRNA [NM_001015001]
A_32_P525524	2.55953e-05	3.27398e-08	17.2782	down	ITPRIPL1	Homo sapiens inositol 1,4,5-trisphosphate receptor interacting protein-like 1 (ITPRIPL1), transcript variant 1, mRNA [NM_178495]
A_33_P3391603	6.34248e-05	3.48824e-07	17.2151	down	LAMA4	Homo sapiens laminin, alpha 4 (LAMA4), transcript variant 5, mRNA [NM_001105209]
A_23_P69154	8.94002e-05	6.9045e-07	17.1737	down	FAM198A	Homo sapiens family with sequence similarity 198, member A (FAM198A), mRNA [NM_001129908]
A_23_P385067	0.000436355	1.52709e-05	16.8031	down	CLIC6	Homo sapiens chloride intracellular channel 6 (CLIC6), nuclear gene encoding mitochondrial protein, mRNA [NM_053277]
A_23_P25246	0.000243766	5.29135e-06	16.6559	down	AVPR1A	Homo sapiens arginine vasopressin receptor 1A (AVPR1A), mRNA [NM_000706]
A_23_P68487	2.13263e-05	1.53592e-08	16.6481	up	BMP7	Homo sapiens bone morphogenetic protein 7 (BMP7), mRNA [NM_001719]
A_32_P10936	0.00766682	0.00119975	16.5324	up	CDH12	Homo sapiens cadherin 12, type 2 (N-cadherin 2) (CDH12), mRNA [NM_004061]
A_23_P218858	0.000138767	1.64509e-06	16.141	down	ABI3BP	Homo sapiens ABI family, member 3 (NESH) binding protein (ABI3BP), mRNA [NM_015429]
A_33_P3386547	3.98586e-05	1.03777e-07	16.0019	up	SGPP2	Homo sapiens sphingosine-1-phosphate phosphatase 2 (SGPP2), mRNA [NM_152386]
A_33_P3347697	0.000330884	9.49587e-06	15.9973	down	NOVA1	Homo sapiens neuro-oncological ventral antigen 1 (NOVA1), transcript variant 1, mRNA [NM_002515]
A_33_P3276693	2.55953e-05	2.79814e-08	15.6777	down	PGF	Homo sapiens placental growth factor (PGF), transcript variant 1, mRNA [NM_002632]
A_23_P91414	0.000580746	2.60786e-05	15.6313	down	C20orf160	Homo sapiens chromosome 20 open reading frame 160 (C20orf160), mRNA [NM_080625]
A_23_P163227	2.02111e-05	1.18253e-08	15.6211	up	CKMT1A	Homo sapiens creatine kinase, mitochondrial 1A (CKMT1A), nuclear gene encoding mitochondrial protein, mRNA [NM_001015001]
A_23_P253029	2.55953e-05	2.92547e-08	15.4502	down	BOK	Homo sapiens BCL2-related ovarian killer (BOK), mRNA [NM_032515]
A_23_P146233	4.78323e-05	1.65806e-07	15.417	down	LPL	Homo sapiens lipoprotein lipase (LPL), mRNA [NM_000237]
A_32_P55135	0.000382578	1.23459e-05	15.1886	up	SSX1	Homo sapiens synovial sarcoma, X breakpoint 1 (SSX1), mRNA [NM_005635]
A_33_P3302295	0.000314204	8.31044e-06	15.0608	down	FOXC2	Homo sapiens forkhead box C2 (MFH-1, mesenchyme forkhead 1) (FOXC2), mRNA [NM_005251]
A_23_P4536	4.95242e-05	2.0428e-07	15.0388	down	EPB41L3	Homo sapiens erythrocyte membrane protein band 4.1-like 3 (EPB41L3), mRNA [NM_012307]
A_24_P344516	0.00222849	0.000205227	15.0115	down	ZNF702P	Homo sapiens zinc finger protein 702, pseudogene (ZNF702P), non-coding RNA [NR_003578]
A_23_P300600	2.13263e-05	1.74688e-08	14.9137	down	NEFH	Homo sapiens neurofilament, heavy polypeptide (NEFH), mRNA [NM_021076]
A_32_P87013	7.56961e-05	5.1375e-07	14.7074	down	IL8	Homo sapiens interleukin 8 (IL8), mRNA [NM_000584]
A_23_P26037	0.00329051	0.000364446	14.6995	up	FRMD5	Homo sapiens FERM domain containing 5 (FRMD5), transcript variant 2, mRNA [NM_032892]
A_23_P501007	8.20926e-05	5.83579e-07	14.676	down	EFEMP1	Homo sapiens EGF containing fibulin-like extracellular matrix protein 1 (EFEMP1), transcript variant 2, mRNA [NM_001039348]
A_23_P94397	0.000130302	1.44312e-06	14.632	up	OMD	Homo sapiens osteomodulin (OMD), mRNA [NM_005014]
A_33_P3350374	0.00259157	0.000260499	14.4951	up	C10orf58	Homo sapiens chromosome 10 open reading frame 58 (C10orf58), transcript variant 4, mRNA [NM_001243780]
A_23_P214144	4.46121e-05	1.34934e-07	14.2953	up	COL10A1	Homo sapiens collagen, type X, alpha 1 (COL10A1), mRNA [NM_000493]
A_24_P921897	0.000224263	4.435e-06	14.2758	up	HOOK1	Homo sapiens hook homolog 1 (Drosophila) (HOOK1), mRNA [NM_015888]
A_23_P156970	6.66813e-05	3.93891e-07	14.1463	down	MEST	Homo sapiens mesoderm specific transcript homolog (mouse) (MEST), transcript variant 1, mRNA [NM_002402]
A_33_P3345816	0.00149423	0.00011339	14.1088	down	GPER	Homo sapiens G protein-coupled estrogen receptor 1 (GPER), transcript variant 3, mRNA [NM_001039966]
A_23_P216361	4.59156e-05	1.44204e-07	14.0919	up	COL14A1	Homo sapiens collagen, type XIV, alpha 1 (COL14A1), mRNA [NM_021110]
A_23_P76386	0.000337744	9.84093e-06	13.8501	up	SLC6A12	Homo sapiens solute carrier family 6 (neurotransmitter transporter, betaine/GABA), member 12 (SLC6A12), transcript variant 1, mRNA [NM_003044]
A_23_P114983	2.71817e-05	3.65784e-08	13.7929	down	TRIM63	Homo sapiens tripartite motif containing 63 (TRIM63), mRNA [NM_032588]
A_33_P3367196	0.000317215	8.57464e-06	13.7254	up	CNTNAP2	Homo sapiens contactin associated protein-like 2 (CNTNAP2), mRNA [NM_014141]
A_23_P79108	0.000705737	3.55324e-05	13.4088	down	ATP8B3	Homo sapiens ATPase, aminophospholipid transporter, class I, type 8B, member 3 (ATP8B3), transcript variant 1, mRNA [NM_138813]
A_23_P42282	3.00326e-05	4.53385e-08	13.3238	down	C4B	Homo sapiens complement component 4B (Chido blood group) (C4B), mRNA [NM_001002029]
A_23_P357760	0.000505248	2.02348e-05	13.1638	down	ARSD	arylsulfatase D [Source:HGNC Symbol;Acc:717] [ENST00000481340]
A_23_P56746	0.000174926	2.75816e-06	13.0942	up	FAP	Homo sapiens fibroblast activation protein, alpha (FAP), mRNA [NM_004460]
A_24_P941359	0.00084199	4.71946e-05	13.0406	up	FAM65B	Homo sapiens family with sequence similarity 65, member B (FAM65B), transcript variant 1, mRNA [NM_014722]
A_33_P3353816	8.31159e-05	6.0058e-07	12.9204	up	ITGA4	Homo sapiens integrin, alpha 4 (antigen CD49D, alpha 4 subunit of VLA-4 receptor) (ITGA4), mRNA [NM_000885]
A_33_P3336686	3.10639e-05	5.17989e-08	12.9007	up	CLIC3	Homo sapiens chloride intracellular channel 3 (CLIC3), mRNA [NM_004669]
A_23_P217319	3.84495e-05	9.30387e-08	12.8802	up	FGF13	Homo sapiens fibroblast growth factor 13 (FGF13), transcript variant 1, mRNA [NM_004114]
A_32_P202013	0.00014835	1.98e-06	12.794	down	FAM196A	Homo sapiens family with sequence similarity 196, member A (FAM196A), mRNA [NM_001039762]
A_33_P3293918	0.00012949	1.41145e-06	12.7764	down	SH2D3C	Homo sapiens SH2 domain containing 3C (SH2D3C), transcript variant 1, mRNA [NM_170600]
A_23_P50591	2.86614e-05	4.10851e-08	12.5361	down	KCNK6	Homo sapiens potassium channel, subfamily K, member 6 (KCNK6), mRNA [NM_004823]
A_33_P3420053	2.17809e-05	2.10271e-08	12.5291	down	ZNF415	Homo sapiens zinc finger protein 415 (ZNF415), transcript variant 1, mRNA [NM_001136038]
A_33_P3489228	0.000250395	5.62677e-06	12.4303	up	PTPN20A	Homo sapiens protein tyrosine phosphatase, non-receptor type 20A (PTPN20A), transcript variant 2, mRNA [NM_001042387]
A_32_P65616	2.72779e-05	3.79829e-08	12.411	up	PRL	Homo sapiens prolactin (PRL), transcript variant 1, mRNA [NM_000948]
A_23_P68121	2.55953e-05	3.34312e-08	12.3034	down	PSD4	Homo sapiens pleckstrin and Sec7 domain containing 4 (PSD4), mRNA [NM_012455]
A_23_P155939	0.00040754	1.37107e-05	12.2297	up	ZNF595	Homo sapiens zinc finger protein 595 (ZNF595), mRNA [NM_182524]
A_23_P121665	0.00169218	0.000136927	12.1699	up	SORCS2	Homo sapiens sortilin-related VPS10 domain containing receptor 2 (SORCS2), mRNA [NM_020777]
A_33_P3666817	0.00174183	0.000141927	12.1563	up	C10orf55	Homo sapiens chromosome 10 open reading frame 55 (C10orf55), mRNA [NM_001001791]
A_32_P2452	0.00011732	1.16692e-06	12.1266	up	TMTC1	Homo sapiens transmembrane and tetratricopeptide repeat containing 1 (TMTC1), transcript variant 2, mRNA [NM_175861]
A_23_P56505	3.60246e-05	7.06277e-08	11.9708	up	ITGA4	Homo sapiens integrin, alpha 4 (antigen CD49D, alpha 4 subunit of VLA-4 receptor) (ITGA4), mRNA [NM_000885]
A_23_P169993	0.000238678	5.08317e-06	11.9075	up	ADCY8	Homo sapiens adenylate cyclase 8 (brain) (ADCY8), mRNA [NM_001115]
A_32_P77098	8.25442e-05	5.94034e-07	11.8979	down	TMEM200B	Homo sapiens transmembrane protein 200B (TMEM200B), transcript variant 2, mRNA [NM_001003682]
A_24_P314477	6.66813e-05	3.95995e-07	11.8812	down	TUBB2B	Homo sapiens tubulin, beta 2B class IIb (TUBB2B), mRNA [NM_178012]
A_33_P3315519	0.000238019	5.004e-06	11.8122	down	LONRF2	Homo sapiens LON peptidase N-terminal domain and ring finger 2 (LONRF2), mRNA [NM_198461]
A_24_P69538	0.000148246	1.96893e-06	11.7773	down	TLR4	Homo sapiens toll-like receptor 4 (TLR4), transcript variant 1, mRNA [NM_138554]
A_23_P42882	4.78323e-05	1.63629e-07	11.7571	down	CAMK2B	Homo sapiens calcium/calmodulin-dependent protein kinase II beta (CAMK2B), transcript variant 6, mRNA [NM_172082]
A_24_P260134	0.00130407	9.17882e-05	11.7114	up	NMNAT3	Homo sapiens nicotinamide nucleotide adenylyltransferase 3 (NMNAT3), transcript variant 1, mRNA [NM_178177]
A_33_P3409477	0.000316723	8.51912e-06	11.6753	down	UBASH3B	Homo sapiens ubiquitin associated and SH3 domain containing B (UBASH3B), mRNA [NM_032873]
A_23_P138725	6.36531e-05	3.63115e-07	11.6198	down	MARVELD1	Homo sapiens MARVEL domain containing 1 (MARVELD1), mRNA [NM_031484]
A_23_P58706	0.000382578	1.23297e-05	11.5518	down	SPINK13	Homo sapiens serine peptidase inhibitor, Kazal type 13 (putative) (SPINK13), mRNA [NM_001040129]
A_33_P3359900	0.000245845	5.37244e-06	11.5386	up	EMB	Homo sapiens embigin (EMB), mRNA [NM_198449]
A_23_P73571	0.000243314	5.27444e-06	11.5086	up	MUM1L1	Homo sapiens melanoma associated antigen (mutated) 1-like 1 (MUM1L1), transcript variant 2, mRNA [NM_152423]
A_24_P330518	0.00019905	3.56955e-06	11.4572	up	CA12	Homo sapiens carbonic anhydrase XII (CA12), transcript variant 1, mRNA [NM_001218]
A_33_P3268783	0.000138767	1.68065e-06	11.4513	down	AMZ1	Homo sapiens archaelysin family metallopeptidase 1 (AMZ1), mRNA [NM_133463]
A_23_P203540	0.000436968	1.53297e-05	11.4418	up	EHF	Homo sapiens ets homologous factor (EHF), transcript variant 2, mRNA [NM_012153]
A_23_P13382	9.42718e-05	7.30899e-07	11.3961	down	LSP1	Homo sapiens lymphocyte-specific protein 1 (LSP1), transcript variant 3, mRNA [NM_001013254]
A_33_P3402694	0.00203035	0.000179199	11.2411	up	STXBP5L	Homo sapiens syntaxin binding protein 5-like (STXBP5L), mRNA [NM_014980]
A_24_P120907	0.00280927	0.000291586	11.0759	up	PGM5	Homo sapiens phosphoglucomutase 5 (PGM5), mRNA [NM_021965]
A_23_P106922	0.00239975	0.000231554	11.0506	up	CHST6	Homo sapiens carbohydrate (N-acetylglucosamine 6-O) sulfotransferase 6 (CHST6), mRNA [NM_021615]
A_32_P109683	0.000590397	2.68015e-05	10.9804	up	PAGE2B	Homo sapiens P antigen family, member 2B (PAGE2B), mRNA [NM_001015038]
A_33_P3367361	0.000273946	6.59561e-06	10.831	up	FAM107B	Homo sapiens family with sequence similarity 107, member B (FAM107B), mRNA [NM_031453]
A_24_P691826	6.08531e-05	3.23999e-07	10.8251	down		Q6BEA3_RAT (Q6BEA3) WDNM1 homolog, partial (33%) [THC2682885]
A_24_P54390	0.00294699	0.000311829	10.8063	down	RASGRP3	Homo sapiens RAS guanyl releasing protein 3 (calcium and DAG-regulated) (RASGRP3), transcript variant 2, mRNA [NM_170672]
A_33_P3307337	0.000688672	3.39744e-05	10.793	up	MAPK4	Homo sapiens mitogen-activated protein kinase 4 (MAPK4), mRNA [NM_002747]
A_23_P37994	0.000117597	1.18079e-06	10.7793	up	TP53TG3	Homo sapiens TP53 target 3 (TP53TG3), mRNA [NM_016212]
A_23_P145529	0.00308467	0.000332354	10.6811	up	PKIB	Homo sapiens protein kinase (cAMP-dependent, catalytic) inhibitor beta (PKIB), transcript variant 1, mRNA [NM_181795]
A_23_P142239	0.000220706	4.25491e-06	10.6035	down	YIF1B	Homo sapiens Yip1 interacting factor homolog B (S. cerevisiae) (YIF1B), transcript variant 2, mRNA [NM_033557]
A_23_P85004	0.000357335	1.08299e-05	10.5836	up	DIAPH2	Homo sapiens diaphanous homolog 2 (Drosophila) (DIAPH2), transcript variant 12C, mRNA [NM_007309]
A_24_P89891	0.000263766	6.21162e-06	10.5252	down	TRAF1	Homo sapiens TNF receptor-associated factor 1 (TRAF1), transcript variant 1, mRNA [NM_005658]
A_33_P3404601	0.00010192	8.49757e-07	10.486	down	C2	Homo sapiens complement component 2 (C2), transcript variant 3, mRNA [NM_001178063]
A_33_P3240018	0.000363019	1.11814e-05	10.4482	up	PDE3B	Homo sapiens phosphodiesterase 3B, cGMP-inhibited (PDE3B), mRNA [NM_000922]
A_32_P85999	4.32477e-05	1.2813e-07	10.442	down	CDH13	Homo sapiens cadherin 13, H-cadherin (heart) (CDH13), transcript variant 1, mRNA [NM_001257]
A_23_P204158	0.000387134	1.25824e-05	10.3926	up	RNFT2	Homo sapiens ring finger protein, transmembrane 2 (RNFT2), transcript variant 2, mRNA [NM_032814]
A_23_P216307	4.80258e-05	1.93885e-07	10.3576	up	RUNX1T1	Homo sapiens runt-related transcription factor 1; translocated to, 1 (cyclin D-related) (RUNX1T1), transcript variant 1, mRNA [NM_004349]
A_23_P17706	0.000199076	3.57602e-06	10.3271	up	IL17RA	Homo sapiens interleukin 17 receptor A (IL17RA), mRNA [NM_014339]
A_23_P23669	8.57526e-05	6.35823e-07	10.2231	down	PALMD	Homo sapiens palmdelphin (PALMD), mRNA [NM_017734]
A_33_P3227899	0.0004392	1.56109e-05	10.1858	down	LOC440896	Homo sapiens uncharacterized LOC440896 (LOC440896), non-coding RNA [NR_015361]
A_24_P300253	0.00619459	0.000894132	10.1658	down	PKD2L2	Homo sapiens polycystic kidney disease 2-like 2 (PKD2L2), mRNA [NM_014386]
A_23_P347632	0.000278764	6.77685e-06	10.1587	up	MTSS1	Homo sapiens metastasis suppressor 1 (MTSS1), mRNA [NM_014751]
A_23_P161218	4.26304e-05	1.22462e-07	10.1503	down	ANKRD1	Homo sapiens ankyrin repeat domain 1 (cardiac muscle) (ANKRD1), mRNA [NM_014391]
A_33_P3275846	0.000231965	4.78411e-06	10.1317	down	CACNA1A	Homo sapiens calcium channel, voltage-dependent, P/Q type, alpha 1A subunit (CACNA1A), transcript variant 2, mRNA [NM_023035]
A_23_P102462	4.59156e-05	1.45069e-07	10.0887	down	FBLN7	Homo sapiens fibulin 7 (FBLN7), transcript variant 1, mRNA [NM_153214]
A_23_P64854	0.00017966	2.88546e-06	10.0845	up	KRT75	Homo sapiens keratin 75 (KRT75), mRNA [NM_004693]
A_33_P3276062	3.60246e-05	7.16635e-08	10.0527	down
A_23_P141447	0.000229024	4.58276e-06	9.98652	up	RDM1	Homo sapiens RAD52 motif 1 (RDM1), transcript variant 2, mRNA [NM_001034836]
A_24_P150580	0.000447891	1.61998e-05	9.97847	up	RASL12	Homo sapiens RAS-like, family 12 (RASL12), mRNA [NM_016563]
A_23_P107744	3.60246e-05	6.74818e-08	9.89442	down	S1PR5	Homo sapiens sphingosine-1-phosphate receptor 5 (S1PR5), transcript variant 1, mRNA [NM_030760]
A_33_P3396872	0.000229884	4.67986e-06	9.89108	down	C7orf58	Homo sapiens chromosome 7 open reading frame 58 (C7orf58), transcript variant 2, mRNA [NM_001105533]
A_23_P55544	0.000628881	2.96549e-05	9.8694	up	CCBE1	Homo sapiens collagen and calcium binding EGF domains 1 (CCBE1), mRNA [NM_133459]
A_24_P267293	0.000153502	2.11369e-06	9.85462	up	SARM1	Homo sapiens sterile alpha and TIR motif containing 1 (SARM1), mRNA [NM_015077]
A_23_P80551	0.000193828	3.3257e-06	9.77563	down	KRBOX1	Homo sapiens KRAB box domain containing 1 (KRBOX1), mRNA [NM_001205272]
A_33_P3406873	0.000184261	3.03482e-06	9.7449	up	NFASC	Homo sapiens neurofascin (NFASC), transcript variant 5, mRNA [NM_001005389]
A_24_P945059	0.000147998	1.95254e-06	9.72739	down	MYCT1	Homo sapiens myc target 1 (MYCT1), mRNA [NM_025107]
A_24_P185854	0.000234885	4.89931e-06	9.71446	up	DMD	Homo sapiens dystrophin (DMD), transcript variant Dp427p2, mRNA [NM_004010]
A_23_P301021	9.54307e-05	7.61142e-07	9.69	down	ASTN1	Homo sapiens astrotactin 1 (ASTN1), transcript variant 1, mRNA [NM_004319]
A_33_P3347343	6.89979e-05	4.14127e-07	9.61974	up	CCDC102B	Homo sapiens coiled-coil domain containing 102B (CCDC102B), transcript variant 1, mRNA [NM_001093729]
A_33_P3231739	0.000196786	3.45345e-06	9.60448	up	ELOVL2	Homo sapiens ELOVL fatty acid elongase 2 (ELOVL2), mRNA [NM_017770]
A_23_P72737	6.00537e-05	3.02082e-07	9.60381	up	IFITM1	Homo sapiens interferon induced transmembrane protein 1 (9-27) (IFITM1), mRNA [NM_003641]
A_32_P324933	3.60246e-05	7.04011e-08	9.60099	down	LINC00282	Homo sapiens long intergenic non-protein coding RNA 282 (LINC00282), transcript variant 1, non-coding RNA [NR_027047]
A_23_P32454	3.88616e-05	9.84938e-08	9.55996	up	TG	Homo sapiens thyroglobulin (TG), mRNA [NM_003235]
A_24_P943894	0.00123233	8.46836e-05	9.54985	up	SCUBE3	Homo sapiens signal peptide, CUB domain, EGF-like 3 (SCUBE3), mRNA [NM_152753]
A_24_P157370	3.00326e-05	4.74434e-08	9.53907	down	IL17RB	Homo sapiens interleukin 17 receptor B (IL17RB), mRNA [NM_018725]
A_23_P40718	3.53647e-05	6.44067e-08	9.52492	down	PARVB	Homo sapiens parvin, beta (PARVB), transcript variant 1, mRNA [NM_001003828]
A_23_P390958	0.00318443	0.00034953	9.51681	down	PCDHB18	Homo sapiens protocadherin beta 18 pseudogene (PCDHB18), non-coding RNA [NR_001281]
A_33_P3423941	5.32345e-05	2.38273e-07	9.38408	up	IFITM1	Homo sapiens interferon induced transmembrane protein 1 (9-27) (IFITM1), mRNA [NM_003641]
A_33_P3379456	4.78323e-05	1.67835e-07	9.3253	down	SH3YL1	Homo sapiens SH3 domain containing, Ysc84-like 1 (S. cerevisiae) (SH3YL1), transcript variant 1, mRNA [NM_015677]
A_23_P121851	4.78323e-05	1.8088e-07	9.32293	down	PCDHB15	Homo sapiens protocadherin beta 15 (PCDHB15), mRNA [NM_018935]
A_23_P411851	0.00277047	0.00028698	9.3198	down	C14orf49	Homo sapiens chromosome 14 open reading frame 49 (C14orf49), mRNA [NM_152592]
A_23_P254507	0.00586387	0.000830785	9.30387	down	HOPX	Homo sapiens HOP homeobox (HOPX), transcript variant 2, mRNA [NM_139211]
A_23_P207632	0.000180155	2.90394e-06	9.28231	down	ATP2A3	Homo sapiens ATPase, Ca++ transporting, ubiquitous (ATP2A3), transcript variant 5, mRNA [NM_174953]
A_23_P52727	0.00011642	1.10394e-06	9.28032	up	NAV2	Homo sapiens neuron navigator 2 (NAV2), transcript variant 1, mRNA [NM_182964]
A_23_P88559	0.000871358	5.01408e-05	9.27769	up	LIPC	Homo sapiens lipase, hepatic (LIPC), mRNA [NM_000236]
A_23_P320225	0.000183101	2.99964e-06	9.27259	up	EVC2	Homo sapiens Ellis van Creveld syndrome 2 (EVC2), transcript variant 1, mRNA [NM_147127]
A_33_P3219965	4.861e-05	1.97665e-07	9.27008	up	TCIRG1	Homo sapiens T-cell, immune regulator 1, ATPase, H+ transporting, lysosomal V0 subunit A3 (TCIRG1), transcript variant 1, mRNA [NM_006019]
A_33_P3319880	0.000141805	1.76611e-06	9.24805	up	EVC2	Homo sapiens Ellis van Creveld syndrome 2 (EVC2), transcript variant 2, mRNA [NM_001166136]
A_33_P3263533	0.000237159	4.96549e-06	9.21386	down	SCN1A	Homo sapiens sodium channel, voltage-gated, type I, alpha subunit (SCN1A), transcript variant 4, mRNA [NM_001202435]
A_33_P3246833	0.000248317	5.48457e-06	9.20151	down	IL1RN	Homo sapiens interleukin 1 receptor antagonist (IL1RN), transcript variant 4, mRNA [NM_173843]
A_23_P99253	3.75929e-05	8.13819e-08	9.16748	down	LIN7A	Homo sapiens lin-7 homolog A (C. elegans) (LIN7A), mRNA [NM_004664]
A_23_P500614	0.00073282	3.79898e-05	9.16487	up	TNFRSF8	Homo sapiens tumor necrosis factor receptor superfamily, member 8 (TNFRSF8), transcript variant 1, mRNA [NM_001243]
A_23_P101093	3.62311e-05	7.31343e-08	9.16391	down	COPZ2	Homo sapiens coatomer protein complex, subunit zeta 2 (COPZ2), mRNA [NM_016429]
A_33_P3283833	0.000132413	1.47198e-06	9.12496	down	FOXS1	Homo sapiens forkhead box S1 (FOXS1), mRNA [NM_004118]
A_23_P500464	0.00242253	0.000235357	9.07624	down	COL2A1	Homo sapiens collagen, type II, alpha 1 (COL2A1), transcript variant 1, mRNA [NM_001844]
A_23_P436369	0.000621424	2.89415e-05	9.05455	up	FILIP1	Homo sapiens filamin A interacting protein 1 (FILIP1), mRNA [NM_015687]
A_23_P23869	0.00012117	1.26548e-06	9.02525	up	LHX4	Homo sapiens LIM homeobox 4 (LHX4), mRNA [NM_033343]
A_33_P3313055	3.10639e-05	5.17124e-08	9.01998	down	NOTCH3	Homo sapiens notch 3 (NOTCH3), mRNA [NM_000435]
A_33_P3403963	0.000200888	3.64365e-06	9.00136	down	ST8SIA6	Homo sapiens ST8 alpha-N-acetyl-neuraminide alpha-2,8-sialyltransferase 6 (ST8SIA6), mRNA [NM_001004470]
A_23_P109286	0.000105165	9.19915e-07	8.97915	down	GRIK1	Homo sapiens glutamate receptor, ionotropic, kainate 1 (GRIK1), transcript variant 1, mRNA [NM_000830]
A_23_P363769	3.74368e-05	7.66631e-08	8.97253	up	KRT86	Homo sapiens keratin 86 (KRT86), mRNA [NM_002284]
A_33_P3402091	6.36531e-05	3.56217e-07	8.95867	down	MERTK	Homo sapiens c-mer proto-oncogene tyrosine kinase (MERTK), mRNA [NM_006343]
A_23_P44466	0.000169774	2.63231e-06	8.95067	up	CCDC102B	Homo sapiens coiled-coil domain containing 102B (CCDC102B), transcript variant 2, mRNA [NM_024781]
A_23_P215900	3.75929e-05	8.00918e-08	8.94874	down	SCARA3	Homo sapiens scavenger receptor class A, member 3 (SCARA3), transcript variant 1, mRNA [NM_016240]
A_33_P3294509	7.72172e-05	5.34013e-07	8.91846	down	CD44	Homo sapiens CD44 molecule (Indian blood group) (CD44), transcript variant 1, mRNA [NM_000610]
A_33_P3249976	5.84108e-05	2.87073e-07	8.90834	down	JAM2	Homo sapiens junctional adhesion molecule 2 (JAM2), mRNA [NM_021219]
A_23_P33868	0.000363019	1.11827e-05	8.85951	down	LPAR4	Homo sapiens lysophosphatidic acid receptor 4 (LPAR4), mRNA [NM_005296]
A_24_P81900	0.000100895	8.37365e-07	8.84527	down	SLC2A3	Homo sapiens solute carrier family 2 (facilitated glucose transporter), member 3 (SLC2A3), mRNA [NM_006931]
A_23_P415021	5.59927e-05	2.7355e-07	8.81893	up	METTL7A	Homo sapiens methyltransferase like 7A (METTL7A), mRNA [NM_014033]
A_23_P65307	0.000452298	1.6566e-05	8.81366	up	SLITRK6	Homo sapiens SLIT and NTRK-like family, member 6 (SLITRK6), mRNA [NM_032229]
A_33_P3352019	4.64211e-05	1.4863e-07	8.80673	down	SCARA3	Homo sapiens scavenger receptor class A, member 3 (SCARA3), transcript variant 2, mRNA [NM_182826]
A_23_P171150	7.56961e-05	5.11776e-07	8.80474	down	KLHL4	Homo sapiens kelch-like 4 (Drosophila) (KLHL4), transcript variant 2, mRNA [NM_057162]
A_23_P69738	8.10806e-05	5.74013e-07	8.76925	down	RASL11B	Homo sapiens RAS-like, family 11, member B (RASL11B), mRNA [NM_023940]
A_23_P84154	0.000733525	3.81537e-05	8.76155	up	ARHGAP15	Homo sapiens Rho GTPase activating protein 15 (ARHGAP15), mRNA [NM_018460]
A_32_P51237	2.72779e-05	3.83038e-08	8.73423	up	KANK4	Homo sapiens KN motif and ankyrin repeat domains 4 (KANK4), mRNA [NM_181712]
A_33_P3224878	4.26304e-05	1.23465e-07	8.72899	up	ITGA4	Homo sapiens integrin, alpha 4 (antigen CD49D, alpha 4 subunit of VLA-4 receptor) (ITGA4), mRNA [NM_000885]
A_23_P30200	0.000177806	2.83972e-06	8.7236	down	PCDHB16	Homo sapiens protocadherin beta 16 (PCDHB16), mRNA [NM_020957]
A_23_P27734	3.78206e-05	8.77117e-08	8.70676	down	NPAS1	Homo sapiens neuronal PAS domain protein 1 (NPAS1), mRNA [NM_002517]
A_23_P64808	7.2569e-05	4.67051e-07	8.67407	up	HOXC13	Homo sapiens homeobox C13 (HOXC13), mRNA [NM_017410]
A_33_P3354374	0.000542939	2.29514e-05	8.5817	up	LOC100507410	Homo sapiens uncharacterized LOC100507410 (LOC100507410), transcript variant 1, non-coding RNA [NR_040018]
A_23_P382094	0.000571986	2.5359e-05	8.56439	up	LINC00052	Homo sapiens long intergenic non-protein coding RNA 52 (LINC00052), non-coding RNA [NR_026869]
A_33_P3370094	4.78323e-05	1.76014e-07	8.55363	up	MME	Homo sapiens membrane metallo-endopeptidase (MME), transcript variant 2b, mRNA [NM_007289]
A_33_P3382924	4.0869e-05	1.12386e-07	8.49488	down	SPARC	Homo sapiens secreted protein, acidic, cysteine-rich (osteonectin) (SPARC), mRNA [NM_003118]
A_23_P209978	4.95905e-05	2.0632e-07	8.46275	up	VSNL1	Homo sapiens visinin-like 1 (VSNL1), mRNA [NM_003385]
A_23_P31921	0.000196786	3.48289e-06	8.38761	down	ASS1	Homo sapiens argininosuccinate synthase 1 (ASS1), transcript variant 1, mRNA [NM_000050]
A_23_P86599	0.000162118	2.41646e-06	8.36684	up	DMBT1	Homo sapiens deleted in malignant brain tumors 1 (DMBT1), transcript variant 2, mRNA [NM_007329]
A_23_P138706	4.76394e-05	1.57483e-07	8.28818	down	ADRA2A	Homo sapiens adrenergic, alpha-2A-, receptor (ADRA2A), mRNA [NM_000681]
A_24_P405631	0.00124852	8.63804e-05	8.26159	down	FEZF2	Homo sapiens FEZ family zinc finger 2 (FEZF2), mRNA [NM_018008]
A_23_P21063	0.000135839	1.53371e-06	8.25345	down	SCN5A	Homo sapiens sodium channel, voltage-gated, type V, alpha subunit (SCN5A), transcript variant 1, mRNA [NM_198056]
A_24_P408047	6.89979e-05	4.17826e-07	8.25247	down	PLEKHA4	Homo sapiens pleckstrin homology domain containing, family A (phosphoinositide binding specific) member 4 (PLEKHA4), transcript variant 1, mRNA [NM_020904]
A_33_P3420816	4.96194e-05	2.09232e-07	8.24941	down	GDF1	Homo sapiens growth differentiation factor 1 (GDF1), mRNA [NM_001492]
A_24_P183128	2.55953e-05	3.36948e-08	8.24616	up	PLAC8	Homo sapiens placenta-specific 8 (PLAC8), transcript variant 2, mRNA [NM_016619]
A_23_P133438	3.23381e-05	5.67617e-08	8.2332	down	FAM105A	Homo sapiens family with sequence similarity 105, member A (FAM105A), mRNA [NM_019018]
A_32_P78491	0.00413837	0.000512469	8.23246	down	ETV1	Homo sapiens ets variant 1 (ETV1), transcript variant 1, mRNA [NM_004956]
A_33_P3420862	0.000120536	1.2377e-06	8.22494	up	PAGE2B	Homo sapiens P antigen family, member 2B (PAGE2B), mRNA [NM_001015038]
A_32_P167239	3.53647e-05	6.42887e-08	8.22113	down	AFAP1L1	Homo sapiens actin filament associated protein 1-like 1 (AFAP1L1), transcript variant 1, mRNA [NM_152406]
A_32_P109604	0.000394509	1.29606e-05	8.20641	down
A_23_P418464	0.000331928	9.54524e-06	8.18279	up	NXNL2	Homo sapiens nucleoredoxin-like 2 (NXNL2), transcript variant 2, mRNA [NM_145283]
A_23_P143178	0.000175275	2.78938e-06	8.15694	down	LBP	Homo sapiens lipopolysaccharide binding protein (LBP), mRNA [NM_004139]
A_33_P3293213	0.000229884	4.67091e-06	8.15677	down	RGL3	Homo sapiens ral guanine nucleotide dissociation stimulator-like 3 (RGL3), transcript variant 1, mRNA [NM_001161616]
A_33_P3317603	5.33228e-05	2.42506e-07	8.14734	up	B4GALNT4	Homo sapiens beta-1,4-N-acetyl-galactosaminyl transferase 4 (B4GALNT4), mRNA [NM_178537]
A_23_P82868	0.000141786	1.75454e-06	8.10194	down	PLAT	Homo sapiens plasminogen activator, tissue (PLAT), transcript variant 1, mRNA [NM_000930]
A_23_P19624	6.00537e-05	3.17247e-07	8.09932	up	BMP6	Homo sapiens bone morphogenetic protein 6 (BMP6), mRNA [NM_001718]
A_23_P303671	0.00147774	0.000111347	8.06136	up	ECM2	Homo sapiens extracellular matrix protein 2, female organ and adipocyte specific (ECM2), transcript variant 1, mRNA [NM_001393]
A_33_P3229477	0.000570583	2.51581e-05	8.0445	down	MPP7	Homo sapiens membrane protein, palmitoylated 7 (MAGUK p55 subfamily member 7) (MPP7), mRNA [NM_173496]
A_24_P143171	0.00023907	5.11521e-06	7.95445	down	TMEM47	Homo sapiens transmembrane protein 47 (TMEM47), mRNA [NM_031442]
A_33_P3331491	3.78206e-05	8.66802e-08	7.94468	down	LOC728392	Homo sapiens uncharacterized protein LOC728392 (LOC728392), mRNA [NM_001162371]
A_23_P115011	0.000489902	1.91329e-05	7.93895	down	ADAMTSL4	Homo sapiens ADAMTS-like 4 (ADAMTSL4), transcript variant 1, mRNA [NM_019032]
A_24_P151106	0.00026056	6.08274e-06	7.9191	down	ZFP28	Homo sapiens zinc finger protein 28 homolog (mouse) (ZFP28), mRNA [NM_020828]
A_32_P43826	0.000326305	9.12581e-06	7.91688	down	LOC441666	Homo sapiens zinc finger protein 91 pseudogene (LOC441666), non-coding RNA [NR_024380]
A_23_P310460	5.46406e-05	2.57354e-07	7.90786	down	MDGA1	Homo sapiens MAM domain containing glycosylphosphatidylinositol anchor 1 (MDGA1), mRNA [NM_153487]
A_24_P319364	3.23381e-05	5.54441e-08	7.90583	up	F11R	Homo sapiens F11 receptor (F11R), mRNA [NM_016946]
A_24_P88266	0.000547815	2.32697e-05	7.9042	up	PROX1	Homo sapiens prospero homeobox 1 (PROX1), mRNA [NM_002763]
A_23_P76538	0.000413907	1.40701e-05	7.89939	up	TESC	Homo sapiens tescalcin (TESC), transcript variant 1, mRNA [NM_017899]
A_24_P27977	6.13904e-05	3.30113e-07	7.89245	down	TRPM2	Homo sapiens transient receptor potential cation channel, subfamily M, member 2 (TRPM2), transcript variant 1, mRNA [NM_003307]
A_33_P3276435	8.68132e-05	6.50153e-07	7.87711	up	FILIP1	Homo sapiens filamin A interacting protein 1 (FILIP1), mRNA [NM_015687]
A_33_P3301940	0.000138767	1.65365e-06	7.86411	up	PDE7B	Homo sapiens phosphodiesterase 7B (PDE7B), mRNA [NM_018945]
A_23_P502312	3.88616e-05	9.97386e-08	7.85132	down	CD97	Homo sapiens CD97 molecule (CD97), transcript variant 1, mRNA [NM_078481]
A_23_P92909	0.000117597	1.18344e-06	7.83063	down	SPINK6	Homo sapiens serine peptidase inhibitor, Kazal type 6 (SPINK6), transcript variant 1, mRNA [NM_205841]
A_23_P119943	4.78323e-05	1.76618e-07	7.8022	down	IGFBP2	Homo sapiens insulin-like growth factor binding protein 2, 36kDa (IGFBP2), mRNA [NM_000597]
A_33_P3226212	5.10964e-05	2.21586e-07	7.79792	down	JAM2	Homo sapiens junctional adhesion molecule 2 (JAM2), mRNA [NM_021219]
A_33_P3326588	3.84495e-05	9.33596e-08	7.7868	down	TNFRSF10D	Homo sapiens tumor necrosis factor receptor superfamily, member 10d, decoy with truncated death domain (TNFRSF10D), mRNA [NM_003840]
A_23_P201066	3.00326e-05	4.72616e-08	7.77994	up	SUSD4	Homo sapiens sushi domain containing 4 (SUSD4), transcript variant 2, mRNA [NM_001037175]
A_23_P386268	5.10964e-05	2.25428e-07	7.73894	down	C4orf26	Homo sapiens chromosome 4 open reading frame 26 (C4orf26), transcript variant 2, mRNA [NM_178497]
A_23_P402765	7.72172e-05	5.37627e-07	7.7293	down	NRAP	Homo sapiens nebulin-related anchoring protein (NRAP), transcript variant 2, mRNA [NM_198060]
A_33_P3406623	0.000422143	1.45107e-05	7.72384	down	TNFSF12	Homo sapiens tumor necrosis factor (ligand) superfamily, member 12 (TNFSF12), transcript variant 1, mRNA [NM_003809]
A_23_P116235	5.48234e-05	2.59819e-07	7.70735	down	MDK	Homo sapiens midkine (neurite growth-promoting factor 2) (MDK), transcript variant 1, mRNA [NM_001012334]
A_24_P11315	5.5848e-05	2.7121e-07	7.67306	up	OLFML3	Homo sapiens olfactomedin-like 3 (OLFML3), mRNA [NM_020190]
A_23_P363968	0.00317791	0.000347792	7.66921	down	C1RL	Homo sapiens complement component 1, r subcomponent-like (C1RL), mRNA [NM_016546]
A_23_P87072	3.78206e-05	8.63572e-08	7.64392	up	PANX3	Homo sapiens pannexin 3 (PANX3), mRNA [NM_052959]
A_23_P216448	0.000330659	9.42619e-06	7.61886	down	NFIB	Homo sapiens nuclear factor I/B (NFIB), transcript variant 3, mRNA [NM_005596]
A_32_P352743	0.00256678	0.000255755	7.59586	down	FAM19A3	Homo sapiens family with sequence similarity 19 (chemokine (C-C motif)-like), member A3 (FAM19A3), transcript variant 2, mRNA [NM_001004440]
A_23_P10232	0.00115492	7.67965e-05	7.59219	up	BANK1	Homo sapiens B-cell scaffold protein with ankyrin repeats 1 (BANK1), transcript variant 1, mRNA [NM_017935]
A_23_P121637	6.54595e-05	3.79165e-07	7.53029	down	PRSS12	Homo sapiens protease, serine, 12 (neurotrypsin, motopsin) (PRSS12), mRNA [NM_003619]
A_32_P78623	0.000181055	2.95552e-06	7.52372	up	LOC401098	Homo sapiens hypothetical LOC401098, mRNA (cDNA clone IMAGE:4821395). [BC034803]
A_23_P304897	4.0869e-05	1.09205e-07	7.50915	down	BDKRB2	Homo sapiens bradykinin receptor B2 (BDKRB2), mRNA [NM_000623]
A_33_P3393543	0.000199076	3.58613e-06	7.47719	down		PREDICTED: Homo sapiens hypothetical LOC400692 (LOC400692), miscRNA [XR_109520]
A_23_P3602	0.000981159	6.06784e-05	7.4249	up	NUDT7	Homo sapiens nudix (nucleoside diphosphate linked moiety X)-type motif 7 (NUDT7), transcript variant 3, mRNA [NM_001243657]
A_23_P155931	0.00123688	8.50831e-05	7.42372	up	MEPE	Homo sapiens matrix extracellular phosphoglycoprotein (MEPE), transcript variant 2, mRNA [NM_020203]
A_23_P147255	0.00015325	2.10263e-06	7.38755	up	PCBP3	Homo sapiens poly(rC) binding protein 3 (PCBP3), transcript variant 1, mRNA [NM_020528]
A_32_P161033	0.000164405	2.49949e-06	7.38526	down		Homo sapiens, clone IMAGE:6155889, mRNA. [BC043411]
A_23_P376188	0.00170951	0.000138579	7.38315	up	BEND7	Homo sapiens BEN domain containing 7 (BEND7), transcript variant 2, mRNA [NM_001100912]
A_24_P410408	0.000662717	3.23495e-05	7.38242	up	KRT83	Homo sapiens keratin 83 (KRT83), mRNA [NM_002282]
A_33_P3268129	0.000876627	5.07517e-05	7.37867	up		chromosome 1 open reading frame 98 [Source:HGNC Symbol;Acc:21901] [ENST00000367356]
A_33_P3385750	0.000103947	8.75783e-07	7.37383	down	ZNF793	Homo sapiens zinc finger protein 793 (ZNF793), mRNA [NM_001013659]
A_23_P123308	0.000269138	6.43261e-06	7.35103	up	TEX15	Homo sapiens testis expressed 15 (TEX15), mRNA [NM_031271]
A_23_P125303	0.000453518	1.66387e-05	7.33581	up	IGSF1	Homo sapiens immunoglobulin superfamily, member 1 (IGSF1), transcript variant 1, mRNA [NM_001555]
A_23_P211212	4.78323e-05	1.71022e-07	7.31066	down	COL18A1	Homo sapiens collagen, type XVIII, alpha 1 (COL18A1), transcript variant 1, mRNA [NM_030582]
A_23_P216225	0.000871742	5.01892e-05	7.29922	down	EGR3	Homo sapiens early growth response 3 (EGR3), transcript variant 1, mRNA [NM_004430]
A_23_P405129	0.00329224	0.000364764	7.29612	down	LTBP2	Homo sapiens latent transforming growth factor beta binding protein 2 (LTBP2), mRNA [NM_000428]
A_23_P149975	0.000357585	1.0848e-05	7.29359	up	FAM107B	Homo sapiens family with sequence similarity 107, member B (FAM107B), mRNA [NM_031453]
A_33_P3229958	0.000453878	1.66879e-05	7.27097	down
A_33_P3312529	0.00422146	0.000526093	7.26801	up	OR4N3P	Homo sapiens olfactory receptor, family 4, subfamily N, member 3 pseudogene (OR4N3P), non-coding RNA [NR_028067]
A_23_P250136	0.00350998	0.000401946	7.24387	up	GRIK2	Homo sapiens glutamate receptor, ionotropic, kainate 2 (GRIK2), transcript variant 2, mRNA [NM_175768]
A_33_P3223602	0.00107462	6.90678e-05	7.23998	down	SATL1	Homo sapiens spermidine/spermine N1-acetyl transferase-like 1 (SATL1), mRNA [NM_001012980]
A_33_P3210488	0.00110178	7.14258e-05	7.23839	down	COL6A3	Homo sapiens collagen, type VI, alpha 3 (COL6A3), transcript variant 1, mRNA [NM_004369]
A_32_P8156	0.00189715	0.000161505	7.21816	up	C10orf107	Homo sapiens chromosome 10 open reading frame 107 (C10orf107), mRNA [NM_173554]
A_23_P500328	0.000110981	1.02041e-06	7.21792	down	DCX	Homo sapiens doublecortin (DCX), transcript variant 1, mRNA [NM_000555]
A_23_P83328	0.000135863	1.54083e-06	7.17434	down	ENG	Homo sapiens endoglin (ENG), transcript variant 2, mRNA [NM_000118]
A_23_P33326	9.54307e-05	7.73317e-07	7.15244	down	ADRA1B	Homo sapiens adrenergic, alpha-1B-, receptor (ADRA1B), mRNA [NM_000679]
A_33_P3277527	0.00407555	0.000501471	7.08877	down	LAMC3	Homo sapiens laminin, gamma 3 (LAMC3), mRNA [NM_006059]
A_33_P3406778	0.000377632	1.19643e-05	7.08855	down	PGF	placental growth factor [Source:HGNC Symbol;Acc:8893] [ENST00000405431]
A_33_P3409854	0.000231092	4.73799e-06	7.07225	up	LHX1	Homo sapiens LIM homeobox 1 (LHX1), mRNA [NM_005568]
A_33_P3345812	0.000224263	4.42856e-06	7.06814	down	GPER	Homo sapiens G protein-coupled estrogen receptor 1 (GPER), transcript variant 3, mRNA [NM_001039966]
A_23_P164897	0.000296328	7.47256e-06	7.03662	down	KCNA7	Homo sapiens potassium voltage-gated channel, shaker-related subfamily, member 7 (KCNA7), mRNA [NM_031886]
A_33_P3252286	0.00011464	1.0599e-06	7.02686	down	CRLF1	Homo sapiens cytokine receptor-like factor 1 (CRLF1), mRNA [NM_004750]
A_33_P3501900	6.00537e-05	3.06013e-07	6.95154	down	LOC386758	Homo sapiens uncharacterized LOC386758 (LOC386758), transcript variant 2, non-coding RNA [NR_037160]
A_23_P418785	0.0022833	0.00021288	6.94987	up	STXBP5L	Homo sapiens syntaxin binding protein 5-like (STXBP5L), mRNA [NM_014980]
A_23_P3312	0.00515024	0.000689602	6.93507	up	ISLR	Homo sapiens immunoglobulin superfamily containing leucine-rich repeat (ISLR), transcript variant 1, mRNA [NM_005545]
A_33_P3286937	0.000250395	5.63303e-06	6.91928	up	PPP1R9A	Homo sapiens protein phosphatase 1, regulatory subunit 9A (PPP1R9A), transcript variant 5, mRNA [NM_001166163]
A_23_P58588	6.36531e-05	3.60997e-07	6.90775	up	SLIT3	Homo sapiens slit homolog 3 (Drosophila) (SLIT3), mRNA [NM_003062]
A_23_P216282	4.78323e-05	1.8261e-07	6.8832	down	ARHGEF10	Homo sapiens Rho guanine nucleotide exchange factor (GEF) 10 (ARHGEF10), mRNA [NM_014629]
A_23_P257649	0.00645253	0.000947974	6.86298	up	RBP1	Homo sapiens retinol binding protein 1, cellular (RBP1), transcript variant 1, mRNA [NM_002899]
A_33_P3408320	0.000183401	3.01356e-06	6.85435	down	CERS1	Homo sapiens ceramide synthase 1 (CERS1), transcript variant 2, mRNA [NM_198207]
A_33_P3241204	0.00102543	6.44663e-05	6.83587	up	CALHM3	Homo sapiens calcium homeostasis modulator 3 (CALHM3), mRNA [NM_001129742]
A_24_P353905	0.000120313	1.22318e-06	6.83245	up	MXRA8	Homo sapiens matrix-remodelling associated 8 (MXRA8), mRNA [NM_032348]
A_23_P409623	0.0011357	7.48107e-05	6.82317	up	PPFIBP2	Homo sapiens PTPRF interacting protein, binding protein 2 (liprin beta 2) (PPFIBP2), mRNA [NM_003621]
A_33_P3326777	0.00232452	0.000219443	6.82018	up	CAGE1	Homo sapiens cancer antigen 1 (CAGE1), transcript variant 1, mRNA [NM_001170692]
A_32_P83049	8.32936e-05	6.07666e-07	6.81079	down	EFR3B	Homo sapiens EFR3 homolog B (S. cerevisiae) (EFR3B), mRNA [NM_014971]
A_23_P95029	5.55688e-05	2.64977e-07	6.80483	up	SNTB1	Homo sapiens syntrophin, beta 1 (dystrophin-associated protein A1, 59kDa, basic component 1) (SNTB1), mRNA [NM_021021]
A_33_P3238815	0.000292836	7.36736e-06	6.78643	up	FRMD5	FERM domain containing 5 [Source:HGNC Symbol;Acc:28214] [ENST00000417257]
A_23_P398566	0.00171084	0.000138737	6.7851	up	NR4A3	Homo sapiens nuclear receptor subfamily 4, group A, member 3 (NR4A3), transcript variant 3, mRNA [NM_173200]
A_23_P415652	0.000153839	2.12422e-06	6.78356	down	GALNT12	Homo sapiens UDP-N-acetyl-alpha-D-galactosamine:polypeptide N-acetylgalactosaminyltransferase 12 (GalNAc-T12) (GALNT12), mRNA [NM_024642]
A_23_P411157	0.00014835	1.98332e-06	6.78016	down	WNT1	Homo sapiens wingless-type MMTV integration site family, member 1 (WNT1), mRNA [NM_005430]
A_33_P3327657	0.000229884	4.65797e-06	6.77178	up	SUSD4	sushi domain containing 4 [Source:HGNC Symbol;Acc:25470] [ENST00000342943]
A_33_P3398448	6.00537e-05	3.17986e-07	6.75837	up	PARP10	Homo sapiens poly (ADP-ribose) polymerase family, member 10 (PARP10), mRNA [NM_032789]
A_33_P3322834	0.000512843	2.0689e-05	6.74914	up	CSRNP3	Homo sapiens cysteine-serine-rich nuclear protein 3 (CSRNP3), transcript variant 1, mRNA [NM_001172173]
A_33_P3415410	5.57706e-05	2.68851e-07	6.74804	up	PTCH1	Homo sapiens patched 1 (PTCH1), transcript variant 1a, mRNA [NM_001083602]
A_23_P53588	3.78206e-05	8.80284e-08	6.74353	down	WNT5B	Homo sapiens wingless-type MMTV integration site family, member 5B (WNT5B), transcript variant 2, mRNA [NM_030775]
A_24_P304154	0.000105165	9.27979e-07	6.73325	down	AMPD3	Homo sapiens adenosine monophosphate deaminase 3 (AMPD3), transcript variant 3, mRNA [NM_001025390]
A_24_P6125	4.78323e-05	1.90463e-07	6.72844	down	KCNJ4	Homo sapiens potassium inwardly-rectifying channel, subfamily J, member 4 (KCNJ4), transcript variant 1, mRNA [NM_152868]
A_23_P33875	0.00355346	0.000409371	6.72258	up	SSX4B	Homo sapiens synovial sarcoma, X breakpoint 4B (SSX4B), transcript variant 1, mRNA [NM_001034832]
A_23_P139669	0.000578381	2.58759e-05	6.7211	down	SLC2A3	Homo sapiens solute carrier family 2 (facilitated glucose transporter), member 3 (SLC2A3), mRNA [NM_006931]
A_24_P163237	4.78323e-05	1.74282e-07	6.71658	up	STOX2	Homo sapiens storkhead box 2 (STOX2), mRNA [NM_020225]
A_23_P410115	0.00941655	0.00158866	6.71062	down	ENTHD1	Homo sapiens ENTH domain containing 1 (ENTHD1), mRNA [NM_152512]
A_24_P16326	0.000775085	4.16079e-05	6.71003	up	ROBO2	Homo sapiens roundabout, axon guidance receptor, homolog 2 (Drosophila) (ROBO2), transcript variant 2, mRNA [NM_002942]
A_23_P53884	0.00255794	0.000254412	6.70126	down	MAB21L1	Homo sapiens mab-21-like 1 (C. elegans) (MAB21L1), mRNA [NM_005584]
A_32_P201530	0.000223748	4.38555e-06	6.6936	down	SRCIN1	Homo sapiens SRC kinase signaling inhibitor 1 (SRCIN1), mRNA [NM_025248]
A_23_P168403	0.000385162	1.25071e-05	6.68115	down	KCNH2	Homo sapiens potassium voltage-gated channel, subfamily H (eag-related), member 2 (KCNH2), transcript variant 1, mRNA [NM_000238]
A_23_P305914	0.00243493	0.00023699	6.66533	down	WSCD2	Homo sapiens WSC domain containing 2 (WSCD2), mRNA [NM_014653]
A_33_P3422133	5.15062e-05	2.2903e-07	6.66411	down	ADAP1	Homo sapiens ArfGAP with dual PH domains 1 (ADAP1), mRNA [NM_006869]
A_23_P128744	0.000141434	1.72536e-06	6.66047	down	BDKRB1	Homo sapiens bradykinin receptor B1 (BDKRB1), mRNA [NM_000710]
A_23_P94319	0.000144356	1.86236e-06	6.61938	down	KBTBD11	Homo sapiens kelch repeat and BTB (POZ) domain containing 11 (KBTBD11), mRNA [NM_014867]
A_23_P250516	0.000180817	2.93418e-06	6.61747	up		ALU1_HUMAN (P39188) Alu subfamily J sequence contamination warning entry, partial (10%) [THC2604076]
A_23_P430658	4.96194e-05	2.11706e-07	6.59499	down	HEYL	Homo sapiens hairy/enhancer-of-split related with YRPW motif-like (HEYL), mRNA [NM_014571]
A_33_P3311403	4.46121e-05	1.3573e-07	6.59186	down	MRVI1	Homo sapiens murine retrovirus integration site 1 homolog (MRVI1), transcript variant 2, mRNA [NM_130385]
A_33_P3355599	0.00146968	0.000110152	6.57742	down	PCDHB7	Homo sapiens protocadherin beta 7 (PCDHB7), mRNA [NM_018940]
A_24_P365515	0.000201435	3.66679e-06	6.56562	up	FOXA2	Homo sapiens forkhead box A2 (FOXA2), transcript variant 1, mRNA [NM_021784]
A_23_P356004	0.000141622	1.74009e-06	6.56457	down	KCNIP3	Homo sapiens Kv channel interacting protein 3, calsenilin (KCNIP3), transcript variant 1, mRNA [NM_013434]
A_23_P57277	6.18695e-05	3.3665e-07	6.56175	down	C21orf7	Homo sapiens chromosome 21 open reading frame 7 (C21orf7), mRNA [NM_020152]
A_24_P389608	0.000373558	1.17146e-05	6.54735	down	C10orf47	Homo sapiens chromosome 10 open reading frame 47 (C10orf47), mRNA [NM_153256]
A_23_P29118	0.000211831	3.98466e-06	6.5289	up	DGCR5	Homo sapiens DiGeorge syndrome critical region gene 5 (non-protein coding) (DGCR5), transcript variant 1, non-coding RNA [NR_002733]
A_33_P3331746	0.000258211	6.01281e-06	6.52466	down	ST6GAL2	Homo sapiens ST6 beta-galactosamide alpha-2,6-sialyltranferase 2 (ST6GAL2), transcript variant 1, mRNA [NM_032528]
A_33_P3286694	0.00474887	0.00062016	6.50316	up	SOX21-AS1	Homo sapiens cDNA FLJ30897 fis, clone FEBRA2005476. [AK055459]
A_33_P3273552	0.000162959	2.44083e-06	6.49878	up	KRT83	Homo sapiens keratin 83 (KRT83), mRNA [NM_002282]
A_23_P102611	0.00115099	7.62656e-05	6.49618	up	WISP2	Homo sapiens WNT1 inducible signaling pathway protein 2 (WISP2), mRNA [NM_003881]
A_23_P399078	0.000115173	1.08828e-06	6.4858	down	TIMP3	Homo sapiens TIMP metallopeptidase inhibitor 3 (TIMP3), mRNA [NM_000362]
A_23_P85903	0.000219924	4.22695e-06	6.48262	up	TLR5	Homo sapiens toll-like receptor 5 (TLR5), mRNA [NM_003268]
A_33_P3246985	6.36531e-05	3.60273e-07	6.46807	down	PDE4DIP	Homo sapiens phosphodiesterase 4D interacting protein (PDE4DIP), transcript variant 3, mRNA [NM_022359]
A_33_P3240763	0.00107966	6.95497e-05	6.43992	up		Homo sapiens cDNA clone IMAGE:5302821. [BC040838]
A_23_P338603	0.000180817	2.93577e-06	6.43172	up	CHCHD7	Homo sapiens coiled-coil-helix-coiled-coil-helix domain containing 7 (CHCHD7), transcript variant 1, mRNA [NM_001011667]
A_33_P3408624	0.00690918	0.00104296	6.428	up	IQSEC3	Homo sapiens IQ motif and Sec7 domain 3 (IQSEC3), transcript variant 2, mRNA [NM_015232]
A_23_P167389	6.9953e-05	4.33843e-07	6.42239	down	ARAP3	Homo sapiens ArfGAP with RhoGAP domain, ankyrin repeat and PH domain 3 (ARAP3), mRNA [NM_022481]
A_23_P131263	0.00971457	0.00165599	6.40778	down	MPP4	Homo sapiens membrane protein, palmitoylated 4 (MAGUK p55 subfamily member 4) (MPP4), mRNA [NM_033066]
A_23_P95231	0.00126636	8.80351e-05	6.4047	up	CASC1	Homo sapiens cancer susceptibility candidate 1 (CASC1), transcript variant 1, mRNA [NM_018272]
A_23_P357207	0.000135863	1.54213e-06	6.39783	down	MRAP2	Homo sapiens melanocortin 2 receptor accessory protein 2 (MRAP2), mRNA [NM_138409]
A_23_P48414	0.000673464	3.30201e-05	6.39495	down	CCNA1	Homo sapiens cyclin A1 (CCNA1), transcript variant 1, mRNA [NM_003914]
A_33_P3363245	4.32477e-05	1.29049e-07	6.38954	down	NXPH4	Homo sapiens neurexophilin 4 (NXPH4), mRNA [NM_007224]
A_23_P81103	6.98728e-05	4.29678e-07	6.38283	down	SFRP2	Homo sapiens secreted frizzled-related protein 2 (SFRP2), mRNA [NM_003013]
A_24_P329487	0.000540712	2.2731e-05	6.37509	down	FAM84B	Homo sapiens family with sequence similarity 84, member B (FAM84B), mRNA [NM_174911]
A_33_P3315243	0.000601373	2.76463e-05	6.36435	down	C17orf72	Homo sapiens chromosome 17 open reading frame 72 (C17orf72), transcript variant 2, mRNA [NM_001164257]
A_23_P312358	0.000904418	5.32867e-05	6.36336	up	BEND7	Homo sapiens BEN domain containing 7 (BEND7), transcript variant 1, mRNA [NM_152751]
A_23_P138910	0.00347926	0.00039614	6.31744	up	DDX25	Homo sapiens DEAD (Asp-Glu-Ala-Asp) box polypeptide 25 (DDX25), mRNA [NM_013264]
A_33_P3378790	0.00201629	0.000177074	6.31254	up	CASC1	Homo sapiens cancer susceptibility candidate 1 (CASC1), transcript variant 3, mRNA [NM_001082972]
A_33_P3212109	0.000327048	9.17967e-06	6.29493	down	DCDC2	Homo sapiens doublecortin domain containing 2 (DCDC2), transcript variant 1, mRNA [NM_016356]
A_24_P194881	4.91087e-05	2.0113e-07	6.29102	down	SHANK3	Homo sapiens SH3 and multiple ankyrin repeat domains 3 (SHANK3), mRNA [NM_001080420]
A_23_P111919	0.001484	0.000112137	6.28589	up	PURG	Homo sapiens purine-rich element binding protein G (PURG), transcript variant A, mRNA [NM_013357]
A_33_P3376546	0.000441633	1.5762e-05	6.27523	down	PTGFR	Homo sapiens prostaglandin F receptor (FP) (PTGFR), transcript variant 2, mRNA [NM_001039585]
A_24_P32085	0.000202183	3.70854e-06	6.26842	down	MOB3B	Homo sapiens MOB kinase activator 3B (MOB3B), mRNA [NM_024761]
A_23_P5370	0.000443207	1.5883e-05	6.25833	up	RPRM	Homo sapiens reprimo, TP53 dependent G2 arrest mediator candidate (RPRM), mRNA [NM_019845]
A_23_P90542	0.00149253	0.000113218	6.24505	down	ZNF540	Homo sapiens zinc finger protein 540 (ZNF540), transcript variant 2, mRNA [NM_152606]
A_24_P381441	0.00176308	0.00014442	6.22396	up	LMO3	Homo sapiens LIM domain only 3 (rhombotin-like 2) (LMO3), transcript variant 1, mRNA [NM_018640]
A_33_P3228305	6.00537e-05	3.10385e-07	6.20921	down	ARHGAP26	Homo sapiens Rho GTPase activating protein 26 (ARHGAP26), transcript variant 1, mRNA [NM_015071]
A_23_P102058	0.00179961	0.000148674	6.2069	down	MATN3	Homo sapiens matrilin 3 (MATN3), mRNA [NM_002381]
A_33_P3567892	0.000159173	2.24673e-06	6.1928	up	DKFZP547J0410	Homo sapiens mRNA; cDNA DKFZp564J0482 (from clone DKFZp564J0482) [AL050263]
A_23_P70278	0.000853715	4.86227e-05	6.19223	up	ROS1	Homo sapiens c-ros oncogene 1 , receptor tyrosine kinase (ROS1), mRNA [NM_002944]
A_33_P3212949	0.00102746	6.47739e-05	6.18807	up	USH2A	Homo sapiens Usher syndrome 2A (autosomal recessive, mild) (USH2A), transcript variant 2, mRNA [NM_206933]
A_23_P137035	3.88616e-05	9.73731e-08	6.18505	up	PIR	Homo sapiens pirin (iron-binding nuclear protein) (PIR), transcript variant 1, mRNA [NM_003662]
A_33_P3303649	6.13904e-05	3.32145e-07	6.17633	up	MB	Homo sapiens myoglobin (MB), transcript variant 2, mRNA [NM_203377]
A_33_P3421028	0.000128758	1.39368e-06	6.16013	up	ROS1	c-ros oncogene 1 , receptor tyrosine kinase [Source:HGNC Symbol;Acc:10261] [ENST00000403284]
A_23_P28334	0.000369406	1.15308e-05	6.15957	down	IL18RAP	Homo sapiens interleukin 18 receptor accessory protein (IL18RAP), mRNA [NM_003853]
A_23_P135990	9.75423e-05	7.98989e-07	6.15902	down	SLCO2A1	Homo sapiens solute carrier organic anion transporter family, member 2A1 (SLCO2A1), mRNA [NM_005630]
A_33_P3235053	4.78323e-05	1.76651e-07	6.14721	down	TRIM47	Homo sapiens tripartite motif containing 47 (TRIM47), mRNA [NM_033452]
A_23_P424126	0.00153549	0.000117915	6.14505	down	ZNF354C	Homo sapiens zinc finger protein 354C (ZNF354C), mRNA [NM_014594]
A_23_P104188	0.00813614	0.00130552	6.12685	up	ELF3	Homo sapiens E74-like factor 3 (ets domain transcription factor, epithelial-specific ) (ELF3), transcript variant 1, mRNA [NM_004433]
A_33_P3228402	0.00139437	0.000100921	6.11255	down
A_33_P3285195	0.000434844	1.51076e-05	6.11218	up	LOC100507012	PREDICTED: Homo sapiens hypothetical LOC100507012 (LOC100507012), miscRNA [XR_109821]
A_23_P78037	0.000309397	8.05556e-06	6.10164	up	CCL7	Homo sapiens chemokine (C-C motif) ligand 7 (CCL7), mRNA [NM_006273]
A_33_P3418681	0.000212278	4.00256e-06	6.10097	down	HCN4	Homo sapiens hyperpolarization activated cyclic nucleotide-gated potassium channel 4 (HCN4), mRNA [NM_005477]
A_33_P3243230	0.00116473	7.78235e-05	6.09612	down	IL8	interleukin 8 [Source:HGNC Symbol;Acc:6025] [ENST00000401931]
A_23_P153616	0.0001501	2.02015e-06	6.09562	up	MADCAM1	Homo sapiens mucosal vascular addressin cell adhesion molecule 1 (MADCAM1), transcript variant 1, mRNA [NM_130760]
A_32_P351968	5.57706e-05	2.69203e-07	6.08739	down	HLA-DMB	Homo sapiens major histocompatibility complex, class II, DM beta (HLA-DMB), mRNA [NM_002118]
A_33_P3290707	5.33228e-05	2.43348e-07	6.0845	up	MME	Homo sapiens membrane metallo-endopeptidase (MME), transcript variant 2b, mRNA [NM_007289]
A_33_P3232011	0.000314204	8.32616e-06	6.08274	down	RAB17	Homo sapiens RAB17, member RAS oncogene family (RAB17), transcript variant 1, mRNA [NM_022449]
A_33_P3400843	8.94002e-05	6.87931e-07	6.08239	down	C1QL4	Homo sapiens complement component 1, q subcomponent-like 4 (C1QL4), mRNA [NM_001008223]
A_32_P162187	0.000159661	2.26532e-06	6.07988	down	C2	Homo sapiens complement component 2 (C2), transcript variant 1, mRNA [NM_000063]
A_33_P3225948	7.96406e-05	5.59159e-07	6.0771	up	AJAP1	Homo sapiens adherens junctions associated protein 1 (AJAP1), transcript variant 2, mRNA [NM_001042478]
A_33_P3354256	0.00102583	6.45212e-05	6.07424	up	MTSS1	Homo sapiens metastasis suppressor 1 (MTSS1), mRNA [NM_014751]
A_23_P113351	0.00239975	0.000231676	6.0736	up	SPARCL1	Homo sapiens SPARC-like 1 (hevin) (SPARCL1), transcript variant 2, mRNA [NM_004684]
A_23_P217554	0.000158192	2.22135e-06	6.06728	down	MAGEA8	Homo sapiens melanoma antigen family A, 8 (MAGEA8), transcript variant 3, mRNA [NM_005364]
A_23_P412577	4.78323e-05	1.82721e-07	6.06213	down	ANKRD29	Homo sapiens ankyrin repeat domain 29 (ANKRD29), mRNA [NM_173505]
A_32_P149435	0.00062214	2.90685e-05	6.04394	down	PTCHD1	Homo sapiens patched domain containing 1 (PTCHD1), mRNA [NM_173495]
A_24_P259607	4.64211e-05	1.50509e-07	6.03593	up	SUSD4	Homo sapiens sushi domain containing 4 (SUSD4), transcript variant 1, mRNA [NM_017982]
A_33_P3829391	6.36531e-05	3.62384e-07	6.01831	down	LOC641510	Homo sapiens, mRNA (cDNA clone IMAGE:4713722). [BC030809]
A_33_P3403018	0.00201837	0.000177433	6.01523	down	LCE5A	Homo sapiens late cornified envelope 5A (LCE5A), mRNA [NM_178438]
A_33_P3423969	4.68907e-05	1.53636e-07	5.99642	down	GBX2	Homo sapiens gastrulation brain homeobox 2 (GBX2), mRNA [NM_001485]
A_23_P99906	4.78323e-05	1.74786e-07	5.9919	down	HOMER2	Homo sapiens homer homolog 2 (Drosophila) (HOMER2), transcript variant 2, mRNA [NM_199330]
A_32_P204239	0.000312198	8.15861e-06	5.98091	down	CDHR3	Homo sapiens cadherin-related family member 3 (CDHR3), mRNA [NM_152750]
A_24_P672240	6.36531e-05	3.55366e-07	5.9789	up	FRMPD4	Homo sapiens FERM and PDZ domain containing 4 (FRMPD4), mRNA [NM_014728]
A_23_P354908	0.00422312	0.000526422	5.97224	down	NMNAT2	Homo sapiens nicotinamide nucleotide adenylyltransferase 2 (NMNAT2), transcript variant 1, mRNA [NM_015039]
A_24_P555510	0.00129914	9.12509e-05	5.97095	down	PCM1	Homo sapiens pericentriolar material 1 (PCM1), mRNA [NM_006197]
A_33_P3256725	0.00353748	0.000406392	5.96621	up	PIP5K1B	Homo sapiens phosphatidylinositol-4-phosphate 5-kinase, type I, beta (PIP5K1B), transcript variant 2, mRNA [NM_003558]
A_33_P3242543	4.78323e-05	1.90841e-07	5.96191	down	MAOA	Homo sapiens monoamine oxidase A (MAOA), nuclear gene encoding mitochondrial protein, mRNA [NM_000240]
A_33_P3320082	0.00516944	0.0006939	5.95707	down	NFIB	Homo sapiens nuclear factor I/B (NFIB), transcript variant 3, mRNA [NM_005596]
A_23_P114185	7.3747e-05	4.87006e-07	5.94969	down	TSPAN7	Homo sapiens tetraspanin 7 (TSPAN7), mRNA [NM_004615]
A_23_P370454	4.78323e-05	1.91704e-07	5.94655	down	KCNAB3	Homo sapiens potassium voltage-gated channel, shaker-related subfamily, beta member 3 (KCNAB3), mRNA [NM_004732]
A_23_P212800	0.000120721	1.2446e-06	5.94126	down	FGF5	Homo sapiens fibroblast growth factor 5 (FGF5), transcript variant 1, mRNA [NM_004464]
A_23_P50504	4.59156e-05	1.41766e-07	5.92468	up	FTL	Homo sapiens ferritin, light polypeptide (FTL), mRNA [NM_000146]
A_23_P300033	0.000188496	3.18176e-06	5.92304	up	PDGFRA	Homo sapiens platelet-derived growth factor receptor, alpha polypeptide (PDGFRA), mRNA [NM_006206]
A_32_P358887	0.000494825	1.94268e-05	5.92105	down	SLC4A4	Homo sapiens solute carrier family 4, sodium bicarbonate cotransporter, member 4 (SLC4A4), transcript variant 2, mRNA [NM_003759]
A_23_P24616	0.000147393	1.93603e-06	5.91559	down	SIAE	Homo sapiens sialic acid acetylesterase (SIAE), transcript variant 1, mRNA [NM_170601]
A_33_P3238802	0.00442929	0.000561841	5.90904	down
A_23_P308483	0.000339431	9.95464e-06	5.89791	down	MAP3K15	Homo sapiens mitogen-activated protein kinase kinase kinase 15 (MAP3K15), mRNA [NM_001001671]
A_33_P3286958	0.00123754	8.5223e-05	5.88598	up	B3GALT2	Homo sapiens UDP-Gal:betaGlcNAc beta 1,3-galactosyltransferase, polypeptide 2 (B3GALT2), mRNA [NM_003783]
A_33_P3356392	0.000514184	2.08935e-05	5.8622	down	RGL3	Homo sapiens ral guanine nucleotide dissociation stimulator-like 3 (RGL3), transcript variant 1, mRNA [NM_001161616]
A_32_P13151	0.000570583	2.51316e-05	5.85885	down	ANKRD20A9P	Homo sapiens ankyrin repeat domain 20 family, member A9, pseudogene (ANKRD20A9P), non-coding RNA [NR_027995]
A_23_P161297	0.000141805	1.76418e-06	5.85318	up	OGDHL	Homo sapiens oxoglutarate dehydrogenase-like (OGDHL), nuclear gene encoding mitochondrial protein, transcript variant 1, mRNA [NM_018245]
A_23_P119562	0.000120313	1.21654e-06	5.85137	up	CFD	Homo sapiens complement factor D (adipsin) (CFD), mRNA [NM_001928]
A_23_P57760	6.36531e-05	3.59126e-07	5.8384	down	ACPL2	Homo sapiens acid phosphatase-like 2 (ACPL2), transcript variant 1, mRNA [NM_152282]
A_33_P3299510	6.66813e-05	3.94679e-07	5.82773	down	SCXA	Homo sapiens scleraxis homolog A (mouse) (SCXA), mRNA [NM_001008271]
A_23_P150590	0.000494592	1.9347e-05	5.82772	up	SLC22A9	Homo sapiens solute carrier family 22 (organic anion transporter), member 9 (SLC22A9), mRNA [NM_080866]
A_33_P3408643	0.000644422	3.09844e-05	5.82673	up	FAM82A1	family with sequence similarity 82, member A1 [Source:HGNC Symbol;Acc:26567] [ENST00000402091]
A_33_P3389599	0.00011642	1.12161e-06	5.82224	down		ankyrin repeat domain 20 family, member A11, pseudogene [Source:HGNC Symbol;Acc:42024] [ENST00000442192]
A_33_P3857467	0.0047593	0.000621801	5.81505	down		Homo sapiens cDNA clone IMAGE:5270538. [BC036258]
A_24_P88696	0.000512234	2.06494e-05	5.81482	up	SCG2	Homo sapiens secretogranin II (SCG2), mRNA [NM_003469]
A_33_P3264593	0.00585259	0.000827717	5.79434	up	MAGEC2	Homo sapiens melanoma antigen family C, 2 (MAGEC2), mRNA [NM_016249]
A_23_P18282	0.00420562	0.000523076	5.77913	down	DLEC1	Homo sapiens deleted in lung and esophageal cancer 1 (DLEC1), transcript variant DLEC1-N1, mRNA [NM_007335]
A_33_P3221203	0.000205511	3.8297e-06	5.7682	down	MMP13	Homo sapiens matrix metallopeptidase 13 (collagenase 3) (MMP13), mRNA [NM_002427]
A_23_P141555	0.000256566	5.87366e-06	5.76656	down	TBX21	Homo sapiens T-box 21 (TBX21), mRNA [NM_013351]
A_24_P389916	6.00527e-05	2.96899e-07	5.75319	down	LRRC32	Homo sapiens leucine rich repeat containing 32 (LRRC32), transcript variant 1, mRNA [NM_005512]
A_24_P943781	0.000628881	2.96655e-05	5.75116	down	C7orf58	Homo sapiens chromosome 7 open reading frame 58 (C7orf58), transcript variant 1, mRNA [NM_024913]
A_24_P71904	0.00012117	1.26092e-06	5.74863	down	HPGD	Homo sapiens hydroxyprostaglandin dehydrogenase 15-(NAD) (HPGD), transcript variant 1, mRNA [NM_000860]
A_23_P85800	0.000140625	1.70726e-06	5.74019	down	CD52	Homo sapiens CD52 molecule (CD52), mRNA [NM_001803]
A_33_P3296230	4.78323e-05	1.60137e-07	5.73942	up		HUMPTHL parathyroid-like protein precursor {Homo sapiens} (exp=-1; wgp=0; cg=0), partial (11%) [THC2730443]
A_24_P349117	0.000334597	9.68073e-06	5.72859	down	GPR158	Homo sapiens G protein-coupled receptor 158 (GPR158), mRNA [NM_020752]
A_32_P206104	0.000110981	1.01404e-06	5.72312	up
A_32_P154342	0.000487021	1.88797e-05	5.70157	down	SLCO4C1	Homo sapiens solute carrier organic anion transporter family, member 4C1 (SLCO4C1), mRNA [NM_180991]
A_23_P368779	0.000422143	1.44966e-05	5.67514	down	ZNF114	Homo sapiens zinc finger protein 114 (ZNF114), mRNA [NM_153608]
A_23_P251043	5.46406e-05	2.56791e-07	5.67402	down	SYNDIG1	Homo sapiens synapse differentiation inducing 1 (SYNDIG1), mRNA [NM_024893]
A_23_P259251	0.00855929	0.00140372	5.65521	up	KCND2	Homo sapiens potassium voltage-gated channel, Shal-related subfamily, member 2 (KCND2), mRNA [NM_012281]
A_33_P3419139	0.00213542	0.000193095	5.63659	up	KIAA1598	Homo sapiens KIAA1598 (KIAA1598), transcript variant 1, mRNA [NM_001127211]
A_24_P788878	0.000228899	4.56687e-06	5.62114	up	C2CD4B	Homo sapiens C2 calcium-dependent domain containing 4B (C2CD4B), mRNA [NM_001007595]
A_23_P24948	0.000322272	8.88773e-06	5.6181	down	KCNE3	Homo sapiens potassium voltage-gated channel, Isk-related family, member 3 (KCNE3), mRNA [NM_005472]
A_23_P13548	0.000261714	6.14031e-06	5.61771	down	CHRDL2	Homo sapiens chordin-like 2 (CHRDL2), mRNA [NM_015424]
A_23_P136077	0.000724442	3.71395e-05	5.61576	up	PARK2	Homo sapiens parkinson protein 2, E3 ubiquitin protein ligase (parkin) (PARK2), transcript variant 1, mRNA [NM_004562]
A_23_P112482	6.48751e-05	3.73882e-07	5.61447	down	AQP3	Homo sapiens aquaporin 3 (Gill blood group) (AQP3), mRNA [NM_004925]
A_24_P233786	4.78323e-05	1.89475e-07	5.59872	down	FAM129A	Homo sapiens family with sequence similarity 129, member A (FAM129A), transcript variant 2, mRNA [NM_052966]
A_33_P3236881	8.32936e-05	6.11264e-07	5.59576	down	C1orf151-NBL1	Homo sapiens C1orf151-NBL1 readthrough (C1orf151-NBL1), transcript variant 1, mRNA [NM_001204088]
A_33_P3314659	0.00785809	0.00124298	5.58927	down	SPEF2	Homo sapiens sperm flagellar 2 (SPEF2), transcript variant 2, mRNA [NM_144722]
A_33_P3284883	0.00201996	0.000177632	5.5879	down	MOB3B	Homo sapiens MOB kinase activator 3B (MOB3B), mRNA [NM_024761]
A_23_P90722	0.000154543	2.14304e-06	5.58052	up	PTPRN	Homo sapiens protein tyrosine phosphatase, receptor type, N (PTPRN), transcript variant 1, mRNA [NM_002846]
A_33_P3240148	0.001544	0.000118884	5.57719	down	LOC100131101	Homo sapiens cDNA FLJ45125 fis, clone BRAWH3036561. [AK127068]
A_24_P260101	0.000229713	4.64359e-06	5.56952	up	MME	Homo sapiens membrane metallo-endopeptidase (MME), transcript variant 2b, mRNA [NM_007289]
A_23_P104798	0.00585623	0.000829188	5.56688	up	IL18	Homo sapiens interleukin 18 (interferon-gamma-inducing factor) (IL18), transcript variant 1, mRNA [NM_001562]
A_24_P62659	0.000308016	8.00685e-06	5.56353	down	TSPAN2	Homo sapiens tetraspanin 2 (TSPAN2), mRNA [NM_005725]
A_33_P3305780	0.000245729	5.35552e-06	5.54755	down	CCNI2	Homo sapiens cyclin I family, member 2 (CCNI2), mRNA [NM_001039780]
A_24_P194688	7.24951e-05	4.64454e-07	5.54512	down	EFHA2	Homo sapiens EF-hand domain family, member A2 (EFHA2), mRNA [NM_181723]
A_32_P75902	0.00199415	0.000174048	5.54087	up	C16orf73	Homo sapiens chromosome 16 open reading frame 73 (C16orf73), transcript variant 2, mRNA [NM_152764]
A_33_P3260530	0.000145365	1.89238e-06	5.53754	up	KANK4	Homo sapiens KN motif and ankyrin repeat domains 4 (KANK4), mRNA [NM_181712]
A_33_P3381751	4.32477e-05	1.2813e-07	5.53314	down	TIAM1	Homo sapiens T-cell lymphoma invasion and metastasis 1 (TIAM1), mRNA [NM_003253]
A_23_P76249	0.000549761	2.33845e-05	5.51854	up	KRT6B	Homo sapiens keratin 6B (KRT6B), mRNA [NM_005555]
A_23_P94030	6.00537e-05	3.12e-07	5.51692	up	LAMB1	Homo sapiens laminin, beta 1 (LAMB1), mRNA [NM_002291]
A_33_P3262789	0.000137481	1.60876e-06	5.51028	up	REEP6	Homo sapiens receptor accessory protein 6 (REEP6), mRNA [NM_138393]
A_32_P148538	0.000201349	3.65789e-06	5.49963	down	LPPR4	Homo sapiens lipid phosphate phosphatase-related protein type 4 (LPPR4), transcript variant 1, mRNA [NM_014839]
A_24_P88801	0.00012949	1.41347e-06	5.49713	down	NPHP1	Homo sapiens nephronophthisis 1 (juvenile) (NPHP1), transcript variant 1, mRNA [NM_000272]
A_23_P111995	6.00537e-05	3.0001e-07	5.48646	down	LOXL2	Homo sapiens lysyl oxidase-like 2 (LOXL2), mRNA [NM_002318]
A_24_P354715	0.000312987	8.20397e-06	5.48209	down	NT5E	Homo sapiens 5'-nucleotidase, ecto (CD73) (NT5E), transcript variant 1, mRNA [NM_002526]
A_23_P88678	0.000212964	4.03557e-06	5.46448	down	C15orf27	Homo sapiens chromosome 15 open reading frame 27 (C15orf27), mRNA [NM_152335]
A_33_P3238305	0.000105448	9.37779e-07	5.45367	down	C21orf7	chromosome 21 open reading frame 7 [Source:HGNC Symbol;Acc:16457] [ENST00000399926]
A_24_P12136	0.000135253	1.51543e-06	5.44057	up	S100Z	Homo sapiens S100 calcium binding protein Z (S100Z), mRNA [NM_130772]
A_33_P3215635	0.00502142	0.000667065	5.44033	up	CHRNB2	Homo sapiens cholinergic receptor, nicotinic, beta 2 (neuronal) (CHRNB2), mRNA [NM_000748]
A_24_P275073	0.000244401	5.31945e-06	5.43744	down	ADAMTS14	Homo sapiens ADAM metallopeptidase with thrombospondin type 1 motif, 14 (ADAMTS14), transcript variant 1, mRNA [NM_139155]
A_24_P316430	8.84351e-05	6.72648e-07	5.42128	down	NT5E	Homo sapiens 5'-nucleotidase, ecto (CD73) (NT5E), transcript variant 1, mRNA [NM_002526]
A_23_P300150	0.000221621	4.30496e-06	5.40907	down	NFATC1	Homo sapiens nuclear factor of activated T-cells, cytoplasmic, calcineurin-dependent 1 (NFATC1), transcript variant 3, mRNA [NM_172387]
A_23_P103720	0.00222849	0.000205303	5.40706	up	AGMAT	Homo sapiens agmatine ureohydrolase (agmatinase) (AGMAT), mRNA [NM_024758]
A_33_P3408152	0.00350785	0.00040077	5.39223	down	NEFH	Homo sapiens neurofilament, heavy polypeptide (NEFH), mRNA [NM_021076]
A_33_P3371450	0.000721888	3.67912e-05	5.38434	up
A_23_P40847	0.000256566	5.88792e-06	5.38308	down	CHST2	Homo sapiens carbohydrate (N-acetylglucosamine-6-O) sulfotransferase 2 (CHST2), mRNA [NM_004267]
A_23_P73526	0.000110981	1.00971e-06	5.35981	down	CITED1	Homo sapiens Cbp/p300-interacting transactivator, with Glu/Asp-rich carboxy-terminal domain, 1 (CITED1), transcript variant 1, mRNA [NM_004143]
A_23_P407206	0.00037196	1.16214e-05	5.35676	down	CLN8	Homo sapiens ceroid-lipofuscinosis, neuronal 8 (epilepsy, progressive with mental retardation) (CLN8), mRNA [NM_018941]
A_33_P3420976	0.00309696	0.000334383	5.34664	down	FAM159B	Homo sapiens family with sequence similarity 159, member B (FAM159B), mRNA [NM_001164442]
A_33_P3254956	0.000237257	4.97654e-06	5.33484	down	DSCR6	Homo sapiens Down syndrome critical region gene 6 (DSCR6), mRNA [NM_018962]
A_23_P160336	0.000975265	5.95903e-05	5.32602	up	LEFTY1	Homo sapiens left-right determination factor 1 (LEFTY1), mRNA [NM_020997]
A_33_P3220738	0.000104174	8.86253e-07	5.31597	down	ASTN1	Homo sapiens astrotactin 1 (ASTN1), transcript variant 2, mRNA [NM_207108]
A_33_P3401407	0.00134162	9.54909e-05	5.30511	down	LOC390858	Homo sapiens ACYL3 pseudogene (LOC390858), non-coding RNA [NR_024021]
A_33_P3383356	0.000222589	4.3498e-06	5.30327	down	GLT8D2	glycosyltransferase 8 domain containing 2 [Source:HGNC Symbol;Acc:24890] [ENST00000548660]
A_33_P3410816	0.00900408	0.00149431	5.30243	up	CLDN20	Homo sapiens claudin 20 (CLDN20), mRNA [NM_001001346]
A_24_P187056	8.83389e-05	6.69332e-07	5.30133	down		Homo sapiens mRNA for FLJ00310 protein. [AK090412]
A_23_P122937	0.000138767	1.67282e-06	5.29739	down	ELMO1	Homo sapiens engulfment and cell motility 1 (ELMO1), transcript variant 1, mRNA [NM_014800]
A_33_P3213029	0.000105165	9.09882e-07	5.29671	up	RNF43	Homo sapiens ring finger protein 43 (RNF43), mRNA [NM_017763]
A_23_P398854	0.000137481	1.60789e-06	5.29657	down	DOK7	Homo sapiens docking protein 7 (DOK7), transcript variant 1, mRNA [NM_173660]
A_24_P178631	0.00011642	1.12203e-06	5.29467	down		Homo sapiens cDNA FLJ14761 fis, clone NT2RP3003302. [AK027667]
A_24_P160413	0.000373558	1.17336e-05	5.26987	down	MTMR9LP	Homo sapiens myotubularin related protein 9-like, pseudogene (MTMR9LP), non-coding RNA [NR_026850]
A_32_P47754	4.64211e-05	1.5074e-07	5.26365	down	SLC2A14	solute carrier family 2 (facilitated glucose transporter), member 14 [Source:HGNC Symbol;Acc:18301] [ENST00000431042]
A_24_P122337	6.98728e-05	4.31301e-07	5.26098	down	SYTL4	Homo sapiens synaptotagmin-like 4 (SYTL4), transcript variant 1, mRNA [NM_080737]
A_33_P3227676	0.000738856	3.86255e-05	5.22953	down	C2orf72	Homo sapiens chromosome 2 open reading frame 72 (C2orf72), mRNA [NM_001144994]
A_24_P178444	0.000322272	8.9093e-06	5.22514	down
A_32_P155247	4.9739e-05	2.13897e-07	5.21718	up	FTL	Homo sapiens ferritin, light polypeptide (FTL), mRNA [NM_000146]
A_32_P232192	0.000536002	2.23132e-05	5.20694	down	DIS3L2	DIS3 mitotic control homolog (S. cerevisiae)-like 2 [Source:HGNC Symbol;Acc:28648] [ENST00000273009]
A_33_P3315134	8.87356e-05	6.80125e-07	5.20664	up	DIRC3	Homo sapiens disrupted in renal carcinoma 3 (DIRC3), non-coding RNA [NR_026597]
A_23_P39955	7.65578e-05	5.21922e-07	5.1964	up	ACTG2	Homo sapiens actin, gamma 2, smooth muscle, enteric (ACTG2), transcript variant 1, mRNA [NM_001615]
A_23_P166280	7.049e-05	4.40007e-07	5.19207	down	ICOSLG	inducible T-cell co-stimulator ligand [Source:HGNC Symbol;Acc:17087] [ENST00000407780]
A_32_P60065	0.000162334	2.42672e-06	5.19201	up	F2RL2	Homo sapiens coagulation factor II (thrombin) receptor-like 2 (F2RL2), mRNA [NM_004101]
A_24_P286114	0.000142214	1.80286e-06	5.18283	up	SLC1A3	Homo sapiens solute carrier family 1 (glial high affinity glutamate transporter), member 3 (SLC1A3), transcript variant 1, mRNA [NM_004172]
A_32_P142440	0.00276241	0.000285672	5.17658	down	PCSK9	Homo sapiens proprotein convertase subtilisin/kexin type 9 (PCSK9), mRNA [NM_174936]
A_23_P329261	6.00537e-05	3.13093e-07	5.17491	up	KCNJ2	Homo sapiens potassium inwardly-rectifying channel, subfamily J, member 2 (KCNJ2), mRNA [NM_000891]
A_23_P52067	5.33993e-05	2.45259e-07	5.15663	down	GRHL3	Homo sapiens grainyhead-like 3 (Drosophila) (GRHL3), transcript variant 2, mRNA [NM_198173]
A_23_P2271	5.41572e-05	2.50324e-07	5.15118	up	PTHLH	Homo sapiens parathyroid hormone-like hormone (PTHLH), transcript variant 1, mRNA [NM_198965]
A_23_P304110	0.00139294	0.000100651	5.13067	down	ANKRD43	Homo sapiens ankyrin repeat domain 43 (ANKRD43), mRNA [NM_175873]
A_24_P244944	0.000196786	3.45621e-06	5.12713	down	MCTP2	Homo sapiens multiple C2 domains, transmembrane 2 (MCTP2), transcript variant 1, mRNA [NM_018349]
A_24_P402588	0.000196786	3.46644e-06	5.11314	up	BCL11A	Homo sapiens B-cell CLL/lymphoma 11A (zinc finger protein) (BCL11A), transcript variant 2, mRNA [NM_018014]
A_24_P270496	0.000382578	1.2356e-05	5.10846	down	NOVA1	Homo sapiens neuro-oncological ventral antigen 1 (NOVA1), transcript variant 3, mRNA [NM_006491]
A_23_P142075	0.000162118	2.38888e-06	5.10459	down	ACP5	Homo sapiens acid phosphatase 5, tartrate resistant (ACP5), transcript variant 4, mRNA [NM_001611]
A_33_P3367636	0.00821463	0.00132341	5.10127	down	C6orf221	Homo sapiens chromosome 6 open reading frame 221 (C6orf221), mRNA [NM_001017361]
A_24_P227927	6.72279e-05	4.01208e-07	5.10066	down	IL21R	Homo sapiens interleukin 21 receptor (IL21R), transcript variant 2, mRNA [NM_181078]
A_23_P343261	0.000316367	8.45915e-06	5.08993	up		non-protein coding RNA 337 [Source:HGNC Symbol;Acc:28620] [ENST00000429480]
A_23_P214080	0.00198211	0.000171889	5.08585	down	EGR1	Homo sapiens early growth response 1 (EGR1), mRNA [NM_001964]
A_23_P74278	0.000198875	3.55477e-06	5.07521	down	PDE4B	Homo sapiens phosphodiesterase 4B, cAMP-specific (PDE4B), transcript variant d, mRNA [NM_001037341]
A_23_P166400	0.000257325	5.93948e-06	5.06935	down	RASL10A	Homo sapiens RAS-like, family 10, member A (RASL10A), transcript variant 2, mRNA [NM_001007279]
A_33_P3590259	0.000780867	4.20672e-05	5.064	up	CXCL14	Homo sapiens chemokine (C-X-C motif) ligand 14 (CXCL14), mRNA [NM_004887]
A_23_P161424	0.000123799	1.30683e-06	5.05929	down	PLXDC2	Homo sapiens plexin domain containing 2 (PLXDC2), mRNA [NM_032812]
A_33_P3231602	0.00435702	0.000547865	5.0538	down	ZNF569	Homo sapiens zinc finger protein 569 (ZNF569), mRNA [NM_152484]
A_33_P3259339	0.00719223	0.00110243	5.03757	down	COL11A1	Homo sapiens collagen, type XI, alpha 1 (COL11A1), transcript variant B, mRNA [NM_080629]
A_24_P273253	0.000128786	1.39776e-06	5.03245	up	AHNAK2	Homo sapiens AHNAK nucleoprotein 2 (AHNAK2), mRNA [NM_138420]
A_24_P353638	5.10964e-05	2.24792e-07	5.02867	down	SLAMF7	Homo sapiens SLAM family member 7 (SLAMF7), mRNA [NM_021181]
A_24_P345540	0.000569548	2.50246e-05	5.02022	down	ZC3H8	Homo sapiens zinc finger CCCH-type containing 8 (ZC3H8), mRNA [NM_032494]
A_23_P432506	0.000154563	2.15356e-06	5.00491	up		non-protein coding RNA 335 [Source:HGNC Symbol;Acc:26393] [ENST00000475015]

## Sheet: 175VSVECTOR
ProbeName	p (Corr)	p	FC (abs)	Regulation	GeneSymbol	Description
A_23_P26810	5.24292e-06	1.53378e-10	23288.4	up	TP53	Homo sapiens tumor protein p53 (TP53), transcript variant 1, mRNA [NM_000546]
A_33_P3315764	2.75686e-05	1.613e-09	744.866	up	TP53	Homo sapiens tumor protein p53 (TP53), transcript variant 1, mRNA [NM_000546]
A_23_P45365	8.48089e-05	1.24051e-08	244.744	up	COL4A5	Homo sapiens collagen, type IV, alpha 5 (COL4A5), transcript variant 2, mRNA [NM_033380]
A_23_P82651	0.000106758	3.2551e-08	132.576	up	NPTX2	Homo sapiens neuronal pentraxin II (NPTX2), mRNA [NM_002523]
A_23_P137665	0.000127824	1.61894e-07	90.4938	up	CHI3L1	Homo sapiens chitinase 3-like 1 (cartilage glycoprotein-39) (CHI3L1), mRNA [NM_001276]
A_23_P335981	0.000133246	1.91003e-07	83.2148	up	HOXC12	Homo sapiens homeobox C12 (HOXC12), mRNA [NM_173860]
A_32_P465742	0.000292245	1.3651e-06	77.8366	up	PIP5K1B	Homo sapiens phosphatidylinositol-4-phosphate 5-kinase, type I, beta (PIP5K1B), transcript variant 2, mRNA [NM_003558]
A_32_P300427	0.000127824	1.31592e-07	76.85	up	APCDD1L	Homo sapiens adenomatosis polyposis coli down-regulated 1-like (APCDD1L), mRNA [NM_153360]
A_33_P3326483	0.000106758	4.58034e-08	74.99	up	CRABP1	Homo sapiens cellular retinoic acid binding protein 1 (CRABP1), mRNA [NM_004378]
A_23_P159952	0.000106758	4.61248e-08	66.0447	up	BEX1	Homo sapiens brain expressed, X-linked 1 (BEX1), mRNA [NM_018476]
A_33_P3406836	0.000375031	2.47819e-06	65.7603	up	HTR1F	Homo sapiens 5-hydroxytryptamine (serotonin) receptor 1F (HTR1F), mRNA [NM_000866]
A_33_P3300253	0.000106758	2.79136e-08	63.1407	up	PTPN20B	Homo sapiens protein tyrosine phosphatase, non-receptor type 20B (PTPN20B), transcript variant 1, mRNA [NM_001042357]
A_24_P11506	0.000464367	4.07542e-06	59.9334	up	KYNU	Homo sapiens kynureninase (KYNU), transcript variant 2, mRNA [NM_001032998]
A_23_P421436	0.000163643	3.35109e-07	58.2649	up	ADD2	Homo sapiens adducin 2 (beta) (ADD2), transcript variant 4, mRNA [NM_017488]
A_33_P3842556	0.00118855	3.89783e-05	52.4127	up	IKZF1	Homo sapiens IKAROS family zinc finger 1 (Ikaros) (IKZF1), transcript variant 1, mRNA [NM_006060]
A_24_P393571	0.000208178	6.25454e-07	40.8608	up	GDA	Homo sapiens guanine deaminase (GDA), transcript variant 2, mRNA [NM_004293]
A_33_P3241782	0.000370726	2.35874e-06	39.2476	up	ADD2	Homo sapiens adducin 2 (beta) (ADD2), transcript variant 1, mRNA [NM_001617]
A_33_P3241831	0.000468214	4.16397e-06	38.6363	up	MAGEC1	Homo sapiens melanoma antigen family C, 1 (MAGEC1), mRNA [NM_005462]
A_23_P217178	0.000108318	8.07194e-08	33.5915	up	MAGEC1	Homo sapiens melanoma antigen family C, 1 (MAGEC1), mRNA [NM_005462]
A_23_P137007	0.000106758	3.31131e-08	33.3462	up	MAGEA10	Homo sapiens melanoma antigen family A, 10 (MAGEA10), transcript variant 1, mRNA [NM_001011543]
A_33_P3298159	0.000108318	8.72729e-08	28.8033	up	PTGDS	Homo sapiens prostaglandin D2 synthase 21kDa (brain) (PTGDS), mRNA [NM_000954]
A_23_P148568	0.000140303	2.27002e-07	27.9459	up	NXF2	Homo sapiens nuclear RNA export factor 2 (NXF2), mRNA [NM_022053]
A_24_P943815	0.000133246	1.87826e-07	27.3274	up	PNPLA4	Homo sapiens patatin-like phospholipase domain containing 4 (PNPLA4), transcript variant 1, mRNA [NM_004650]
A_33_P3359900	0.000118354	1.03871e-07	26.3339	up	EMB	Homo sapiens embigin (EMB), mRNA [NM_198449]
A_23_P417918	0.000106758	3.66105e-08	25.6211	up	PENK	Homo sapiens proenkephalin (PENK), transcript variant 2, mRNA [NM_006211]																The regulation is obseved in SAOS 175 in comparison to SAOS vector alone:
A_33_P3306146	0.000108318	8.62105e-08	24.7906	up	PLAU	Homo sapiens plasminogen activator, urokinase (PLAU), transcript variant 2, mRNA [NM_001145031]																RED indicating down regulation:
A_23_P401055	0.000106758	4.76454e-08	24.6823	up	SOX2	Homo sapiens SRY (sex determining region Y)-box 2 (SOX2), mRNA [NM_003106]																Total Number of genes differentialy regulated: 663
A_23_P39955	0.000108318	7.0545e-08	24.6008	up	ACTG2	Homo sapiens actin, gamma 2, smooth muscle, enteric (ACTG2), transcript variant 1, mRNA [NM_001615]																Down:	439
A_33_P3590259	0.000367218	2.27624e-06	24.4696	up	CXCL14	Homo sapiens chemokine (C-X-C motif) ligand 14 (CXCL14), mRNA [NM_004887]
A_23_P76774	0.000208178	6.57733e-07	24.2509	up	GSC	Homo sapiens goosecoid homeobox (GSC), mRNA [NM_173849]
A_24_P40551	0.00414554	0.000647608	24.2326	up	BEX4	Homo sapiens brain expressed, X-linked 4 (BEX4), transcript variant 2, mRNA [NM_001080425]
A_23_P152028	0.000108318	8.84111e-08	23.5952	up	TRIP4	Homo sapiens thyroid hormone receptor interactor 4 (TRIP4), mRNA [NM_016213]
A_23_P17522	0.000140303	2.10259e-07	23.3632	up	NKX2-2	Homo sapiens NK2 homeobox 2 (NKX2-2), mRNA [NM_002509]
A_23_P29680	0.000313441	1.55881e-06	22.6384	up	CAMKV	Homo sapiens CaM kinase-like vesicle-associated (CAMKV), mRNA [NM_024046]
A_23_P114353	0.000140303	2.22268e-07	22.3461	up	NXF5	Homo sapiens nuclear RNA export factor 5 (NXF5), transcript variant 1, mRNA [NM_032946]
A_23_P208030	0.000108318	8.64648e-08	22.0085	up	SYT4	Homo sapiens synaptotagmin IV (SYT4), mRNA [NM_020783]
A_23_P398566	0.00132196	4.95014e-05	21.7133	up	NR4A3	Homo sapiens nuclear receptor subfamily 4, group A, member 3 (NR4A3), transcript variant 3, mRNA [NM_173200]
A_23_P24104	0.000130982	1.79232e-07	20.7499	up	PLAU	Homo sapiens plasminogen activator, urokinase (PLAU), transcript variant 1, mRNA [NM_002658]
A_24_P270033	0.000121476	1.10164e-07	20.6681	up	MPZL3	myelin protein zero-like 3 [Source:HGNC Symbol;Acc:27279] [ENST00000278949]
A_24_P120907	0.000300519	1.43738e-06	19.8345	up	PGM5	Homo sapiens phosphoglucomutase 5 (PGM5), mRNA [NM_021965]
A_33_P3301940	0.000197433	5.66025e-07	19.5437	up	PDE7B	Homo sapiens phosphodiesterase 7B (PDE7B), mRNA [NM_018945]
A_23_P76386	0.000323462	1.70328e-06	19.4126	up	SLC6A12	Homo sapiens solute carrier family 6 (neurotransmitter transporter, betaine/GABA), member 12 (SLC6A12), transcript variant 1, mRNA [NM_003044]
A_32_P65616	0.000108318	5.98353e-08	17.9626	up	PRL	Homo sapiens prolactin (PRL), transcript variant 1, mRNA [NM_000948]
A_33_P3380783	0.00017176	3.79496e-07	17.8977	up	LOC100128184	Homo sapiens cDNA FLJ46151 fis, clone TESTI4000957. [AK128032]
A_33_P3231739	0.000199062	5.78818e-07	17.671	up	ELOVL2	Homo sapiens ELOVL fatty acid elongase 2 (ELOVL2), mRNA [NM_017770]
A_24_P941359	0.000108318	6.3272e-08	17.6506	up	FAM65B	Homo sapiens family with sequence similarity 65, member B (FAM65B), transcript variant 1, mRNA [NM_014722]
A_23_P166848	0.000185335	4.82193e-07	16.8905	up	LTF	Homo sapiens lactotransferrin (LTF), transcript variant 1, mRNA [NM_002343]
A_23_P171117	0.000163643	3.30481e-07	16.4276	up	MORC4	Homo sapiens MORC family CW-type zinc finger 4 (MORC4), transcript variant 1, mRNA [NM_024657]
A_33_P3274034	0.000154559	2.76498e-07	16.3886	up	WRAP53	WD repeat containing, antisense to TP53 [Source:HGNC Symbol;Acc:25522] [ENST00000316024]
A_33_P3406661	0.000243886	9.84457e-07	16.3321	up	TMEM63C	Homo sapiens transmembrane protein 63C (TMEM63C), mRNA [NM_020431]
A_24_P185854	0.000127824	1.39203e-07	16.0949	up	DMD	Homo sapiens dystrophin (DMD), transcript variant Dp427p2, mRNA [NM_004010]
A_33_P3406866	0.000108318	7.52267e-08	16.0947	up	NFASC	Homo sapiens neurofascin (NFASC), transcript variant 1, mRNA [NM_001005388]
A_33_P3413468	0.00128117	4.60964e-05	15.7328	up	EDA2R	Homo sapiens ectodysplasin A2 receptor (EDA2R), transcript variant 3, mRNA [NM_001242310]
A_23_P389897	0.000123207	1.17145e-07	15.4375	up	NGFR	Homo sapiens nerve growth factor receptor (NGFR), mRNA [NM_002507]
A_33_P3738458	0.000154559	2.80333e-07	15.0329	up	TNS1	Homo sapiens tensin 1 (TNS1), mRNA [NM_022648]
A_33_P3489228	0.000722112	1.17454e-05	15.0324	up	PTPN20A	Homo sapiens protein tyrosine phosphatase, non-receptor type 20A (PTPN20A), transcript variant 2, mRNA [NM_001042387]
A_23_P361584	0.000181959	4.20843e-07	14.1636	up	TMEM154	Homo sapiens transmembrane protein 154 (TMEM154), mRNA [NM_152680]
A_23_P64121	0.000285541	1.23434e-06	13.536	up	C11orf41	Homo sapiens chromosome 11 open reading frame 41 (C11orf41), mRNA [NM_012194]
A_23_P73571	0.000606666	7.67693e-06	13.4995	up	MUM1L1	Homo sapiens melanoma associated antigen (mutated) 1-like 1 (MUM1L1), transcript variant 2, mRNA [NM_152423]
A_23_P345808	0.000185335	4.58232e-07	13.471	up	FAM133A	Homo sapiens family with sequence similarity 133, member A (FAM133A), transcript variant 2, mRNA [NM_173698]
A_24_P403150	0.000429092	3.32649e-06	13.4599	up	FLJ34503	Homo sapiens uncharacterized FLJ34503 (FLJ34503), non-coding RNA [NR_027060]
A_33_P3279590	0.000130982	1.73765e-07	13.1857	up	OGN	Homo sapiens osteoglycin (OGN), transcript variant 1, mRNA [NM_033014]
A_33_P3241786	0.000358529	2.04526e-06	13.1846	up	ADD2	Homo sapiens adducin 2 (beta) (ADD2), transcript variant 2, mRNA [NM_017482]
A_33_P3367361	0.000593114	7.33953e-06	13.0531	up	FAM107B	Homo sapiens family with sequence similarity 107, member B (FAM107B), mRNA [NM_031453]
A_24_P88696	0.000752832	1.32362e-05	13.0003	up	SCG2	Homo sapiens secretogranin II (SCG2), mRNA [NM_003469]
A_23_P320261	0.000447335	3.61285e-06	12.767	up	DMKN	Homo sapiens dermokine (DMKN), transcript variant 1, mRNA [NM_001035516]
A_23_P94338	0.000188678	5.07806e-07	12.3604	up	ENPP2	Homo sapiens ectonucleotide pyrophosphatase/phosphodiesterase 2 (ENPP2), transcript variant 1, mRNA [NM_006209]
A_32_P68504	0.00116022	3.71117e-05	12.1149	up	ZDBF2	Homo sapiens zinc finger, DBF-type containing 2 (ZDBF2), mRNA [NM_020923]
A_33_P3280845	0.000127824	1.37138e-07	11.8553	up	THY1	Homo sapiens Thy-1 cell surface antigen (THY1), mRNA [NM_006288]
A_23_P319859	0.000208178	6.5593e-07	11.7842	up	EYA2	Homo sapiens eyes absent homolog 2 (Drosophila) (EYA2), transcript variant 1, mRNA [NM_005244]
A_23_P124905	0.00150457	6.89556e-05	11.5651	up	NPTX1	Homo sapiens neuronal pentraxin I (NPTX1), mRNA [NM_002522]
A_33_P3666817	0.000196795	5.58438e-07	11.5516	up	C10orf55	Homo sapiens chromosome 10 open reading frame 55 (C10orf55), mRNA [NM_001001791]
A_23_P18372	0.000463759	4.05652e-06	11.4958	up	B3GNT5	Homo sapiens UDP-GlcNAc:betaGal beta-1,3-N-acetylglucosaminyltransferase 5 (B3GNT5), mRNA [NM_032047]
A_23_P38795	0.000140303	2.14826e-07	11.3533	up	FPR1	Homo sapiens formyl peptide receptor 1 (FPR1), transcript variant 2, mRNA [NM_002029]
A_23_P113111	0.000140303	2.2985e-07	11.2379	up	AR	Homo sapiens androgen receptor (AR), transcript variant 1, mRNA [NM_000044]
A_23_P8834	0.000324243	1.73569e-06	11.2267	up	EPHX2	Homo sapiens epoxide hydrolase 2, cytoplasmic (EPHX2), mRNA [NM_001979]
A_23_P358394	0.000185335	4.47263e-07	10.9825	up	FAM65B	Homo sapiens family with sequence similarity 65, member B (FAM65B), transcript variant 2, mRNA [NM_015864]
A_33_P3240018	0.000366988	2.2393e-06	10.8531	up	PDE3B	Homo sapiens phosphodiesterase 3B, cGMP-inhibited (PDE3B), mRNA [NM_000922]
A_23_P118158	0.000379344	2.61892e-06	10.8182	up	HS3ST2	Homo sapiens heparan sulfate (glucosamine) 3-O-sulfotransferase 2 (HS3ST2), mRNA [NM_006043]
A_23_P78037	0.0017105	9.90728e-05	10.569	up	CCL7	Homo sapiens chemokine (C-C motif) ligand 7 (CCL7), mRNA [NM_006273]
A_33_P3367196	0.00079061	1.48255e-05	10.53	up	CNTNAP2	Homo sapiens contactin associated protein-like 2 (CNTNAP2), mRNA [NM_014141]
A_33_P3415191	0.00124574	4.32705e-05	10.5264	up	ATP8B1	Homo sapiens ATPase, aminophospholipid transporter, class I, type 8B, member 1 (ATP8B1), mRNA [NM_005603]
A_23_P303671	0.000660961	9.0669e-06	10.3105	up	ECM2	Homo sapiens extracellular matrix protein 2, female organ and adipocyte specific (ECM2), transcript variant 1, mRNA [NM_001393]
A_23_P76249	0.000593851	7.36603e-06	10.2974	up	KRT6B	Homo sapiens keratin 6B (KRT6B), mRNA [NM_005555]
A_23_P94397	0.00128474	4.66679e-05	10.2801	up	OMD	Homo sapiens osteomodulin (OMD), mRNA [NM_005014]
A_23_P55706	0.000463759	4.05078e-06	10.193	up	RELB	Homo sapiens v-rel reticuloendotheliosis viral oncogene homolog B (RELB), mRNA [NM_006509]
A_32_P8156	0.000927893	2.10539e-05	10.0343	up	C10orf107	Homo sapiens chromosome 10 open reading frame 107 (C10orf107), mRNA [NM_173554]
A_24_P157926	0.00112013	3.4516e-05	9.91254	up	TNFAIP3	Homo sapiens tumor necrosis factor, alpha-induced protein 3 (TNFAIP3), mRNA [NM_006290]
A_23_P169993	0.000560591	6.50028e-06	9.67792	up	ADCY8	Homo sapiens adenylate cyclase 8 (brain) (ADCY8), mRNA [NM_001115]
A_23_P203439	0.000280373	1.1811e-06	9.41838	up	KCNC1	Homo sapiens potassium voltage-gated channel, Shaw-related subfamily, member 1 (KCNC1), transcript variant B, mRNA [NM_004976]
A_33_P3371989	0.000157242	3.06936e-07	9.41804	up	IGSF1	Homo sapiens immunoglobulin superfamily, member 1 (IGSF1), transcript variant 2, mRNA [NM_205833]
A_33_P3258923	0.000602299	7.54129e-06	9.27259	up	MKRN3	Homo sapiens makorin ring finger protein 3 (MKRN3), mRNA [NM_005664]
A_23_P377291	0.000560591	6.42506e-06	9.22738	up	TGFA	Homo sapiens transforming growth factor, alpha (TGFA), transcript variant 1, mRNA [NM_003236]
A_33_P3256725	0.00138383	5.73645e-05	9.12014	up	PIP5K1B	Homo sapiens phosphatidylinositol-4-phosphate 5-kinase, type I, beta (PIP5K1B), transcript variant 2, mRNA [NM_003558]
A_23_P415021	0.000229008	7.97238e-07	9.0159	up	METTL7A	Homo sapiens methyltransferase like 7A (METTL7A), mRNA [NM_014033]
A_33_P3322804	0.000287696	1.27087e-06	9.00914	up	NTRK2	Homo sapiens neurotrophic tyrosine kinase, receptor, type 2 (NTRK2), transcript variant c, mRNA [NM_001018064]
A_33_P3323435	0.000229008	7.93108e-07	8.9316	up	MAP3K9	Homo sapiens mitogen-activated protein kinase kinase kinase 9 (MAP3K9), mRNA [NM_033141]
A_33_P3406873	0.000446167	3.54856e-06	8.92524	up	NFASC	Homo sapiens neurofascin (NFASC), transcript variant 5, mRNA [NM_001005389]
A_24_P319364	0.000173392	3.90579e-07	8.91116	up	F11R	Homo sapiens F11 receptor (F11R), mRNA [NM_016946]
A_33_P3368750	0.0008503	1.7197e-05	8.74823	up	PAQR5	Homo sapiens progestin and adipoQ receptor family member V (PAQR5), transcript variant 1, mRNA [NM_001104554]
A_23_P167723	0.0007245	1.18699e-05	8.74428	up	FBXL21	Homo sapiens F-box and leucine-rich repeat protein 21 (gene/pseudogene) (FBXL21), mRNA [NM_012159]
A_33_P3307337	0.000921971	2.0495e-05	8.65718	up	MAPK4	Homo sapiens mitogen-activated protein kinase 4 (MAPK4), mRNA [NM_002747]
A_23_P404162	0.00488413	0.000866284	8.61729	up	HDAC9	Homo sapiens histone deacetylase 9 (HDAC9), transcript variant 3, mRNA [NM_014707]
A_32_P202013	0.00103301	2.73678e-05	8.58709	up	FAM196A	Homo sapiens family with sequence similarity 196, member A (FAM196A), mRNA [NM_001039762]
A_33_P3353027	0.000470757	4.20036e-06	8.52609	up	CHN2	chimerin (chimaerin) 2 [Source:HGNC Symbol;Acc:1944] [ENST00000461824]
A_32_P305020	0.00101944	2.6005e-05	8.41553	up	GNG4	Homo sapiens guanine nucleotide binding protein (G protein), gamma 4 (GNG4), transcript variant 1, mRNA [NM_001098722]
A_33_P3343365	0.000632421	8.17139e-06	8.38815	up	FAM190A	Homo sapiens family with sequence similarity 190, member A (FAM190A), transcript variant 2, mRNA [NM_207491]
A_23_P436369	0.0001917	5.21549e-07	8.37221	up	FILIP1	Homo sapiens filamin A interacting protein 1 (FILIP1), mRNA [NM_015687]
A_23_P84189	0.00018701	4.97848e-07	8.32673	up	PITPNC1	Homo sapiens phosphatidylinositol transfer protein, cytoplasmic 1 (PITPNC1), transcript variant 2, mRNA [NM_181671]
A_33_P3322784	0.000229008	7.67495e-07	8.3017	up	NTRK2	Homo sapiens neurotrophic tyrosine kinase, receptor, type 2 (NTRK2), transcript variant d, mRNA [NM_001018065]
A_33_P3248108	0.000446167	3.54932e-06	8.26004	up	ZNF618	Homo sapiens zinc finger protein 618 (ZNF618), mRNA [NM_133374]
A_33_P3546033	0.000921619	2.03977e-05	8.20979	up		Homo sapiens, clone IMAGE:5173647, mRNA. [BC033511]
A_32_P205624	0.000234238	9.00169e-07	8.20543	up	SHC2	Homo sapiens SHC (Src homology 2 domain containing) transforming protein 2 (SHC2), mRNA [NM_012435]
A_24_P330518	0.000683086	1.05911e-05	8.17177	up	CA12	Homo sapiens carbonic anhydrase XII (CA12), transcript variant 1, mRNA [NM_001218]
A_33_P3351175	0.000447335	3.63804e-06	8.08314	up	WNK2	Homo sapiens WNK lysine deficient protein kinase 2 (WNK2), mRNA [NM_006648]
A_24_P291826	0.000154559	2.72331e-07	8.06622	up	SYTL3	Homo sapiens synaptotagmin-like 3 (SYTL3), transcript variant 3, mRNA [NM_001009991]
A_24_P942600	0.00164044	8.8304e-05	7.86633	up	WNK2	Homo sapiens mRNA for KIAA1760 protein, partial cds. [AB051547]
A_24_P242132	0.000208178	6.44015e-07	7.85236	up	NRBP2	Homo sapiens nuclear receptor binding protein 2 (NRBP2), mRNA [NM_178564]
A_33_P3273684	0.000496635	4.64919e-06	7.79583	up	NRXN1	Homo sapiens neurexin 1 (NRXN1), transcript variant alpha2, mRNA [NM_001135659]
A_23_P133408	0.00262794	0.000270228	7.77442	up	CSF2	Homo sapiens colony stimulating factor 2 (granulocyte-macrophage) (CSF2), mRNA [NM_000758]
A_23_P47322	0.000232337	8.62691e-07	7.6285	up	BTG4	Homo sapiens B-cell translocation gene 4 (BTG4), mRNA [NM_017589]
A_33_P3335177	0.000935887	2.14649e-05	7.61146	up	SFRP4	Homo sapiens secreted frizzled-related protein 4 (SFRP4), mRNA [NM_003014]
A_33_P3290354	0.000361089	2.10904e-06	7.57725	up	FNDC1	Homo sapiens fibronectin type III domain containing 1 (FNDC1), mRNA [NM_032532]
A_23_P19624	0.000232337	8.80585e-07	7.57156	up	BMP6	Homo sapiens bone morphogenetic protein 6 (BMP6), mRNA [NM_001718]
A_23_P217319	0.000208178	6.41266e-07	7.5647	up	FGF13	Homo sapiens fibroblast growth factor 13 (FGF13), transcript variant 1, mRNA [NM_004114]
A_23_P65307	0.0015056	6.95852e-05	7.46511	up	SLITRK6	Homo sapiens SLIT and NTRK-like family, member 6 (SLITRK6), mRNA [NM_032229]
A_32_P10936	0.000229008	7.93212e-07	7.45315	up	CDH12	Homo sapiens cadherin 12, type 2 (N-cadherin 2) (CDH12), mRNA [NM_004061]
A_33_P3418681	0.000782352	1.43836e-05	7.44135	up	HCN4	Homo sapiens hyperpolarization activated cyclic nucleotide-gated potassium channel 4 (HCN4), mRNA [NM_005477]
A_23_P131208	0.00201581	0.000148016	7.43659	up	NR4A2	Homo sapiens nuclear receptor subfamily 4, group A, member 2 (NR4A2), mRNA [NM_006186]
A_33_P3238815	0.00178739	0.000110382	7.40727	up	FRMD5	FERM domain containing 5 [Source:HGNC Symbol;Acc:28214] [ENST00000417257]
A_32_P60065	0.000232337	8.71566e-07	7.40308	up	F2RL2	Homo sapiens coagulation factor II (thrombin) receptor-like 2 (F2RL2), mRNA [NM_004101]
A_23_P121665	0.000231643	8.46376e-07	7.38429	up	SORCS2	Homo sapiens sortilin-related VPS10 domain containing receptor 2 (SORCS2), mRNA [NM_020777]
A_23_P134835	0.00106067	2.96328e-05	7.29972	up	CSGALNACT1	Homo sapiens chondroitin sulfate N-acetylgalactosaminyltransferase 1 (CSGALNACT1), transcript variant 2, mRNA [NM_018371]
A_23_P149975	0.000873046	1.8226e-05	7.26	up	FAM107B	Homo sapiens family with sequence similarity 107, member B (FAM107B), mRNA [NM_031453]
A_24_P943894	0.000289291	1.29484e-06	7.17572	up	SCUBE3	Homo sapiens signal peptide, CUB domain, EGF-like 3 (SCUBE3), mRNA [NM_152753]
A_23_P354151	0.0010159	2.54818e-05	7.12162	up	ITK	Homo sapiens IL2-inducible T-cell kinase (ITK), mRNA [NM_005546]
A_33_P3361636	0.000231643	8.27913e-07	7.10109	up	MGP	Homo sapiens matrix Gla protein (MGP), transcript variant 1, mRNA [NM_001190839]
A_24_P743802	0.000285541	1.23629e-06	7.08679	up	ZNF618	Homo sapiens zinc finger protein 618 (ZNF618), mRNA [NM_133374]
A_23_P363769	0.000367218	2.25624e-06	7.07297	up	KRT86	Homo sapiens keratin 86 (KRT86), mRNA [NM_002284]
A_23_P84154	0.000947359	2.19164e-05	7.06539	up	ARHGAP15	Homo sapiens Rho GTPase activating protein 15 (ARHGAP15), mRNA [NM_018460]
A_33_P3270863	0.000292513	1.38628e-06	6.93694	up	XDH	Homo sapiens xanthine dehydrogenase (XDH), mRNA [NM_000379]
A_23_P26037	0.000334946	1.84214e-06	6.85616	up	FRMD5	Homo sapiens FERM domain containing 5 (FRMD5), transcript variant 2, mRNA [NM_032892]
A_32_P78623	0.00115089	3.62947e-05	6.82305	up	LOC401098	Homo sapiens hypothetical LOC401098, mRNA (cDNA clone IMAGE:4821395). [BC034803]
A_23_P312358	0.000449867	3.67179e-06	6.82296	up	BEND7	Homo sapiens BEN domain containing 7 (BEND7), transcript variant 1, mRNA [NM_152751]
A_32_P216635	0.00291677	0.00033568	6.76476	up	KSR2	Homo sapiens kinase suppressor of ras 2 (KSR2), mRNA [NM_173598]
A_24_P267293	0.000185335	4.81626e-07	6.75759	up	SARM1	Homo sapiens sterile alpha and TIR motif containing 1 (SARM1), mRNA [NM_015077]
A_23_P78092	0.000342242	1.92232e-06	6.74289	up	EVI2A	Homo sapiens ecotropic viral integration site 2A (EVI2A), transcript variant 1, mRNA [NM_001003927]
A_33_P3336686	0.000242944	9.66574e-07	6.6964	up	CLIC3	Homo sapiens chloride intracellular channel 3 (CLIC3), mRNA [NM_004669]
A_23_P259251	0.0020553	0.000155258	6.69295	up	KCND2	Homo sapiens potassium voltage-gated channel, Shal-related subfamily, member 2 (KCND2), mRNA [NM_012281]
A_23_P10194	0.000361089	2.11268e-06	6.66043	up	SEZ6L2	Homo sapiens seizure related 6 homolog (mouse)-like 2 (SEZ6L2), transcript variant 2, mRNA [NM_201575]
A_33_P3212799	0.00129744	4.77863e-05	6.65942	up	C22orf34	Homo sapiens chromosome 22 open reading frame 34 (C22orf34), non-coding RNA [NR_026997]
A_33_P3263538	0.00082075	1.57029e-05	6.63221	up	NEAT1	Human MEN1 region clone epsilon/beta mRNA, 3' fragment. [AF001893]
A_24_P788878	0.000195031	5.42023e-07	6.60836	up	C2CD4B	Homo sapiens C2 calcium-dependent domain containing 4B (C2CD4B), mRNA [NM_001007595]
A_23_P204847	0.000292245	1.33315e-06	6.55007	up	LCP1	Homo sapiens lymphocyte cytosolic protein 1 (L-plastin) (LCP1), mRNA [NM_002298]
A_23_P254816	0.000409948	2.9742e-06	6.54575	up	TCF15	Homo sapiens transcription factor 15 (basic helix-loop-helix) (TCF15), mRNA [NM_004609]
A_32_P404549	0.000586677	7.12257e-06	6.53483	up	CCDC39	Homo sapiens coiled-coil domain containing 39 (CCDC39), mRNA [NM_181426]
A_23_P102611	0.00131556	4.89979e-05	6.51704	up	WISP2	Homo sapiens WNT1 inducible signaling pathway protein 2 (WISP2), mRNA [NM_003881]
A_24_P203000	0.000225348	7.44942e-07	6.47229	up	IL2RB	Homo sapiens interleukin 2 receptor, beta (IL2RB), mRNA [NM_000878]
A_33_P3386547	0.000287696	1.26525e-06	6.40425	up	SGPP2	Homo sapiens sphingosine-1-phosphate phosphatase 2 (SGPP2), mRNA [NM_152386]
A_23_P407840	0.000472701	4.24744e-06	6.34358	up	FNDC1	Homo sapiens fibronectin type III domain containing 1 (FNDC1), mRNA [NM_032532]
A_33_P3245178	0.000354678	2.01292e-06	6.31048	up	BEX2	Homo sapiens brain expressed X-linked 2 (BEX2), transcript variant 1, mRNA [NM_001168399]
A_33_P3358745	0.000208178	6.57478e-07	6.28863	up	SEPP1	Homo sapiens selenoprotein P, plasma, 1 (SEPP1), transcript variant 3, mRNA [NM_001093726]
A_23_P106602	0.000313373	1.54706e-06	6.25752	up	CRISPLD2	Homo sapiens cysteine-rich secretory protein LCCL domain containing 2 (CRISPLD2), mRNA [NM_031476]
A_24_P188164	0.00169301	9.68766e-05	6.25542	up	SCAND3	Homo sapiens SCAN domain containing 3 (SCAND3), mRNA [NM_052923]
A_33_P3248354	0.00189214	0.000125656	6.21582	up	OLFM1	Homo sapiens olfactomedin 1 (OLFM1), transcript variant 2, mRNA [NM_006334]
A_23_P90722	0.000379344	2.60927e-06	6.19217	up	PTPRN	Homo sapiens protein tyrosine phosphatase, receptor type, N (PTPRN), transcript variant 1, mRNA [NM_002846]
A_32_P925529	0.00111067	3.35967e-05	6.17946	up		Q9BTU1_HUMAN (Q9BTU1) C1GALT1 protein (Fragment), partial (67%) [THC2771198]
A_32_P126733	0.000559853	6.1418e-06	6.15947	up	NOL4	Homo sapiens nucleolar protein 4 (NOL4), transcript variant 1, mRNA [NM_003787]
A_24_P317907	0.00103301	2.74397e-05	6.08184	up	SORBS1	Homo sapiens sorbin and SH3 domain containing 1 (SORBS1), transcript variant 3, mRNA [NM_001034954]
A_24_P58620	0.000593114	7.33586e-06	6.06256	up	GRAMD1B	Homo sapiens GRAM domain containing 1B (GRAMD1B), mRNA [NM_020716]
A_24_P148717	0.000431762	3.38508e-06	6.06184	up	CCR1	Homo sapiens chemokine (C-C motif) receptor 1 (CCR1), mRNA [NM_001295]
A_24_P406601	0.00156659	8.0064e-05	5.98775	up	OLFM1	Homo sapiens olfactomedin 1 (OLFM1), transcript variant 1, mRNA [NM_014279]
A_33_P3312529	0.00631165	0.00132666	5.9828	up	OR4N3P	Homo sapiens olfactory receptor, family 4, subfamily N, member 3 pseudogene (OR4N3P), non-coding RNA [NR_028067]
A_33_P3331916	0.00147509	6.60383e-05	5.98055	up	LOC440132	PREDICTED: Homo sapiens hCG1815504 (LOC440132), miscRNA [XR_132736]
A_23_P29118	0.000667101	9.48457e-06	5.96909	up	DGCR5	Homo sapiens DiGeorge syndrome critical region gene 5 (non-protein coding) (DGCR5), transcript variant 1, non-coding RNA [NR_002733]
A_23_P141447	0.000314611	1.5944e-06	5.96496	up	RDM1	Homo sapiens RAD52 motif 1 (RDM1), transcript variant 2, mRNA [NM_001034836]
A_23_P77304	0.000367218	2.27746e-06	5.91759	up	AP3B2	Homo sapiens adaptor-related protein complex 3, beta 2 subunit (AP3B2), mRNA [NM_004644]
A_33_P3299416	0.000543423	5.65949e-06	5.84154	up	GRASP	Homo sapiens GRP1 (general receptor for phosphoinositides 1)-associated scaffold protein (GRASP), mRNA [NM_181711]
A_33_P3402694	0.000669601	9.81111e-06	5.8379	up	STXBP5L	Homo sapiens syntaxin binding protein 5-like (STXBP5L), mRNA [NM_014980]
A_23_P104798	0.000359654	2.0622e-06	5.82523	up	IL18	Homo sapiens interleukin 18 (interferon-gamma-inducing factor) (IL18), transcript variant 1, mRNA [NM_001562]
A_24_P734268	0.00191369	0.000130781	5.79873	up	C9orf57	Homo sapiens chromosome 9 open reading frame 57 (C9orf57), mRNA [NM_001128618]
A_33_P3276435	0.000559853	6.13499e-06	5.79551	up	FILIP1	Homo sapiens filamin A interacting protein 1 (FILIP1), mRNA [NM_015687]
A_23_P214950	0.000411955	3.01286e-06	5.79529	up	PERP	Homo sapiens PERP, TP53 apoptosis effector (PERP), mRNA [NM_022121]
A_23_P161583	0.000418249	3.18346e-06	5.76488	up	NAALAD2	Homo sapiens N-acetylated alpha-linked acidic dipeptidase 2 (NAALAD2), mRNA [NM_005467]
A_23_P155939	0.000568565	6.75852e-06	5.66329	up	ZNF595	Homo sapiens zinc finger protein 595 (ZNF595), mRNA [NM_182524]
A_24_P197964	0.00704995	0.00157229	5.66059	up	TRIM14	Homo sapiens tripartite motif containing 14 (TRIM14), transcript variant 1, mRNA [NM_014788]
A_24_P87036	0.00327035	0.00041338	5.65266	up	ANO1	Homo sapiens anoctamin 1, calcium activated chloride channel (ANO1), transcript variant 1, mRNA [NM_018043]
A_33_P3378126	0.000410275	2.98857e-06	5.61921	up	FBXO32	Homo sapiens F-box protein 32 (FBXO32), transcript variant 1, mRNA [NM_058229]
A_33_P3315154	0.00284193	0.00031758	5.57079	up
A_33_P3266025	0.00460609	0.00078612	5.57011	up		Q5S3G4_PIG (Q5S3G4) Mitochondrial cytochrome c oxidase subunit Vb, partial (63%) [THC2670107]
A_23_P309950	0.00146062	6.42543e-05	5.55522	up	FAM178A	family with sequence similarity 178, member A [Source:HGNC Symbol;Acc:17814] [ENST00000370271]
A_23_P143981	0.000231643	8.47071e-07	5.55005	up	FBLN2	Homo sapiens fibulin 2 (FBLN2), transcript variant 1, mRNA [NM_001004019]
A_33_P3418541	0.00535972	0.00101823	5.52671	up	ACTG2	Homo sapiens cDNA, FLJ17257. [AK310215]
A_33_P3305536	0.000597251	7.45446e-06	5.47817	up	METTL15	methyltransferase like 15 [Source:HGNC Symbol;Acc:26606] [ENST00000437814]
A_24_P936145	0.00190525	0.000128585	5.4666	up	GNAO1	Homo sapiens guanine nucleotide binding protein (G protein), alpha activating activity polypeptide O (GNAO1), transcript variant 2, mRNA [NM_138736]
A_24_P921897	0.00107532	3.09928e-05	5.4437	up	HOOK1	Homo sapiens hook homolog 1 (Drosophila) (HOOK1), mRNA [NM_015888]
A_33_P3414917	0.000787906	1.46365e-05	5.41035	up	FLJ37644	Homo sapiens cDNA FLJ31667 fis, clone NT2RI2004840. [AK056229]
A_23_P55749	0.0008503	1.71543e-05	5.40403	up	COL5A3	Homo sapiens collagen, type V, alpha 3 (COL5A3), mRNA [NM_015719]
A_32_P87013	0.00079061	1.48017e-05	5.37709	up	IL8	Homo sapiens interleukin 8 (IL8), mRNA [NM_000584]
A_23_P500614	0.000313373	1.52663e-06	5.36357	up	TNFRSF8	Homo sapiens tumor necrosis factor receptor superfamily, member 8 (TNFRSF8), transcript variant 1, mRNA [NM_001243]
A_33_P3354256	0.0011041	3.28653e-05	5.33232	up	MTSS1	Homo sapiens metastasis suppressor 1 (MTSS1), mRNA [NM_014751]
A_33_P3369446	0.00314186	0.000384463	5.27675	up		Homo sapiens cDNA FLJ41306 fis, clone BRAMY2042549. [AK123300]
A_33_P3245922	0.00115706	3.66245e-05	5.25635	up	MAP3K4	Homo sapiens mitogen-activated protein kinase kinase kinase 4 (MAP3K4), transcript variant 2, mRNA [NM_006724]
A_23_P135132	0.00618518	0.00128697	5.24487	up	FRMD3	Homo sapiens FERM domain containing 3 (FRMD3), transcript variant 1, mRNA [NM_174938]
A_23_P151166	0.00163801	8.78779e-05	5.23712	up	HVCN1	Homo sapiens hydrogen voltage-gated channel 1 (HVCN1), transcript variant 1, mRNA [NM_001040107]
A_23_P144549	0.00129747	4.78427e-05	5.22092	up	IBSP	Homo sapiens integrin-binding sialoprotein (IBSP), mRNA [NM_004967]
A_33_P3226810	0.00101226	2.53192e-05	5.20113	up	TNFSF10	Homo sapiens tumor necrosis factor (ligand) superfamily, member 10 (TNFSF10), transcript variant 1, mRNA [NM_003810]
A_23_P411723	0.00066529	9.37437e-06	5.1809	up	PLAG1	Homo sapiens pleiomorphic adenoma gene 1 (PLAG1), transcript variant 1, mRNA [NM_002655]
A_32_P74964	0.000504727	4.784e-06	5.16447	up	C6orf168	Homo sapiens chromosome 6 open reading frame 168 (C6orf168), mRNA [NM_032511]
A_23_P350678	0.000967509	2.28695e-05	5.1626	up	WDR96	WD repeat domain 96 [Source:HGNC Symbol;Acc:26684] [ENST00000369720]
A_23_P2271	0.000334113	1.82216e-06	5.15257	up	PTHLH	Homo sapiens parathyroid hormone-like hormone (PTHLH), transcript variant 1, mRNA [NM_198965]
A_23_P76538	0.000420515	3.22309e-06	5.14653	up	TESC	Homo sapiens tescalcin (TESC), transcript variant 1, mRNA [NM_017899]
A_33_P3317603	0.000456214	3.77698e-06	5.12234	up	B4GALNT4	Homo sapiens beta-1,4-N-acetyl-galactosaminyl transferase 4 (B4GALNT4), mRNA [NM_178537]
A_23_P121926	0.000313373	1.54931e-06	5.11866	up	SEPP1	Homo sapiens selenoprotein P, plasma, 1 (SEPP1), transcript variant 1, mRNA [NM_005410]
A_23_P57784	0.00501324	0.000907926	5.09584	up	CLDN1	Homo sapiens claudin 1 (CLDN1), mRNA [NM_021101]
A_23_P214144	0.000286532	1.24896e-06	5.0929	up	COL10A1	Homo sapiens collagen, type X, alpha 1 (COL10A1), mRNA [NM_000493]
A_23_P57910	0.000379344	2.55253e-06	5.06609	up	RTP3	Homo sapiens receptor (chemosensory) transporter protein 3 (RTP3), mRNA [NM_031440]
A_33_P3371999	0.000811055	1.54872e-05	5.04455	up	TPPP	Homo sapiens tubulin polymerization promoting protein (TPPP), mRNA [NM_007030]
A_33_P3241989	0.00128117	4.61477e-05	5.04108	up	PLAC8	Homo sapiens placenta-specific 8 (PLAC8), transcript variant 3, mRNA [NM_001130715]
A_23_P432506	0.0026255	0.000269362	5.03852	up		non-protein coding RNA 335 [Source:HGNC Symbol;Acc:26393] [ENST00000475015]
A_32_P190416	0.00471042	0.000816604	5.03705	up	MAP7	Homo sapiens microtubule-associated protein 7 (MAP7), transcript variant 4, mRNA [NM_003980]
A_23_P153616	0.000253279	1.0448e-06	5.03647	up	MADCAM1	Homo sapiens mucosal vascular addressin cell adhesion molecule 1 (MADCAM1), transcript variant 1, mRNA [NM_130760]
A_23_P163235	0.000472701	4.30068e-06	5.02622	up	CKMT1A	Homo sapiens creatine kinase, mitochondrial 1A (CKMT1A), nuclear gene encoding mitochondrial protein, mRNA [NM_001015001]
A_33_P3295937	0.00132793	4.99192e-05	5.01183	up
A_23_P116898	0.000106758	2.28261e-08	130.901	down	A2M	Homo sapiens alpha-2-macroglobulin (A2M), mRNA [NM_000014]
A_32_P44394	0.000185335	4.82545e-07	128.198	down	AIM2	Homo sapiens absent in melanoma 2 (AIM2), mRNA [NM_004833]
A_24_P271696	8.48089e-05	8.88342e-09	100.318	down	XAGE1A	Homo sapiens X antigen family, member 1A (XAGE1A), transcript variant a, mRNA [NM_001097592]
A_23_P111132	0.000108318	8.69329e-08	91.1657	down	HSPA1A	Homo sapiens heat shock 70kDa protein 1A (HSPA1A), mRNA [NM_005345]
A_33_P3391603	0.000127824	1.53545e-07	84.3402	down	LAMA4	Homo sapiens laminin, alpha 4 (LAMA4), transcript variant 5, mRNA [NM_001105209]
A_23_P300600	8.48089e-05	1.09246e-08	78.0144	down	NEFH	Homo sapiens neurofilament, heavy polypeptide (NEFH), mRNA [NM_021076]
A_23_P385067	0.000667499	9.54999e-06	70.4916	down	CLIC6	Homo sapiens chloride intracellular channel 6 (CLIC6), nuclear gene encoding mitochondrial protein, mRNA [NM_053277]
A_24_P360722	0.000123207	1.18943e-07	61.9728	down	DIP2C	Homo sapiens DIP2 disco-interacting protein 2 homolog C (Drosophila) (DIP2C), mRNA [NM_014974]
A_32_P29965	0.00017176	3.81879e-07	60.2642	down	MAGEA9	Homo sapiens melanoma antigen family A, 9 (MAGEA9), mRNA [NM_005365]
A_23_P164468	0.000281786	1.1953e-06	57.6265	down	ADNP2	Homo sapiens ADNP homeobox 2 (ADNP2), mRNA [NM_014913]
A_33_P3308744	0.00128474	4.67979e-05	51.4794	down	LAMA4	Homo sapiens laminin, alpha 4 (LAMA4), transcript variant 1, mRNA [NM_001105206]
A_23_P158725	0.000106758	4.67712e-08	49.4329	down	SLC16A3	Homo sapiens solute carrier family 16, member 3 (monocarboxylic acid transporter 4) (SLC16A3), transcript variant 2, mRNA [NM_001042422]
A_24_P194081	0.000178912	4.08247e-07	48.893	down	FXYD5	Homo sapiens FXYD domain containing ion transport regulator 5 (FXYD5), transcript variant 1, mRNA [NM_144779]
A_33_P3343432	0.00138383	5.73124e-05	46.0014	down	THEM4	Homo sapiens thioesterase superfamily member 4 (THEM4), mRNA [NM_053055]
A_33_P3227375	0.000106758	4.99703e-08	39.998	down	THBS2	Homo sapiens thrombospondin 2 (THBS2), mRNA [NM_003247]
A_23_P434430	0.000106758	2.42839e-08	38.7535	down	ZNF439	Homo sapiens zinc finger protein 439 (ZNF439), mRNA [NM_152262]
A_33_P3389926	0.000127824	1.64533e-07	38.7086	down
A_33_P3844650	0.000185335	4.64536e-07	37.2713	down	ANGPTL2	Homo sapiens angiopoietin-like 2 (ANGPTL2), mRNA [NM_012098]
A_23_P26649	0.000109165	9.26132e-08	35.9257	down	NMRAL1	Homo sapiens NmrA-like family domain containing 1 (NMRAL1), mRNA [NM_020677]
A_33_P3365735	0.00015591	2.91907e-07	35.7991	down	THBS2	Homo sapiens thrombospondin 2 (THBS2), mRNA [NM_003247]
A_33_P3404824	0.000927893	2.10985e-05	35.7842	down	ZNF300	Homo sapiens zinc finger protein 300 (ZNF300), transcript variant 1, mRNA [NM_001172831]
A_33_P3283833	0.000199062	5.82341e-07	35.7721	down	FOXS1	Homo sapiens forkhead box S1 (FOXS1), mRNA [NM_004118]
A_33_P3415560	0.000185335	4.67428e-07	33.8107	down	ZFP82	Homo sapiens zinc finger protein 82 homolog (mouse) (ZFP82), mRNA [NM_133466]
A_33_P3243454	0.000127824	1.50405e-07	28.9024	down	IGFL3	Homo sapiens IGF-like family member 3 (IGFL3), mRNA [NM_207393]
A_23_P139682	0.000186303	4.90515e-07	28.6823	down	PZP	Homo sapiens pregnancy-zone protein (PZP), mRNA [NM_002864]
A_24_P230540	0.000208178	6.52375e-07	28.3206	down	RNF212	Homo sapiens ring finger protein 212 (RNF212), transcript variant 2, mRNA [NM_194439]
A_32_P180971	0.000653271	8.70943e-06	26.6541	down	LOC728323	Homo sapiens uncharacterized LOC728323 (LOC728323), non-coding RNA [NR_024437]
A_33_P3356492	0.000154559	2.70029e-07	25.7837	down		Uncharacterized protein DKFZp434B061 [Source:UniProtKB/Swiss-Prot;Acc:Q9UF83] [ENST00000391545]
A_24_P928510	0.00106958	3.02848e-05	25.6078	down	THEM4	Homo sapiens thioesterase superfamily member 4 (THEM4), mRNA [NM_053055]
A_33_P3330099	0.000634954	8.32319e-06	25.3881	down	ARSD	Homo sapiens arylsulfatase D (ARSD), mRNA [NM_001669]
A_23_P110699	0.000185335	4.53434e-07	24.7888	down	ZNF300	Homo sapiens zinc finger protein 300 (ZNF300), transcript variant 2, mRNA [NM_052860]
A_33_P3318439	0.00148	6.68751e-05	24.5734	down	RNF212	Homo sapiens ring finger protein 212 (RNF212), transcript variant 1, mRNA [NM_001131034]
A_23_P416813	0.000260466	1.08962e-06	22.9412	down	ZFP82	Homo sapiens zinc finger protein 82 homolog (mouse) (ZFP82), mRNA [NM_133466]
A_23_P24903	0.000507201	4.82473e-06	22.9375	down	P2RY2	Homo sapiens purinergic receptor P2Y, G-protein coupled, 2 (P2RY2), transcript variant 1, mRNA [NM_176072]
A_33_P3408152	0.00145463	6.34908e-05	22.7859	down	NEFH	Homo sapiens neurofilament, heavy polypeptide (NEFH), mRNA [NM_021076]
A_23_P138194	0.00262566	0.000269646	22.2834	down	NCF2	Homo sapiens neutrophil cytosolic factor 2 (NCF2), transcript variant 1, mRNA [NM_000433]
A_24_P74070	0.000130982	1.80094e-07	21.9312	down	PARD6G	Homo sapiens par-6 partitioning defective 6 homolog gamma (C. elegans) (PARD6G), mRNA [NM_032510]
A_32_P525524	0.000108318	8.71761e-08	21.8023	down	ITPRIPL1	Homo sapiens inositol 1,4,5-trisphosphate receptor interacting protein-like 1 (ITPRIPL1), transcript variant 1, mRNA [NM_178495]
A_24_P215765	0.000366646	2.16665e-06	21.7087	down	ATP10A	Homo sapiens ATPase, class V, type 10A (ATP10A), mRNA [NM_024490]
A_33_P3283266	0.00120957	4.05619e-05	21.276	down
A_33_P3233378	0.000108318	8.87252e-08	21.0916	down		Uncharacterized protein DKFZp434B061 [Source:UniProtKB/Swiss-Prot;Acc:Q9UF83] [ENST00000391545]
A_24_P128442	0.0007245	1.19538e-05	20.4944	down	TBX15	Homo sapiens T-box 15 (TBX15), mRNA [NM_152380]
A_24_P245298	0.000127824	1.63754e-07	19.2441	down	TNFSF12	Homo sapiens tumor necrosis factor (ligand) superfamily, member 12 (TNFSF12), transcript variant 1, mRNA [NM_003809]
A_23_P149375	0.000231643	8.39314e-07	19.1893	down	THEM4	Homo sapiens thioesterase superfamily member 4 (THEM4), mRNA [NM_053055]
A_24_P339429	0.000460419	3.98689e-06	19.133	down	KCNJ12	Homo sapiens potassium inwardly-rectifying channel, subfamily J, member 12 (KCNJ12), mRNA [NM_021012]
A_33_P3269919	0.000156821	2.982e-07	18.5605	down	C1orf129	Homo sapiens chromosome 1 open reading frame 129 (C1orf129), transcript variant 2, mRNA [NM_025063]
A_23_P129458	0.000473629	4.3784e-06	16.5208	down	SDR42E1	Homo sapiens short chain dehydrogenase/reductase family 42E, member 1 (SDR42E1), mRNA [NM_145168]
A_33_P3298099	0.000221188	7.11778e-07	16.4804	down
A_33_P3287158	0.000238952	9.29719e-07	16.1638	down	NLGN4X	Homo sapiens neuroligin 4, X-linked (NLGN4X), transcript variant 1, mRNA [NM_020742]
A_23_P333029	0.001907	0.00012954	15.9823	down	C8orf47	Homo sapiens chromosome 8 open reading frame 47 (C8orf47), transcript variant 1, mRNA [NM_173549]
A_33_P3273777	0.00184392	0.000119035	15.7809	down	GJB7	Homo sapiens gap junction protein, beta 7, 25kDa (GJB7), mRNA [NM_198568]
A_24_P365349	0.000366988	2.21274e-06	15.2696	down	CACNG7	Homo sapiens calcium channel, voltage-dependent, gamma subunit 7 (CACNG7), mRNA [NM_031896]
A_24_P27977	0.000127824	1.46766e-07	14.925	down	TRPM2	Homo sapiens transient receptor potential cation channel, subfamily M, member 2 (TRPM2), transcript variant 1, mRNA [NM_003307]
A_24_P691826	0.00017176	3.73491e-07	14.3537	down		Q6BEA3_RAT (Q6BEA3) WDNM1 homolog, partial (33%) [THC2682885]
A_24_P349117	0.000291046	1.31121e-06	14.1624	down	GPR158	Homo sapiens G protein-coupled receptor 158 (GPR158), mRNA [NM_020752]
A_23_P156970	0.000370726	2.33794e-06	13.5635	down	MEST	Homo sapiens mesoderm specific transcript homolog (mouse) (MEST), transcript variant 1, mRNA [NM_002402]
A_33_P3287646	0.000429092	3.32403e-06	13.3441	down	HSPB1	Homo sapiens heat shock 27kDa protein 1 (HSPB1), mRNA [NM_001540]
A_32_P101031	0.000142359	2.37383e-07	13.315	down	LYPD1	Homo sapiens LY6/PLAUR domain containing 1 (LYPD1), transcript variant 1, mRNA [NM_144586]
A_23_P2181	0.000139732	2.04387e-07	13.2753	down	CYB5R2	Homo sapiens cytochrome b5 reductase 2 (CYB5R2), mRNA [NM_016229]
A_33_P3329028	0.000754609	1.33116e-05	13.2468	down	AKR1CL1	Homo sapiens aldo-keto reductase family 1, member C-like 1 (AKR1CL1), non-coding RNA [NR_027916]
A_33_P3215043	0.00059087	7.26962e-06	13.1338	down	HEPHL1	Homo sapiens hephaestin-like 1 (HEPHL1), mRNA [NM_001098672]
A_33_P3284129	0.000242944	9.64774e-07	13.1267	down	LYPD1	Homo sapiens LY6/PLAUR domain containing 1 (LYPD1), transcript variant 1, mRNA [NM_144586]
A_23_P69154	0.000529917	5.42582e-06	13.0885	down	FAM198A	Homo sapiens family with sequence similarity 198, member A (FAM198A), mRNA [NM_001129908]
A_24_P300253	0.00039363	2.74215e-06	12.9992	down	PKD2L2	Homo sapiens polycystic kidney disease 2-like 2 (PKD2L2), mRNA [NM_014386]
A_33_P3217491	0.000669601	9.66303e-06	12.9637	down
A_32_P66881	0.000127824	1.51028e-07	12.8479	down	TLR4	Homo sapiens toll-like receptor 4 (TLR4), transcript variant 1, mRNA [NM_138554]
A_23_P357760	0.00145103	6.32912e-05	12.5378	down	ARSD	arylsulfatase D [Source:HGNC Symbol;Acc:717] [ENST00000481340]
A_23_P55504	0.000223067	7.30875e-07	12.5311	down	OR3A2	Homo sapiens olfactory receptor, family 3, subfamily A, member 2 (OR3A2), mRNA [NM_002551]
A_33_P3420862	0.000292245	1.36652e-06	12.4787	down	PAGE2B	Homo sapiens P antigen family, member 2B (PAGE2B), mRNA [NM_001015038]
A_23_P121851	0.000185335	4.40936e-07	12.4619	down	PCDHB15	Homo sapiens protocadherin beta 15 (PCDHB15), mRNA [NM_018935]
A_23_P69738	0.000127824	1.32786e-07	12.3983	down	RASL11B	Homo sapiens RAS-like, family 11, member B (RASL11B), mRNA [NM_023940]
A_23_P87709	0.00017176	3.76637e-07	11.8773	down	PLBD1	Homo sapiens phospholipase B domain containing 1 (PLBD1), mRNA [NM_024829]
A_23_P211212	0.00017055	3.59231e-07	11.8065	down	COL18A1	Homo sapiens collagen, type XVIII, alpha 1 (COL18A1), transcript variant 1, mRNA [NM_030582]
A_33_P3424856	0.00682845	0.00149601	11.5361	down
A_33_P3415944	0.000253279	1.05215e-06	11.4875	down	C6orf191	Homo sapiens chromosome 6 open reading frame 191 (C6orf191), mRNA [NM_001010876]
A_23_P390958	0.0041732	0.000658156	11.3572	down	PCDHB18	Homo sapiens protocadherin beta 18 pseudogene (PCDHB18), non-coding RNA [NR_001281]
A_24_P367645	0.000164941	3.42591e-07	11.2634	down	MAP7D2	Homo sapiens MAP7 domain containing 2 (MAP7D2), transcript variant 2, mRNA [NM_152780]
A_24_P69538	0.000861744	1.77477e-05	11.2305	down	TLR4	Homo sapiens toll-like receptor 4 (TLR4), transcript variant 1, mRNA [NM_138554]
A_23_P24129	0.000140303	2.26582e-07	11.1887	down	DKK1	Homo sapiens dickkopf homolog 1 (Xenopus laevis) (DKK1), mRNA [NM_012242]
A_23_P42397	0.00281637	0.000310735	11.1613	down	PRSS35	Homo sapiens protease, serine, 35 (PRSS35), transcript variant 2, mRNA [NM_153362]
A_32_P109683	0.000455441	3.75726e-06	10.9152	down	PAGE2B	Homo sapiens P antigen family, member 2B (PAGE2B), mRNA [NM_001015038]
A_33_P3234580	0.000292245	1.36026e-06	10.8978	down	ASS1	Homo sapiens argininosuccinate synthase 1 (ASS1), transcript variant 1, mRNA [NM_000050]
A_33_P3331746	0.000514417	4.99624e-06	10.7689	down	ST6GAL2	Homo sapiens ST6 beta-galactosamide alpha-2,6-sialyltranferase 2 (ST6GAL2), transcript variant 1, mRNA [NM_032528]
A_33_P3334428	0.000634954	8.28145e-06	10.3735	down
A_32_P118568	0.0017105	9.91652e-05	10.3427	down	RFPL1-AS1	Homo sapiens RFPL1 antisense RNA 1 (non-protein coding) (RFPL1-AS1), antisense RNA [NR_002727]
A_33_P3508342	0.00515288	0.000949084	10.3273	down	FAM135B	Homo sapiens family with sequence similarity 135, member B (FAM135B), mRNA [NM_015912]
A_23_P203475	0.000163643	3.34402e-07	10.251	down	PRKCDBP	Homo sapiens protein kinase C, delta binding protein (PRKCDBP), mRNA [NM_145040]
A_33_P3276303	0.000522736	5.18949e-06	10.2358	down	CES5AP1	Homo sapiens carboxylesterase 5A pseudogene 1 (CES5AP1), non-coding RNA [NR_037839]
A_24_P305050	0.00297622	0.000349052	10.1144	down	CD300LG	Homo sapiens CD300 molecule-like family member g (CD300LG), transcript variant 1, mRNA [NM_145273]
A_33_P3246178	0.0018964	0.00012728	10.0276	down	CLEC4GP1	Homo sapiens C-type lectin domain family 4, member G pseudogene 1 (CLEC4GP1), non-coding RNA [NR_002931]
A_23_P170636	0.000292245	1.36896e-06	9.88219	down	KCNH8	Homo sapiens potassium voltage-gated channel, subfamily H (eag-related), member 8 (KCNH8), mRNA [NM_144633]
A_33_P3365501	0.00107878	3.13328e-05	9.87978	down
A_33_P3282162	0.000568565	6.74443e-06	9.83533	down	PLAC4	Homo sapiens placenta-specific 4 (PLAC4), mRNA [NM_182832]
A_23_P18078	0.000555514	6.02919e-06	9.77969	down	RARRES1	Homo sapiens retinoic acid receptor responder (tazarotene induced) 1 (RARRES1), transcript variant 2, mRNA [NM_002888]
A_33_P3395249	0.00277331	0.000302295	9.73692	down	LOC338588	Homo sapiens uncharacterized LOC338588 (LOC338588), non-coding RNA [NR_015425]
A_33_P3328716	0.000458653	3.92508e-06	9.69956	down	CCDC13	Homo sapiens coiled-coil domain containing 13 (CCDC13), mRNA [NM_144719]
A_33_P3471466	0.00137552	5.49163e-05	9.69176	down	C14orf166B	Homo sapiens chromosome 14 open reading frame 166B (C14orf166B), mRNA [NM_194287]
A_23_P145718	0.00245177	0.000226794	9.69158	down	AOAH	Homo sapiens acyloxyacyl hydrolase (neutrophil) (AOAH), transcript variant 1, mRNA [NM_001637]
A_24_P40001	0.00227199	0.000194793	9.68504	down	SIGLEC8	Homo sapiens sialic acid binding Ig-like lectin 8 (SIGLEC8), mRNA [NM_014442]
A_33_P3343010	0.00156524	7.94014e-05	9.67722	down	C15orf63	chromosome 15 open reading frame 63 [Source:HGNC Symbol;Acc:18418] [ENST00000406925]
A_23_P131263	0.00476495	0.000831354	9.63568	down	MPP4	Homo sapiens membrane protein, palmitoylated 4 (MAGUK p55 subfamily member 4) (MPP4), mRNA [NM_033066]
A_23_P210503	0.000669601	9.87272e-06	9.63168	down	SPINLW1-WFDC6	Homo sapiens SPINLW1-WFDC6 readthrough (SPINLW1-WFDC6), mRNA [NM_001198986]
A_32_P149435	0.00039363	2.75218e-06	9.62096	down	PTCHD1	Homo sapiens patched domain containing 1 (PTCHD1), mRNA [NM_173495]
A_33_P3214239	0.00104692	2.87528e-05	9.59794	down	GNAS-AS1	Homo sapiens GNAS antisense RNA 1 (non-protein coding) (GNAS-AS1), antisense RNA [NR_002785]
A_23_P211631	0.000232337	8.83591e-07	9.53476	down	FBLN1	Homo sapiens fibulin 1 (FBLN1), transcript variant D, mRNA [NM_006486]
A_33_P3233916	0.00217692	0.00017691	9.5078	down	SOX6	Homo sapiens SRY (sex determining region Y)-box 6 (SOX6), transcript variant 1, mRNA [NM_017508]
A_32_P70927	0.000181959	4.25847e-07	9.49365	down	PAGE2	Homo sapiens P antigen family, member 2 (prostate associated) (PAGE2), mRNA [NM_207339]
A_33_P3797897	0.00260125	0.000263556	9.47813	down	LOC494558	603256020F1 NIH_MGC_97 Homo sapiens cDNA clone IMAGE:5298460 5', mRNA sequence [BI561609]
A_33_P3222196	0.00116269	3.74491e-05	9.41078	down
A_33_P3319785	0.000342242	1.92228e-06	9.37716	down	COL22A1	collagen, type XXII, alpha 1 [Source:HGNC Symbol;Acc:22989] [ENST00000522546]
A_33_P3307536	0.00330752	0.000421764	9.34779	down	LOC729444	Homo sapiens uncharacterized LOC729444 (LOC729444), non-coding RNA [NR_038388]
A_33_P3215383	0.000196666	5.5232e-07	9.32336	down
A_33_P3497352	0.00219912	0.000181486	9.30714	down	GRIA4	Homo sapiens glutamate receptor, ionotrophic, AMPA 4 (GRIA4), transcript variant 3, mRNA [NM_001077244]
A_24_P109417	0.000560591	6.24504e-06	9.24361	down	C1orf187	Homo sapiens chromosome 1 open reading frame 187 (C1orf187), mRNA [NM_198545]
A_23_P23507	0.00690409	0.00152491	9.22546	down	OR10T2	Homo sapiens olfactory receptor, family 10, subfamily T, member 2 (OR10T2), mRNA [NM_001004475]
A_23_P97141	0.00249324	0.000234124	9.19116	down	RGS1	Homo sapiens regulator of G-protein signaling 1 (RGS1), mRNA [NM_002922]
A_23_P500464	0.0026752	0.000280099	9.13091	down	COL2A1	Homo sapiens collagen, type II, alpha 1 (COL2A1), transcript variant 1, mRNA [NM_001844]
A_23_P142239	0.00090358	1.95548e-05	9.12671	down	YIF1B	Homo sapiens Yip1 interacting factor homolog B (S. cerevisiae) (YIF1B), transcript variant 2, mRNA [NM_033557]
A_33_P3403018	0.00066529	9.27258e-06	9.03477	down	LCE5A	Homo sapiens late cornified envelope 5A (LCE5A), mRNA [NM_178438]
A_33_P3245660	0.000550207	5.9394e-06	8.9978	down
A_33_P3402615	0.000217813	6.94544e-07	8.90234	down	SLC6A9	Homo sapiens solute carrier family 6 (neurotransmitter transporter, glycine), member 9 (SLC6A9), transcript variant 2, mRNA [NM_201649]
A_33_P3389704	0.000398722	2.82277e-06	8.80985	down	CES1	Homo sapiens carboxylesterase 1 (CES1), transcript variant 3, mRNA [NM_001266]
A_23_P64873	0.000154559	2.65827e-07	8.77337	down	DCN	Homo sapiens decorin (DCN), transcript variant A1, mRNA [NM_001920]
A_23_P368779	0.000981289	2.33674e-05	8.75102	down	ZNF114	Homo sapiens zinc finger protein 114 (ZNF114), mRNA [NM_153608]
A_23_P1863	0.00128474	4.68273e-05	8.68798	down	OR5AK2	Homo sapiens olfactory receptor, family 5, subfamily AK, member 2 (OR5AK2), mRNA [NM_001005323]
A_33_P3217230	0.000667499	9.51223e-06	8.62279	down	ZNF91	Homo sapiens zinc finger protein 91 (ZNF91), mRNA [NM_003430]
A_23_P47125	0.00571972	0.00113815	8.5496	down	OR5P2	Homo sapiens olfactory receptor, family 5, subfamily P, member 2 (OR5P2), mRNA [NM_153444]
A_23_P52974	0.00419556	0.00066524	8.53952	down	GIF	Homo sapiens gastric intrinsic factor (vitamin B synthesis) (GIF), mRNA [NM_005142]
A_23_P93988	0.000372245	2.40664e-06	8.45173	down	ARHGEF5	Homo sapiens Rho guanine nucleotide exchange factor (GEF) 5 (ARHGEF5), mRNA [NM_005435]
A_24_P191931	0.00166441	9.26592e-05	8.43588	down	PCDHAC1	Homo sapiens protocadherin alpha subfamily C, 1 (PCDHAC1), transcript variant 2, mRNA [NM_031882]
A_32_P185637	0.00281637	0.000310779	8.41338	down	COL20A1	Homo sapiens collagen, type XX, alpha 1 (COL20A1), mRNA [NM_020882]
A_33_P3415310	0.000669601	9.72649e-06	8.39463	down
A_33_P3328251	0.000331206	1.78281e-06	8.36202	down	LOC100288018	PREDICTED: Homo sapiens putative TAF11-like protein ENSP00000332601-like (LOC100288018), mRNA [XM_002342495]
A_24_P277615	0.000314611	1.63826e-06	8.34464	down	TRIM7	Homo sapiens tripartite motif containing 7 (TRIM7), transcript variant 2, mRNA [NM_203297]
A_23_P250251	0.00104692	2.88812e-05	8.28297	down	IFNA2	Homo sapiens interferon, alpha 2 (IFNA2), mRNA [NM_000605]
A_33_P3222007	0.00214292	0.000168824	8.23253	down	OR13C9	Homo sapiens olfactory receptor, family 13, subfamily C, member 9 (OR13C9), mRNA [NM_001001956]
A_23_P158297	0.000947359	2.19811e-05	8.20679	down	BTNL3	Homo sapiens butyrophilin-like 3 (BTNL3), mRNA [NM_197975]
A_24_P348806	0.000978997	2.32842e-05	8.19289	down	PLEKHA7	Homo sapiens pleckstrin homology domain containing, family A member 7 (PLEKHA7), mRNA [NM_175058]
A_33_P3361611	0.00433598	0.000705434	8.17207	down	PLA2G4D	Homo sapiens phospholipase A2, group IVD (cytosolic) (PLA2G4D), mRNA [NM_178034]
A_33_P3283709	0.000368221	2.29445e-06	8.16472	down		GB
A_23_P83328	0.000560591	6.43524e-06	8.10498	down	ENG	Homo sapiens endoglin (ENG), transcript variant 2, mRNA [NM_000118]
A_24_P794458	0.00176452	0.000107623	8.08066	down	MOBP	Homo sapiens myelin-associated oligodendrocyte basic protein (MOBP), mRNA [NM_182935]
A_23_P25246	0.0018968	0.000127512	8.02222	down	AVPR1A	Homo sapiens arginine vasopressin receptor 1A (AVPR1A), mRNA [NM_000706]
A_24_P228796	0.000366988	2.21385e-06	8.02056	down	GAGE7	Homo sapiens G antigen 7 (GAGE7), mRNA [NM_021123]
A_23_P121441	0.00332565	0.000425837	7.99657	down	NLGN4Y	Homo sapiens neuroligin 4, Y-linked (NLGN4Y), transcript variant 1, mRNA [NM_014893]
A_33_P3394584	0.000460419	3.96652e-06	7.94642	down	FLJ16779	Homo sapiens uncharacterized LOC100192386 (FLJ16779), non-coding RNA [NR_024389]
A_24_P387437	0.00370745	0.000532657	7.9173	down	CTCFL	Homo sapiens CCCTC-binding factor (zinc finger protein)-like (CTCFL), mRNA [NM_080618]
A_33_P3303444	0.00117885	3.84522e-05	7.90257	down	AFM	Homo sapiens afamin (AFM), mRNA [NM_001133]
A_33_P3376681	0.00200682	0.000146183	7.89905	down	GPR139	Homo sapiens G protein-coupled receptor 139 (GPR139), mRNA [NM_001002911]
A_33_P3352718	0.00066529	9.39928e-06	7.89787	down	C12orf76	chromosome 12 open reading frame 76 [Source:HGNC Symbol;Acc:33790] [ENST00000377158]
A_23_P251043	0.00015591	2.89898e-07	7.88891	down	SYNDIG1	Homo sapiens synapse differentiation inducing 1 (SYNDIG1), mRNA [NM_024893]
A_24_P403417	0.000247887	1.008e-06	7.85089	down	PTGES	Homo sapiens prostaglandin E synthase (PTGES), mRNA [NM_004878]
A_23_P106617	0.000735003	1.24497e-05	7.83318	down	WFDC1	Homo sapiens WAP four-disulfide core domain 1 (WFDC1), mRNA [NM_021197]
A_33_P3339397	0.0010542	2.93288e-05	7.82256	down	SH3YL1	Homo sapiens SH3 domain containing, Ysc84-like 1 (S. cerevisiae) (SH3YL1), transcript variant 1, mRNA [NM_015677]
A_33_P3406811	0.00200713	0.000146437	7.81924	down
A_24_P71973	0.00197461	0.000139854	7.81741	down	KDR	Homo sapiens kinase insert domain receptor (a type III receptor tyrosine kinase) (KDR), mRNA [NM_002253]
A_23_P411947	0.000568119	6.63135e-06	7.75165	down	TEDDM1	Homo sapiens transmembrane epididymal protein 1 (TEDDM1), mRNA [NM_172000]
A_33_P3273524	0.00136701	5.36345e-05	7.73162	down	KRT84	Homo sapiens keratin 84 (KRT84), mRNA [NM_033045]
A_23_P161698	0.00202327	0.000149648	7.71925	down	MMP3	Homo sapiens matrix metallopeptidase 3 (stromelysin 1, progelatinase) (MMP3), mRNA [NM_002422]
A_32_P480177	0.000232337	8.7819e-07	7.71324	down	TNN	Homo sapiens tenascin N (TNN), mRNA [NM_022093]
A_33_P3213962	0.000301475	1.45521e-06	7.71156	down	OR13A1	Homo sapiens olfactory receptor, family 13, subfamily A, member 1 (OR13A1), mRNA [NM_001004297]
A_32_P167239	0.000157242	3.08201e-07	7.71093	down	AFAP1L1	Homo sapiens actin filament associated protein 1-like 1 (AFAP1L1), transcript variant 1, mRNA [NM_152406]
A_24_P658427	0.000927893	2.08735e-05	7.70711	down	NFIB	Homo sapiens nuclear factor I/B (NFIB), transcript variant 3, mRNA [NM_005596]
A_33_P3358397	0.00066529	9.26823e-06	7.69813	down	LGI2	Homo sapiens leucine-rich repeat LGI family, member 2 (LGI2), mRNA [NM_018176]																175 up	175 Down
A_23_P79108	0.00358784	0.000498636	7.65093	down	ATP8B3	Homo sapiens ATPase, aminophospholipid transporter, class I, type 8B, member 3 (ATP8B3), transcript variant 1, mRNA [NM_138813]																TP53	A2M
A_24_P314585	0.00257412	0.000255959	7.63737	down	ERAS	Homo sapiens ES cell expressed Ras (ERAS), mRNA [NM_181532]																COL4A5	ABLIM2
A_24_P165423	0.000207114	6.11957e-07	7.62689	down	RBP7	Homo sapiens retinol binding protein 7, cellular (RBP7), mRNA [NM_052960]																NPTX2	ACPP
A_33_P3877344	0.00148329	6.72041e-05	7.57224	down	LOC440173	Homo sapiens uncharacterized LOC440173 (LOC440173), non-coding RNA [NR_027471]																CHI3L1	ADAM7
A_33_P3805819	0.00127226	4.5103e-05	7.57099	down	LOC100505890	PREDICTED: Homo sapiens hypothetical LOC100505890 (LOC100505890), miscRNA [XR_110455]																HOXC12	ADAMTS19
A_33_P3381265	0.000457634	3.86907e-06	7.57053	down	CYB5R2	Homo sapiens cytochrome b5 reductase 2 (CYB5R2), mRNA [NM_016229]																PIP5K1B	ADNP2
A_23_P109286	0.00136701	5.37347e-05	7.55911	down	GRIK1	Homo sapiens glutamate receptor, ionotropic, kainate 1 (GRIK1), transcript variant 1, mRNA [NM_000830]																APCDD1L	AFAP1L1
A_23_P54681	0.000314611	1.6082e-06	7.55521	down	TOX3	Homo sapiens TOX high mobility group box family member 3 (TOX3), transcript variant 2, mRNA [NM_001146188]																CRABP1	AFM
A_23_P40718	0.000229008	7.94581e-07	7.54944	down	PARVB	Homo sapiens parvin, beta (PARVB), transcript variant 1, mRNA [NM_001003828]																BEX1	AIFM2
A_33_P3229301	0.000234238	9.04527e-07	7.5407	down	DKFZp434J0226	Homo sapiens uncharacterized LOC93429 (DKFZp434J0226), non-coding RNA [NR_027003]																HTR1F	AIM2
A_33_P3319231	0.000897334	1.91548e-05	7.53619	down	AIFM2	apoptosis-inducing factor, mitochondrion-associated, 2 [Source:HGNC Symbol;Acc:21411] [ENST00000373248]																PTPN20B	AKR1CL1
A_33_P3328395	0.00283245	0.000314707	7.45852	down	LOC146481	Homo sapiens FSHD region gene 2 family, member C pseudogene (LOC146481), non-coding RNA [NR_026980]																KYNU	ANGPTL2
A_32_P77098	0.000472701	4.28724e-06	7.37937	down	TMEM200B	Homo sapiens transmembrane protein 200B (TMEM200B), transcript variant 2, mRNA [NM_001003682]																ADD2	ANGPTL5
A_24_P46130	0.00325181	0.000409096	7.35493	down	ACPP	Homo sapiens acid phosphatase, prostate (ACPP), transcript variant 1, mRNA [NM_001099]																IKZF1	AOAH
A_33_P3306684	0.000832749	1.64386e-05	7.35274	down		GB																GDA	APBB1IP
A_23_P108743	0.000560591	6.34824e-06	7.31029	down	XIRP2	Homo sapiens xin actin-binding repeat containing 2 (XIRP2), transcript variant 1, mRNA [NM_152381]																MAGEC1	ARHGEF5
A_33_P3337574	0.00529541	0.000994855	7.29039	down	FGF14-IT1	Homo sapiens FGF14 intronic transcript 1 (non-protein coding) (FGF14-IT1), non-coding RNA [NR_036486]																MAGEA10	ARID4B
A_23_P107744	0.000221538	7.19385e-07	7.28561	down	S1PR5	Homo sapiens sphingosine-1-phosphate receptor 5 (S1PR5), transcript variant 1, mRNA [NM_030760]																PTGDS	ARSD
A_23_P113553	0.000550207	5.91801e-06	7.2662	down	MAGEA11	Homo sapiens melanoma antigen family A, 11 (MAGEA11), transcript variant 2, mRNA [NM_001011544]																NXF2	ARSE
A_24_P942904	0.000361229	2.12407e-06	7.23541	down	BMPER	BMP binding endothelial regulator [Source:HGNC Symbol;Acc:24154] [ENST00000297161]																PNPLA4	ASS1
A_23_P203972	0.00744024	0.00171907	7.2272	down	FZD10	Homo sapiens frizzled family receptor 10 (FZD10), mRNA [NM_007197]																EMB	ATP10A
A_24_P314477	0.000292245	1.34444e-06	7.17147	down	TUBB2B	Homo sapiens tubulin, beta 2B class IIb (TUBB2B), mRNA [NM_178012]																PENK	ATP8B3
A_23_P4962	0.00119563	3.95331e-05	7.14815	down	NLRP5	Homo sapiens NLR family, pyrin domain containing 5 (NLRP5), mRNA [NM_153447]																PLAU	AVPR1A
A_23_P69310	0.000659175	8.95367e-06	7.11058	down	CCRL2	Homo sapiens chemokine (C-C motif) receptor-like 2 (CCRL2), transcript variant 1, mRNA [NM_003965]																SOX2	BACE2
A_33_P3814721	0.000354244	2.00009e-06	7.10933	down	INSC	Homo sapiens inscuteable homolog (Drosophila) (INSC), transcript variant 1, mRNA [NM_001031853]																ACTG2	BANF2
A_23_P138725	0.00051308	4.9082e-06	7.09521	down	MARVELD1	Homo sapiens MARVEL domain containing 1 (MARVELD1), mRNA [NM_031484]																CXCL14	BMPER
A_23_P74059	0.00135377	5.23734e-05	7.09477	down	NPPA	Homo sapiens natriuretic peptide A (NPPA), mRNA [NM_006172]																GSC	BOK
A_33_P3428984	0.00216813	0.000173802	7.08989	down	LOC728445	AGENCOURT_14121471 NIH_MGC_180 Homo sapiens cDNA clone IMAGE:30383201 5', mRNA sequence [CD243366]																BEX4	BSPH1
A_33_P3233100	0.00219728	0.000180305	7.0881	down																		TRIP4	BTNL3
A_33_P3308749	0.000447335	3.61935e-06	7.0748	down	LAMA4	Homo sapiens laminin, alpha 4 (LAMA4), transcript variant 3, mRNA [NM_001105207]																NKX2-2	BUB1
A_24_P276463	0.00146062	6.41209e-05	7.05266	down	LINC00204B	Homo sapiens long intergenic non-protein coding RNA 204B (LINC00204B), non-coding RNA [NR_027402]																CAMKV	C10orf136
A_33_P3395605	0.000192283	5.2876e-07	7.04618	down	TMEM119	Homo sapiens transmembrane protein 119 (TMEM119), mRNA [NM_181724]																NXF5	C12orf33
A_24_P325146	0.00172082	0.000102093	7.04043	down	KRTAP4-8	Homo sapiens keratin associated protein 4-8 (KRTAP4-8), mRNA [NM_031960]																SYT4	C12orf76
A_33_P3311503	0.00318558	0.000394576	7.01804	down	SMR3B	Homo sapiens submaxillary gland androgen regulated protein 3B (SMR3B), mRNA [NM_006685]																NR4A3	C14orf166B
A_23_P86283	0.00333356	0.000427923	6.98479	down	LAPTM5	Homo sapiens lysosomal protein transmembrane 5 (LAPTM5), mRNA [NM_006762]																MPZL3	C15orf63
A_33_P3368313	0.00135035	5.18018e-05	6.96244	down	MT1H	Homo sapiens metallothionein 1H (MT1H), mRNA [NM_005951]																PGM5	C18orf34
A_23_P255695	0.00106192	2.97609e-05	6.95432	down	SLC17A3	Homo sapiens solute carrier family 17 (sodium phosphate), member 3 (SLC17A3), transcript variant 2, mRNA [NM_006632]																PDE7B	C1orf129
A_23_P161507	0.000522736	5.23291e-06	6.9405	down	MTL5	Homo sapiens metallothionein-like 5, testis-specific (tesmin) (MTL5), transcript variant 1, mRNA [NM_004923]																SLC6A12	C1orf151-NBL1
A_23_P49376	0.000560591	6.50997e-06	6.93972	down	CETP	Homo sapiens cholesteryl ester transfer protein, plasma (CETP), mRNA [NM_000078]																PRL	C1orf187
A_23_P37736	0.00454645	0.000768493	6.91649	down	TNFRSF17	Homo sapiens tumor necrosis factor receptor superfamily, member 17 (TNFRSF17), mRNA [NM_001192]																LOC100128184	C21orf37
A_23_P18751	0.00335877	0.000435481	6.8757	down	TMPRSS11E	Homo sapiens transmembrane protease, serine 11E (TMPRSS11E), mRNA [NM_014058]																ELOVL2	C2orf57
A_32_P234926	0.000418249	3.19349e-06	6.87554	down	BANF2	Homo sapiens barrier to autointegration factor 2 (BANF2), transcript variant 2, mRNA [NM_001014977]																FAM65B	C6orf164
A_33_P3214343	0.00449148	0.000752376	6.87523	down		Q1W9F5_9CHON (Q1W9F5) NADH dehydrogenase subunit 2, partial (5%) [THC2601170]																LTF	C6orf191
A_33_P3317392	0.00106589	2.99969e-05	6.87429	down	ADAMTS19	Homo sapiens ADAM metallopeptidase with thrombospondin type 1 motif, 19 (ADAMTS19), mRNA [NM_133638]																MORC4	C6orf218
A_23_P251151	0.00388832	0.0005824	6.84235	down	NELL1	Homo sapiens NEL-like 1 (chicken) (NELL1), transcript variant 1, mRNA [NM_006157]																WRAP53	C7orf58
A_33_P3252804	0.00257844	0.000258045	6.81201	down	WEE2	Homo sapiens WEE1 homolog 2 (S. pombe) (WEE2), mRNA [NM_001105558]																TMEM63C	C8orf47
A_33_P3259775	0.00066529	9.31639e-06	6.79885	down	DOCK5	Homo sapiens dedicator of cytokinesis 5 (DOCK5), mRNA [NM_024940]																DMD	C9orf68
A_23_P310410	0.00509938	0.000934009	6.78117	down	CD1E	Homo sapiens CD1e molecule (CD1E), transcript variant 2, mRNA [NM_001042583]																NFASC	CACNG7
A_23_P64913	0.00221835	0.000184921	6.75839	down	PDE6H	Homo sapiens phosphodiesterase 6H, cGMP-specific, cone, gamma (PDE6H), mRNA [NM_006205]																EDA2R	CCDC13
A_33_P3378256	0.00903703	0.00232938	6.74383	down	LOC100288568	PREDICTED: Homo sapiens hypothetical protein LOC100288568 (LOC100288568), mRNA [XM_003119588]																NGFR	CCL19
A_24_P933685	0.00492375	0.000879801	6.72968	down	LOC643797	PREDICTED: Homo sapiens AGVR6190 (LOC643797), miscRNA [XR_109223]																TNS1	CCRL2
A_23_P80008	0.000685686	1.07064e-05	6.71576	down	MYLK2	Homo sapiens myosin light chain kinase 2 (MYLK2), mRNA [NM_033118]																PTPN20A	CD1E
A_33_P3350164	0.00243306	0.000223854	6.70851	down	C18orf34	Homo sapiens chromosome 18 open reading frame 34 (C18orf34), transcript variant 2, mRNA [NM_198995]																TMEM154	CD300LG
A_32_P78491	0.00911843	0.00236012	6.70575	down	ETV1	Homo sapiens ets variant 1 (ETV1), transcript variant 1, mRNA [NM_004956]																C11orf41	CD5L
A_24_P931443	0.00104646	2.84142e-05	6.69217	down	GPR68	Homo sapiens G protein-coupled receptor 68 (GPR68), transcript variant 2, mRNA [NM_003485]																MUM1L1	CES1
A_23_P3371	0.00377727	0.0005516	6.67499	down	RASGRF1	Homo sapiens Ras protein-specific guanine nucleotide-releasing factor 1 (RASGRF1), transcript variant 1, mRNA [NM_002891]																FAM133A	CES5AP1
A_24_P27513	0.00632431	0.00133289	6.67037	down	CNTNAP4	Homo sapiens contactin associated protein-like 4 (CNTNAP4), transcript variant 1, mRNA [NM_033401]																FLJ34503	CETP
A_33_P3345717	0.000379344	2.57903e-06	6.67022	down	DCX	Homo sapiens doublecortin (DCX), transcript variant 5, mRNA [NM_001195553]																OGN	CLDN6
A_33_P3307297	0.00888274	0.00227506	6.65756	down	LOC100130503	PREDICTED: Homo sapiens hypothetical protein LOC100130503 (LOC100130503), mRNA [XM_001717149]																FAM107B	CLEC4GP1
A_24_P160413	0.000782352	1.4396e-05	6.62697	down	MTMR9LP	Homo sapiens myotubularin related protein 9-like, pseudogene (MTMR9LP), non-coding RNA [NR_026850]																SCG2	CLIC6
A_23_P212469	0.000543115	5.60863e-06	6.61977	down	ENTPD3	Homo sapiens ectonucleoside triphosphate diphosphohydrolase 3 (ENTPD3), mRNA [NM_001248]																DMKN	CMPK2
A_33_P3211804	0.000739283	1.27786e-05	6.6133	down	RUNX1	Homo sapiens runt-related transcription factor 1 (RUNX1), transcript variant 2, mRNA [NM_001001890]																ENPP2	CNTNAP4
A_24_P115507	0.00115089	3.61957e-05	6.61081	down	SARDH	Homo sapiens sarcosine dehydrogenase (SARDH), nuclear gene encoding mitochondrial protein, transcript variant 1, mRNA [NM_007101]																ZDBF2	COL13A1
A_23_P34637	0.000466939	4.12531e-06	6.60933	down	REN	Homo sapiens renin (REN), mRNA [NM_000537]																THY1	COL18A1
A_33_P3734378	0.0078159	0.00186555	6.60746	down	LOC285954	Homo sapiens uncharacterized LOC285954 (LOC285954), transcript variant 1, non-coding RNA [NR_027118]																EYA2	COL20A1
A_33_P3532659	0.00316886	0.000390279	6.56491	down	LOC285441	Homo sapiens uncharacterized LOC285441 (LOC285441), non-coding RNA [NR_033901]																NPTX1	COL22A1
A_33_P3320743	0.00530027	0.000996233	6.53561	down	BSPH1	Homo sapiens binder of sperm protein homolog 1 (BSPH1), mRNA [NM_001128326]																C10orf55	COL2A1
A_23_P15832	0.00127226	4.5007e-05	6.52366	down	OR1D5	Homo sapiens olfactory receptor, family 1, subfamily D, member 5 (OR1D5), mRNA [NM_014566]																B3GNT5	COPZ2
A_23_P26994	0.00348771	0.000470147	6.5206	down	GNGT2	Homo sapiens guanine nucleotide binding protein (G protein), gamma transducing activity polypeptide 2 (GNGT2), transcript variant 1, mRNA [NM_031498]																FPR1	CRLF1
A_33_P3237270	0.00131196	4.87286e-05	6.52004	down																		AR	CSMD2
A_33_P3236881	0.000241666	9.47348e-07	6.51701	down	C1orf151-NBL1	Homo sapiens C1orf151-NBL1 readthrough (C1orf151-NBL1), transcript variant 1, mRNA [NM_001204088]																EPHX2	CTCFL
A_23_P154875	0.000361089	2.08292e-06	6.49824	down	BACE2	Homo sapiens beta-site APP-cleaving enzyme 2 (BACE2), transcript variant a, mRNA [NM_012105]																PDE3B	CTNNA2
A_23_P92120	0.00761756	0.00178393	6.4935	down	SNTN	Homo sapiens sentan, cilia apical structure protein (SNTN), mRNA [NM_001080537]																HS3ST2	CYB5R2
A_23_P169909	0.000760412	1.35696e-05	6.48187	down	DGKI	Homo sapiens diacylglycerol kinase, iota (DGKI), mRNA [NM_004717]																CCL7	CYP1B1-AS1
A_33_P3314511	0.00141611	6.0691e-05	6.48074	down	SNRPD3	small nuclear ribonucleoprotein D3 polypeptide 18kDa [Source:HGNC Symbol;Acc:11160] [ENST00000402849]																CNTNAP2	CYP4F2
A_33_P3396872	0.0014955	6.80933e-05	6.46028	down	C7orf58	Homo sapiens chromosome 7 open reading frame 58 (C7orf58), transcript variant 2, mRNA [NM_001105533]																ATP8B1	DCN
A_24_P52697	0.000659766	8.99426e-06	6.43598	down	H19	Homo sapiens H19, imprinted maternally expressed transcript (non-protein coding) (H19), non-coding RNA [NR_002196]																ECM2	DCX
A_24_P148590	0.00155951	7.85083e-05	6.42768	down	TACR1	Homo sapiens tachykinin receptor 1 (TACR1), transcript variant short, mRNA [NM_015727]																KRT6B	DGKI
A_33_P3254078	0.00170025	9.77226e-05	6.41957	down	C9orf68	chromosome 9 open reading frame 68 [Source:HGNC Symbol;Acc:25472] [ENST00000471669]																OMD	DIO3OS
A_32_P43826	0.00144041	6.22382e-05	6.41416	down	LOC441666	Homo sapiens zinc finger protein 91 pseudogene (LOC441666), non-coding RNA [NR_024380]																RELB	DIP2C
A_33_P3374318	0.00774092	0.00183383	6.41017	down																		C10orf107	DKFZp434J0226
A_24_P96897	0.000292245	1.37646e-06	6.38498	down	SYT6	Homo sapiens synaptotagmin VI (SYT6), mRNA [NM_205848]																TNFAIP3	DKK1
A_23_P52761	0.000334113	1.82778e-06	6.37095	down	MMP7	Homo sapiens matrix metallopeptidase 7 (matrilysin, uterine) (MMP7), mRNA [NM_002423]																ADCY8	DOCK2
A_24_P233786	0.000229008	7.84766e-07	6.35913	down	FAM129A	Homo sapiens family with sequence similarity 129, member A (FAM129A), transcript variant 2, mRNA [NM_052966]																KCNC1	DOCK5
A_24_P232365	0.000314611	1.61328e-06	6.33416	down	APBB1IP	Homo sapiens amyloid beta (A4) precursor protein-binding, family B, member 1 interacting protein (APBB1IP), mRNA [NM_019043]																IGSF1	DTX4
A_33_P3878681	0.00066529	9.20616e-06	6.27435	down		Homo sapiens cDNA FLJ35800 fis, clone TESTI2005933. [AK093119]																MKRN3	ECEL1
A_32_P154473	0.00164496	8.96514e-05	6.26098	down	KIF5C	Homo sapiens kinesin family member 5C (KIF5C), mRNA [NM_004522]																TGFA	EHBP1L1
A_33_P3299510	0.000231643	8.41211e-07	6.25849	down	SCXA	Homo sapiens scleraxis homolog A (mouse) (SCXA), mRNA [NM_001008271]																METTL7A	ENG
A_33_P3245110	0.00222569	0.000186724	6.25179	down																		NTRK2	ENTPD3
A_33_P3781094	0.000531778	5.46044e-06	6.23324	down	C21orf37	Homo sapiens chromosome 21 open reading frame 37 (C21orf37), transcript variant 1, non-coding RNA [NR_037585]																MAP3K9	ERAS
A_33_P3389306	0.00535592	0.00101585	6.23291	down		Synthetic construct Homo sapiens gateway clone IMAGE:100020970 3' read TTC30A mRNA. [CU692123]																F11R	ETV1
A_33_P3276693	0.000314611	1.60494e-06	6.22413	down	PGF	Homo sapiens placental growth factor (PGF), transcript variant 1, mRNA [NM_002632]																PAQR5	ETV3L
A_23_P436158	0.00544841	0.00104607	6.18006	down	TLL2	Homo sapiens tolloid-like 2 (TLL2), mRNA [NM_012465]																FBXL21	F12
A_23_P42189	0.000529165	5.37168e-06	6.17272	down	SLC17A1	Homo sapiens solute carrier family 17 (sodium phosphate), member 1 (SLC17A1), mRNA [NM_005074]																MAPK4	FAM107A
A_33_P3394272	0.00101944	2.63155e-05	6.17256	down	LINC00473	Homo sapiens long intergenic non-protein coding RNA 473 (LINC00473), transcript variant 2, non-coding RNA [NR_026861]																HDAC9	FAM115C
A_23_P80551	0.000861744	1.77426e-05	6.15982	down	KRBOX1	Homo sapiens KRAB box domain containing 1 (KRBOX1), mRNA [NM_001205272]																FAM196A	FAM129A
A_33_P3382856	0.000682846	1.05275e-05	6.14268	down	DCN	Homo sapiens decorin (DCN), transcript variant E, mRNA [NM_133507]																CHN2	FAM135B
A_23_P133236	0.000457634	3.80333e-06	6.12326	down	PCDHB14	Homo sapiens protocadherin beta 14 (PCDHB14), mRNA [NM_018934]																GNG4	FAM198A
A_33_P3391419	0.00358717	0.000498255	6.10658	down	SOBP	Homo sapiens sine oculis binding protein homolog (Drosophila) (SOBP), mRNA [NM_018013]																FAM190A	FAM81B
A_23_P34897	0.0040167	0.000616435	6.10542	down		GB																FILIP1	FAM83A
A_33_P3363949	0.00104692	2.88179e-05	6.10423	down	OR5D13	Homo sapiens olfactory receptor, family 5, subfamily D, member 13 (OR5D13), mRNA [NM_001001967]																PITPNC1	FBLN1
A_23_P256084	0.00344447	0.000457353	6.10384	down	ARSE	Homo sapiens arylsulfatase E (chondrodysplasia punctata 1) (ARSE), mRNA [NM_000047]																ZNF618	FBLN7
A_23_P137157	0.00371391	0.000534113	6.10364	down	RENBP	Homo sapiens renin binding protein (RENBP), mRNA [NM_002910]																SHC2	FBXL16
A_23_P13382	0.000243886	9.8459e-07	6.09954	down	LSP1	Homo sapiens lymphocyte-specific protein 1 (LSP1), transcript variant 3, mRNA [NM_001013254]																CA12	FER1L4
A_23_P429425	0.00257216	0.000254907	6.08046	down	ST6GAL2	Homo sapiens ST6 beta-galactosamide alpha-2,6-sialyltranferase 2 (ST6GAL2), transcript variant 1, mRNA [NM_032528]																WNK2	FGF14-IT1
A_33_P3850216	0.00240867	0.000219637	6.07853	down	TRIM55	Homo sapiens tripartite motif containing 55 (TRIM55), transcript variant 2, mRNA [NM_033058]																SYTL3	FLJ16779
A_33_P3247310	0.00773673	0.00183239	6.06986	down		Synthetic construct DNA, clone: pF1KE0814, Homo sapiens OLFR1106 gene for olfactory receptor 1106, without stop codon, in Flexi system. [AB529248]																NRBP2	FLJ34747
A_33_P3266489	0.000672405	9.99498e-06	6.04476	down	OR13H1	Homo sapiens olfactory receptor, family 13, subfamily H, member 1 (OR13H1), mRNA [NM_001004486]																NRXN1	FLJ42220
A_24_P359246	0.00492419	0.000880168	6.01116	down	C10orf136	Homo sapiens chromosome 10 open reading frame 136 (C10orf136), non-coding RNA [NR_033923]																CSF2	FOLR2
A_33_P3237854	0.00991409	0.00266657	6.00642	down	LINC00293	Homo sapiens long intergenic non-protein coding RNA 293 (LINC00293), transcript variant A, non-coding RNA [NR_027012]																BTG4	FOXS1
A_23_P37942	0.000993216	2.42166e-05	6.00298	down	CLDN6	Homo sapiens claudin 6 (CLDN6), mRNA [NM_021195]																SFRP4	FXYD5
A_23_P406385	0.000681439	1.04788e-05	5.98453	down	FBXL16	Homo sapiens F-box and leucine-rich repeat protein 16 (FBXL16), mRNA [NM_153350]																FNDC1	FZD10
A_33_P3259712	0.00139698	5.8727e-05	5.98311	down	C12orf33	Homo sapiens cDNA FLJ41814 fis, clone NT2RI2011683. [AK123808]																BMP6	GABRD
A_33_P3249872	0.000231643	8.18303e-07	5.95365	down	FBLN1	Homo sapiens fibulin 1 (FBLN1), transcript variant C, mRNA [NM_001996]																FGF13	GAGE7
A_33_P3251065	0.00344447	0.000457878	5.94787	down	KLK13	kallikrein-related peptidase 13 [Source:HGNC Symbol;Acc:6361] [ENST00000441527]																SLITRK6	GIF
A_33_P3340189	0.000973272	2.30911e-05	5.94474	down																		CDH12	GJA3
A_23_P1331	0.00109619	3.21695e-05	5.94141	down	COL13A1	Homo sapiens collagen, type XIII, alpha 1 (COL13A1), transcript variant 5, mRNA [NM_080801]																HCN4	GJB7
A_23_P145930	0.000457634	3.85046e-06	5.93841	down																		NR4A2	GJD2
A_33_P3380361	0.00554414	0.00107484	5.9313	down	PCGEM1	Homo sapiens prostate-specific transcript 1 (non-protein coding) (PCGEM1), non-coding RNA [NR_002769]																FRMD5	GNAS-AS1
A_23_P92467	0.0015056	7.0219e-05	5.93121	down	QRFPR	Homo sapiens pyroglutamylated RFamide peptide receptor (QRFPR), mRNA [NM_198179]																F2RL2	GNGT2
A_23_P116235	0.00039363	2.7345e-06	5.92622	down	MDK	Homo sapiens midkine (neurite growth-promoting factor 2) (MDK), transcript variant 1, mRNA [NM_001012334]																SORCS2	GP2
A_24_P281036	0.0061361	0.00127235	5.91885	down	LRRC31	Homo sapiens leucine rich repeat containing 31 (LRRC31), mRNA [NM_024727]																CSGALNACT1	GPC5
A_33_P3366266	0.00224066	0.000189636	5.91736	down																		SCUBE3	GPR139
A_23_P206626	0.00221881	0.000185123	5.91596	down	SCNN1G	Homo sapiens sodium channel, nonvoltage-gated 1, gamma (SCNN1G), mRNA [NM_001039]																ITK	GPR158
A_33_P3381666	0.00256097	0.000252804	5.9089	down	ABLIM2	Homo sapiens actin binding LIM protein family, member 2 (ABLIM2), transcript variant 7, mRNA [NM_001130088]																MGP	GPR68
A_33_P3378895	0.00117176	3.81183e-05	5.90446	down	LOC340357	Homo sapiens uncharacterized LOC340357 (LOC340357), non-coding RNA [NR_015383]																KRT86	GRIA4
A_23_P89601	0.00137536	5.46796e-05	5.89617	down	KRT32	Homo sapiens keratin 32 (KRT32), mRNA [NM_002278]																ARHGAP15	GRIK1
A_33_P3272520	0.00337473	0.000439427	5.89386	down																		XDH	GRIN1
A_33_P3403102	0.00124574	4.33177e-05	5.89046	down	PRR18	Homo sapiens proline rich 18 (PRR18), mRNA [NM_175922]																LOC401098	H19
A_33_P3348127	0.00671718	0.00145867	5.86851	down	GRIN1	Homo sapiens glutamate receptor, ionotropic, N-methyl D-aspartate 1 (GRIN1), transcript variant 5, mRNA [NM_001185091]																BEND7	HAO2
A_23_P394972	0.00159695	8.2597e-05	5.85761	down	TSPEAR	Homo sapiens thrombospondin-type laminin G domain and EAR repeats (TSPEAR), mRNA [NM_144991]																KSR2	HEPHL1
A_23_P94296	0.0011041	3.28189e-05	5.8544	down	ADAM7	Homo sapiens ADAM metallopeptidase domain 7 (ADAM7), mRNA [NM_003817]																SARM1	HES7
A_33_P3346267	0.00182998	0.000116652	5.84777	down	TMIGD1	Homo sapiens transmembrane and immunoglobulin domain containing 1 (TMIGD1), mRNA [NM_206832]																EVI2A	HSPA1A
A_23_P355394	0.000667499	9.58507e-06	5.83246	down	STK32A	Homo sapiens serine/threonine kinase 32A (STK32A), transcript variant 2, mRNA [NM_145001]																CLIC3	HSPB1
A_33_P3252286	0.000546624	5.78437e-06	5.82702	down	CRLF1	Homo sapiens cytokine receptor-like factor 1 (CRLF1), mRNA [NM_004750]																KCND2	IFNA2
A_32_P202703	0.000379344	2.57307e-06	5.82293	down	LOC389831	Homo sapiens uncharacterized LOC389831 (LOC389831), mRNA [NM_001242480]																SEZ6L2	IFT74
A_23_P36050	0.00113435	3.52876e-05	5.8022	down	OR8K3	Homo sapiens olfactory receptor, family 8, subfamily K, member 3 (OR8K3), mRNA [NM_001005202]																C22orf34	IGFL3
A_23_P253029	0.000370726	2.36012e-06	5.79707	down	BOK	Homo sapiens BCL2-related ovarian killer (BOK), mRNA [NM_032515]																NEAT1	IL1RN
A_23_P319557	0.000672405	1.00085e-05	5.78171	down		non-protein coding RNA 334 [Source:HGNC Symbol;Acc:16425] [ENST00000328344]																C2CD4B	INSC
A_33_P3295119	0.00484059	0.00085333	5.75718	down	LYPD4	Homo sapiens LY6/PLAUR domain containing 4 (LYPD4), mRNA [NM_173506]																LCP1	INSM2
A_33_P3382296	0.00392316	0.000591063	5.75258	down	LOC100129662	Homo sapiens uncharacterized LOC100129662 (LOC100129662), non-coding RNA [NR_038405]																TCF15	ITPRIPL1
A_23_P116414	0.0007245	1.19183e-05	5.74979	down	PLA2G16	Homo sapiens phospholipase A2, group XVI (PLA2G16), transcript variant 1, mRNA [NM_007069]																CCDC39	IYD
A_24_P240259	0.00340317	0.000445818	5.74694	down	LRRC31	Homo sapiens leucine rich repeat containing 31 (LRRC31), mRNA [NM_024727]																WISP2	KBTBD5
A_33_P3383866	0.000875681	1.83464e-05	5.74612	down	TREX1	Homo sapiens three prime repair exonuclease 1 (TREX1), transcript variant 1, mRNA [NM_016381]																IL2RB	KCNH8
A_33_P3276585	0.000843808	1.68135e-05	5.71984	down	IFT74	Homo sapiens intraflagellar transport 74 homolog (Chlamydomonas) (IFT74), transcript variant 4, mRNA [NM_001099224]																SGPP2	KCNIP1
A_33_P3351693	0.00455479	0.000770816	5.7185	down		Homo sapiens hypothetical LOC643733, mRNA (cDNA clone IMAGE:40030527), containing frame-shift errors. [BC122531]																BEX2	KCNJ12
A_23_P30554	0.00535251	0.00101419	5.7155	down	KCNIP1	Homo sapiens Kv channel interacting protein 1 (KCNIP1), transcript variant 1, mRNA [NM_001034837]																SEPP1	KDR
A_33_P3287760	0.00115856	3.6847e-05	5.71156	down	RASGEF1A	Homo sapiens RasGEF domain family, member 1A (RASGEF1A), mRNA [NM_145313]																CRISPLD2	KIF5C
A_33_P3310620	0.00059087	7.24785e-06	5.7099	down																		SCAND3	KLK13
A_23_P38634	0.00199713	0.000144543	5.70643	down	OR1G1	Homo sapiens olfactory receptor, family 1, subfamily G, member 1 (OR1G1), mRNA [NM_003555]																OLFM1	KRBOX1
A_33_P3215198	0.000522456	5.12017e-06	5.70418	down	CMPK2	Homo sapiens cytidine monophosphate (UMP-CMP) kinase 2, mitochondrial, mRNA (cDNA clone MGC:164756 IMAGE:40147165), complete cds. [BC141802]																PTPRN	KRT32
A_33_P3417976	0.00965096	0.00256442	5.70024	down	LINC00238	Homo sapiens long intergenic non-protein coding RNA 238 (LINC00238), transcript variant 2, non-coding RNA [NR_024339]																NOL4	KRT84
A_23_P130241	0.00757802	0.00176838	5.69953	down	KRTAP1-3	Homo sapiens keratin associated protein 1-3 (KRTAP1-3), mRNA [NM_030966]																SORBS1	KRTAP1-3
A_23_P324419	0.00108015	3.14095e-05	5.69926	down	C2orf57	Homo sapiens chromosome 2 open reading frame 57 (C2orf57), mRNA [NM_152614]																GRAMD1B	KRTAP4-8
A_23_P203267	0.00164496	8.94408e-05	5.68306	down	TRIM29	Homo sapiens tripartite motif containing 29 (TRIM29), mRNA [NM_012101]																CCR1	LAMA4
A_23_P89550	0.000324243	1.73585e-06	5.68086	down	NLRP1	Homo sapiens NLR family, pyrin domain containing 1 (NLRP1), transcript variant 1, mRNA [NM_033004]																OR4N3P	LAMP3
A_23_P348227	0.0010418	2.80361e-05	5.66366	down	ZNF135	Homo sapiens zinc finger protein 135 (ZNF135), transcript variant 2, mRNA [NM_003436]																LOC440132	LAPTM5
A_33_P3244151	0.00359362	0.00050204	5.65858	down																		DGCR5	LCE5A
A_33_P3608620	0.00167526	9.45377e-05	5.65135	down	LRIT3	Homo sapiens leucine-rich repeat, immunoglobulin-like and transmembrane domains 3 (LRIT3), mRNA [NM_198506]																RDM1	LEUTX
A_23_P433016	0.00102318	2.6785e-05	5.62657	down	FBLN1	Homo sapiens fibulin 1 (FBLN1), transcript variant C, mRNA [NM_001996]																AP3B2	LGALS14
A_33_P3340385	0.00138383	5.73388e-05	5.62228	down	ZNF43	Homo sapiens zinc finger protein 43 (ZNF43), mRNA [NM_003423]																GRASP	LGALS9
A_33_P3374273	0.00967859	0.0025763	5.6053	down		PREDICTED: Homo sapiens hypothetical LOC150577 (LOC150577), miscRNA [XR_109924]																STXBP5L	LGI2
A_33_P3290729	0.00551532	0.00106586	5.60321	down	POU3F2	Homo sapiens POU class 3 homeobox 2 (POU3F2), mRNA [NM_005604]																IL18	LINC00204B
A_33_P3240273	0.000920013	2.01942e-05	5.60204	down		family with sequence similarity 95, member B1 [Source:HGNC Symbol;Acc:32318] [ENST00000455995]																C9orf57	LINC00238
A_32_P96000	0.0007245	1.19501e-05	5.59404	down	ETV3L	Homo sapiens ets variant 3-like (ETV3L), mRNA [NM_001004341]																PERP	LINC00293
A_23_P75083	0.00165994	9.16012e-05	5.58512	down	ZMYND11	Homo sapiens zinc finger, MYND-type containing 11 (ZMYND11), transcript variant 2, mRNA [NM_212479]																NAALAD2	LINC00473
A_23_P84860	0.00264148	0.000273089	5.58111	down	FAM107A	Homo sapiens family with sequence similarity 107, member A (FAM107A), transcript variant 1, mRNA [NM_007177]																ZNF595	LOC100129662
A_23_P346813	0.00632386	0.00133115	5.58093	down	PAK3	Homo sapiens p21 protein (Cdc42/Rac)-activated kinase 3 (PAK3), transcript variant 2, mRNA [NM_002578]																TRIM14	LOC100129717
A_23_P29773	0.00578627	0.00115936	5.5809	down	LAMP3	Homo sapiens lysosomal-associated membrane protein 3 (LAMP3), mRNA [NM_014398]																ANO1	LOC100129721
A_23_P102462	0.000418249	3.15264e-06	5.57959	down	FBLN7	Homo sapiens fibulin 7 (FBLN7), transcript variant 1, mRNA [NM_153214]																FBXO32	LOC100130503
A_33_P3405269	0.00438279	0.00071901	5.56585	down	GJD2	Homo sapiens gap junction protein, delta 2, 36kDa (GJD2), mRNA [NM_020660]																FAM178A	LOC100130627
A_23_P418431	0.00127226	4.49973e-05	5.55995	down	C6orf164	Homo sapiens chromosome 6 open reading frame 164 (C6orf164), non-coding RNA [NR_026784]																FBLN2	LOC100130817
A_33_P3262094	0.002918	0.000336401	5.55781	down	OR8G5	Homo sapiens olfactory receptor, family 8, subfamily G, member 5 (OR8G5), mRNA [NM_001005198]																METTL15	LOC100288018
A_33_P3254761	0.00249418	0.000234512	5.55574	down																		GNAO1	LOC100288568
A_24_P15712	0.00441355	0.000730148	5.54829	down	LOC643659	Homo sapiens cDNA FLJ32409 fis, clone SKMUS2000468. [AK056971]																HOOK1	LOC100505890
A_24_P83615	0.00102318	2.69681e-05	5.54821	down	NLRP1	Homo sapiens NLR family, pyrin domain containing 1 (NLRP1), transcript variant 5, mRNA [NM_001033053]																FLJ37644	LOC100507055
A_33_P3234482	0.00182803	0.000116291	5.54374	down																		COL5A3	LOC146481
A_24_P408704	0.000677025	1.02991e-05	5.53815	down	DOCK2	Homo sapiens dedicator of cytokinesis 2 (DOCK2), mRNA [NM_004946]																IL8	LOC147093
A_24_P96403	0.000253279	1.04272e-06	5.53031	down	RUNX1	Homo sapiens runt-related transcription factor 1 (RUNX1), transcript variant 2, mRNA [NM_001001890]																TNFRSF8	LOC201651
A_23_P90333	0.00079061	1.47903e-05	5.52468	down	ZNF404	Homo sapiens zinc finger protein 404 (ZNF404), mRNA [NM_001033719]																MTSS1	LOC283143
A_33_P3232086	0.00317647	0.000391945	5.51268	down		Homo sapiens mRNA for NB1 glycoprotein (NB1 gene), negative phenotype #1. [AJ310433]																MAP3K4	LOC285441
A_33_P3877728	0.000994567	2.43528e-05	5.51119	down	SMCR6	Homo sapiens mRNA; cDNA DKFZp686J19223 (from clone DKFZp686J19223). [BX647090]																FRMD3	LOC285954
A_33_P3233906	0.00446665	0.000744811	5.50799	down	RAMP1	Homo sapiens receptor (G protein-coupled) activity modifying protein 1 (RAMP1), mRNA [NM_005855]																HVCN1	LOC338588
A_23_P28246	0.00736868	0.00169471	5.50643	down	SLC23A3	Homo sapiens solute carrier family 23 (nucleobase transporters), member 3 (SLC23A3), transcript variant 1, mRNA [NM_144712]																IBSP	LOC340357
A_33_P3417602	0.00381318	0.000561552	5.50579	down		defensin, beta 122 (pseudogene) [Source:HGNC Symbol;Acc:18102] [ENST00000545884]																TNFSF10	LOC389831
A_33_P3370989	0.0015056	6.93801e-05	5.49798	down		Homo sapiens NAG19 (NAG19) mRNA, complete cds. [AF210650]																PLAG1	LOC390705
A_33_P3233085	0.00614018	0.00127355	5.48622	down																		C6orf168	LOC440031
A_33_P3350684	0.00165994	9.16343e-05	5.48464	down																		WDR96	LOC440173
A_33_P3209070	0.00901667	0.00232255	5.48435	down	KBTBD5	Homo sapiens kelch repeat and BTB (POZ) domain containing 5 (KBTBD5), mRNA [NM_152393]																PTHLH	LOC441666
A_33_P3279381	0.0030346	0.000361759	5.48192	down																		TESC	LOC494558
A_23_P24493	0.00941555	0.0024713	5.4768	down	MMP8	Homo sapiens matrix metallopeptidase 8 (neutrophil collagenase) (MMP8), mRNA [NM_002424]																B4GALNT4	LOC642422
A_33_P3246920	0.00690132	0.00152389	5.4749	down	CSMD2	CUB and Sushi multiple domains 2 [Source:HGNC Symbol;Acc:19290] [ENST00000338325]																CLDN1	LOC643659
A_33_P3398912	0.000689703	1.08753e-05	5.45121	down	SLC2A6	Homo sapiens solute carrier family 2 (facilitated glucose transporter), member 6 (SLC2A6), transcript variant 1, mRNA [NM_017585]																COL10A1	LOC643797
A_33_P3307465	0.00167667	9.50584e-05	5.43893	down	LOC100130817	Homo sapiens cDNA FLJ41335 fis, clone BRAMY3000206. [AK123329]																RTP3	LOC647946
A_23_P46105	0.0033247	0.000425521	5.43832	down	HAO2	Homo sapiens hydroxyacid oxidase 2 (long chain) (HAO2), transcript variant 2, mRNA [NM_001005783]																TPPP	LOC728323
A_33_P3294764	0.00182607	0.000114582	5.43437	down	CYP1B1-AS1	Homo sapiens CYP1B1 antisense RNA 1 (non-protein coding) (CYP1B1-AS1), non-coding RNA [NR_027252]																PLAC8	LOC728392
A_33_P3331491	0.000300519	1.4418e-06	5.43346	down	LOC728392	Homo sapiens uncharacterized protein LOC728392 (LOC728392), mRNA [NM_001162371]																MAP7	LOC728445
A_23_P148121	0.0061244	0.00126867	5.42905	down	EHBP1L1	Homo sapiens EH domain binding protein 1-like 1 (EHBP1L1), mRNA [NM_001099409]																MADCAM1	LOC729444
A_24_P43810	0.00184088	0.000117993	5.4241	down	FAM83A	Homo sapiens family with sequence similarity 83, member A (FAM83A), transcript variant 2, mRNA [NM_207006]																CKMT1A	LOC731779
A_33_P3300864	0.00197461	0.000140191	5.42071	down	OR8H2	Homo sapiens olfactory receptor, family 8, subfamily H, member 2 (OR8H2), mRNA [NM_001005200]																	LPAR6
A_32_P854438	0.00128474	4.69545e-05	5.41775	down	LOC390705	Homo sapiens protein phosphatase 2, regulatory subunit B'', beta pseudogene (LOC390705), non-coding RNA [NR_033866]																	LRIT3
A_23_P360354	0.00460292	0.000784456	5.41064	down	FAM81B	Homo sapiens family with sequence similarity 81, member B (FAM81B), mRNA [NM_152548]																	LRRC31
A_24_P796321	0.00239402	0.00021788	5.39754	down	LEUTX	Homo sapiens leucine twenty homeobox (LEUTX), mRNA [NM_001143832]																	LSP1
A_33_P3274204	0.0015056	7.09818e-05	5.39592	down																			LYPD1
A_33_P3415962	0.00104646	2.82657e-05	5.39177	down		Uncharacterized proteincDNA FLJ27030 fis, clone SLV07741 [Source:UniProtKB/TrEMBL;Acc:Q6ZNW3] [ENST00000369474]																	LYPD4
A_33_P3368695	0.000560591	6.39948e-06	5.38877	down	HES7	Homo sapiens hairy and enhancer of split 7 (Drosophila) (HES7), transcript variant 1, mRNA [NM_001165967]																	MAGEA11
A_24_P158718	0.000313373	1.54329e-06	5.3858	down	DTX4	Homo sapiens deltex homolog 4 (Drosophila) (DTX4), mRNA [NM_015177]																	MAGEA9
A_24_P307599	0.00624778	0.00130629	5.38382	down	NAG20	PREDICTED: Homo sapiens NAG20 (NAG20), miscRNA [XR_108823]																	MAP7D2
A_33_P3294382	0.00200713	0.000146496	5.37541	down	LOC440031	Homo sapiens cDNA FLJ45820 fis, clone NT2RP8001407. [AK127720]																	MARVELD1
A_33_P3283679	0.00201869	0.000148584	5.37046	down	LOC100129717	Homo sapiens cDNA FLJ53524 complete cds. [AK296186]																	MCHR2
A_33_P3239614	0.00249771	0.000235574	5.34699	down	IYD	Homo sapiens iodotyrosine deiodinase (IYD), transcript variant 2, mRNA [NM_203395]																	MDK
A_24_P346725	0.00136823	5.39157e-05	5.346	down		Homo sapiens cDNA FLJ10232 fis, clone HEMBB1000244. [AK001094]																	MEST
A_24_P759584	0.00434828	0.000709781	5.33505	down	DIO3OS	Homo sapiens DIO3 opposite strand/antisense RNA (non-protein coding) (DIO3OS), non-coding RNA [NR_002770]																	MMP3
A_33_P3352867	0.00832685	0.00206302	5.33391	down	PCDHA6	Homo sapiens protocadherin alpha 6 (PCDHA6), transcript variant 2, mRNA [NM_031848]																	MMP7
A_23_P48530	0.000457634	3.85362e-06	5.32888	down	INSM2	Homo sapiens insulinoma-associated 2 (INSM2), mRNA [NM_032594]																	MMP8
A_32_P49867	0.00155947	7.82482e-05	5.32712	down	LOC100507055	Homo sapiens uncharacterized LOC100507055 (LOC100507055), mRNA [NM_001195520]																	MOBP
A_33_P3337500	0.000398722	2.81717e-06	5.32322	down		T cell receptor alpha variable 22 [Source:HGNC Symbol;Acc:12119] [ENST00000390450]																	MPP4
A_23_P309720	0.00241478	0.000220476	5.32029	down	GABRD	Homo sapiens gamma-aminobutyric acid (GABA) A receptor, delta (GABRD), mRNA [NM_000815]																	MST1P9
A_23_P156784	0.00084073	1.67e-05	5.31893	down	MCHR2	Homo sapiens melanin-concentrating hormone receptor 2 (MCHR2), transcript variant 1, mRNA [NM_001040179]																	MT1H
A_33_P3298970	0.00498402	0.000900622	5.31063	down		Homo sapiens cDNA FLJ45311 fis, clone BRHIP3004786. [AK127244]																	MTL5
A_33_P3260964	0.00093041	2.12849e-05	5.30964	down	LOC731779	Homo sapiens uncharacterized LOC731779 (LOC731779), non-coding RNA [NR_024441]																	MTMR9LP
A_33_P3377151	0.00298189	0.000350323	5.30879	down	CCL19	Homo sapiens chemokine (C-C motif) ligand 19 (CCL19), mRNA [NM_006274]																	MYLK2
A_24_P3415	0.00991056	0.00266484	5.30333	down	PPP2R2C	Homo sapiens protein phosphatase 2, regulatory subunit B, gamma (PPP2R2C), transcript variant 2, mRNA [NM_181876]																	NAG20
A_23_P126584	0.00359339	0.000501432	5.27816	down	CD5L	Homo sapiens CD5 molecule-like (CD5L), mRNA [NM_005894]																	NCF2
A_23_P31739	0.0015056	7.0036e-05	5.2766	down	STMN4	Homo sapiens stathmin-like 4 (STMN4), mRNA [NM_030795]																	NEFH
A_33_P3223182	0.00216098	0.000172213	5.27634	down	TPTE2P3	Homo sapiens transmembrane phosphoinositide 3-phosphatase and tensin homolog 2 pseudogene 3 (TPTE2P3), non-coding RNA [NR_002793]																	NELL1
A_24_P237912	0.00595337	0.00121182	5.26396	down	FAM115C	Homo sapiens family with sequence similarity 115, member C (FAM115C), transcript variant 3, mRNA [NM_001130026]																	NFIB
A_23_P340376	0.0053924	0.00102797	5.25893	down	MST1P9	Homo sapiens macrophage stimulating 1 (hepatocyte growth factor-like) pseudogene 9 (MST1P9), non-coding RNA [NR_002729]																	NKAIN4
A_33_P3738849	0.00154776	7.64512e-05	5.24762	down	LOC147093	Homo sapiens uncharacterized LOC147093 (LOC147093), non-coding RNA [NR_038442]																	NLGN4X
A_33_P3273118	0.00111067	3.35627e-05	5.24007	down	CTNNA2	catenin (cadherin-associated protein), alpha 2 [Source:HGNC Symbol;Acc:2510] [ENST00000409550]																	NLGN4Y
A_33_P3347697	0.0031198	0.000379912	5.22527	down	NOVA1	Homo sapiens neuro-oncological ventral antigen 1 (NOVA1), transcript variant 1, mRNA [NM_002515]																	NLRP1
A_33_P3652730	0.000769275	1.39303e-05	5.22016	down	FLJ34747	Homo sapiens uncharacterized LOC400121 (FLJ34747), non-coding RNA [NR_040244]																	NLRP5
A_32_P205241	0.000672405	1.0009e-05	5.21358	down	GJA3	Homo sapiens gap junction protein, alpha 3, 46kDa (GJA3), mRNA [NM_021954]																	NMRAL1
A_23_P47709	0.00163619	8.74827e-05	5.20496	down	FOLR2	Homo sapiens folate receptor 2 (fetal) (FOLR2), transcript variant 1, mRNA [NM_000803]																	NOVA1
A_32_P72181	0.00111718	3.41857e-05	5.19969	down	LOC647946	Homo sapiens uncharacterized LOC647946 (LOC647946), non-coding RNA [NR_024391]																	NPPA
A_33_P3641456	0.00350928	0.00047676	5.1939	down	LOC642422	Homo sapiens cDNA FLJ43764 fis, clone TESTI2048898. [AK125752]																	OR10T2
A_33_P3233871	0.00164496	8.98028e-05	5.18033	down	F12	Homo sapiens coagulation factor XII (Hageman factor) (F12), mRNA [NM_000505]																	OR11H12
A_23_P2705	0.00588455	0.00119075	5.17552	down	LPAR6	Homo sapiens lysophosphatidic acid receptor 6 (LPAR6), transcript variant 1, mRNA [NM_005767]																	OR13A1
A_33_P3368855	0.00661635	0.00142764	5.17535	down	GPC5	Homo sapiens glypican 5 (GPC5), mRNA [NM_004466]																	OR13C9
A_23_P302595	0.00441062	0.000727985	5.17364	down	C6orf218	Homo sapiens chromosome 6 open reading frame 218 (C6orf218), non-coding RNA [NR_027793]																	OR13H1
A_33_P3293009	0.000401624	2.88673e-06	5.16763	down	NKAIN4	Homo sapiens Na+/K+ transporting ATPase interacting 4 (NKAIN4), mRNA [NM_152864]																	OR1D5
A_33_P3323544	0.00476495	0.000831246	5.16398	down																			OR1G1
A_33_P3348937	0.00609185	0.00125854	5.15671	down	FLJ42220	Homo sapiens cDNA FLJ42220 fis, clone THYMU2038615. [AK124214]																	OR3A2
A_23_P153662	0.00219307	0.000178993	5.15319	down	LGALS14	Homo sapiens lectin, galactoside-binding, soluble, 14 (LGALS14), transcript variant 2, mRNA [NM_203471]																	OR5AK2
A_23_P116557	0.00254633	0.000247191	5.14713	down	LGALS9	Homo sapiens lectin, galactoside-binding, soluble, 9 (LGALS9), transcript variant 1, mRNA [NM_009587]																	OR5D13
A_23_P70307	0.00216921	0.000174208	5.14382	down	SMOC2	Homo sapiens SPARC related modular calcium binding 2 (SMOC2), transcript variant 1, mRNA [NM_022138]																	OR5P2
A_23_P408206	0.00138251	5.69208e-05	5.13798	down	TBC1D21	Homo sapiens TBC1 domain family, member 21 (TBC1D21), mRNA [NM_153356]																	OR7A10
A_33_P3363510	0.00561805	0.00110149	5.13765	down		Homo sapiens cDNA FLJ44088 fis, clone TESTI4041519. [AK126076]																	OR8G5
A_33_P3378534	0.00426172	0.000684334	5.13681	down	LOC100130627	Homo sapiens cDNA FLJ41236 fis, clone BRAMY2031377. [AK123230]																	OR8H2
A_33_P3415156	0.00130427	4.82669e-05	5.13557	down		DA938875 SPLEN2 Homo sapiens cDNA clone SPLEN2012237 5', mRNA sequence [DA938875]																	OR8K3
A_33_P3376546	0.000726041	1.21279e-05	5.13417	down	PTGFR	Homo sapiens prostaglandin F receptor (FP) (PTGFR), transcript variant 2, mRNA [NM_001039585]																	P2RY2
A_32_P155666	0.00219783	0.000180687	5.13088	down	ECEL1	Homo sapiens endothelin converting enzyme-like 1 (ECEL1), mRNA [NM_004826]																	PAGE2
A_23_P101093	0.000375031	2.49048e-06	5.13017	down	COPZ2	Homo sapiens coatomer protein complex, subunit zeta 2 (COPZ2), mRNA [NM_016429]																	PAGE2B
A_23_P99653	0.00954924	0.00252594	5.12375	down		T cell receptor alpha variable 13-2 [Source:HGNC Symbol;Acc:12109] [ENST00000390439]																	PAK3
A_33_P3289621	0.000548653	5.87447e-06	5.11963	down	LOC283143	Homo sapiens cDNA FLJ33283 fis, clone ASTRO2009177. [AK090602]																	PARD6G
A_23_P128868	0.0026243	0.000269067	5.11735	down	OR11H12	Homo sapiens olfactory receptor, family 11, subfamily H, member 12 (OR11H12), mRNA [NM_001013354]																	PARVB
A_33_P3300916	0.00642715	0.00136692	5.10553	down	LOC201651	Homo sapiens arylacetamide deacetylase (esterase) pseudogene (LOC201651), non-coding RNA [NR_026915]																	PCDHA6
A_24_P357535	0.00195918	0.000137497	5.10263	down	OR7A10	Homo sapiens olfactory receptor, family 7, subfamily A, member 10 (OR7A10), mRNA [NM_001005190]																	PCDHAC1
A_33_P3349002	0.00202422	0.000149854	5.08438	down																			PCDHB14
A_23_P124417	0.000366988	2.23734e-06	5.08404	down	BUB1	Homo sapiens budding uninhibited by benzimidazoles 1 homolog (yeast) (BUB1), mRNA [NM_004336]																	PCDHB15
A_33_P3366550	0.00141233	6.02498e-05	5.08359	down																			PCDHB18
A_33_P3422253	0.00214376	0.000169134	5.08144	down		AGENCOURT_6484916 NIH_MGC_85 Homo sapiens cDNA clone IMAGE:5554107 5', mRNA sequence [BM477328]																	PCGEM1
A_24_P190007	0.00549833	0.00106004	5.07805	down	GP2	Homo sapiens glycoprotein 2 (zymogen granule membrane) (GP2), transcript variant 1, mRNA [NM_001007240]																	PDE6H
A_23_P27795	0.000401624	2.87235e-06	5.07517	down	SPINT2	Homo sapiens serine peptidase inhibitor, Kunitz type, 2 (SPINT2), transcript variant a, mRNA [NM_021102]																	PGF
A_33_P3247639	0.00441998	0.000732049	5.07467	down		PREDICTED: Homo sapiens hypothetical protein LOC100508797 (LOC100508797), mRNA [XM_003119591]																	PKD2L2
A_23_P50710	0.00391737	0.000589388	5.07115	down	CYP4F2	Homo sapiens cytochrome P450, family 4, subfamily F, polypeptide 2 (CYP4F2), mRNA [NM_001082]																	PLA2G16
A_24_P228611	0.00163619	8.75369e-05	5.06925	down	FER1L4	Homo sapiens fer-1-like 4 (C. elegans) pseudogene (FER1L4), non-coding RNA [NR_024377]																	PLA2G4D
A_33_P3246833	0.00106958	3.04635e-05	5.06799	down	IL1RN	Homo sapiens interleukin 1 receptor antagonist (IL1RN), transcript variant 4, mRNA [NM_173843]																	PLAC4
A_33_P3415778	0.00157837	8.10818e-05	5.05025	down	LOC100129721	Homo sapiens cDNA FLJ44685 fis, clone BRACE3011447. [AK126643]																	PLBD1
A_23_P64161	0.00254086	0.000245892	5.04043	down	ANGPTL5	Homo sapiens angiopoietin-like 5 (ANGPTL5), mRNA [NM_178127]																	PLEKHA7
A_32_P114726	0.00573292	0.00114212	5.0338	down																			POU3F2
A_23_P127781	0.00418966	0.000663692	5.01492	down	SCGB1D1	Homo sapiens secretoglobin, family 1D, member 1 (SCGB1D1), mRNA [NM_006552]																	PPP2R2C
A_23_P91035	0.00696409	0.00154386	5.00982	down	TSPYL6	Homo sapiens TSPY-like 6 (TSPYL6), mRNA [NM_001003937]																	PRKCDBP
A_33_P3418621	0.00171089	0.000100379	5.00824	down	VPREB1	Homo sapiens pre-B lymphocyte 1 (VPREB1), mRNA [NM_007128]																	PRR18
A_24_P196499	0.00340131	0.00044468	5.00286	down	ARID4B	AT rich interactive domain 4B (RBP1-like) [Source:HGNC Symbol;Acc:15550] [ENST00000471257]																	PRSS35
																							PTCHD1
																							PTGES
																							PTGFR
																							PZP
																							QRFPR
																							RAMP1
																							RARRES1
																							RASGEF1A
																							RASGRF1
																							RASL11B
																							RBP7
																							REN
																							RENBP
																							RFPL1-AS1
																							RGS1
																							RNF212
																							RUNX1
																							S1PR5
																							SARDH
																							SCGB1D1
																							SCNN1G
																							SCXA
																							SDR42E1
																							SH3YL1
																							SIGLEC8
																							SLC16A3
																							SLC17A1
																							SLC17A3
																							SLC23A3
																							SLC2A6
																							SLC6A9
																							SMCR6
																							SMOC2
																							SMR3B
																							SNRPD3
																							SNTN
																							SOBP
																							SOX6
																							SPINLW1-WFDC6
																							SPINT2
																							ST6GAL2
																							STK32A
																							STMN4
																							SYNDIG1
																							SYT6
																							TACR1
																							TBC1D21
																							TBX15
																							TEDDM1
																							THBS2
																							THEM4
																							TLL2
																							TLR4
																							TMEM119
																							TMEM200B
																							TMIGD1
																							TMPRSS11E
																							TNFRSF17
																							TNFSF12
																							TNN
																							TOX3
																							TPTE2P3
																							TREX1
																							TRIM29
																							TRIM55
																							TRIM7
																							TRPM2
																							TSPEAR
																							TSPYL6
																							TUBB2B
																							VPREB1
																							WEE2
																							WFDC1
																							XAGE1A
																							XIRP2
																							YIF1B
																							ZFP82
																							ZMYND11
																							ZNF114
																							ZNF135
																							ZNF300
																							ZNF404
																							ZNF43
																							ZNF439
																							ZNF91

## Sheet: 273 VS VECTOR
ProbeName	p (Corr)	p	FC (abs)	Regulation	GeneSymbol	Description
A_23_P26810	3.17999e-05	9.30284e-10	21820.7	up	TP53	Homo sapiens tumor protein p53 (TP53), transcript variant 1, mRNA [NM_000546]
A_23_P133408	0.000344655	2.01653e-08	435.338	up	CSF2	Homo sapiens colony stimulating factor 2 (granulocyte-macrophage) (CSF2), mRNA [NM_000758]
A_33_P3315764	0.00111243	2.08278e-06	179.858	up	TP53	Homo sapiens tumor protein p53 (TP53), transcript variant 1, mRNA [NM_000546]
A_23_P1833	0.000962155	1.31248e-06	177.157	up	B3GAT1	Homo sapiens beta-1,3-glucuronyltransferase 1 (glucuronosyltransferase P) (B3GAT1), transcript variant 2, mRNA [NM_054025]
A_32_P202013	0.000427658	1.05015e-07	109.863	up	FAM196A	Homo sapiens family with sequence similarity 196, member A (FAM196A), mRNA [NM_001039762]
A_24_P86993	0.00041626	4.87096e-08	81.9136	up	JAM3	Homo sapiens junctional adhesion molecule 3 (JAM3), transcript variant 1, mRNA [NM_032801]
A_32_P87013	0.000679606	4.1751e-07	79.083	up	IL8	Homo sapiens interleukin 8 (IL8), mRNA [NM_000584]
A_33_P3388148	0.000427658	8.22748e-08	61.1249	up	CHRNA3	Homo sapiens cholinergic receptor, nicotinic, alpha 3 (CHRNA3), transcript variant 2, mRNA [NM_001166694]
A_23_P160940	0.00041626	4.20195e-08	53.7279	up	ABCA4	Homo sapiens ATP-binding cassette, sub-family A (ABC1), member 4 (ABCA4), mRNA [NM_000350]
A_33_P3418681	0.000553302	1.87146e-07	45.3995	up	HCN4	Homo sapiens hyperpolarization activated cyclic nucleotide-gated potassium channel 4 (HCN4), mRNA [NM_005477]
A_33_P3738458	0.000427658	8.08153e-08	33.9365	up	TNS1	Homo sapiens tensin 1 (TNS1), mRNA [NM_022648]
A_33_P3326483	0.00089823	9.4542e-07	31.159	up	CRABP1	Homo sapiens cellular retinoic acid binding protein 1 (CRABP1), mRNA [NM_004378]
A_23_P65789	0.00118528	2.53277e-06	27.4154	up	MCTP2	Homo sapiens multiple C2 domains, transmembrane 2 (MCTP2), transcript variant 1, mRNA [NM_018349]
A_24_P194881	0.00118528	3.32157e-06	25.8679	up	SHANK3	Homo sapiens SH3 and multiple ankyrin repeat domains 3 (SHANK3), mRNA [NM_001080420]
A_33_P3258627	0.00197124	3.21104e-05	24.9067	up		Uncharacterized protein [Source:UniProtKB/TrEMBL;Acc:B8ZZ63] [ENST00000409162]
A_23_P216225	0.00262896	7.33707e-05	23.9305	up	EGR3	Homo sapiens early growth response 3 (EGR3), transcript variant 1, mRNA [NM_004430]
A_23_P134835	0.000962155	1.25724e-06	22.2917	up	CSGALNACT1	Homo sapiens chondroitin sulfate N-acetylgalactosaminyltransferase 1 (CSGALNACT1), transcript variant 2, mRNA [NM_018371]																		RED indicating down regulation:
A_23_P363968	0.00340164	0.00013397	20.601	up	C1RL	Homo sapiens complement component 1, r subcomponent-like (C1RL), mRNA [NM_016546]																		Down:	158
A_23_P124905	0.000668182	3.90944e-07	20.4852	up	NPTX1	Homo sapiens neuronal pentraxin I (NPTX1), mRNA [NM_002522]
A_33_P3227676	0.00492882	0.000287178	20.0134	up	C2orf72	Homo sapiens chromosome 2 open reading frame 72 (C2orf72), mRNA [NM_001144994]
A_33_P3413468	0.00315511	0.000113345	19.4446	up	EDA2R	Homo sapiens ectodysplasin A2 receptor (EDA2R), transcript variant 3, mRNA [NM_001242310]
A_23_P58706	0.00171698	1.77627e-05	19.0661	up	SPINK13	Homo sapiens serine peptidase inhibitor, Kazal type 13 (putative) (SPINK13), mRNA [NM_001040129]
A_24_P275073	0.00141493	8.25944e-06	18.7247	up	ADAMTS14	Homo sapiens ADAM metallopeptidase with thrombospondin type 1 motif, 14 (ADAMTS14), transcript variant 1, mRNA [NM_139155]
A_23_P42282	0.000553302	2.24223e-07	18.6117	up	C4B	Homo sapiens complement component 4B (Chido blood group) (C4B), mRNA [NM_001002029]
A_23_P139434	0.00175675	2.00944e-05	18.0808	up	PRB2	Homo sapiens proline-rich protein BstNI subfamily 2 (PRB2), mRNA [NM_006248]
A_23_P146444	0.00135391	5.90992e-06	17.3819	up	CORO2A	Homo sapiens coronin, actin binding protein, 2A (CORO2A), transcript variant 1, mRNA [NM_003389]
A_23_P45011	0.00194776	2.9769e-05	17.0273	up	PPP1R14C	Homo sapiens protein phosphatase 1, regulatory (inhibitor) subunit 14C (PPP1R14C), mRNA [NM_030949]
A_32_P47643	0.00089823	9.73422e-07	16.3674	up	FAM110C	Homo sapiens family with sequence similarity 110, member C (FAM110C), mRNA [NM_001077710]
A_32_P116606	0.00412174	0.00020342	16.1614	up	LIX1	Homo sapiens Lix1 homolog (chicken) (LIX1), mRNA [NM_153234]
A_33_P3351536	0.00131318	5.27637e-06	16.0028	up	PTK2B	Homo sapiens PTK2B protein tyrosine kinase 2 beta (PTK2B), transcript variant 1, mRNA [NM_173174]
A_24_P197964	0.00621241	0.000437635	15.9167	up	TRIM14	Homo sapiens tripartite motif containing 14 (TRIM14), transcript variant 1, mRNA [NM_014788]
A_32_P324933	0.000651246	3.42932e-07	15.8723	up	LINC00282	Homo sapiens long intergenic non-protein coding RNA 282 (LINC00282), transcript variant 1, non-coding RNA [NR_027047]
A_32_P190303	0.00118528	3.35883e-06	15.796	up	LONRF2	Homo sapiens LON peptidase N-terminal domain and ring finger 2 (LONRF2), mRNA [NM_198461]
A_23_P304897	0.00073982	4.76144e-07	15.7862	up	BDKRB2	Homo sapiens bradykinin receptor B2 (BDKRB2), mRNA [NM_000623]
A_23_P58464	0.00188433	2.50482e-05	14.5934	up	PCDHB6	Homo sapiens protocadherin beta 6 (PCDHB6), mRNA [NM_018939]
A_33_P3366540	0.00118528	3.43002e-06	13.922	up	CSGALNACT1	Homo sapiens chondroitin sulfate N-acetylgalactosaminyltransferase 1 (CSGALNACT1), transcript variant 1, mRNA [NM_001130518]
A_23_P399078	0.0010239	1.82716e-06	13.4718	up	TIMP3	Homo sapiens TIMP metallopeptidase inhibitor 3 (TIMP3), mRNA [NM_000362]
A_33_P3311403	0.000962155	1.18311e-06	13.4635	up	MRVI1	Homo sapiens murine retrovirus integration site 1 homolog (MRVI1), transcript variant 2, mRNA [NM_130385]
A_23_P415652	0.000962155	1.15825e-06	13.4448	up	GALNT12	Homo sapiens UDP-N-acetyl-alpha-D-galactosamine:polypeptide N-acetylgalactosaminyltransferase 12 (GalNAc-T12) (GALNT12), mRNA [NM_024642]
A_24_P89891	0.00288649	9.09437e-05	13.4323	up	TRAF1	Homo sapiens TNF receptor-associated factor 1 (TRAF1), transcript variant 1, mRNA [NM_005658]
A_33_P3400273	0.009715	0.000995901	13.4204	up	SELL	Homo sapiens selectin L (SELL), transcript variant 1, mRNA [NM_000655]
A_33_P3355599	0.00188433	2.5399e-05	13.1447	up	PCDHB7	Homo sapiens protocadherin beta 7 (PCDHB7), mRNA [NM_018940]
A_23_P53763	0.000668182	3.88049e-07	13.1401	up	KIAA0226L	Homo sapiens KIAA0226-like (KIAA0226L), mRNA [NM_025113]
A_32_P40288	0.00138028	7.35279e-06	12.9116	up	TMEM200A	Homo sapiens transmembrane protein 200A (TMEM200A), mRNA [NM_052913]
A_32_P351968	0.000748364	5.03536e-07	12.8834	up	HLA-DMB	Homo sapiens major histocompatibility complex, class II, DM beta (HLA-DMB), mRNA [NM_002118]
A_33_P3332337	0.00737797	0.000613147	12.6986	up	FOLH1	Homo sapiens folate hydrolase (prostate-specific membrane antigen) 1 (FOLH1), transcript variant 4, mRNA [NM_001193472]
A_33_P3407529	0.000962155	1.29774e-06	12.6706	up	PRRT4	Homo sapiens proline-rich transmembrane protein 4 (PRRT4), transcript variant 1, mRNA [NM_001174164]
A_24_P11506	0.00266371	7.48726e-05	12.5949	up	KYNU	Homo sapiens kynureninase (KYNU), transcript variant 2, mRNA [NM_001032998]
A_23_P218858	0.00927571	0.000921519	12.2307	up	ABI3BP	Homo sapiens ABI family, member 3 (NESH) binding protein (ABI3BP), mRNA [NM_015429]
A_23_P38795	0.00118528	2.66641e-06	11.7328	up	FPR1	Homo sapiens formyl peptide receptor 1 (FPR1), transcript variant 2, mRNA [NM_002029]
A_24_P293530	0.000984794	1.51096e-06	11.6794	up	CYP4X1	Homo sapiens cytochrome P450, family 4, subfamily X, polypeptide 1 (CYP4X1), mRNA [NM_178033]
A_23_P55706	0.00136885	6.75908e-06	11.5779	up	RELB	Homo sapiens v-rel reticuloendotheliosis viral oncogene homolog B (RELB), mRNA [NM_006509]
A_33_P3337549	0.00217923	4.15024e-05	11.3987	up	ABCB5	Homo sapiens ATP-binding cassette, sub-family B (MDR/TAP), member 5 (ABCB5), transcript variant 3, mRNA [NM_001163942]
A_33_P3274034	0.00171698	1.86052e-05	11.3963	up	WRAP53	WD repeat containing, antisense to TP53 [Source:HGNC Symbol;Acc:25522] [ENST00000316024]
A_23_P7412	0.00361142	0.000150652	11.119	up	BTNL8	Homo sapiens butyrophilin-like 8 (BTNL8), transcript variant 2, mRNA [NM_001040462]
A_23_P113111	0.000765937	5.82581e-07	10.955	up	AR	Homo sapiens androgen receptor (AR), transcript variant 1, mRNA [NM_000044]
A_23_P150018	0.000758036	5.53235e-07	10.9498	up	DUSP5	Homo sapiens dual specificity phosphatase 5 (DUSP5), mRNA [NM_004419]
A_33_P3385376	0.00158121	1.34146e-05	10.851	up	SYPL2	Homo sapiens synaptophysin-like 2 (SYPL2), mRNA [NM_001040709]
A_23_P8640	0.00141493	8.89944e-06	10.8295	up	GPER	Homo sapiens G protein-coupled estrogen receptor 1 (GPER), transcript variant 3, mRNA [NM_001039966]
A_33_P3235321	0.00138028	7.2986e-06	10.6717	up	SYTL1	Homo sapiens synaptotagmin-like 1 (SYTL1), transcript variant 2, mRNA [NM_032872]
A_24_P410721	0.000859986	7.30947e-07	10.5298	up	C5orf47	Homo sapiens chromosome 5 open reading frame 47 (C5orf47), mRNA [NM_001144954]
A_23_P310460	0.000984794	1.54344e-06	10.5096	up	MDGA1	Homo sapiens MAM domain containing glycosylphosphatidylinositol anchor 1 (MDGA1), mRNA [NM_153487]
A_32_P305020	0.00233544	5.31543e-05	9.83018	up	GNG4	Homo sapiens guanine nucleotide binding protein (G protein), gamma 4 (GNG4), transcript variant 1, mRNA [NM_001098722]
A_23_P252471	0.00425092	0.000216009	9.82924	up	PECAM1	Homo sapiens platelet/endothelial cell adhesion molecule (PECAM1), mRNA [NM_000442]
A_23_P334955	0.00141493	7.89478e-06	9.82765	up	FAM167A	Homo sapiens family with sequence similarity 167, member A (FAM167A), mRNA [NM_053279]
A_24_P344516	0.00124817	4.68422e-06	9.82503	up	ZNF702P	Homo sapiens zinc finger protein 702, pseudogene (ZNF702P), non-coding RNA [NR_003578]
A_23_P128744	0.00145999	1.00212e-05	9.70481	up	BDKRB1	Homo sapiens bradykinin receptor B1 (BDKRB1), mRNA [NM_000710]
A_33_P3258923	0.000984794	1.45942e-06	9.53147	up	MKRN3	Homo sapiens makorin ring finger protein 3 (MKRN3), mRNA [NM_005664]
A_33_P3345816	0.000859986	8.05066e-07	9.35187	up	GPER	Homo sapiens G protein-coupled estrogen receptor 1 (GPER), transcript variant 3, mRNA [NM_001039966]
A_23_P68121	0.000859986	7.89768e-07	9.33112	up	PSD4	Homo sapiens pleckstrin and Sec7 domain containing 4 (PSD4), mRNA [NM_012455]
A_23_P103110	0.00089823	9.9853e-07	9.26808	up	MAFF	Homo sapiens v-maf musculoaponeurotic fibrosarcoma oncogene homolog F (avian) (MAFF), transcript variant 1, mRNA [NM_012323]
A_33_P3245178	0.00118528	2.4699e-06	9.26761	up	BEX2	Homo sapiens brain expressed X-linked 2 (BEX2), transcript variant 1, mRNA [NM_001168399]
A_23_P10559	0.00252986	6.75523e-05	9.18639	up	AATK	Homo sapiens apoptosis-associated tyrosine kinase (AATK), transcript variant 1, mRNA [NM_001080395]
A_23_P138706	0.00118528	3.15412e-06	9.10085	up	ADRA2A	Homo sapiens adrenergic, alpha-2A-, receptor (ADRA2A), mRNA [NM_000681]
A_24_P940006	0.00188795	2.61388e-05	9.08019	up	EFNB3	Homo sapiens ephrin-B3 (EFNB3), mRNA [NM_001406]
A_23_P146233	0.00136885	6.64174e-06	9.05943	up	LPL	Homo sapiens lipoprotein lipase (LPL), mRNA [NM_000237]
A_33_P3241984	0.00213932	4.00956e-05	8.97467	up	PTPN22	Homo sapiens protein tyrosine phosphatase, non-receptor type 22 (lymphoid) (PTPN22), transcript variant 1, mRNA [NM_015967]
A_23_P82523	0.000984794	1.48086e-06	8.97011	up	ABCB1	Homo sapiens ATP-binding cassette, sub-family B (MDR/TAP), member 1 (ABCB1), mRNA [NM_000927]
A_33_P3270668	0.00538669	0.000336478	8.93281	up	FAM131B	Homo sapiens family with sequence similarity 131, member B (FAM131B), transcript variant a, mRNA [NM_001031690]
A_23_P166848	0.00118528	2.93578e-06	8.86603	up	LTF	Homo sapiens lactotransferrin (LTF), transcript variant 1, mRNA [NM_002343]
A_23_P28334	0.00188795	2.6113e-05	8.86092	up	IL18RAP	Homo sapiens interleukin 18 receptor accessory protein (IL18RAP), mRNA [NM_003853]
A_33_P3365312	0.00135447	6.32055e-06	8.6985	up		CHL1 antisense RNA 2 (non-protein coding) [Source:HGNC Symbol;Acc:40147] [ENST00000452919]
A_23_P392384	0.00135391	6.02036e-06	8.57987	up	AIF1L	Homo sapiens allograft inflammatory factor 1-like (AIF1L), transcript variant 3, mRNA [NM_001185095]
A_23_P328740	0.00226439	4.60626e-05	8.54366	up	NEURL3	Homo sapiens neuralized homolog 3 (Drosophila) pseudogene (NEURL3), non-coding RNA [NR_026875]
A_23_P42882	0.00089823	9.5282e-07	8.52961	up	CAMK2B	Homo sapiens calcium/calmodulin-dependent protein kinase II beta (CAMK2B), transcript variant 6, mRNA [NM_172082]
A_33_P3358601	0.00118528	3.51013e-06	8.32822	up	IFITM10	Homo sapiens interferon induced transmembrane protein 10 (IFITM10), mRNA [NM_001170820]
A_23_P342585	0.00217368	4.12696e-05	8.28562	up	RIMS1	regulating synaptic membrane exocytosis 1 [Source:HGNC Symbol;Acc:17282] [ENST00000370419]
A_23_P66011	0.00726179	0.000591854	8.27344	up	NECAB2	Homo sapiens N-terminal EF-hand calcium binding protein 2 (NECAB2), mRNA [NM_019065]
A_23_P34473	0.00136885	7.08397e-06	8.15781	up	RPE65	Homo sapiens retinal pigment epithelium-specific protein 65kDa (RPE65), mRNA [NM_000329]
A_23_P309950	0.00131318	5.24682e-06	8.13129	up	FAM178A	family with sequence similarity 178, member A [Source:HGNC Symbol;Acc:17814] [ENST00000370271]
A_23_P357207	0.00141493	8.34302e-06	8.11294	up	MRAP2	Homo sapiens melanocortin 2 receptor accessory protein 2 (MRAP2), mRNA [NM_138409]
A_24_P244944	0.000962155	1.22168e-06	7.89081	up	MCTP2	Homo sapiens multiple C2 domains, transmembrane 2 (MCTP2), transcript variant 1, mRNA [NM_018349]
A_33_P3270863	0.000962155	1.1743e-06	7.85985	up	XDH	Homo sapiens xanthine dehydrogenase (XDH), mRNA [NM_000379]
A_32_P925529	0.00363069	0.000152204	7.85509	up		Q9BTU1_HUMAN (Q9BTU1) C1GALT1 protein (Fragment), partial (67%) [THC2771198]
A_23_P501007	0.00228116	4.8115e-05	7.84495	up	EFEMP1	Homo sapiens EGF containing fibulin-like extracellular matrix protein 1 (EFEMP1), transcript variant 2, mRNA [NM_001039348]
A_23_P89431	0.00109741	1.99528e-06	7.76315	up	CCL2	Homo sapiens chemokine (C-C motif) ligand 2 (CCL2), mRNA [NM_002982]
A_33_P3403963	0.0028517	8.9014e-05	7.71737	up	ST8SIA6	Homo sapiens ST8 alpha-N-acetyl-neuraminide alpha-2,8-sialyltransferase 6 (ST8SIA6), mRNA [NM_001004470]
A_24_P112941	0.00733889	0.000605981	7.45818	up	LINGO1	Homo sapiens leucine rich repeat and Ig domain containing 1 (LINGO1), mRNA [NM_032808]
A_23_P92909	0.00131656	5.39673e-06	7.43052	up	SPINK6	Homo sapiens serine peptidase inhibitor, Kazal type 6 (SPINK6), transcript variant 1, mRNA [NM_205841]
A_24_P140608	0.00135431	6.06176e-06	7.41987	up	HBEGF	Homo sapiens heparin-binding EGF-like growth factor (HBEGF), mRNA [NM_001945]
A_23_P78092	0.00118528	2.58444e-06	7.41004	up	EVI2A	Homo sapiens ecotropic viral integration site 2A (EVI2A), transcript variant 1, mRNA [NM_001003927]
A_32_P47157	0.00436619	0.000229827	7.38674	up	FP588	Homo sapiens uncharacterized LOC92973 (FP588), non-coding RNA [NR_024006]
A_32_P220770	0.00131318	5.33986e-06	7.36041	up	HCG26	Homo sapiens HLA complex group 26 (non-protein coding) (HCG26), non-coding RNA [NR_002812]
A_23_P91414	0.00730388	0.000598489	7.354	up	C20orf160	Homo sapiens chromosome 20 open reading frame 160 (C20orf160), mRNA [NM_080625]
A_24_P383356	0.0024318	5.96871e-05	7.33919	up	SLC39A14	Homo sapiens solute carrier family 39 (zinc transporter), member 14 (SLC39A14), transcript variant 2, mRNA [NM_015359]
A_33_P3263533	0.0023625	5.50141e-05	7.33	up	SCN1A	Homo sapiens sodium channel, voltage-gated, type I, alpha subunit (SCN1A), transcript variant 4, mRNA [NM_001202435]
A_33_P3315243	0.0012361	4.10369e-06	7.31681	up	C17orf72	Homo sapiens chromosome 17 open reading frame 72 (C17orf72), transcript variant 2, mRNA [NM_001164257]
A_23_P404162	0.00340866	0.000135018	7.31038	up	HDAC9	Homo sapiens histone deacetylase 9 (HDAC9), transcript variant 3, mRNA [NM_014707]
A_32_P339640	0.00235958	5.48645e-05	7.29651	up	C20orf197	Homo sapiens chromosome 20 open reading frame 197 (C20orf197), mRNA [NM_173644]
A_33_P3398331	0.00174728	1.98203e-05	7.2659	up	MMP24	Homo sapiens matrix metallopeptidase 24 (membrane-inserted) (MMP24), mRNA [NM_006690]
A_23_P398854	0.00157147	1.31021e-05	7.26453	up	DOK7	Homo sapiens docking protein 7 (DOK7), transcript variant 1, mRNA [NM_173660]
A_23_P92467	0.00382148	0.000169369	7.24616	up	QRFPR	Homo sapiens pyroglutamylated RFamide peptide receptor (QRFPR), mRNA [NM_198179]
A_24_P673333	0.00118528	3.67617e-06	7.24528	up	RHD	Homo sapiens Rh blood group, D antigen (RHD), transcript variant 1, mRNA [NM_016124]
A_23_P115011	0.0019773	3.26243e-05	7.17772	up	ADAMTSL4	Homo sapiens ADAMTS-like 4 (ADAMTSL4), transcript variant 1, mRNA [NM_019032]
A_33_P3404601	0.00188433	2.57432e-05	7.13126	up	C2	Homo sapiens complement component 2 (C2), transcript variant 3, mRNA [NM_001178063]
A_24_P942600	0.0027554	8.24612e-05	7.11085	up	WNK2	Homo sapiens mRNA for KIAA1760 protein, partial cds. [AB051547]
A_33_P3351175	0.00162524	1.45076e-05	7.0922	up	WNK2	Homo sapiens WNK lysine deficient protein kinase 2 (WNK2), mRNA [NM_006648]
A_23_P76488	0.00118528	2.32422e-06	7.07632	up	EMP1	Homo sapiens epithelial membrane protein 1 (EMP1), mRNA [NM_001423]
A_23_P165598	0.00194776	2.89353e-05	7.059	up	DAPL1	Homo sapiens death associated protein-like 1 (DAPL1), mRNA [NM_001017920]
A_23_P405878	0.00621241	0.000437875	7.00109	up	C12orf54	Homo sapiens chromosome 12 open reading frame 54 (C12orf54), mRNA [NM_152319]
A_24_P353638	0.00147142	1.10218e-05	6.92421	up	SLAMF7	Homo sapiens SLAM family member 7 (SLAMF7), mRNA [NM_021181]
A_33_P3361147	0.00201246	3.51228e-05	6.91492	up		Uncharacterized protein [Source:UniProtKB/TrEMBL;Acc:C9JEA1] [ENST00000371162]
A_33_P3268783	0.00723678	0.000588969	6.84476	up	AMZ1	Homo sapiens archaelysin family metallopeptidase 1 (AMZ1), mRNA [NM_133463]
A_23_P90273	0.00118528	3.20532e-06	6.81399	up	CHST8	Homo sapiens carbohydrate (N-acetylgalactosamine 4-0) sulfotransferase 8 (CHST8), transcript variant 3, mRNA [NM_022467]
A_23_P94319	0.00118528	3.37822e-06	6.81138	up	KBTBD11	Homo sapiens kelch repeat and BTB (POZ) domain containing 11 (KBTBD11), mRNA [NM_014867]
A_23_P78867	0.00377126	0.000164275	6.80502	up	RYR1	Homo sapiens ryanodine receptor 1 (skeletal) (RYR1), transcript variant 1, mRNA [NM_000540]
A_23_P48414	0.00145999	1.01403e-05	6.80111	up	CCNA1	Homo sapiens cyclin A1 (CCNA1), transcript variant 1, mRNA [NM_003914]
A_23_P168403	0.00410136	0.000200731	6.78551	up	KCNH2	Homo sapiens potassium voltage-gated channel, subfamily H (eag-related), member 2 (KCNH2), transcript variant 1, mRNA [NM_000238]
A_23_P254816	0.00136885	7.08791e-06	6.71361	up	TCF15	Homo sapiens transcription factor 15 (basic helix-loop-helix) (TCF15), mRNA [NM_004609]
A_33_P3367692	0.00171698	1.80332e-05	6.69163	up	CFH	Homo sapiens complement factor H (CFH), nuclear gene encoding mitochondrial protein, transcript variant 2, mRNA [NM_001014975]
A_24_P36890	0.0037552	0.000163157	6.66213	up	RAP1GAP	Homo sapiens RAP1 GTPase activating protein (RAP1GAP), transcript variant 3, mRNA [NM_002885]
A_24_P122137	0.000985338	1.61422e-06	6.65717	up	LIF	Homo sapiens leukemia inhibitory factor (cholinergic differentiation factor) (LIF), mRNA [NM_002309]
A_32_P157391	0.00180108	2.21429e-05	6.65377	up	FOLH1B	Homo sapiens folate hydrolase 1B (FOLH1B), mRNA [NM_153696]
A_23_P71867	0.00118528	3.67553e-06	6.59776	up	IL11RA	Homo sapiens interleukin 11 receptor, alpha (IL11RA), transcript variant 2, mRNA [NM_147162]
A_23_P152791	0.00781218	0.000685163	6.58528	up	SLC16A6	Homo sapiens solute carrier family 16, member 6 (monocarboxylic acid transporter 7) (SLC16A6), transcript variant 2, mRNA [NM_004694]
A_23_P2041	0.000984794	1.53811e-06	6.50866	up	MICALCL	Homo sapiens MICAL C-terminal like (MICALCL), mRNA [NM_032867]
A_23_P160559	0.00147142	1.08542e-05	6.44488	up	ECM1	Homo sapiens extracellular matrix protein 1 (ECM1), transcript variant 1, mRNA [NM_004425]
A_23_P253012	0.00118528	2.54114e-06	6.44163	up	GRAMD1C	Homo sapiens GRAM domain containing 1C (GRAMD1C), transcript variant 1, mRNA [NM_017577]
A_23_P119943	0.00118528	2.88922e-06	6.43618	up	IGFBP2	Homo sapiens insulin-like growth factor binding protein 2, 36kDa (IGFBP2), mRNA [NM_000597]
A_23_P26865	0.00147142	1.1202e-05	6.43583	up	MYH3	Homo sapiens myosin, heavy chain 3, skeletal muscle, embryonic (MYH3), mRNA [NM_002470]
A_33_P3288594	0.00147142	1.12599e-05	6.43575	up	LOC100129055	Homo sapiens cyclin Y-like pseudogene (LOC100129055), non-coding RNA [NR_024524]
A_23_P98645	0.00178889	2.13518e-05	6.33045	up	DCHS1	Homo sapiens dachsous 1 (Drosophila) (DCHS1), mRNA [NM_003737]
A_23_P88678	0.00141493	8.26582e-06	6.2935	up	C15orf27	Homo sapiens chromosome 15 open reading frame 27 (C15orf27), mRNA [NM_152335]
A_33_P3209537	0.00124817	4.42418e-06	6.23507	up	EBF4	Homo sapiens early B-cell factor 4 (EBF4), mRNA [NM_001110514]
A_23_P171117	0.00233556	5.32254e-05	6.22589	up	MORC4	Homo sapiens MORC family CW-type zinc finger 4 (MORC4), transcript variant 1, mRNA [NM_024657]
A_33_P3349045	0.00147142	1.10661e-05	6.21915	up	IL4R	Homo sapiens interleukin 4 receptor (IL4R), transcript variant 2, mRNA [NM_001008699]
A_33_P3229477	0.00308729	0.000105813	6.19613	up	MPP7	Homo sapiens membrane protein, palmitoylated 7 (MAGUK p55 subfamily member 7) (MPP7), mRNA [NM_173496]
A_24_P737939	0.00124817	4.62726e-06	6.14883	up	C6orf154	Homo sapiens chromosome 6 open reading frame 154 (C6orf154), mRNA [NM_001012974]
A_33_P3395028	0.00136588	6.43324e-06	6.12573	up	LOC152225	Homo sapiens uncharacterized LOC152225 (LOC152225), non-coding RNA [NR_026934]
A_23_P354151	0.00272422	7.78621e-05	6.1162	up	ITK	Homo sapiens IL2-inducible T-cell kinase (ITK), mRNA [NM_005546]
A_23_P26024	0.00124817	4.45964e-06	6.10301	up	C15orf48	Homo sapiens chromosome 15 open reading frame 48 (C15orf48), transcript variant 2, mRNA [NM_032413]
A_33_P3264662	0.00178889	2.1186e-05	6.09267	up	CYP27C1	Homo sapiens cytochrome P450, family 27, subfamily C, polypeptide 1 (CYP27C1), mRNA [NM_001001665]
A_33_P3376095	0.00326769	0.00012064	6.08008	up	SYPL2	Homo sapiens synaptophysin-like 2 (SYPL2), mRNA [NM_001040709]
A_32_P468743	0.00144515	9.63912e-06	6.06669	up	ODF3L1	Homo sapiens outer dense fiber of sperm tails 3-like 1 (ODF3L1), mRNA [NM_175881]
A_23_P53126	0.00100696	1.70304e-06	6.04114	up	LMO2	Homo sapiens LIM domain only 2 (rhombotin-like 1) (LMO2), transcript variant 1, mRNA [NM_005574]
A_23_P77304	0.00147142	1.10685e-05	6.03576	up	AP3B2	Homo sapiens adaptor-related protein complex 3, beta 2 subunit (AP3B2), mRNA [NM_004644]
A_23_P10194	0.0010239	1.81459e-06	6.00967	up	SEZ6L2	Homo sapiens seizure related 6 homolog (mouse)-like 2 (SEZ6L2), transcript variant 2, mRNA [NM_201575]
A_33_P3546033	0.00458584	0.000254359	5.96815	up		Homo sapiens, clone IMAGE:5173647, mRNA. [BC033511]
A_24_P194688	0.00135391	5.88607e-06	5.92073	up	EFHA2	Homo sapiens EF-hand domain family, member A2 (EFHA2), mRNA [NM_181723]
A_33_P3305173	0.00118528	3.29241e-06	5.90103	up	RGAG4	Homo sapiens retrotransposon gag domain containing 4 (RGAG4), mRNA [NM_001024455]
A_33_P3332414	0.0026195	7.23403e-05	5.88827	up	ABCB1	Homo sapiens ATP-binding cassette, sub-family B (MDR/TAP), member 1 (ABCB1), mRNA [NM_000927]
A_23_P33326	0.00141493	8.86821e-06	5.88699	up	ADRA1B	Homo sapiens adrenergic, alpha-1B-, receptor (ADRA1B), mRNA [NM_000679]
A_23_P133236	0.00132062	5.55921e-06	5.88632	up	PCDHB14	Homo sapiens protocadherin beta 14 (PCDHB14), mRNA [NM_018934]
A_32_P352743	0.00368541	0.000156972	5.8739	up	FAM19A3	Homo sapiens family with sequence similarity 19 (chemokine (C-C motif)-like), member A3 (FAM19A3), transcript variant 2, mRNA [NM_001004440]
A_23_P301984	0.00138028	7.19315e-06	5.86907	up	C8orf48	Homo sapiens chromosome 8 open reading frame 48 (C8orf48), mRNA [NM_001007090]
A_23_P129556	0.000985338	1.60827e-06	5.86702	up	IL4R	Homo sapiens interleukin 4 receptor (IL4R), transcript variant 1, mRNA [NM_000418]
A_23_P9402	0.00135447	6.17988e-06	5.8659	up	CNTFR	Homo sapiens ciliary neurotrophic factor receptor (CNTFR), transcript variant 1, mRNA [NM_147164]
A_24_P157926	0.00200453	3.40377e-05	5.85312	up	TNFAIP3	Homo sapiens tumor necrosis factor, alpha-induced protein 3 (TNFAIP3), mRNA [NM_006290]
A_23_P100056	0.00248207	6.34622e-05	5.84006	up	RBPMS2	Homo sapiens RNA binding protein with multiple splicing 2 (RBPMS2), mRNA [NM_194272]
A_23_P14774	0.00141493	8.37095e-06	5.83889	up	CTSH	Homo sapiens cathepsin H (CTSH), mRNA [NM_004390]
A_23_P98350	0.00118528	3.15786e-06	5.83763	up	BIRC3	Homo sapiens baculoviral IAP repeat containing 3 (BIRC3), transcript variant 1, mRNA [NM_001165]
A_23_P59950	0.00141493	8.21645e-06	5.82699	up	SLC39A14	Homo sapiens solute carrier family 39 (zinc transporter), member 14 (SLC39A14), transcript variant 2, mRNA [NM_015359]
A_23_P217946	0.00306033	0.000102599	5.76326	up	CDH23	Homo sapiens cadherin-related 23 (CDH23), transcript variant 1, mRNA [NM_022124]
A_24_P33982	0.00118528	3.49922e-06	5.71909	up	MILR1	Homo sapiens mast cell immunoglobulin-like receptor 1 (MILR1), mRNA [NM_001085423]
A_24_P270728	0.00118528	3.70869e-06	5.64953	up	NUPR1	Homo sapiens nuclear protein, transcriptional regulator, 1 (NUPR1), transcript variant 1, mRNA [NM_001042483]
A_32_P310335	0.00180108	2.19009e-05	5.62985	up	JAM2	junctional adhesion molecule 2 [Source:HGNC Symbol;Acc:14686] [ENST00000480456]
A_33_P3213707	0.00188795	2.60693e-05	5.61756	up	PDCD1LG2	Homo sapiens programmed cell death 1 ligand 2 (PDCD1LG2), mRNA [NM_025239]
A_23_P110712	0.00161967	1.40984e-05	5.61122	up	DUSP1	Homo sapiens dual specificity phosphatase 1 (DUSP1), mRNA [NM_004417]
A_23_P393645	0.00206948	3.74014e-05	5.58997	up	ADAMTS13	Homo sapiens ADAM metallopeptidase with thrombospondin type 1 motif, 13 (ADAMTS13), transcript variant 1, mRNA [NM_139025]
A_33_P3418125	0.00118528	3.43807e-06	5.58713	up	GLIPR1	Homo sapiens GLI pathogenesis-related 1 (GLIPR1), mRNA [NM_006851]
A_24_P122337	0.00145999	1.02933e-05	5.52496	up	SYTL4	Homo sapiens synaptotagmin-like 4 (SYTL4), transcript variant 1, mRNA [NM_080737]
A_23_P126649	0.00228598	4.8618e-05	5.51632	up	PGBD5	Homo sapiens piggyBac transposable element derived 5 (PGBD5), mRNA [NM_024554]
A_24_P316430	0.00151916	1.23993e-05	5.47434	up	NT5E	Homo sapiens 5'-nucleotidase, ecto (CD73) (NT5E), transcript variant 1, mRNA [NM_002526]
A_24_P389415	0.00399003	0.000189	5.44468	up	PNMA2	Homo sapiens paraneoplastic antigen MA2 (PNMA2), mRNA [NM_007257]
A_32_P83784	0.00127171	4.87359e-06	5.42786	up	ARAP2	Homo sapiens ArfGAP with RhoGAP domain, ankyrin repeat and PH domain 2 (ARAP2), mRNA [NM_015230]
A_23_P503127	0.00334115	0.000127457	5.42468	up	2003-09-01	Homo sapiens septin 3 (SEPT3), transcript variant A, mRNA [NM_145733]
A_33_P3223602	0.0055955	0.0003642	5.37821	up	SATL1	Homo sapiens spermidine/spermine N1-acetyl transferase-like 1 (SATL1), mRNA [NM_001012980]
A_32_P161033	0.00538267	0.000335782	5.37766	up		Homo sapiens, clone IMAGE:6155889, mRNA. [BC043411]
A_33_P3269000	0.00171698	1.64375e-05	5.37683	up	C8orf48	Homo sapiens chromosome 8 open reading frame 48 (C8orf48), mRNA [NM_001007090]
A_23_P13548	0.00398187	0.000184157	5.35995	up	CHRDL2	Homo sapiens chordin-like 2 (CHRDL2), mRNA [NM_015424]
A_23_P207632	0.00179592	2.16984e-05	5.35884	up	ATP2A3	Homo sapiens ATPase, Ca++ transporting, ubiquitous (ATP2A3), transcript variant 5, mRNA [NM_174953]
A_33_P3215367	0.00423126	0.000213699	5.34696	up		Homo sapiens cDNA FLJ44850 fis, clone BRACE3051722. [AK126800]
A_23_P74278	0.00197124	3.19466e-05	5.34564	up	PDE4B	Homo sapiens phosphodiesterase 4B, cAMP-specific (PDE4B), transcript variant d, mRNA [NM_001037341]
A_24_P403150	0.00250169	6.45837e-05	5.3398	up	FLJ34503	Homo sapiens uncharacterized FLJ34503 (FLJ34503), non-coding RNA [NR_027060]
A_33_P3354514	0.00654034	0.000486711	5.33586	up	SLC2A13	Homo sapiens solute carrier family 2 (facilitated glucose transporter), member 13, mRNA (cDNA clone MGC:48624 IMAGE:5272386), complete cds. [BC047507]
A_33_P3278813	0.00740859	0.000619423	5.29778	up	LOC100127885	PREDICTED: Homo sapiens hypothetical protein LOC100127885 (LOC100127885), mRNA [XM_001721771]
A_33_P3416804	0.00118528	3.62343e-06	5.28184	up		PREDICTED: Homo sapiens hypothetical LOC100509445 (LOC100509445), miscRNA [XR_111273]
A_23_P324754	0.0012361	4.12237e-06	5.26611	up	KIAA1199	Homo sapiens KIAA1199 (KIAA1199), mRNA [NM_018689]
A_32_P358887	0.00200393	3.38844e-05	5.2657	up	SLC4A4	Homo sapiens solute carrier family 4, sodium bicarbonate cotransporter, member 4 (SLC4A4), transcript variant 2, mRNA [NM_003759]
A_33_P3350164	0.00142534	9.17338e-06	5.26275	up	C18orf34	Homo sapiens chromosome 18 open reading frame 34 (C18orf34), transcript variant 2, mRNA [NM_198995]
A_23_P386268	0.00216317	4.08803e-05	5.25954	up	C4orf26	Homo sapiens chromosome 4 open reading frame 26 (C4orf26), transcript variant 2, mRNA [NM_178497]
A_24_P135748	0.00242735	5.94358e-05	5.22273	up	GRTP1	Homo sapiens growth hormone regulated TBC protein 1 (GRTP1), mRNA [NM_024719]
A_23_P103971	0.00308525	0.00010551	5.18276	up	CYP4Z1	Homo sapiens cytochrome P450, family 4, subfamily Z, polypeptide 1 (CYP4Z1), mRNA [NM_178134]
A_23_P132763	0.00228116	4.81048e-05	5.17458	up	VGLL3	Homo sapiens vestigial like 3 (Drosophila) (VGLL3), mRNA [NM_016206]
A_23_P47616	0.00118528	3.53975e-06	5.17024	up	FOLH1	Homo sapiens folate hydrolase (prostate-specific membrane antigen) 1 (FOLH1), transcript variant 1, mRNA [NM_004476]
A_23_P214080	0.00175675	2.00918e-05	5.16832	up	EGR1	Homo sapiens early growth response 1 (EGR1), mRNA [NM_001964]
A_23_P57784	0.00194776	2.80221e-05	5.16258	up	CLDN1	Homo sapiens claudin 1 (CLDN1), mRNA [NM_021101]
A_33_P3726064	0.00952867	0.000963398	5.16149	up	LOC348761	Homo sapiens uncharacterized LOC348761 (LOC348761), non-coding RNA [NR_033879]
A_33_P3229370	0.00129349	5.03273e-06	5.15744	up	ID4	Homo sapiens inhibitor of DNA binding 4, dominant negative helix-loop-helix protein (ID4), mRNA [NM_001546]
A_23_P331700	0.0015282	1.25213e-05	5.15371	up	SRRM3	Homo sapiens serine/arginine repetitive matrix 3 (SRRM3), mRNA [NM_001110199]
A_24_P555510	0.00648677	0.000477261	5.14363	up	PCM1	Homo sapiens pericentriolar material 1 (PCM1), mRNA [NM_006197]
A_23_P216655	0.00221802	4.41245e-05	5.14064	up	TRIM14	Homo sapiens tripartite motif containing 14 (TRIM14), transcript variant 1, mRNA [NM_014788]
A_23_P106602	0.00144515	9.59711e-06	5.12083	up	CRISPLD2	Homo sapiens cysteine-rich secretory protein LCCL domain containing 2 (CRISPLD2), mRNA [NM_031476]
A_23_P370454	0.00131318	5.3205e-06	5.09355	up	KCNAB3	Homo sapiens potassium voltage-gated channel, shaker-related subfamily, beta member 3 (KCNAB3), mRNA [NM_004732]
A_32_P120043	0.00188433	2.48287e-05	5.0729	up	FAM26E	Homo sapiens family with sequence similarity 26, member E (FAM26E), mRNA [NM_153711]
A_33_P3313055	0.00147142	1.06782e-05	5.06434	up	NOTCH3	Homo sapiens notch 3 (NOTCH3), mRNA [NM_000435]
A_23_P430658	0.00141493	8.16123e-06	5.06305	up	HEYL	Homo sapiens hairy/enhancer-of-split related with YRPW motif-like (HEYL), mRNA [NM_014571]
A_23_P216966	0.00378752	0.000165605	5.03581	up	PTGS1	Homo sapiens prostaglandin-endoperoxide synthase 1 (prostaglandin G/H synthase and cyclooxygenase) (PTGS1), transcript variant 1, mRNA [NM_000962]
A_33_P3398411	0.00549257	0.000350174	5.03451	up	RASSF3	Homo sapiens Ras association (RalGDS/AF-6) domain family member 3 (RASSF3), transcript variant 1, mRNA [NM_178169]
A_32_P201530	0.00337909	0.000131194	5.02637	up	SRCIN1	Homo sapiens SRC kinase signaling inhibitor 1 (SRCIN1), mRNA [NM_025248]													273UP	273 down
A_32_P83049	0.00124817	4.71034e-06	5.02415	up	EFR3B	Homo sapiens EFR3 homolog B (S. cerevisiae) (EFR3B), mRNA [NM_014971]													AATK	A2M
A_32_P149060	0.00160399	1.36547e-05	5.00296	up	C21orf71	Homo sapiens chromosome 21 open reading frame 71 (C21orf71), non-coding RNA [NR_024092]													ABCA4	ACPP
A_33_P3341686	0.00228063	4.75035e-05	828.099	down	XIST	Homo sapiens X (inactive)-specific transcript (non-protein coding) (XIST), non-coding RNA [NR_001564]													ABCB1	ADPRH
A_23_P86470	0.00245241	6.19146e-05	596.723	down	CH25H	Homo sapiens cholesterol 25-hydroxylase (CH25H), mRNA [NM_003956]													ABCB5	AGMAT
A_33_P3336257	0.000427658	1.12598e-07	267.312	down	IRX1	Homo sapiens iroquois homeobox 1 (IRX1), mRNA [NM_024337]													ABI3BP	AIM2
A_33_P3280845	0.00136885	6.59701e-06	181.96	down	THY1	Homo sapiens Thy-1 cell surface antigen (THY1), mRNA [NM_006288]													ADAMTS13	AKR1B10
A_32_P44394	0.00124817	4.5732e-06	148.058	down	AIM2	Homo sapiens absent in melanoma 2 (AIM2), mRNA [NM_004833]													ADAMTS14	ALDH1A1
A_33_P3389926	0.00306277	0.000102903	136.643	down															ADAMTSL4	ANO4
A_32_P109683	0.00150953	1.20016e-05	119.853	down	PAGE2B	Homo sapiens P antigen family, member 2B (PAGE2B), mRNA [NM_001015038]													ADRA1B	ARHGAP36
A_23_P52761	0.00100696	1.70856e-06	111.674	down	MMP7	Homo sapiens matrix metallopeptidase 7 (matrilysin, uterine) (MMP7), mRNA [NM_002423]													ADRA2A	ARHGEF5
A_33_P3420862	0.000553302	2.26611e-07	102.636	down	PAGE2B	Homo sapiens P antigen family, member 2B (PAGE2B), mRNA [NM_001015038]													AIF1L	ARMC4
A_23_P116898	0.000427658	1.05166e-07	85.9897	down	A2M	Homo sapiens alpha-2-macroglobulin (A2M), mRNA [NM_000014]													AMZ1	ARSE
A_33_P3392391	0.0051618	0.000312162	79.5395	down	CPT1C	Homo sapiens carnitine palmitoyltransferase 1C (CPT1C), transcript variant 3, mRNA [NM_001199752]													AP3B2	ASPM
A_32_P203430	0.0015282	1.25625e-05	76.105	down	ZNF30	Homo sapiens zinc finger protein 30 (ZNF30), transcript variant 3, mRNA [NM_194325]													AR	ATP13A2
A_24_P360722	0.00124817	4.42714e-06	62.4368	down	DIP2C	Homo sapiens DIP2 disco-interacting protein 2 homolog C (Drosophila) (DIP2C), mRNA [NM_014974]													ARAP2	BMP3
A_32_P101031	0.000555103	2.54437e-07	60.126	down	LYPD1	Homo sapiens LY6/PLAUR domain containing 1 (LYPD1), transcript variant 1, mRNA [NM_144586]													ATP2A3	BMP7
A_33_P3254096	0.000555103	2.65203e-07	55.7821	down	PI15	Homo sapiens peptidase inhibitor 15 (PI15), mRNA [NM_015886]													B3GAT1	C10orf58
A_33_P3284129	0.000962155	1.19929e-06	52.4034	down	LYPD1	Homo sapiens LY6/PLAUR domain containing 1 (LYPD1), transcript variant 1, mRNA [NM_144586]													BDKRB1	C21orf37
A_32_P70927	0.00145125	9.76474e-06	45.9178	down	PAGE2	Homo sapiens P antigen family, member 2 (prostate associated) (PAGE2), mRNA [NM_207339]													BDKRB2	C3orf32
A_24_P367645	0.00118528	3.29084e-06	40.4955	down	MAP7D2	Homo sapiens MAP7 domain containing 2 (MAP7D2), transcript variant 2, mRNA [NM_152780]													BEX2	C8orf47
A_24_P228796	0.000859986	7.29779e-07	36.7891	down	GAGE7	Homo sapiens G antigen 7 (GAGE7), mRNA [NM_021123]													BIRC3	CCDC13
A_33_P3356492	0.00124817	4.62701e-06	35.3839	down		Uncharacterized protein DKFZp434B061 [Source:UniProtKB/Swiss-Prot;Acc:Q9UF83] [ENST00000391545]													BTNL8	CD300LG
A_33_P3290040	0.00194776	2.90761e-05	33.4534	down	CPT1C	Homo sapiens carnitine palmitoyltransferase 1C (CPT1C), transcript variant 3, mRNA [NM_001199752]													C12orf54	CDCA3
A_23_P202587	0.00318488	0.000115324	32.1263	down	KIAA1598	Homo sapiens KIAA1598 (KIAA1598), transcript variant 2, mRNA [NM_018330]													C15orf27	CENPF
A_24_P378019	0.000984794	1.55571e-06	31.9897	down	IRF7	Homo sapiens interferon regulatory factor 7 (IRF7), transcript variant d, mRNA [NM_004031]													C15orf48	CES1
A_23_P333029	0.00089823	9.06023e-07	30.6279	down	C8orf47	Homo sapiens chromosome 8 open reading frame 47 (C8orf47), transcript variant 1, mRNA [NM_173549]													C17orf72	CH25H
A_23_P144549	0.00752975	0.000638365	30.5999	down	IBSP	Homo sapiens integrin-binding sialoprotein (IBSP), mRNA [NM_004967]													C18orf34	COL22A1
A_24_P125469	0.0043052	0.000222556	28.5221	down	LIPG	Homo sapiens lipase, endothelial (LIPG), mRNA [NM_006033]													C1RL	CPT1C
A_23_P72968	0.00118528	3.20242e-06	28.3623	down	ARHGAP36	Homo sapiens Rho GTPase activating protein 36 (ARHGAP36), mRNA [NM_144967]													C2	CROCC
A_33_P3389298	0.00856245	0.000800311	28.2439	down	ZNF30	Homo sapiens zinc finger protein 30 (ZNF30), transcript variant 1, mRNA [NM_001099438]													C20orf160	CYB5R2
A_33_P3781094	0.00141493	8.02038e-06	27.6412	down	C21orf37	Homo sapiens chromosome 21 open reading frame 37 (C21orf37), transcript variant 1, non-coding RNA [NR_037585]													C20orf197	DGKI
A_24_P317762	0.0012361	4.02983e-06	26.2884	down	LY6E	Homo sapiens lymphocyte antigen 6 complex, locus E (LY6E), transcript variant 1, mRNA [NM_002346]													C21orf71	DIAPH2
A_24_P194081	0.00109741	2.02255e-06	23.8421	down	FXYD5	Homo sapiens FXYD domain containing ion transport regulator 5 (FXYD5), transcript variant 1, mRNA [NM_144779]													C2orf72	DIP2C
A_33_P3318414	0.000553302	1.85669e-07	23.5841	down	HMHA1	Homo sapiens histocompatibility (minor) HA-1 (HMHA1), mRNA [NM_012292]													C4B	DKFZp434J0226				The regulation is obseved in SAOS 273 in comparison to SAOS vector alone:
A_23_P68487	0.000553302	2.11486e-07	22.0771	down	BMP7	Homo sapiens bone morphogenetic protein 7 (BMP7), mRNA [NM_001719]													C4orf26	DKK1				Green indicating Upregulation:
A_23_P409623	0.00300131	9.70204e-05	21.6904	down	PPFIBP2	Homo sapiens PTPRF interacting protein, binding protein 2 (liprin beta 2) (PPFIBP2), mRNA [NM_003621]													C5orf47	DOCK2				Crieteria Used: P≤0.01, FC≥5.0
A_33_P3233378	0.00206948	3.75457e-05	21.558	down		Uncharacterized protein DKFZp434B061 [Source:UniProtKB/Swiss-Prot;Acc:Q9UF83] [ENST00000391545]													C6orf154	DOCK5				Total Number of genes differentialy regulated: 380
A_23_P203475	0.00135391	6.01026e-06	20.686	down	PRKCDBP	Homo sapiens protein kinase C, delta binding protein (PRKCDBP), mRNA [NM_145040]													C8orf48	EHBP1L1				UP:	222
A_32_P153812	0.00147142	1.05206e-05	19.6634	down	TMEM132B	Homo sapiens transmembrane protein 132B (TMEM132B), mRNA [NM_052907]													CAMK2B	ERMN
A_23_P419696	0.00435111	0.000227937	19.3343	down	LYPD1	Homo sapiens LY6/PLAUR domain containing 1 (LYPD1), transcript variant 1, mRNA [NM_144586]													CCL2	EVC2
A_23_P2181	0.00364306	0.000153337	19.2748	down	CYB5R2	Homo sapiens cytochrome b5 reductase 2 (CYB5R2), mRNA [NM_016229]													CCNA1	FAP
A_33_P3402615	0.00136885	7.03664e-06	18.9137	down	SLC6A9	Homo sapiens solute carrier family 6 (neurotransmitter transporter, glycine), member 9 (SLC6A9), transcript variant 2, mRNA [NM_201649]													CDH23	FBLN1
A_24_P131236	0.0022941	5.04717e-05	18.7705	down	SV2A	Homo sapiens synaptic vesicle glycoprotein 2A (SV2A), mRNA [NM_014849]													CFH	FLJ26245
A_23_P47704	0.00194776	2.88011e-05	18.6593	down	UCP2	Homo sapiens uncoupling protein 2 (mitochondrial, proton carrier) (UCP2), nuclear gene encoding mitochondrial protein, mRNA [NM_003355]													CHRDL2	FRMPD4
A_33_P3319785	0.00497539	0.00029256	18.4068	down	COL22A1	collagen, type XXII, alpha 1 [Source:HGNC Symbol;Acc:22989] [ENST00000522546]													CHRNA3	FXYD5
A_23_P301855	0.0023001	5.11974e-05	18.2028	down	LSAMP	Homo sapiens limbic system-associated membrane protein (LSAMP), mRNA [NM_002338]													CHST8	GAGE7
A_23_P63660	0.00118528	2.50816e-06	18.1952	down	C10orf58	Homo sapiens chromosome 10 open reading frame 58 (C10orf58), transcript variant 1, mRNA [NM_032333]													CLDN1	GALNTL2
A_33_P3387548	0.00228937	4.93588e-05	16.8968	down	LINC00281	Homo sapiens long intergenic non-protein coding RNA 281 (LINC00281), non-coding RNA [NR_027278]													CNTFR	HBB
A_33_P3395605	0.000555103	2.76065e-07	16.7705	down	TMEM119	Homo sapiens transmembrane protein 119 (TMEM119), mRNA [NM_181724]													CORO2A	HHIP
A_23_P18078	0.000859986	7.27795e-07	16.167	down	RARRES1	Homo sapiens retinoic acid receptor responder (tazarotene induced) 1 (RARRES1), transcript variant 2, mRNA [NM_002888]													CRABP1	HIST2H2BF
A_23_P411723	0.00757743	0.00064684	15.7468	down	PLAG1	Homo sapiens pleiomorphic adenoma gene 1 (PLAG1), transcript variant 1, mRNA [NM_002655]													CRISPLD2	HMHA1
A_33_P3229301	0.00118528	3.50808e-06	15.2892	down	DKFZp434J0226	Homo sapiens uncharacterized LOC93429 (DKFZp434J0226), non-coding RNA [NR_027003]													CSF2	IBSP
A_23_P409093	0.000962155	1.32292e-06	14.7261	down	ANO4	Homo sapiens anoctamin 4 (ANO4), mRNA [NM_178826]													CSGALNACT1	IFITM5
A_23_P85004	0.00280148	8.57349e-05	14.2288	down	DIAPH2	Homo sapiens diaphanous homolog 2 (Drosophila) (DIAPH2), transcript variant 12C, mRNA [NM_007309]													CTSH	IGFL3
A_33_P3243454	0.000758036	5.54396e-07	13.7898	down	IGFL3	Homo sapiens IGF-like family member 3 (IGFL3), mRNA [NM_207393]													CYP27C1	IGFN1
A_23_P167129	0.00151916	1.23549e-05	13.713	down	HHIP	Homo sapiens hedgehog interacting protein (HHIP), mRNA [NM_022475]													CYP4X1	IL17RA
A_33_P3298930	0.00158121	1.33592e-05	13.6344	down	LOC389300	PREDICTED: Homo sapiens hypothetical protein LOC389300 (LOC389300), mRNA [XM_001714293]													CYP4Z1	IRF7
A_23_P75083	0.0062654	0.000445122	13.6018	down	ZMYND11	Homo sapiens zinc finger, MYND-type containing 11 (ZMYND11), transcript variant 2, mRNA [NM_212479]													DAPL1	IRX1
A_33_P3352995	0.00239725	5.70837e-05	13.4303	down	IFITM5	Homo sapiens interferon induced transmembrane protein 5 (IFITM5), mRNA [NM_001025295]													DCHS1	ITGA4
A_33_P3283266	0.00500874	0.000295691	13.3328	down															DOK7	KANK4
A_33_P3328716	0.00813446	0.000734369	13.32	down	CCDC13	Homo sapiens coiled-coil domain containing 13 (CCDC13), mRNA [NM_144719]													DUSP1	KCNA4
A_23_P69863	0.00118528	3.44044e-06	12.9125	down	PCDHB5	Homo sapiens protocadherin beta 5 (PCDHB5), mRNA [NM_015669]													DUSP5	KCNJ2
A_23_P300033	0.0012052	3.80779e-06	12.237	down	PDGFRA	Homo sapiens platelet-derived growth factor receptor, alpha polypeptide (PDGFRA), mRNA [NM_006206]													EBF4	KCNK10
A_23_P24129	0.00194776	2.81594e-05	11.9891	down	DKK1	Homo sapiens dickkopf homolog 1 (Xenopus laevis) (DKK1), mRNA [NM_012242]													ECM1	KCNN3
A_23_P209978	0.0012361	4.0109e-06	11.5143	down	VSNL1	Homo sapiens visinin-like 1 (VSNL1), mRNA [NM_003385]													EDA2R	KIAA1598
A_33_P3251647	0.00173976	1.9493e-05	11.3223	down	PCBP3-OT1	Homo sapiens cDNA FLJ44028 fis, clone TESTI4027516. [AK126016]													EFEMP1	KIF20A
A_23_P163567	0.00138028	7.4229e-06	10.5918	down	SMPD3	Homo sapiens sphingomyelin phosphodiesterase 3, neutral membrane (neutral sphingomyelinase II) (SMPD3), mRNA [NM_018667]													EFHA2	KIF5C
A_24_P46130	0.00228733	4.88846e-05	10.5058	down	ACPP	Homo sapiens acid phosphatase, prostate (ACPP), transcript variant 1, mRNA [NM_001099]													EFNB3	KIT
A_33_P3303649	0.000859986	7.99417e-07	10.2782	down	MB	Homo sapiens myoglobin (MB), transcript variant 2, mRNA [NM_203377]													EFR3B	LEFTY1
A_23_P147255	0.00162185	1.44236e-05	10.2623	down	PCBP3	Homo sapiens poly(rC) binding protein 3 (PCBP3), transcript variant 1, mRNA [NM_020528]													EGR1	LHX1
A_33_P3217491	0.00238571	5.63827e-05	10.2421	down															EGR3	LHX4
A_23_P204158	0.00390381	0.000176153	10.0409	down	RNFT2	Homo sapiens ring finger protein, transmembrane 2 (RNFT2), transcript variant 2, mRNA [NM_032814]													EMP1	LINC00281
A_32_P141418	0.00376317	0.000163812	9.91619	down	ARMC4	Homo sapiens armadillo repeat containing 4 (ARMC4), mRNA [NM_018076]													EVI2A	LIPG
A_23_P103720	0.007125	0.000571673	9.91379	down	AGMAT	Homo sapiens agmatine ureohydrolase (agmatinase) (AGMAT), mRNA [NM_024758]													FAM110C	LOC100507410
A_23_P160336	0.00308525	0.000105334	9.90229	down	LEFTY1	Homo sapiens left-right determination factor 1 (LEFTY1), mRNA [NM_020997]													FAM131B	LOC389300
A_23_P211631	0.00118528	3.24562e-06	9.87619	down	FBLN1	Homo sapiens fibulin 1 (FBLN1), transcript variant D, mRNA [NM_006486]													FAM167A	LSAMP
A_33_P3316621	0.00194776	2.78065e-05	9.81406	down	BMP3	Homo sapiens bone morphogenetic protein 3 (BMP3), mRNA [NM_001201]													FAM178A	LY6E
A_23_P70278	0.0038753	0.000173623	9.64094	down	ROS1	Homo sapiens c-ros oncogene 1 , receptor tyrosine kinase (ROS1), mRNA [NM_002944]													FAM196A	LYPD1
A_23_P24903	0.0028888	9.11016e-05	9.59504	down	P2RY2	Homo sapiens purinergic receptor P2Y, G-protein coupled, 2 (P2RY2), transcript variant 1, mRNA [NM_176072]													FAM19A3	MAP7D2
A_23_P56746	0.00195153	3.03976e-05	9.43777	down	FAP	Homo sapiens fibroblast activation protein, alpha (FAP), mRNA [NM_004460]													FAM26E	MB
A_33_P3424856	0.00629378	0.000449473	9.41563	down															FLJ34503	MMP7
A_33_P3215383	0.00476603	0.00027109	9.40916	down															FOLH1	MYOCD
A_33_P3229241	0.00117218	2.26323e-06	9.35587	down	HIST2H2BF	Homo sapiens histone cluster 2, H2bf (HIST2H2BF), transcript variant 1, mRNA [NM_001024599]													FOLH1B	NCF2
A_33_P3421028	0.00141493	7.95354e-06	9.08447	down	ROS1	c-ros oncogene 1 , receptor tyrosine kinase [Source:HGNC Symbol;Acc:10261] [ENST00000403284]													FP588	NEFH
A_32_P51237	0.00161084	1.38544e-05	8.89662	down	KANK4	Homo sapiens KN motif and ankyrin repeat domains 4 (KANK4), mRNA [NM_181712]													FPR1	NEK2
A_23_P144005	0.0010239	1.82549e-06	8.84797	down	C3orf32	Homo sapiens chromosome 3 open reading frame 32 (C3orf32), mRNA [NM_015931]													GALNT12	NFIA
A_23_P203957	0.00087231	8.42121e-07	8.7731	down	TMTC1	Homo sapiens transmembrane and tetratricopeptide repeat containing 1 (TMTC1), transcript variant 2, mRNA [NM_175861]													GLIPR1	NKAIN4
A_23_P126167	0.00135447	6.24438e-06	8.36131	down	KCNN3	Homo sapiens potassium intermediate/small conductance calcium-activated channel, subfamily N, member 3 (KCNN3), transcript variant 1, mRNA [NM_002249]													GNG4	NLRP1
A_33_P3260530	0.00168907	1.60542e-05	8.32386	down	KANK4	Homo sapiens KN motif and ankyrin repeat domains 4 (KANK4), mRNA [NM_181712]													GPER	NQO1
A_23_P23869	0.00273693	7.98406e-05	8.25192	down	LHX4	Homo sapiens LIM homeobox 4 (LHX4), mRNA [NM_033343]													GRAMD1C	OXTR
A_23_P83098	0.00632586	0.000453768	7.8077	down	ALDH1A1	Homo sapiens aldehyde dehydrogenase 1 family, member A1 (ALDH1A1), mRNA [NM_000689]													GRTP1	P2RY2
A_23_P157736	0.00124817	4.3589e-06	7.55343	down	PPAPDC3	Homo sapiens phosphatidic acid phosphatase type 2 domain containing 3 (PPAPDC3), mRNA [NM_032728]													HBEGF	PAGE2
A_23_P17706	0.00308525	0.000105384	7.45877	down	IL17RA	Homo sapiens interleukin 17 receptor A (IL17RA), mRNA [NM_014339]													HCG26	PAGE2B
A_33_P3373690	0.00178889	2.11174e-05	7.45565	down															HCN4	PCBP3
A_23_P256084	0.00579154	0.000387181	7.32191	down	ARSE	Homo sapiens arylsulfatase E (chondrodysplasia punctata 1) (ARSE), mRNA [NM_000047]													HDAC9	PCBP3-OT1
A_24_P150580	0.00399003	0.00018922	7.32081	down	RASL12	Homo sapiens RAS-like, family 12 (RASL12), mRNA [NM_016563]													HEYL	PCDHB5
A_33_P3381265	0.00572496	0.000380347	7.31542	down	CYB5R2	Homo sapiens cytochrome b5 reductase 2 (CYB5R2), mRNA [NM_016229]													HLA-DMB	PDGFRA
A_23_P216307	0.00147142	1.10147e-05	7.17359	down	RUNX1T1	Homo sapiens runt-related transcription factor 1; translocated to, 1 (cyclin D-related) (RUNX1T1), transcript variant 1, mRNA [NM_004349]													ID4	PI15
A_23_P320225	0.00147142	1.13209e-05	7.17026	down	EVC2	Homo sapiens Ellis van Creveld syndrome 2 (EVC2), transcript variant 1, mRNA [NM_147127]													IFITM10	PIF1
A_24_P150023	0.00380181	0.000166718	7.14159	down	KCNA4	Homo sapiens potassium voltage-gated channel, shaker-related subfamily, member 4 (KCNA4), mRNA [NM_002233]													IGFBP2	PLAG1
A_33_P3413741	0.00135447	6.28527e-06	6.9695	down	OXTR	Homo sapiens oxytocin receptor (OXTR), mRNA [NM_000916]													IL11RA	PLBD1
A_24_P276873	0.00206948	3.75351e-05	6.92567	down	ERMN	Homo sapiens ermin, ERM-like protein (ERMN), transcript variant 2, mRNA [NM_020711]													IL18RAP	PPAPDC3
A_33_P3259775	0.0022941	5.05768e-05	6.892	down	DOCK5	Homo sapiens dedicator of cytokinesis 5 (DOCK5), mRNA [NM_024940]													IL4R	PPFIBP2
A_23_P33881	0.00407147	0.000198297	6.82039	down	SSX4B	Homo sapiens synovial sarcoma, X breakpoint 4B (SSX4B), transcript variant 1, mRNA [NM_001034832]													IL8	PRKCDBP
A_33_P3366053	0.00516213	0.000312751	6.79257	down	ADPRH	Homo sapiens ADP-ribosylarginine hydrolase (ADPRH), mRNA [NM_001125]													ITK	RARRES1
A_23_P87709	0.0099065	0.00103085	6.7059	down	PLBD1	Homo sapiens phospholipase B domain containing 1 (PLBD1), mRNA [NM_024829]													JAM2	RASL12
A_23_P111402	0.00147142	1.09633e-05	6.69469	down	RSPO3	Homo sapiens R-spondin 3 (RSPO3), mRNA [NM_032784]													JAM3	RCOR2
A_33_P3353816	0.00201246	3.49432e-05	6.48435	down	ITGA4	Homo sapiens integrin, alpha 4 (antigen CD49D, alpha 4 subunit of VLA-4 receptor) (ITGA4), mRNA [NM_000885]													KBTBD11	RHBDL2
A_23_P56505	0.00124817	4.49194e-06	6.45779	down	ITGA4	Homo sapiens integrin, alpha 4 (antigen CD49D, alpha 4 subunit of VLA-4 receptor) (ITGA4), mRNA [NM_000885]													KCNAB3	RNASE11
A_33_P3293009	0.00409636	0.000200246	6.40168	down	NKAIN4	Homo sapiens Na+/K+ transporting ATPase interacting 4 (NKAIN4), mRNA [NM_152864]													KCNH2	RNFT2
A_33_P3259042	0.00878382	0.000836236	6.34241	down	MYOCD	Homo sapiens myocardin (MYOCD), transcript variant 3, mRNA [NM_001146313]													KIAA0226L	RNU4ATAC
A_23_P110253	0.000984794	1.39153e-06	6.3406	down	KIT	Homo sapiens v-kit Hardy-Zuckerman 4 feline sarcoma viral oncogene homolog (KIT), transcript variant 1, mRNA [NM_000222]													KIAA1199	ROS1
A_33_P3389704	0.00582065	0.000391131	6.29293	down	CES1	Homo sapiens carboxylesterase 1 (CES1), transcript variant 3, mRNA [NM_001266]													KYNU	RSPO3
A_33_P3222728	0.00161084	1.37908e-05	6.26692	down	ZNF167	Homo sapiens zinc finger protein 167 (ZNF167), transcript variant 2, mRNA [NM_025169]													LIF	RUNX1T1
A_23_P85682	0.00383945	0.000171401	6.24334	down	NFIA	Homo sapiens nuclear factor I/A (NFIA), transcript variant 2, mRNA [NM_005595]													LINC00282	S100A4
A_24_P83615	0.00251431	6.59608e-05	6.21679	down	NLRP1	Homo sapiens NLR family, pyrin domain containing 1 (NLRP1), transcript variant 5, mRNA [NM_001033053]													LINGO1	SLC6A9
A_33_P3319880	0.00273454	7.93398e-05	6.21077	down	EVC2	Homo sapiens Ellis van Creveld syndrome 2 (EVC2), transcript variant 2, mRNA [NM_001166136]													LIX1	SMPD3
A_23_P416468	0.00146538	1.03742e-05	6.19476	down	PIF1	Homo sapiens PIF1 5'-to-3' DNA helicase homolog (S. cerevisiae) (PIF1), mRNA [NM_025049]													LMO2	SSX4B
A_23_P94800	0.00141493	8.7752e-06	6.19227	down	S100A4	Homo sapiens S100 calcium binding protein A4 (S100A4), transcript variant 1, mRNA [NM_002961]													LOC100127885	SV2A
A_24_P408704	0.0020508	3.65968e-05	6.10387	down	DOCK2	Homo sapiens dedicator of cytokinesis 2 (DOCK2), mRNA [NM_004946]													LOC100129055	TEDDM1
A_33_P3303245	0.00221593	4.37513e-05	6.06209	down	KIT	Homo sapiens v-kit Hardy-Zuckerman 4 feline sarcoma viral oncogene homolog (KIT), transcript variant 2, mRNA [NM_001093772]													LOC152225	THY1
A_33_P3409854	0.00196178	3.12553e-05	5.91858	down	LHX1	Homo sapiens LIM homeobox 1 (LHX1), mRNA [NM_005568]													LOC348761	TIMP4
A_23_P148121	0.00132062	5.58752e-06	5.89858	down	EHBP1L1	Homo sapiens EH domain binding protein 1-like 1 (EHBP1L1), mRNA [NM_001099409]													LONRF2	TMEM119
A_23_P65472	0.00912488	0.000894765	5.89734	down	RNASE11	Homo sapiens ribonuclease, RNase A family, 11 (non-active) (RNASE11), mRNA [NM_145250]													LPL	TMEM132B
A_32_P154473	0.00171698	1.75694e-05	5.8946	down	KIF5C	Homo sapiens kinesin family member 5C (KIF5C), mRNA [NM_004522]													LTF	TMTC1
A_33_P3354374	0.00731152	0.000600057	5.89247	down	LOC100507410	Homo sapiens uncharacterized LOC100507410 (LOC100507410), transcript variant 1, non-coding RNA [NR_040018]													MAFF	UCP2
A_23_P433016	0.00178409	2.08462e-05	5.78727	down	FBLN1	Homo sapiens fibulin 1 (FBLN1), transcript variant C, mRNA [NM_001996]													MCTP2	VSNL1
A_23_P93641	0.00118528	2.94977e-06	5.74796	down	AKR1B10	Homo sapiens aldo-keto reductase family 1, member B10 (aldose reductase) (AKR1B10), mRNA [NM_020299]													MDGA1	XIST
A_24_P131222	0.00136885	6.96551e-06	5.58951	down	ATP13A2	Homo sapiens ATPase type 13A2 (ATP13A2), transcript variant 1, mRNA [NM_022089]													MICALCL	ZMYND11
A_23_P65629	0.00457576	0.000252752	5.57571	down	KCNK10	Homo sapiens potassium channel, subfamily K, member 10 (KCNK10), transcript variant 1, mRNA [NM_021161]													MILR1	ZNF167
A_23_P203558	0.00802417	0.000716666	5.5752	down	HBB	Homo sapiens hemoglobin, beta (HBB), mRNA [NM_000518]													MKRN3	ZNF30
A_23_P138194	0.00401393	0.00019152	5.5518	down	NCF2	Homo sapiens neutrophil cytosolic factor 2 (NCF2), transcript variant 1, mRNA [NM_000433]													MMP24
A_23_P212119	0.001137	2.16204e-06	5.54729	down	GALNTL2	Homo sapiens UDP-N-acetyl-alpha-D-galactosamine:polypeptide N-acetylgalactosaminyltransferase-like 2 (GALNTL2), mRNA [NM_054110]													MORC4
A_23_P253921	0.00395386	0.000181447	5.50182	down	ZNF167	Homo sapiens zinc finger protein 167 (ZNF167), transcript variant 1, mRNA [NM_018651]													MPP7
A_23_P35219	0.00118528	3.67886e-06	5.4852	down	NEK2	Homo sapiens NIMA (never in mitosis gene a)-related kinase 2 (NEK2), transcript variant 1, mRNA [NM_002497]													MRAP2
A_23_P206661	0.00196039	3.10258e-05	5.46894	down	NQO1	Homo sapiens NAD(P)H dehydrogenase, quinone 1 (NQO1), transcript variant 1, mRNA [NM_000903]													MRVI1
A_23_P52017	0.00124817	4.46192e-06	5.45938	down	ASPM	Homo sapiens asp (abnormal spindle) homolog, microcephaly associated (Drosophila) (ASPM), transcript variant 1, mRNA [NM_018136]													MYH3
A_33_P3249872	0.0012361	4.10506e-06	5.43848	down	FBLN1	Homo sapiens fibulin 1 (FBLN1), transcript variant C, mRNA [NM_001996]													NECAB2
A_33_P3839897	0.00614998	0.000430173	5.37707	down	RNU4ATAC	HHAGE001732 Human liver regeneration after partial hepatectomy Homo sapiens cDNA, mRNA sequence [DW419002]													NEURL3
A_23_P93988	0.00748312	0.000632124	5.35735	down	ARHGEF5	Homo sapiens Rho guanine nucleotide exchange factor (GEF) 5 (ARHGEF5), mRNA [NM_005435]													NOTCH3
A_33_P3663705	0.00142696	9.23779e-06	5.35055	down	CROCC	Homo sapiens ciliary rootlet coiled-coil, rootletin (CROCC), mRNA [NM_014675]													NPTX1
A_32_P2452	0.0030915	0.000107623	5.31659	down	TMTC1	Homo sapiens transmembrane and tetratricopeptide repeat containing 1 (TMTC1), transcript variant 2, mRNA [NM_175861]													NT5E
A_32_P46571	0.00423531	0.000214101	5.30566	down	RHBDL2	Homo sapiens rhomboid, veinlet-like 2 (Drosophila) (RHBDL2), mRNA [NM_017821]													NUPR1
A_24_P305050	0.00745071	0.000626336	5.26757	down	CD300LG	Homo sapiens CD300 molecule-like family member g (CD300LG), transcript variant 1, mRNA [NM_145273]													ODF3L1
A_23_P256956	0.00141493	7.86932e-06	5.2671	down	KIF20A	Homo sapiens kinesin family member 20A (KIF20A), mRNA [NM_005733]													PCDHB14
A_23_P401	0.00136885	6.89511e-06	5.25536	down	CENPF	Homo sapiens centromere protein F, 350/400kDa (mitosin) (CENPF), mRNA [NM_016343]													PCDHB6
A_33_P3419139	0.00510632	0.000306233	5.25128	down	KIAA1598	Homo sapiens KIAA1598 (KIAA1598), transcript variant 1, mRNA [NM_001127211]													PCDHB7
A_23_P300600	0.00135391	5.91279e-06	5.23105	down	NEFH	Homo sapiens neurofilament, heavy polypeptide (NEFH), mRNA [NM_021076]													PCM1
A_33_P3255314	0.00996346	0.00104085	5.2066	down	FLJ26245	Homo sapiens uncharacterized LOC400533 (FLJ26245), non-coding RNA [NR_033985]													PDCD1LG2
A_33_P3288159	0.00135447	6.18418e-06	5.18635	down	ASPM	Homo sapiens asp (abnormal spindle) homolog, microcephaly associated (Drosophila) (ASPM), transcript variant 1, mRNA [NM_018136]													PDE4B
A_33_P3211929	0.00149824	1.18153e-05	5.1828	down	RCOR2	Homo sapiens REST corepressor 2 (RCOR2), mRNA [NM_173587]													PECAM1
A_33_P3250165	0.00450296	0.000245415	5.18181	down	ERMN	Homo sapiens ermin, ERM-like protein (ERMN), transcript variant 2, mRNA [NM_020711]													PGBD5
A_24_P218979	0.00118528	2.55596e-06	5.16335	down	CDCA3	Homo sapiens cell division cycle associated 3 (CDCA3), mRNA [NM_031299]													PNMA2
A_32_P70315	0.0012361	4.03971e-06	5.11839	down	TIMP4	Homo sapiens TIMP metallopeptidase inhibitor 4 (TIMP4), mRNA [NM_003256]													PPP1R14C
A_23_P169909	0.00376317	0.000163711	5.11194	down	DGKI	Homo sapiens diacylglycerol kinase, iota (DGKI), mRNA [NM_004717]													PRB2
A_23_P329261	0.00118528	2.99299e-06	5.07099	down	KCNJ2	Homo sapiens potassium inwardly-rectifying channel, subfamily J, member 2 (KCNJ2), mRNA [NM_000891]													PRRT4
A_24_P672240	0.0027513	8.21298e-05	5.06103	down	FRMPD4	Homo sapiens FERM and PDZ domain containing 4 (FRMPD4), mRNA [NM_014728]													PSD4
A_33_P3382100	0.00451467	0.000246942	5.04533	down	IGFN1	Homo sapiens immunoglobulin-like and fibronectin type III domain containing 1 (IGFN1), mRNA [NM_001164586]													PTGS1
A_24_P319613	0.00195765	3.08001e-05	5.03836	down	NEK2	Homo sapiens NIMA (never in mitosis gene a)-related kinase 2 (NEK2), transcript variant 1, mRNA [NM_002497]													PTK2B
A_23_P411947	0.0078548	0.000691658	5.00354	down	TEDDM1	Homo sapiens transmembrane epididymal protein 1 (TEDDM1), mRNA [NM_172000]													PTPN22
																			QRFPR
																			RAP1GAP
																			RASSF3
																			RBPMS2
																			RELB
																			RGAG4
																			RHD
																			RIMS1
																			RPE65
																			RYR1
																			SATL1
																			SCN1A
																			SELL
																			SEZ6L2
																			SHANK3
																			SLAMF7
																			SLC16A6
																			SLC2A13
																			SLC39A14
																			SLC4A4
																			SPINK13
																			SPINK6
																			SRCIN1
																			SRRM3
																			ST8SIA6
																			SYPL2
																			SYTL1
																			SYTL4
																			TCF15
																			TIMP3
																			TMEM200A
																			TNFAIP3
																			TNS1
																			TP53
																			TRAF1
																			TRIM14
																			VGLL3
																			WNK2
																			WRAP53
																			XDH
																			ZNF702P
