# Supplementary material for: Multi-Omic Analysis of Two Common P53 Mutations: Proteins Regulated by Mutated P53 as Potential Targets for Immunotherapy
Source: Cancers (Basel). 2022 Aug 17;14(16):3975. doi: 10.3390/cancers14163975 (PMC9406384; doi:10.3390/cancers14163975)
Supplement: Supplementary file 1 [file cancers-14-03975-s001.zip › Supplementary Table S2.xlsx]

## Sheet: 175 UP REGULATED
GroupID	Category	Term	Description	LogP	Log(q-value)	InTerm_InList	Genes	Symbols
1_Summary	GO Molecular Functions	GO:0005178	integrin binding	-5.44396	-1.62416	8/137	1842,3381,3936,7070,8174,8839,50848,84978,1010,9378	ECM2,IBSP,LCP1,THY1,MADCAM1,CCN5,F11R,FRMD5,CDH12,NRXN1
2_Summary	GO Molecular Functions	GO:0030545	receptor regulator activity	-4.28783	-0.909501	13/530	654,2258,3547,3606,4969,5179,5617,5744,6354,7039,7857,8743,9547	BMP6,FGF13,IGSF1,IL18,OGN,PENK,PRL,PTHLH,CCL7,TGFA,SCG2,TNFSF10,CXCL14
3_Summary	Hallmark Gene Sets	M5930	HALLMARK EPITHELIAL MESENCHYMAL TRANSITION	-4.25219	-0.909501	8/200	1842,2199,4256,5744,6424,7070,7857,50509	ECM2,FBLN2,MGP,PTHLH,SFRP4,THY1,SCG2,COL5A3
4_Summary	GO Molecular Functions	GO:0005201	extracellular matrix structural constituent	-3.94251	-0.82167	7/165	1116,1287,1300,2199,4256,4969,50509,119,1756,3854,5239,9053	CHI3L1,COL4A5,COL10A1,FBLN2,MGP,OGN,COL5A3,ADD2,DMD,KRT6B,PGM5,MAP7
5_Summary	GO Molecular Functions	GO:0042578	phosphoric ester hydrolase activity	-3.7872	-0.745546	10/366	1230,2053,2139,2151,5140,5168,5798,26095,27115,130367,8228	CCR1,EPHX2,EYA2,F2RL2,PDE3B,ENPP2,PTPRN,PTPN20,PDE7B,SGPP2,PNPLA4
6_Summary	Hallmark Gene Sets	M5907	HALLMARK ESTROGEN RESPONSE LATE	-3.43083	-0.462945	7/200	771,3547,8839,9022,9547,10439,64065	CA12,IGSF1,CCN5,CLIC3,CXCL14,OLFM1,PERP
7_Summary	GO Molecular Functions	GO:0042803	protein homodimerization activity	-2.91607	-0.0505026	12/646	114,119,2053,4293,4915,5596,6860,8013,11076,50848,54997,55107	ADCY8,ADD2,EPHX2,MAP3K9,NTRK2,MAPK4,SYT4,NR4A3,TPPP,F11R,TESC,ANO1
8_Summary	Hallmark Gene Sets	M5916	HALLMARK APICAL SURFACE	-2.517	0	3/44	3560,5205,7070	IL2RB,ATP8B1,THY1
9_Summary	GO Molecular Functions	GO:0000287	magnesium ion binding	-2.51395	0	6/215	2053,2139,5205,5239,11076,54997	EPHX2,EYA2,ATP8B1,PGM5,TPPP,TESC
10_Summary	GO Molecular Functions	GO:0098631	cell adhesion mediator activity	-2.13799	0	3/60	8174,23114,133418	MADCAM1,NFASC,EMB
11_Summary	GO Molecular Functions	GO:0051427	hormone receptor binding	-2.10463	0	5/186	2775,4929,5744,8013,9325	GNAO1,NR4A2,PTHLH,NR4A3,TRIP4

## Sheet: 273 UP REGULATED
GroupID	Category	Term	Description	LogP	Log(q-value)	InTerm_InList	Genes	Symbols
1_Summary	Hallmark Gene Sets	M5890	HALLMARK TNFA SIGNALING VIA NFKB	-7.8564	-4.18689	12/200	330,1839,1843,1847,1958,1960,3976,5142,6347,7185,9120,23764	BIRC3,HBEGF,DUSP1,DUSP5,EGR1,EGR3,LIF,PDE4B,CCL2,TRAF1,SLC16A6,MAFF
2_Summary	Hallmark Gene Sets	M5947	HALLMARK IL2 STAT5 SIGNALING	-5.01546	-1.93054	9/199	1893,2012,3566,3976,4907,5243,6402,7185,23764,330,1839,3075,5175,80380	ECM1,EMP1,IL4R,LIF,NT5E,ABCB1,SELL,TRAF1,MAFF,BIRC3,HBEGF,CFH,PECAM1,PDCD1LG2
3_Summary	Hallmark Gene Sets	M5932	HALLMARK INFLAMMATORY RESPONSE	-4.99798	-1.93054	9/200	623,1839,3566,3976,5142,6347,6402,8671,8807,717,3109,1271,3590	BDKRB1,HBEGF,IL4R,LIF,PDE4B,CCL2,SELL,SLC4A4,IL18RAP,C2,HLA-DMB,CNTFR,IL11RA
4_Summary	GO Molecular Functions	GO:0005509	calcium ion binding	-3.98251	-1.01198	15/705	2202,4023,4854,6261,6402,8642,11093,54550,55784,56122,56129,56130,64072,83543,286097	EFEMP1,LPL,NOTCH3,RYR1,SELL,DCHS1,ADAMTS13,NECAB2,MCTP2,PCDHB14,PCDHB7,PCDHB6,CDH23,AIF1L,MICU3
5_Summary	GO Molecular Functions	GO:0002020	protease binding	-3.54259	-0.651237	6/131	624,1893,6261,6402,7078,54507	BDKRB2,ECM1,RYR1,SELL,TIMP3,ADAMTSL4
6_Summary	Hallmark Gene Sets	M5946	HALLMARK COAGULATION	-3.42135	-0.596945	6/138	717,1512,3075,5175,7078,23764	C2,CTSH,CFH,PECAM1,TIMP3,MAFF
7_Summary	GO Molecular Functions	GO:0008324	cation transmembrane transporter activity	-3.32636	-0.559947	13/640	489,1136,2185,3757,6007,6261,6323,8671,9196,23516,84419,114134,254228,123591	ATP2A3,CHRNA3,PTK2B,KCNH2,RHD,RYR1,SCN1A,SLC4A4,KCNAB3,SLC39A14,C15orf48,SLC2A13,CALHM5,TMEM266
8_Summary	GO Molecular Functions	GO:0061134	peptidase regulator activity	-3.03236	-0.36286	7/225	330,489,721,1512,7078,153218,404203,1960,2012,8900	BIRC3,ATP2A3,C4B,CTSH,TIMP3,SPINK13,SPINK6,EGR3,EMP1,CCNA1
9_Summary	GO Molecular Functions	GO:0008237	metallopeptidase activity	-2.81946	-0.204774	6/180	2346,10893,11093,140766,155185,219595	FOLH1,MMP24,ADAMTS13,ADAMTS14,AMZ1,FOLH1B
10_Summary	GO Molecular Functions	GO:0005154	epidermal growth factor receptor binding	-2.7951	-0.204774	3/34	1839,2202,84894	HBEGF,EFEMP1,LINGO1
11_Summary	Hallmark Gene Sets	M5909	HALLMARK MYOGENESIS	-2.58951	-0.150453	6/200	624,816,1839,3757,4621,6261	BDKRB2,CAMK2B,HBEGF,KCNH2,MYH3,RYR1
12_Summary	Hallmark Gene Sets	M5915	HALLMARK APICAL JUNCTION	-2.58951	-0.150453	6/200	147,3757,5175,7185,51754,83700	ADRA1B,KCNH2,PECAM1,TRAF1,TMEM8B,JAM3
13_Summary	Hallmark Gene Sets	M5930	HALLMARK EPITHELIAL MESENCHYMAL TRANSITION	-2.58951	-0.150453	6/200	1893,3485,4907,7078,11010,25890	ECM1,IGFBP2,NT5E,TIMP3,GLIPR1,ABI3BP
14_Summary	GO Molecular Functions	GO:0043028	cysteine-type endopeptidase regulator activity involved in apoptotic process	-2.50023	-0.0860031	3/43	330,489,1512	BIRC3,ATP2A3,CTSH
15_Summary	GO Molecular Functions	GO:0022804	active transmembrane transporter activity	-2.43065	-0.0399026	8/365	24,489,5243,8671,9120,23516,114134,340273	ABCA4,ATP2A3,ABCB1,SLC4A4,SLC16A6,SLC39A14,SLC2A13,ABCB5
16_Summary	GO Molecular Functions	GO:0005539	glycosaminoglycan binding	-2.26628	0	6/233	1839,3075,4023,6402,25890,57214	HBEGF,CFH,LPL,SELL,ABI3BP,CEMIP
17_Summary	GO Molecular Functions	GO:0008289	lipid binding	-2.23533	0	12/755	2852,4023,6121,6402,23550,54762,55784,80183,94121,116984,285489,339761	GPER1,LPL,RPE65,SELL,PSD4,GRAMD1C,MCTP2,RUBCNL,SYTL4,ARAP2,DOK7,CYP27C1

## Sheet: 175 DOWN REGULATED
GroupID	Category	Term	Description	LogP	Log(q-value)	InTerm_InList	Genes	Symbols
1_Summary	GO Molecular Functions	GO:0005549	odorant binding	-3.75892	-0.268174	7/96	79290,120065,219473,219865,390142,390151,390181,4995,8386,8390,128360,286362,347468,390892,440153	OR13A1,OR5P2,OR8K3,OR8G5,OR5D13,OR8H2,OR5AK2,OR3A2,OR1D5,OR1G1,OR10T2,OR13C9,OR13H1,OR7A10,OR11H12
2_Summary	GO Molecular Functions	GO:0015267	channel activity	-3.28914	-0.268174	15/456	2563,2700,2893,2897,2902,3768,6340,7226,10786,27039,30820,54102,59284,131096,375519	GABRD,GJA3,GRIA4,GRIK1,GRIN1,KCNJ12,SCNN1G,TRPM2,SLC17A3,PKD2L2,KCNIP1,CLIC6,CACNG7,KCNH8,GJB7
3_Summary	GO Molecular Functions	GO:0005539	glycosaminoglycan binding	-3.21803	-0.268174	10/233	1305,1634,2022,4192,4745,5228,7058,64094,129804,100131137,9536	COL13A1,DCN,ENG,MDK,NELL1,PGF,THBS2,SMOC2,FBLN7,BSPH1,PTGES
4_Summary	GO Molecular Functions	GO:0005126	cytokine receptor binding	-2.83209	-0.268174	10/262	2022,3440,3557,4282,5228,6363,8742,9034,9244,65997	ENG,IFNA2,IL1RN,MIF,PGF,CCL19,TNFSF12,CCRL2,CRLF1,RASL11B
5_Summary	GO Molecular Functions	GO:0004222	metalloendopeptidase activity	-2.80527	-0.268174	6/102	4314,4317,7093,8756,9427,171019,922,2161,5972,11223,25825,26085,28983	MMP3,MMP8,TLL2,ADAM7,ECEL1,ADAMTS19,CD5L,F12,REN,MST1L,BACE2,KLK13,TMPRSS11E
6_Summary	GO Molecular Functions	GO:0008528	G protein-coupled peptide receptor activity	-2.67363	-0.208252	7/146	552,6869,9034,10267,84109,84539,124274	AVPR1A,TACR1,CCRL2,RAMP1,QRFPR,MCHR2,GPR139
7_Summary	GO Molecular Functions	GO:0005509	calcium ion binding	-2.574	-0.205524	18/705	313,2161,2902,4745,7058,7093,7226,27039,30820,54660,56121,56122,56135,56142,64094,129804,148281,283748	AOAH,F12,GRIN1,NELL1,THBS2,TLL2,TRPM2,PKD2L2,KCNIP1,PCDHB18P,PCDHB15,PCDHB14,PCDHAC1,PCDHA6,SMOC2,FBLN7,SYT6,PLA2G4D
8_Summary	GO Molecular Functions	GO:0005080	protein kinase C binding	-2.3464	-0.0748361	4/55	552,3315,4745,84552	AVPR1A,HSPB1,NELL1,PARD6G

## Sheet: 273 Down Regulated
GroupID	Category	Term	Description	LogP	Log(q-value)	InTerm_InList	Genes	Symbols
1_Summary	GO Molecular Functions	GO:0005267	potassium channel activity	-3.0143	0	4/121	3739,3759,3782,54207,121601	KCNA4,KCNJ2,KCNN3,KCNK10,ANO4
2_Summary	GO Molecular Functions	GO:0004714	transmembrane receptor protein tyrosine kinase activity	-2.79472	0	3/64	3815,5156,6098	KIT,PDGFRA,ROS1
3_Summary	GO Molecular Functions	GO:0005096	GTPase activator activity	-2.48978	0	5/276	141,216,7070,23526,158763	ADPRH,ALDH1A1,THY1,ARHGAP45,ARHGAP36
4_Summary	GO Molecular Functions	GO:0016209	antioxidant activity	-2.41501	0	3/87	1728,3043,84293	NQO1,HBB,PRXL2A
5_Summary	Hallmark Gene Sets	M5932	HALLMARK INFLAMMATORY RESPONSE	-2.22585	0	4/200	3665,3759,4061,6098	IRF7,KCNJ2,LY6E,ROS1
6_Summary	GO Molecular Functions	GO:1902936	phosphatidylinositol bisphosphate binding	-2.11046	0	3/112	3759,9758,23400	KCNJ2,FRMPD4,ATP13A2
