# Supplementary material for: Multi-Omic Analysis of Two Common P53 Mutations: Proteins Regulated by Mutated P53 as Potential Targets for Immunotherapy
Source: Cancers (Basel). 2022 Aug 17;14(16):3975. doi: 10.3390/cancers14163975 (PMC9406384; doi:10.3390/cancers14163975)
Supplement: Supplementary file 1 [file cancers-14-03975-s001.zip › Supplementary Table S3.xlsx]

## Sheet: 273 DE Proteins
Protein	p.limma.adjust	Log2 fold.change
ISG15	0	3.6
DES	0	2.7
TAGLN	0	2.4
B2M	0	2.3
TXNIP	0	2.2
SP100	0	1.9
CD109	0	1.7
FKBP14	0	1.7
HSPB8	0	1.7
COL5A1	0	1.7
MYL9	0	1.7
WIPF2	0	1.6
CALU	0	1.6
TMOD2	0	1.6
LRPAP1	0	1.6
NPM3	0	1.6
YBX3	0	1.5
MCFD2	0	1.5
KCMF1	0	1.5
CDK2AP1	0	1.5
CSRP1	0	1.5
SPANXB1	0	1.5
MAN2C1	0	1.5
IFI35	0	1.4
HINT1	0	1.4
COL5A2	0	1.4
SIL1	0	1.4
CSTB	0	1.4
RCN2	0	1.4
MTPN	0	1.4
PPIC	0	1.4
SDHAF2	0	1.3
PEA15	0	1.3
LASP1	0	1.3
NMI	0	1.3
PCOLCE	0	1.3
RCN1	0	1.3
FKBP7	0	1.3
TPM2	0	1.3
CTSL	0	1.2
FSTL1	0	1.2
SUMO2	0	1.2
ALDH1L2	0	1.2
SNIP1	0	1.2
NEXN	0	1.2
BAG3	0	1.2
EIF4H	0	1.2
HNRNPDL	0	1.2
NPC2	0	1.2
SDSL	0	1.2
TPT1	0	1.2
S100A11	0	1.2
CDK5RAP2	0	1.2
DDAH2	0	1.2
RBM3	0	1.2
SH3BGRL	0	1.2
SAMHD1	0	1.1
PDLIM1	0	1.1
MAGEB2	0	1.1
SLBP	0	1.1
PROCR	0	1.1
FKBP1A	0	1.1
SOD3	0	1.1
RNPS1	0	1.1
IRF9	0	1.1
CARHSP1	0	1.1
CNN3	0	1.1
PTS	0	1.1
FKBP10	0	1.1
DDAH1	0	1.1
TAGLN2	0	1.1
ARHGAP12	0	1.1
FDXR	0	1.1
FIP1L1	0	1.1
ANAPC13	0	1.1
CMC4	0	1.1
NENF	0	1.1
RPS15	0	1.1
UBE2L3	0	1.1
BLVRB	0	1.1
IFI44	0	1.1
CNPY2	0	1.1
EEF1D	0	1
HEXB	0	1
EPAS1	0	1
EIF2AK2	0	1
EPN2	0	1
TXNDC5	0	1
ZNF451	0	1
RBM8A	0	1
CPQ	0	1
TES	0	1
ARSB	0	1
TPI1	0	1
TK1	0	1
HEBP2	0	1
P4HA1	0	1
HBA1	0	1
OPTN	0	1
VBP1	0	1
JPT1	0	1
PDLIM4	0	1
MACROH2A2	0	1
PTRHD1	0	1
TCEAL3	0	1
CALR	0	1
PARP9	0	1
PLIN3	0	1
SF3B5	0	1
AKT1S1	0	1
COMMD8	0	0.9
COL12A1	0	0.9
STAT1	0	0.9
CRTC2	0	0.9
DTX3L	0	0.9
SRSF10	0	0.9
TUBB2A	0	0.9
UFM1	0	0.9
LGALS1	0	0.9
GM2A	0	0.9
CKS1B	0	0.9
MXRA7	0	0.9
PIN1	0	0.9
PRDX5	0	0.9
IGF2BP1	0	0.9
TUBB6	0	0.9
TONSL	0	0.9
PFDN1	0	0.9
UCHL1	0	0.9
TXNDC12	0	0.9
ATOX1	0	0.9
SUMF2	0	0.9
ZNRD2	0	0.9
CRABP2	0	0.9
PODXL2	0	0.9
ERP29	0	0.9
PEBP1	0	0.9
MED21	0	0.9
CNPY3	0	0.9
UACA	0	0.9
RCN3	0	0.9
GRB2	0	0.9
GSTM3	0	0.9
TXNDC17	0	0.9
PCYOX1L	0	0.9
MIX23	0	0.9
TDRD3	0	0.9
RILPL1	0	0.9
PRKCSH	0	0.9
PPIA	0	0.9
ADI1	0	0.9
SF3B4	0	0.9
RPL36A	0	0.9
GPC1	0	0.8
SNRPC	0	0.8
SDF4	0	0.8
GSTP1	0	0.8
MLF2	0	0.8
P4HA2	0	0.8
ZC3H4	0	0.8
IFI30	0	0.8
NBDY	0	0.8
NDUFV2	0	0.8
SH3GL1	0	0.8
AHSG	0	0.8
B3GLCT	0	0.8
PPP1R14B	0	0.8
PDLIM3	0	0.8
MROH8	0	0.8
TP53I3	0	0.8
TRIP6	0	0.8
TENM2	0	0.8
NAGK	0	0.8
CSNK2A1	0	0.8
PRADC1	0	0.8
CROT	0	0.8
HNRNPD	0	0.8
LRCH3	0	0.8
SCRN1	0	0.8
GUK1	0	0.8
GON7	0	0.8
PPIG	0	0.8
MYL6	0	0.8
INIP	0	0.8
LAMC1	0	0.8
MAP1A	0	0.8
CRKL	0	0.8
PTGES3	0	0.8
RPE	0	0.8
CAPS	0	0.8
ECT2	0	0.8
FAM114A1	0	0.8
CHMP5	0	0.8
IFI16	0	0.8
KDM5A	0	0.8
C1orf52	0	0.8
ERP44	0	0.8
DBN1	0	0.8
SNX33	0	0.8
PXN	0	0.8
DVL2	0	0.8
PDXK	0	0.8
PIR	0	0.8
SAP30BP	0	0.8
PAPSS2	0	0.8
DBI	0	0.8
NDRG2	0	0.8
MESD	0	0.8
SLC9A3R1	0	0.8
ETFA	0	0.8
COMMD6	0	0.8
RIOK1	0	0.8
UBXN1	0	0.8
LSM7	0	0.8
NXN	0	0.8
LRRC15	0	0.8
ERLEC1	0	0.8
PLA2G15	0	0.8
PPP1R7	0	0.8
BAG2	0	0.8
GRPEL1	0	0.7
GFUS	0	0.7
HGS	0	0.7
BDH2	0	0.7
TNIK	0.01	0.7
EML2	0	0.7
GCA	0	0.7
EZR	0	0.7
EDC3	0	0.7
PDIA3	0	0.7
JPT2	0	0.7
GOPC	0	0.7
EPN1	0	0.7
CFDP1	0	0.7
ERH	0	0.7
PSMB10	0	0.7
HYPK	0	0.7
NT5C	0	0.7
ACBD6	0	0.7
CZIB	0	0.7
GAPDH	0	0.7
LGALS3BP	0	0.7
CD44	0	0.7
CAST	0	0.7
MRFAP1	0	0.7
SOD1	0	0.7
SNCA	0	0.7
SGTB	0	0.7
NXF3	0	0.7
RPL24	0	0.7
PSMB9	0	0.7
TACC3	0	0.7
RPL36	0	0.7
NANS	0	0.7
PPIE	0	0.7
OAS3	0	0.7
ANP32B	0	0.7
ALDH2	0	0.7
UBQLN4	0	0.7
SRI	0	0.7
ANXA5	0	0.7
SCLY	0	0.7
TMOD3	0	0.7
RPL36AL	0	0.7
DUS1L	0	0.7
CALD1	0	0.7
BIN1	0	0.7
PRCC	0	0.7
MID1	0	0.7
EEF1B2	0	0.7
IFIT3	0.01	0.7
CLINT1	0	0.7
PSMD9	0	0.7
PSMG3	0	0.7
STUB1	0	0.7
GALK1	0	0.7
SRA1	0	0.7
AGFG1	0	0.7
DCTPP1	0	0.7
LPP	0	0.7
CDV3	0	0.7
BTF3L4	0	0.7
SRRM1	0	0.7
RPAP3	0	0.7
IMPDH2	0	0.7
MANF	0	0.7
FLNC	0	0.7
DCP1A	0	0.7
ZYX	0	0.7
CHTOP	0	0.7
LAMB2	0	0.7
TEPSIN	0	0.7
BCAT2	0	0.7
NUCB2	0	0.7
PSMD10	0	0.7
GGA3	0	0.7
KLC1	0	0.7
UBE2H	0	0.7
HSP90AB4P	0	0.7
PPA1	0	0.7
NUP62	0	0.7
PFDN5	0	0.7
ALDOC	0	0.7
RPS21	0	0.7
ALYREF	0	0.7
WBP11	0	0.6
TOM1L2	0	0.6
SPDL1	0	0.6
PSMC4	0	0.6
HMGN5	0	0.6
NUDT9	0	0.6
NME1	0	0.6
DPYSL3	0	0.6
BOLA2	0	0.6
PRDX4	0	0.6
ITGB4	0	0.6
CSNK2B	0	0.6
FKBP2	0	0.6
STIP1	0	0.6
SUMO3	0	0.6
LIN7C	0	0.6
SSU72	0	0.6
H1-10	0	0.6
FADD	0	0.6
ADA	0	0.6
RIPK1	0	0.6
SRP9	0	0.6
OSTF1	0	0.6
BLOC1S2	0	0.6
MAGEA3	0	0.6
RPL23A	0	0.6
CAT	0	0.6
HSPB7	0	0.6
CMAS	0	0.6
CST3	0	0.6
SETDB2	0.01	0.6
C9orf64	0	0.6
RPL32	0	0.6
SCP2	0	0.6
NOSIP	0	0.6
LYAR	0	0.6
ZFAND6	0	0.6
PHAX	0	0.6
TGFB1I1	0	0.6
GATC	0	0.6
SRSF1	0	0.6
RANBP3	0	0.6
SF3B2	0	0.6
CDK19	0	0.6
PPP1R2	0	0.6
TPP1	0	0.6
IWS1	0	0.6
STAM	0	0.6
VPS37B	0	0.6
EPHA5	0	0.6
HDLBP	0	0.6
POGLUT3	0	0.6
SERF2	0	0.6
UCHL3	0	0.6
SRSF5	0	0.6
LSM3	0	0.6
CRELD2	0	0.6
RAD23A	0	0.6
HAGH	0	0.6
CLIC1	0	0.6
EIF4B	0	0.6
PSMF1	0.01	0.6
CREG1	0	0.6
EPS15L1	0	0.6
NDUFS6	0	0.6
DYNLL1	0	0.6
COX5A	0	0.6
CNPY4	0	0.6
TIMM13	0	0.6
HNRNPF	0	0.6
ALDH1L1	0	0.6
CETN2	0.01	0.6
KATNAL2	0	0.6
AK1	0	0.6
CTTN	0	0.6
POLR2D	0	0.6
VPS33A	0	0.6
CAPNS1	0	0.6
TIMM9	0	0.6
PGM1	0	0.6
RBBP7	0	0.6
MED10	0	0.6
ANP32A	0	0.6
LAMTOR5	0	0.6
ZFAND1	0	0.6
ACYP1	0	0.6
FKBP9	0	0.6
IRF2BP2	0	0.6
TUBA4A	0	0.6
TRNT1	0	0.6
PTMA	0	0.6
TRIM25	0	0.6
PARK7	0	0.6
FAM136A	0	0.6
C18orf25	0.01	0.6
DBNL	0	0.6
GLRX3	0	0.6
IFIT5	0	0.6
SDF2L1	0	0.6
HAUS3	0	0.6
MPP2	0	0.6
P4HB	0	0.6
MEF2D	0	0.6
MYG1	0	0.6
UBE2R2	0	0.6
UBQLN1	0	0.6
WBP2	0	0.6
PNPT1	0	0.6
NOP2	0	0.6
NUDCD2	0	0.5
NPHS2	0	0.5
RSRC2	0	0.5
APBB2	0	0.5
LAP3	0	0.5
HSP90B1	0	0.5
WDR44	0	0.5
NTM	0.01	0.5
HLA-B	0	0.5
TXN2	0	0.5
SQSTM1	0	0.5
UTP3	0	0.5
POGLUT1	0	0.5
SUB1	0	0.5
MIER1	0	0.5
LRRFIP1	0	0.5
TTK	0	0.5
PQBP1	0	0.5
COPE	0	0.5
IDH3G	0	0.5
SNRPF	0	0.5
PFN1	0	0.5
CAP2	0	0.5
TAX1BP3	0	0.5
PNPO	0.01	0.5
MAGEA9	0	0.5
ANXA1	0	0.5
UNK	0	0.5
PFDN4	0	0.5
SRRM2	0	0.5
MFAP1	0	0.5
RIOK2	0	0.5
PTMS	0	0.5
C9orf40	0	0.5
P4HTM	0	0.5
CENPF	0	0.5
TP53BP1	0	0.5
CHCHD1	0.01	0.5
TFG	0	0.5
FBXO22	0	0.5
ITSN1	0	0.5
MAU2	0	0.5
TOLLIP	0	0.5
NIFK	0	0.5
C20orf27	0	0.5
HNRNPH2	0	0.5
C12orf57	0	0.5
FNBP4	0	0.5
MIF	0.02	0.5
HNRNPA3	0	0.5
COX17	0	0.5
STAU1	0	0.5
CTSD	0	0.5
CCDC97	0	0.5
CTSC	0	0.5
RNF114	0	0.5
EIF1AX	0	0.5
CALCOCO2	0	0.5
LSM12	0	0.5
NUP43	0	0.5
IREB2	0	0.5
TOM1	0	0.5
ARFGAP1	0	0.5
MPP6	0	0.5
SPART	0	0.5
ALDH18A1	0	0.5
NUDT5	0	0.5
SNX7	0	0.5
BCL10	0	0.5
DBT	0	0.5
MPP1	0	0.5
SERPINB6	0	0.5
NEU1	0	0.5
GSTO1	0	0.5
AKAP2	0	0.5
SON	0	0.5
PFDN2	0	0.5
KHSRP	0	0.5
CTHRC1	0	0.5
ENAH	0	0.5
GPC4	0.02	0.5
PSMA5	0	0.5
WASHC3	0	0.5
ECI2	0	0.5
TTC4	0	0.5
MYDGF	0	0.5
ZC3H7B	0	0.5
CD2AP	0	0.5
RNASEH2C	0	0.5
UBE2G1	0	0.5
NFS1	0.01	0.5
GAA	0	0.5
EEF1E1	0	0.5
RBM19	0	0.5
ALDH1B1	0	0.5
GBA	0	0.5
SFSWAP	0	0.5
EPS15	0	0.5
SH3BGRL3	0	0.5
RPL22	0	0.5
TACO1	0	0.5
SAMD9	0	0.5
RDX	0	0.5
DOHH	0	0.5
POLG2	0.04	0.5
TTC1	0	0.5
U2AF2	0	0.5
MRPL12	0	0.5
JMJD6	0	0.5
CCDC6	0	0.5
EIF6	0	0.5
ACADVL	0	0.5
NFKB1	0.01	0.5
GIPC1	0	0.5
POLR2M	0	0.5
FBLIM1	0	0.5
PML	0	0.5
TUFM	0	0.5
ARHGDIA	0	0.5
PPIL4	0	0.5
DYNLT3	0	0.5
SGSH	0	0.5
FAM50A	0	0.5
CCDC137	0.01	0.5
LGALS3	0	0.5
TNKS1BP1	0	0.5
VPS29	0	0.5
NSA2	0	0.5
NPM1	0	0.5
ECHS1	0	0.5
RNF20	0	0.5
TRIM38	0.01	0.5
MAP1LC3A	0	0.5
UFSP2	0.01	0.5
CYHR1	0.01	0.5
SRSF9	0	0.5
PSMC3	0	0.5
PARP14	0	0.5
DDX42	0	0.5
PPIB	0	0.5
TGFB1	0	0.5
SNX12	0	0.5
BORCS7	0	0.5
HSBP1	0	0.5
HYOU1	0	0.5
PALLD	0	0.5
SYAP1	0	0.5
NUTF2	0	0.5
FUCA1	0	0.5
TBCA	0	0.5
RABEP1	0	0.5
ZMYM3	0.02	0.5
MAGEA12	0.02	0.5
EBNA1BP2	0	0.5
RPL29	0	0.5
P3H1	0	0.5
UBAC1	0	0.5
PSME1	0	0.5
DNPEP	0	0.5
SNAPIN	0	0.5
COL6A2	0	0.5
TPD52L2	0	0.5
SYNCRIP	0	0.5
CRK	0	0.5
NSFL1C	0	0.5
ZPR1	0	0.5
SRP19	0	0.5
HIBADH	0	0.5
GALM	0	0.5
RPL8	0	0.5
CMPK1	0	0.5
EEA1	0	0.5
ACTN4	0	0.5
S100A6	0	0.5
TXN	0	0.5
POFUT2	0	0.5
SCAF1	0	0.5
SNX1	0	0.5
PFDN6	0	0.5
CACYBP	0	0.4
MYLK	0	0.4
TTC9C	0.01	0.4
YWHAH	0	0.4
IGBP1	0	0.4
CFL1	0	0.4
VPS28	0	0.4
ALDH6A1	0	0.4
GMDS	0	0.4
PAF1	0	0.4
WDR61	0	0.4
POLR1D	0	0.4
GRIPAP1	0	0.4
TRMT112	0	0.4
GBP2	0	0.4
DNAJB1	0	0.4
GSDMD	0.01	0.4
RBM12	0	0.4
NCOR2	0	0.4
C1QBP	0	0.4
PPP1R12A	0	0.4
MDP1	0	0.4
NCL	0	0.4
LRSAM1	0	0.4
QDPR	0	0.4
COPS5	0	0.4
LACTB2	0	0.4
DDX54	0	0.4
ABHD10	0	0.4
CCS	0	0.4
RPL26	0	0.4
GCFC2	0.02	0.4
COX19	0	0.4
SEPTIN3	0.01	0.4
TJP1	0	0.4
IMPA1	0	0.4
HDGFL2	0	0.4
STAT2	0.04	0.4
VPS36	0	0.4
PSMC5	0	0.4
PABPC4	0	0.4
PRRC2B	0	0.4
GSS	0	0.4
FABP5	0	0.4
GATB	0.01	0.4
RPL17	0	0.4
SARS2	0	0.4
EIF1	0	0.4
GGH	0	0.4
RBM17	0	0.4
SAMD4B	0	0.4
DUT	0	0.4
HMGB1	0	0.4
PPME1	0	0.4
UBE2Z	0	0.4
MUC19	0.02	0.4
GNS	0	0.4
DDX47	0	0.4
PPIP5K2	0.02	0.4
RPL3	0	0.4
RPL35	0	0.4
MLST8	0	0.4
SF1	0	0.4
SEPTIN9	0	0.4
STOML2	0	0.4
SRSF11	0	0.4
ARFGAP3	0	0.4
NRP1	0.02	0.4
LARP1	0	0.4
DCTD	0	0.4
ZNF207	0	0.4
VPS26C	0	0.4
FUBP3	0	0.4
POFUT1	0	0.4
TPM4	0	0.4
LGALSL	0	0.4
UFD1	0	0.4
PACSIN3	0	0.4
LONP1	0	0.4
LUC7L3	0	0.4
DIABLO	0	0.4
UAP1	0	0.4
TSC22D4	0	0.4
RUVBL1	0	0.4
TPD52	0.02	0.4
ARHGEF40	0	0.4
UQCRFS1	0	0.4
CRYZL1	0	0.4
FKBP4	0	0.4
ABRACL	0	0.4
NQO2	0	0.4
DDX19A	0.02	0.4
COX6B1	0	0.4
DNTTIP2	0	0.4
METTL3	0	0.4
ANKMY2	0.01	0.4
TRMT5	0	0.4
LARP7	0	0.4
RPS28	0	0.4
TXNRD1	0	0.4
AHNAK	0	0.4
TAF15	0	0.4
HEBP1	0	0.4
TCEA1	0	0.4
CHMP4B	0	0.4
VIM	0	0.4
SCPEP1	0	0.4
SLAIN2	0	0.4
NAP1L4	0	0.4
PEF1	0	0.4
COPS4	0	0.4
EEFSEC	0.04	0.4
CAVIN1	0	0.4
CTH	0	0.4
TXNL1	0	0.4
GYS1	0	0.4
MICALL1	0	0.4
RPS12	0	0.4
IKBKG	0	0.4
GPX1	0	0.4
RUVBL2	0	0.4
GIGYF2	0	0.4
MRPL49	0	0.4
APP	0.01	0.4
RNF181	0.01	0.4
VCP	0	0.4
G3BP2	0	0.4
MCRIP1	0	0.4
ATP5F1B	0	0.4
CASP6	0	0.4
CUTA	0	0.4
ANKS1A	0	0.4
GMPPA	0	0.4
PRKAR1A	0	0.4
PRPF3	0	0.4
NAGA	0.01	0.4
AHDC1	0.05	0.4
CIAPIN1	0	0.4
PPP2R1B	0	0.4
APIP	0	0.4
ARL3	0	0.4
POLE3	0	0.4
REXO2	0	0.4
CDK5RAP3	0	0.4
TIAL1	0	0.4
PDHX	0	0.4
CDC123	0.01	0.4
ETFB	0	0.4
HNRNPH3	0	0.4
MED17	0.01	0.4
LMCD1	0	0.4
SH3GLB1	0	0.4
BSDC1	0	0.4
ITGA5	0	0.4
BCCIP	0	0.4
BRAF	0.01	0.4
MRPL40	0	0.4
PAPSS1	0	0.4
PHPT1	0	0.4
RBBP4	0	0.4
HSPD1	0	0.4
NIT2	0	0.4
NOP53	0	0.4
SUPT5H	0	0.4
NR2C2AP	0.03	0.4
RANBP1	0	0.4
MAPRE1	0	0.4
RGCC	0	0.4
SNX5	0.01	0.4
ARMC6	0	0.4
DCTN2	0	0.4
NAA10	0	0.4
MORC3	0.01	0.4
CLNS1A	0	0.4
CDC37	0	0.4
QKI	0	0.4
SRP72	0	0.4
SPAG7	0.01	0.4
SETD7	0	0.4
UBE2G2	0	0.4
SUGT1	0	0.4
SNAP29	0	0.4
FKBP3	0	0.4
HSPA5	0	0.4
YLPM1	0	0.4
DAG1	0	0.4
THRAP3	0	0.4
COA6	0.01	0.4
RPS14	0	0.4
COPS7B	0	0.4
ASH2L	0	0.4
TPM3	0	0.4
MEAK7	0	0.4
PPIH	0	0.4
YWHAE	0	0.4
STMN2	0.02	0.4
INTS13	0	0.4
CDKN2C	0	0.4
MPHOSPH10	0	0.4
FXN	0	0.4
PITRM1	0	0.4
COMMD1	0.04	0.4
HSPE1	0	0.4
SF3A1	0	0.4
CHCHD4	0	0.4
TPM1	0	0.4
ZCCHC8	0	0.4
HSPB11	0	0.4
TRADD	0	0.4
PBDC1	0	0.4
ENY2	0	0.4
PCMT1	0	0.4
RAVER1	0	0.4
HMBS	0	0.4
FMR1	0	0.4
SGTA	0	0.4
TPX2	0	0.4
FHL3	0	0.4
SEPTIN5	0.01	0.4
PDLIM2	0.01	0.4
PAFAH1B2	0	0.4
SUCLG1	0	0.4
RPLP1	0	0.4
RPS27A	0	0.4
AIP	0	0.4
GPKOW	0	0.4
WDR76	0	0.4
GSN	0	0.4
ATPAF2	0.04	0.4
DNAJA1	0	0.4
ZC3HC1	0	0.4
ARFIP1	0	0.4
DNM1	0	0.4
STRN3	0	0.4
ENO2	0	0.4
LRP1	0	0.4
KPNA7	0.02	0.4
NUBP1	0	0.4
KRR1	0	0.4
NKRF	0.01	0.3
SF3A2	0	0.3
CHERP	0	0.3
ATP5F1D	0	0.3
MAP3K20	0.05	0.3
CRTAP	0	0.3
ATPAF1	0	0.3
DHPS	0	0.3
PCBP3	0	0.3
EIF3G	0	0.3
RPA3	0	0.3
SRPK1	0.01	0.3
PLOD1	0	0.3
SAR1B	0	0.3
GTF2F1	0	0.3
RPL14	0	0.3
ABI1	0	0.3
PEX19	0	0.3
SARS1	0	0.3
PABPN1	0	0.3
SNRNP70	0	0.3
STAMBP	0	0.3
C11orf98	0.01	0.3
GRSF1	0	0.3
PSAP	0	0.3
LUC7L2	0	0.3
BTF3	0	0.3
HTRA2	0	0.3
CRTC1	0.01	0.3
HDGF	0	0.3
ACAA1	0	0.3
SUCLA2	0	0.3
MRPL50	0	0.3
SH3GLB2	0	0.3
PRPF40A	0	0.3
CD99	0.02	0.3
SH3BGRL2	0.01	0.3
UBE2C	0	0.3
ZNF622	0.01	0.3
SF3A3	0	0.3
HNRNPA2B1	0	0.3
SKP1	0	0.3
MICOS13	0.01	0.3
PDP1	0.01	0.3
NAPA	0	0.3
PHLDB1	0	0.3
NASP	0	0.3
PDCD6IP	0	0.3
CHMP4A	0	0.3
EXOC7	0	0.3
UBE2E3	0.01	0.3
SMAP	0.02	0.3
PCYT1A	0	0.3
WRNIP1	0	0.3
CTTNBP2NL	0	0.3
MSN	0	0.3
MCCC1	0.01	0.3
UBQLN2	0	0.3
NRBF2	0.01	0.3
SAR1A	0	0.3
MED4	0.01	0.3
SIRT1	0.01	0.3
GEMIN6	0.04	0.3
SSB	0	0.3
GTPBP1	0	0.3
RPRD1B	0	0.3
HSPA9	0	0.3
RPL21	0	0.3
NUDC	0	0.3
PAWR	0	0.3
NDUFA5	0	0.3
ACTN1	0	0.3
MRPL46	0	0.3
PAAF1	0	0.3
PPT1	0	0.3
AKR1A1	0	0.3
TJAP1	0	0.3
HSDL2	0	0.3
HSP90AA4P	0.04	0.3
SPRYD4	0.04	0.3
ARL2	0	0.3
PGP	0.01	0.3
ARMC1	0.04	0.3
HSPA8	0	0.3
ARHGAP31	0.04	0.3
PCYT2	0	0.3
PWP1	0	0.3
HEXA	0	0.3
ZC3H14	0	0.3
RPS6	0	0.3
NFU1	0	0.3
GUF1	0.04	0.3
MDH2	0	0.3
RNF31	0.03	0.3
TIMM8A	0	0.3
RPS29	0	0.3
ADRM1	0	0.3
CDK5	0	0.3
TBCB	0	0.3
PSMD4	0	0.3
SPTB	0.01	0.3
NELFE	0	0.3
MASTL	0.01	0.3
GLRX5	0.01	0.3
FHL1	0	0.3
NDUFAF8	0.03	0.3
KPNA6	0	0.3
TEX2	0	0.3
SEPHS1	0	0.3
MAPRE3	0	0.3
OS9	0	0.3
CLTB	0	0.3
CELF1	0	0.3
FKBP15	0	0.3
GORASP2	0	0.3
USP5	0	0.3
NPLOC4	0	0.3
N6AMT1	0	0.3
ENSA	0.02	0.3
C7orf50	0	0.3
DAZAP1	0	0.3
POLR2I	0.01	0.3
MINPP1	0	0.3
LRCH1	0.02	0.3
SUPT4H1	0.03	0.3
ZC3HAV1L	0	0.3
PDLIM7	0	0.3
WBP4	0.04	0.3
EIF4A1	0	0.3
NAXE	0	0.3
CAPRIN1	0	0.3
MAPK14	0	0.3
RNGTT	0	0.3
PRKCA	0	0.3
PPP1R3D	0	0.3
CHCHD2	0	0.3
CDK6	0.01	0.3
TKT	0	0.3
FH	0	0.3
HSPA4	0	0.3
HNRNPAB	0	0.3
ALCAM	0.02	0.3
TNC	0	0.3
RIN1	0.01	0.3
CNBP	0	0.3
ERO1A	0	0.3
PDHB	0	0.3
S100A4	0	0.3
YWHAG	0	0.3
RING1	0.04	0.3
DDT	0.02	0.3
SPAG5	0	0.3
HSP90AB2P	0	0.3
KLC2	0	0.3
GSPT1	0	0.3
MAN2B1	0	0.3
HINT2	0	0.3
CPSF6	0	0.3
LZIC	0	0.3
CHORDC1	0	0.3
PSMC6	0	0.3
RBM27	0.01	0.3
SNRPE	0.01	0.3
GSPT2	0	0.3
RBM28	0	0.3
PPP2CA	0.01	0.3
NCOA5	0	0.3
SPATS2L	0.02	0.3
MPST	0	0.3
ACTG2	0.02	0.3
RSL1D1	0	0.3
HNRNPM	0	0.3
CLPB	0	0.3
DNAJC17	0.01	0.3
CRYBG1	0	0.3
DUSP12	0	0.3
NTAQ1	0.02	0.3
NDRG1	0	0.3
RPS24	0	0.3
GFPT2	0.01	0.3
GRHPR	0	0.3
RRP9	0	0.3
CCDC50	0.01	0.3
NCK1	0	0.3
CTSB	0	0.3
SNX3	0	0.3
TRIP11	0	0.3
RBM5	0.01	0.3
ASAH1	0	0.3
PPM1F	0	0.3
PASK	0.05	0.3
ANKRD17	0	0.3
NECAP2	0	0.3
NAPG	0	0.3
EEF1G	0	0.3
NOL10	0.01	0.3
ERC1	0	0.3
TPR	0	0.3
PPP5C	0	0.3
GSDME	0.05	0.3
TATDN1	0	0.3
THTPA	0	0.3
PPP1R18	0	0.3
DNAJC7	0	0.3
DYNC1LI2	0	0.3
IRGQ	0	0.3
SPTAN1	0	0.3
SMPD1	0	0.3
TRA2B	0	0.3
NOL4L	0.01	0.3
POLR2C	0	0.3
HNRNPC	0	0.3
AAMDC	0	0.3
PEX5	0.01	0.3
STRN4	0	0.3
SEC13	0	0.3
UBE2V1	0	0.3
CSRP2	0	0.3
EIF4A2	0	0.3
GCDH	0	0.3
FKBP5	0.01	0.3
IDH3A	0	0.3
TOP2A	0	0.3
URM1	0	0.3
NUP54	0	0.3
PM20D2	0.01	0.3
FXR2	0.01	0.3
NECAP1	0	0.3
HSP90AB1	0	0.3
THUMPD1	0	0.3
GPSM1	0	0.3
RABL6	0	0.3
DNASE2	0.02	0.3
AMPD2	0	0.3
MZT2B	0.04	0.3
HPS6	0.05	0.3
RNF40	0.01	0.3
MAP3K7	0	0.3
UQCRB	0	0.3
DLD	0	0.3
REPS1	0	0.3
DNAJC3	0	0.3
NOL3	0	0.3
SRPK2	0	0.3
ARF1	0	0.3
WDHD1	0.03	0.3
MYCBP	0	0.3
CCT5	0	0.3
NUDCD3	0	0.3
HSPH1	0	0.3
SHC1	0	0.3
WASF2	0	0.3
LSM4	0	0.3
SET	0.03	0.3
SNRPD1	0	0.3
APOL2	0	0.3
BRK1	0.01	0.3
DYNC1LI1	0	0.3
PCK2	0	0.3
VPS4A	0	0.3
PGAM1	0	0.3
PURA	0	0.3
ADAR	0.01	0.3
SRP14	0	0.3
SHCBP1	0.01	0.3
NACA	0	0.3
CDKN2A	0	0.3
STK26	0.01	0.3
SRSF6	0	0.3
AFAP1	0	0.3
TOM1L1	0	0.3
MAGED1	0.05	0.3
ANP32E	0	0.3
FAU	0	0.3
VASN	0	0.3
PPP1CA	0	0.3
VPS25	0.02	0.3
ZC3HAV1	0.01	0.3
OTUD6B	0.03	-0.3
OSBPL9	0	-0.3
BUB3	0	-0.3
NELFCD	0	-0.3
IPO4	0.02	-0.3
SLC35F6	0.02	-0.3
RRM1	0	-0.3
SMAD4	0.01	-0.3
SMU1	0	-0.3
MCM3	0	-0.3
AARS1	0	-0.3
CIRBP	0	-0.3
MMS19	0.02	-0.3
TRAPPC1	0	-0.3
ALB	0.02	-0.3
PEPD	0.01	-0.3
CREB1	0.03	-0.3
PKN2	0.01	-0.3
DOCK1	0	-0.3
CFAP20	0.01	-0.3
SLC35A4	0.01	-0.3
LSM14A	0	-0.3
SEPTIN10	0.01	-0.3
MCM2	0	-0.3
RCL1	0	-0.3
PSMA1	0	-0.3
NDUFS5	0.05	-0.3
ABCF1	0	-0.3
IAH1	0	-0.3
COA7	0	-0.3
NAA15	0	-0.3
PDCD11	0	-0.3
DST	0.03	-0.3
EYA3	0.02	-0.3
RACK1	0	-0.3
TERF2IP	0.01	-0.3
VPS35	0	-0.3
ACADM	0	-0.3
MVD	0	-0.3
NCS1	0.02	-0.3
PTBP3	0	-0.3
RFC2	0.01	-0.3
CKAP4	0	-0.3
EIF3C	0.01	-0.3
WASHC4	0.02	-0.3
TRMT61A	0.03	-0.3
ACAT2	0	-0.3
MCMBP	0.01	-0.3
PIK3R4	0	-0.3
TRIP12	0	-0.3
NELFB	0.01	-0.3
API5	0	-0.3
DOCK7	0.01	-0.3
EXOSC7	0	-0.3
DHX57	0.01	-0.3
ISOC1	0	-0.3
HDAC3	0.04	-0.3
EPB41	0.01	-0.3
TWF2	0	-0.3
ANKLE2	0	-0.3
LSM6	0	-0.3
NHLRC2	0.02	-0.3
RO60	0	-0.3
EXOSC5	0.01	-0.3
EEF2	0	-0.3
DHX9	0	-0.3
OSBPL11	0.01	-0.3
WDR43	0	-0.3
NUDT1	0	-0.3
NRAS	0.01	-0.3
POLDIP2	0.01	-0.3
PTK2	0.04	-0.3
ETFDH	0.02	-0.3
GUSB	0	-0.3
CADM1	0	-0.3
PDE12	0.01	-0.3
TRMT1L	0	-0.3
CHUK	0.03	-0.3
WDR41	0.05	-0.3
COX7A2	0	-0.3
NFYC	0	-0.3
RPS15A	0	-0.3
PLEKHA5	0	-0.3
KIF15	0.01	-0.3
GSR	0	-0.3
FAM83D	0.03	-0.3
GTF2H1	0.05	-0.3
PGD	0	-0.3
TAB2	0.04	-0.3
NTMT1	0	-0.3
TIPRL	0	-0.3
PSMD3	0	-0.3
MTA2	0	-0.3
RANBP6	0.03	-0.3
GRK2	0.02	-0.3
ARAF	0	-0.3
GLYR1	0	-0.3
CRAT	0.05	-0.3
PRMT3	0	-0.3
DHX30	0.03	-0.3
WDR47	0.01	-0.3
BAG5	0	-0.3
DNAJC16	0.02	-0.3
PDPR	0.01	-0.3
AASS	0.01	-0.3
DDX24	0	-0.3
PRPS2	0	-0.3
MEMO1	0	-0.3
PDCD10	0	-0.3
GABPA	0.01	-0.3
TPP2	0	-0.3
ELF1	0.01	-0.3
NIF3L1	0	-0.3
SPEN	0.03	-0.3
FBLL1	0	-0.3
OTULIN	0	-0.3
GMPPB	0	-0.3
MED6	0.05	-0.3
FAM120A	0	-0.3
EPPK1	0.05	-0.3
L2HGDH	0	-0.3
PTBP1	0	-0.3
PELP1	0.01	-0.3
BZW2	0	-0.3
PRXL2B	0.02	-0.3
KIFAP3	0.03	-0.3
POLR2E	0	-0.3
NDUFS2	0	-0.3
PDXP	0	-0.3
DPP3	0	-0.3
PLRG1	0	-0.3
YKT6	0	-0.3
AKT1	0	-0.3
EIF2D	0.03	-0.3
THOC6	0.02	-0.3
DRG1	0	-0.3
WAPL	0.01	-0.3
TMEM70	0.05	-0.3
ARPC3	0	-0.3
ROCK2	0	-0.3
RFC5	0	-0.3
DKC1	0	-0.3
RPS10	0	-0.3
SF3B6	0	-0.3
PKN1	0.01	-0.3
PHB2	0	-0.3
AIFM1	0	-0.3
ASNS	0	-0.3
CDC42BPB	0.01	-0.3
KYAT3	0	-0.3
BUD31	0	-0.3
PSMB3	0	-0.3
SAMD11	0	-0.3
EFHD2	0	-0.3
NDUFA12	0.01	-0.3
HECTD1	0.01	-0.3
LRRC57	0	-0.3
CACNA2D1	0.04	-0.3
POLR2A	0	-0.3
TCERG1	0	-0.3
PLAA	0	-0.3
P3H3	0.01	-0.3
RGS12	0.01	-0.3
CTBP2	0	-0.3
IRAK1	0.01	-0.3
ACAD9	0	-0.3
RPS16	0	-0.3
ELOA	0	-0.3
FARP2	0.01	-0.3
BZW1	0	-0.3
UGGT1	0	-0.3
LAS1L	0	-0.3
ABLIM1	0	-0.3
AP1M1	0	-0.3
FAF1	0	-0.3
SLC25A10	0	-0.3
POLR3C	0	-0.3
PRKCI	0	-0.3
PHF20	0.03	-0.3
CPSF1	0.01	-0.3
VAC14	0.02	-0.3
RPL19	0	-0.3
NOP10	0.01	-0.3
SNX8	0.01	-0.3
ATP5F1C	0	-0.3
RPL7L1	0	-0.3
KIF3A	0	-0.3
EMG1	0	-0.3
CDKN2AIP	0.01	-0.3
WDR6	0.04	-0.3
NDUFA6	0	-0.3
PBRM1	0	-0.3
EPRS1	0	-0.3
IRF3	0.02	-0.3
MARCKS	0	-0.3
LLGL1	0	-0.3
GANAB	0	-0.3
NIBAN2	0	-0.3
GATAD2B	0	-0.3
LYPLA1	0	-0.3
EEF1AKNMT	0	-0.4
METTL1	0	-0.4
ACACA	0	-0.4
STAG1	0	-0.4
EPS8	0.03	-0.4
CS	0	-0.4
MRPL13	0	-0.4
MCM3AP	0.04	-0.4
CKAP5	0	-0.4
RAN	0	-0.4
CPNE3	0	-0.4
PRPF6	0	-0.4
RRP12	0	-0.4
USP19	0.02	-0.4
MRPS23	0	-0.4
CBX8	0	-0.4
RSU1	0	-0.4
ZWILCH	0.02	-0.4
CLASP2	0.01	-0.4
ORC3	0	-0.4
DDX5	0	-0.4
ALDH4A1	0	-0.4
RPS9	0	-0.4
NIPSNAP1	0	-0.4
EIF5A	0	-0.4
PPP6R3	0	-0.4
PTGES2	0	-0.4
ABHD14B	0.03	-0.4
EPDR1	0	-0.4
ANXA7	0	-0.4
SLC25A5	0	-0.4
MCAM	0	-0.4
GTF3C2	0	-0.4
LUZP1	0	-0.4
VARS1	0	-0.4
RNF2	0.02	-0.4
UBE2E1	0.01	-0.4
STAT3	0	-0.4
METAP2	0.04	-0.4
UPF2	0.01	-0.4
TBC1D13	0	-0.4
NPEPPS	0	-0.4
ASF1B	0	-0.4
POLRMT	0.04	-0.4
NOTUM	0	-0.4
MAP1S	0	-0.4
M6PR	0	-0.4
GTF2I	0	-0.4
PARVA	0	-0.4
GPD2	0	-0.4
RPL18	0	-0.4
FPGT	0	-0.4
AGL	0	-0.4
EIF4G2	0	-0.4
NAA20	0	-0.4
MCM5	0	-0.4
MAD2L1	0	-0.4
SYNGR2	0	-0.4
CUL4B	0.01	-0.4
MCM6	0	-0.4
AIMP2	0	-0.4
WDR3	0	-0.4
TXLNG	0	-0.4
DAB2	0.02	-0.4
ELP1	0	-0.4
COL18A1	0	-0.4
RER1	0.02	-0.4
FDX1	0.01	-0.4
HSD17B4	0	-0.4
YES1	0	-0.4
DTNA	0.01	-0.4
GOLGB1	0	-0.4
PPP2R2A	0.01	-0.4
MIA3	0	-0.4
SMIM20	0	-0.4
ERBIN	0	-0.4
DCTN6	0	-0.4
TSN	0	-0.4
NEK9	0.01	-0.4
MRPL14	0	-0.4
EHD4	0	-0.4
CUL1	0	-0.4
MYCBP2	0.03	-0.4
MGAT1	0.01	-0.4
EXOC6B	0	-0.4
PPP1CC	0	-0.4
EIF4E2	0	-0.4
KPNB1	0	-0.4
RCC2	0	-0.4
MIOS	0	-0.4
XRN2	0	-0.4
TRIP13	0	-0.4
SND1	0	-0.4
PSMG2	0	-0.4
PPP6C	0	-0.4
DNMT1	0	-0.4
PLA2G4A	0	-0.4
DYNLRB1	0	-0.4
MRPS2	0.01	-0.4
EIF4G3	0	-0.4
APRT	0	-0.4
ARID1A	0	-0.4
DPM1	0	-0.4
CD320	0	-0.4
ARID1B	0.05	-0.4
NOC2L	0	-0.4
GTF2F2	0	-0.4
FAH	0	-0.4
COG2	0.01	-0.4
ARF6	0	-0.4
LRWD1	0	-0.4
FSCN1	0	-0.4
ATG7	0.03	-0.4
PRPSAP1	0	-0.4
TSC2	0.02	-0.4
SMARCD1	0.01	-0.4
TSPO	0	-0.4
CCAR2	0	-0.4
AIMP1	0	-0.4
SDR39U1	0.01	-0.4
SF3B3	0	-0.4
PRORP	0.03	-0.4
PPOX	0.05	-0.4
NTPCR	0	-0.4
CNOT9	0	-0.4
GEMIN5	0	-0.4
VPS13A	0	-0.4
WDR4	0	-0.4
CNRIP1	0	-0.4
TBCD	0	-0.4
RFC4	0	-0.4
MRPL21	0.01	-0.4
CAD	0	-0.4
BRD4	0	-0.4
COMT	0	-0.4
RHOC	0	-0.4
SMARCA5	0	-0.4
SCAI	0	-0.4
ZC3H11A	0.04	-0.4
SMC2	0	-0.4
LACTB	0	-0.4
ATG5	0	-0.4
NADK2	0	-0.4
NOP9	0	-0.4
MAK16	0.01	-0.4
RPS25	0	-0.4
PAK1IP1	0.02	-0.4
CSTF1	0	-0.4
MCM7	0	-0.4
GOSR2	0	-0.4
NME3	0.02	-0.4
GALNT7	0.01	-0.4
MAP7D1	0	-0.4
RAB23	0	-0.4
VPS51	0.01	-0.4
NUP107	0	-0.4
TUBGCP3	0.01	-0.4
RPS6KA3	0	-0.4
ORC4	0	-0.4
KDM1B	0	-0.4
CISD1	0	-0.4
NLE1	0.01	-0.4
TIMELESS	0.01	-0.4
RPL35A	0	-0.4
MYH9	0	-0.4
LONP2	0.01	-0.4
MAPKAPK2	0	-0.4
CRNKL1	0	-0.4
SMARCC1	0	-0.4
SMC4	0	-0.4
NAA25	0	-0.4
COPA	0	-0.5
PAOX	0.02	-0.5
COLGALT2	0.01	-0.5
NEDD8	0	-0.5
SLFN11	0.03	-0.5
FLYWCH2	0	-0.5
RHOA	0.02	-0.5
COPB1	0	-0.5
MTO1	0.01	-0.5
EIF3A	0	-0.5
GOT2	0	-0.5
PRPF38B	0	-0.5
ATAD1	0	-0.5
RAB3GAP2	0	-0.5
MAP2K4	0	-0.5
RPRML	0.01	-0.5
NOL9	0.01	-0.5
ITGAV	0	-0.5
EIF3E	0	-0.5
PSMB6	0	-0.5
DTYMK	0	-0.5
GNG12	0	-0.5
PPP4R3A	0	-0.5
PGAM5	0	-0.5
NUP153	0	-0.5
TBC1D24	0	-0.5
POLR1A	0	-0.5
PSMC1	0	-0.5
DNAJC13	0	-0.5
RAP1A	0.01	-0.5
TNS3	0.01	-0.5
TELO2	0	-0.5
STK39	0	-0.5
ATXN2	0.01	-0.5
NT5C2	0	-0.5
RAB32	0	-0.5
MTA1	0	-0.5
INTS3	0.01	-0.5
NUP85	0	-0.5
TUBGCP2	0	-0.5
PTCD3	0	-0.5
PRUNE2	0.01	-0.5
ARPC4	0	-0.5
URB1	0	-0.5
SELENOS	0.01	-0.5
LAGE3	0	-0.5
ALG11	0	-0.5
NUDT16L1	0	-0.5
ARL4C	0	-0.5
CLTC	0	-0.5
AP1S1	0	-0.5
HMGN1	0	-0.5
CHST14	0.01	-0.5
ELOVL1	0	-0.5
RPL9	0	-0.5
CNOT10	0	-0.5
PPFIA1	0.01	-0.5
MPZL1	0.01	-0.5
YRDC	0	-0.5
GET4	0	-0.5
RRAGC	0	-0.5
MDC1	0	-0.5
ZNF512	0	-0.5
REX1BD	0.03	-0.5
UBE3A	0	-0.5
SNAP23	0	-0.5
USP28	0.02	-0.5
MRPS27	0	-0.5
RPAP2	0.01	-0.5
DCAF1	0	-0.5
NAE1	0	-0.5
FRYL	0	-0.5
CLUH	0	-0.5
NCAPG2	0.01	-0.5
DHX33	0	-0.5
ACTR10	0	-0.5
UBTF	0	-0.5
RHOG	0	-0.5
ADO	0	-0.5
UBE3C	0	-0.5
FASTKD2	0	-0.5
MYBBP1A	0	-0.5
NUP93	0	-0.5
PSMB2	0	-0.5
RAB13	0	-0.5
CHD1	0	-0.5
WDR1	0	-0.5
NDUFA3	0.02	-0.5
NCEH1	0	-0.5
RNPEP	0	-0.5
PRKAB1	0	-0.5
TARS2	0	-0.5
MMP14	0	-0.5
YARS2	0	-0.5
RHEB	0	-0.5
NCKAP1	0	-0.5
FOXRED1	0.01	-0.5
RELCH	0	-0.5
MYO5A	0	-0.5
GDAP2	0	-0.5
ATP6V1H	0	-0.5
PTP4A2	0	-0.5
XPO5	0	-0.5
XPO4	0	-0.5
RABGAP1	0	-0.5
EP400	0	-0.5
SDC4	0	-0.5
TAF5	0	-0.5
CAMK1	0	-0.5
QARS1	0	-0.5
XRCC6	0	-0.5
CDK9	0	-0.5
FASN	0	-0.5
RCC1	0	-0.5
SH3PXD2B	0	-0.5
SPATS2	0	-0.5
HELLS	0	-0.5
UBE4B	0	-0.5
ZYG11B	0	-0.5
INF2	0	-0.5
GEMIN8	0.01	-0.5
COG1	0.01	-0.5
IQGAP3	0.01	-0.5
TMED2	0	-0.5
SF3B1	0	-0.5
RFC3	0	-0.5
RANBP2	0	-0.5
MYO1C	0	-0.5
APAF1	0	-0.5
ZW10	0	-0.5
SLC7A1	0	-0.5
ILVBL	0	-0.5
LMO7	0	-0.5
TBC1D5	0	-0.5
ZFPL1	0.01	-0.5
TMEM30A	0	-0.5
TMEM126A	0	-0.5
SRPRA	0.02	-0.5
MAVS	0	-0.5
AASDHPPT	0	-0.5
NDUFA4	0	-0.5
ELMO2	0.01	-0.5
PLOD2	0	-0.5
URB2	0.05	-0.5
GTF3C3	0	-0.5
IGF2R	0	-0.5
BAZ1A	0	-0.5
PDS5A	0	-0.5
IPO8	0	-0.5
HMGB2	0	-0.5
AGTRAP	0	-0.6
RAP1B	0	-0.6
TUBB3	0	-0.6
ASCC2	0	-0.6
STAG2	0	-0.6
PRIM1	0	-0.6
MBOAT7	0.02	-0.6
PDS5B	0	-0.6
SCAMP3	0	-0.6
LETM1	0	-0.6
TIMM17B	0	-0.6
RARS1	0	-0.6
PLD3	0	-0.6
BIRC6	0	-0.6
MRPL17	0	-0.6
SLC25A24	0	-0.6
IARS1	0	-0.6
HACE1	0	-0.6
STOM	0	-0.6
KEAP1	0	-0.6
ROMO1	0	-0.6
TBC1D4	0	-0.6
HCCS	0	-0.6
FKBP8	0	-0.6
RPL13A	0	-0.6
INTS2	0	-0.6
SPCS3	0	-0.6
RPL15	0	-0.6
PDK3	0	-0.6
SCYL3	0	-0.6
UBR5	0	-0.6
PPM1E	0	-0.6
REEP5	0	-0.6
DNM3	0	-0.6
ARL1	0	-0.6
GLMP	0	-0.6
HLTF	0	-0.6
MRPL4	0	-0.6
CCN2	0	-0.6
USP32	0	-0.6
GTF3C1	0	-0.6
INPP5J	0	-0.6
CD59	0	-0.6
GNG5	0	-0.6
FHOD1	0	-0.6
TEX10	0	-0.6
RNF123	0	-0.6
NXF1	0	-0.6
FUNDC1	0	-0.6
UQCC1	0	-0.6
BPNT2	0	-0.6
B4GALNT1	0	-0.6
ATP6V1E1	0	-0.6
FLAD1	0	-0.6
C5orf51	0	-0.6
VRK1	0	-0.6
NUDT14	0	-0.6
RPL7	0	-0.6
INTS1	0	-0.6
CCDC124	0	-0.6
ABHD4	0	-0.6
PTGFRN	0	-0.6
SYMPK	0	-0.6
PAPOLA	0	-0.6
MORF4L2	0.04	-0.6
MRI1	0	-0.6
NRDC	0	-0.6
GSTCD	0.02	-0.6
PPP3CA	0	-0.6
TAP2	0	-0.6
EIF5B	0	-0.6
TRRAP	0	-0.6
GAPVD1	0	-0.6
NDUFAF7	0	-0.6
GTF3C4	0	-0.6
MRPL20	0	-0.6
CYB5A	0	-0.6
GATAD2A	0	-0.6
ECPAS	0	-0.6
FAM160B1	0	-0.6
SMC6	0	-0.6
VIRMA	0	-0.6
STON2	0	-0.6
UEVLD	0.01	-0.6
NUP155	0	-0.6
TMEM14C	0	-0.6
ANXA4	0	-0.6
TBC1D10B	0	-0.6
PPP2R5C	0	-0.6
H3-2	0	-0.6
TAP1	0	-0.6
MED24	0.02	-0.6
CAMK2D	0	-0.6
NOL6	0	-0.6
GGT7	0	-0.6
TNPO1	0	-0.6
VTN	0	-0.6
MYOF	0	-0.6
PHC2	0	-0.6
RABGAP1L	0	-0.6
MYH10	0	-0.6
FDPS	0	-0.6
WASHC5	0	-0.6
XRN1	0	-0.6
MARS2	0	-0.6
ASB3	0	-0.6
IQGAP2	0	-0.6
PIGT	0	-0.6
CNIH4	0	-0.6
USP24	0	-0.6
NDUFB7	0	-0.6
ASCC3	0	-0.6
NT5DC2	0	-0.6
MRPS17	0	-0.6
RTN4	0	-0.6
AQR	0	-0.6
ORC5	0.01	-0.7
ABCB7	0	-0.7
USP39	0	-0.7
IPO5	0	-0.7
CYB5R1	0	-0.7
LAMTOR1	0	-0.7
NEMF	0	-0.7
DNAJC11	0	-0.7
TBK1	0	-0.7
CHMP6	0	-0.7
NDUFB9	0	-0.7
USP48	0	-0.7
TOMM7	0	-0.7
AHCTF1	0	-0.7
GPI	0	-0.7
GLMN	0	-0.7
AK5	0	-0.7
BCL2L13	0	-0.7
LRBA	0	-0.7
POLR2B	0	-0.7
AAAS	0	-0.7
UBXN4	0	-0.7
NDUFS7	0	-0.7
ELP3	0	-0.7
CEP78	0	-0.7
HAUS5	0	-0.7
HECW2	0	-0.7
TBC1D1	0	-0.7
RXRB	0	-0.7
PRKACA	0	-0.7
EIF3L	0	-0.7
GOLM1	0	-0.7
ATP5PO	0	-0.7
MGST3	0	-0.7
YY1	0	-0.7
SMARCA1	0	-0.7
ULBP2	0	-0.7
ITGA1	0	-0.7
TNPO3	0	-0.7
RAB31	0	-0.7
RAB6A	0	-0.7
CSE1L	0	-0.7
IPO9	0	-0.7
RPAP1	0	-0.7
STIM1	0	-0.7
KDM2A	0	-0.7
ITGB5	0	-0.7
LNPK	0	-0.7
OGA	0	-0.7
PTRH2	0	-0.7
ERMP1	0	-0.7
ATG9A	0	-0.7
PSMB5	0	-0.7
MRC2	0	-0.7
RWDD3	0	-0.7
CDIPT	0	-0.7
RAB34	0	-0.7
TOR1AIP1	0	-0.7
CYFIP1	0	-0.7
NUP188	0	-0.7
EMC4	0.01	-0.7
LMNB2	0	-0.7
TMEM11	0	-0.7
TTC37	0	-0.7
MED23	0	-0.7
MAN2A1	0	-0.7
XPO7	0	-0.7
RUNX3	0	-0.7
TUBA1C	0	-0.7
FLOT2	0	-0.7
PPP1R10	0	-0.7
CYRIB	0	-0.7
KIF4A	0	-0.7
BSG	0	-0.7
RAB11B	0	-0.7
RAB5C	0	-0.7
MARCHF5	0	-0.7
NRF1	0	-0.7
GNA11	0	-0.7
ITGB1	0	-0.7
MRPS34	0	-0.7
TMPO	0	-0.7
TMEM106B	0	-0.7
EGFR	0	-0.7
MTOR	0	-0.7
SYNE2	0	-0.7
GLIPR2	0	-0.7
TFAM	0	-0.7
ATP6AP1	0	-0.7
IPO7	0	-0.7
FLOT1	0	-0.7
TMED7	0	-0.7
SNRNP200	0	-0.7
NUP160	0	-0.7
ZNF638	0	-0.7
RTN3	0	-0.7
HTT	0	-0.7
SMG9	0	-0.7
EMC7	0	-0.8
CORO1A	0	-0.8
NDUFA9	0	-0.8
LRRC1	0	-0.8
ARPC1A	0	-0.8
FAM162A	0	-0.8
PLS3	0	-0.8
TXNDC16	0	-0.8
GEMIN4	0	-0.8
CLGN	0	-0.8
GBF1	0	-0.8
ADPGK	0	-0.8
NF1	0	-0.8
CCN1	0	-0.8
MED14	0	-0.8
GNAQ	0	-0.8
RPS5	0	-0.8
TOX4	0	-0.8
UQCR10	0	-0.8
GLT8D1	0	-0.8
RMDN3	0	-0.8
FANCI	0	-0.8
MAGED2	0	-0.8
FIS1	0	-0.8
INTS6	0	-0.8
SELENOF	0	-0.8
LRRC59	0	-0.8
SERBP1	0	-0.8
FARP1	0	-0.8
RAB35	0	-0.8
CD151	0	-0.8
DHX36	0	-0.8
NUDT19	0	-0.8
PON2	0	-0.8
GLG1	0	-0.8
PI4K2A	0	-0.8
TMEM192	0	-0.8
VPS13C	0	-0.8
H2AC21	0	-0.8
DYM	0	-0.8
PEX14	0	-0.8
TMED5	0	-0.8
SLC25A13	0	-0.8
NCAPD3	0	-0.8
NDUFA11	0	-0.8
DPYSL5	0	-0.8
DNAJC9	0	-0.8
TYMS	0	-0.8
APOO	0	-0.8
SLC38A10	0	-0.8
PTAR1	0	-0.8
ENDOG	0	-0.8
ARMCX3	0	-0.8
SPTLC1	0	-0.8
HMGCS1	0	-0.8
CD9	0	-0.8
SLC25A6	0	-0.8
VAMP7	0	-0.8
LNPEP	0	-0.8
SARNP	0	-0.8
TGOLN2	0	-0.8
SEC61B	0	-0.8
AGAP3	0	-0.8
CYFIP2	0	-0.8
RAB18	0	-0.8
ACSL1	0	-0.8
XPO1	0	-0.8
CTNNB1	0	-0.8
ADAM10	0	-0.8
AGK	0	-0.8
HAT1	0	-0.8
GCN1	0	-0.8
SLC4A7	0	-0.8
GNG2	0	-0.8
AGTPBP1	0	-0.8
UTP20	0	-0.8
GNAI2	0	-0.8
PIP4P1	0	-0.8
DDRGK1	0	-0.8
GPNMB	0	-0.8
STRIP1	0	-0.8
HMOX1	0	-0.8
GNAS	0	-0.8
LGMN	0	-0.8
PTPN1	0	-0.8
MFN1	0	-0.8
CPT1A	0	-0.8
ASB6	0	-0.9
ALDH3A2	0	-0.9
AACS	0	-0.9
GNAI3	0	-0.9
FAF2	0	-0.9
MYO1B	0	-0.9
NAA35	0	-0.9
NCDN	0	-0.9
TRAPPC5	0	-0.9
SLC25A1	0	-0.9
MPV17	0	-0.9
RRAS2	0	-0.9
EMC1	0	-0.9
MPDU1	0	-0.9
CXADR	0	-0.9
SOAT1	0	-0.9
SYPL1	0	-0.9
XPOT	0	-0.9
EMC3	0	-0.9
LCLAT1	0	-0.9
MYH14	0	-0.9
KDELR1	0	-0.9
CDKAL1	0	-0.9
SCCPDH	0	-0.9
IKBKB	0	-0.9
RPS18	0	-0.9
QTRT2	0	-0.9
USP9X	0	-0.9
XAB2	0	-0.9
TMX3	0	-0.9
APOOL	0	-0.9
TOMM70	0	-0.9
RP2	0	-0.9
NCAPG	0	-0.9
BCAP31	0	-0.9
EPHX1	0	-0.9
LAMP1	0	-0.9
RAP2A	0	-0.9
TRAPPC9	0	-0.9
ITPRID2	0	-0.9
CCDC47	0	-0.9
NCAPD2	0	-0.9
CD63	0	-0.9
SEL1L	0	-0.9
F5	0	-0.9
EML4	0	-0.9
APMAP	0	-0.9
ARL6IP1	0	-0.9
HMGN3	0	-0.9
LBR	0	-0.9
TAPBP	0	-0.9
RAB1A	0	-0.9
VAPB	0	-0.9
RALA	0	-0.9
HUWE1	0	-0.9
SCARB2	0	-0.9
OCIAD1	0	-1
VDAC2	0	-1
INTS5	0	-1
GJA1	0	-1
CRIP2	0	-1
RAB2A	0	-1
ATL1	0	-1
GOLT1B	0	-1
RHOT2	0	-1
STX16	0	-1
CD70	0	-1
[truncated: 279 more rows]

## Sheet: 175 DE Proteins
Protein	p.limma.adjust	Log2 fold.change
TAGLN	0	3
SPANXB1	0	2.6
MYL9	0	2.4
ACTG2	0	2.1
LGALS1	0	2
GSDMD	0	1.9
CDK2AP1	0	1.8
RBM3	0	1.7
B2M	0	1.6
TXNIP	0	1.6
CTSL	0	1.6
IGF2BP1	0	1.6
COL5A1	0	1.6
COL5A2	0	1.5
MID1	0	1.5
HSPB8	0	1.5
LCP1	0	1.5
GFUS	0	1.5
COL12A1	0	1.5
FKBP14	0	1.4
PCOLCE	0	1.4
CSRP1	0	1.4
LRPAP1	0	1.4
SNX33	0	1.4
SDHAF2	0	1.4
CD44	0	1.4
SIL1	0	1.4
NEXN	0	1.3
P4HA1	0	1.3
PPIC	0	1.3
SH3BGRL2	0	1.3
NT5C	0	1.3
TPM1	0	1.3
FKBP7	0	1.3
PDLIM3	0	1.3
CD99	0	1.2
RCN1	0	1.2
TPT1	0	1.2
CALU	0	1.2
LRRC15	0	1.2
FSTL1	0	1.2
LAMC1	0	1.1
TGFB1I1	0	1.1
GBP2	0	1.1
WIPF2	0	1.1
HINT1	0	1.1
ARHGAP12	0	1.1
MTPN	0	1.1
MESD	0	1.1
P4HA2	0	1.1
PGM2L1	0	1.1
KCMF1	0	1.1
TXNDC5	0	1.1
POFUT2	0	1
TPM2	0	1
PLOD1	0	1
CCT8	0	1
CALD1	0	1
LASP1	0	1
SH3BGRL	0	1
TUBB2A	0	1
BAG3	0	1
ANXA1	0	1
PDLIM1	0	1
RCN2	0	1
ERP44	0	1
S100A11	0	1
NPM3	0	1
POLG2	0	1
FAM114A1	0	1
MANF	0	1
PTGR1	0	1
CNN3	0	1
SF3B5	0	1
HSP90AB4P	0	1
SDSL	0	1
MAGEB2	0	1
NPC2	0	1
TAGLN2	0	1
EIF4H	0	1
MYL12A	0	1
NTM	0	1
CNN2	0	1
NANS	0	0.9
XPNPEP3	0	0.9
TATDN1	0	0.9
HSP90AA1	0	0.9
PEA15	0	0.9
CCT6A	0	0.9
COL6A2	0	0.9
CRABP2	0	0.9
ALDH18A1	0	0.9
PIR	0	0.9
CCT5	0	0.9
FSCN1	0	0.9
TOP2B	0	0.9
COMMD8	0	0.9
UCHL1	0	0.9
MCFD2	0	0.9
FKBP1A	0	0.9
CDK6	0	0.9
RPE	0	0.9
HNRNPDL	0	0.9
HSBP1	0	0.9
DDAH2	0	0.9
ALDH1L2	0	0.9
CYHR1	0	0.9
SNRPC	0	0.9
FKBP10	0	0.9
TTC33	0	0.9
RBBP7	0	0.9
MXRA7	0	0.9
CCT3	0	0.9
PTS	0	0.8
PLIN3	0	0.8
PDLIM7	0	0.8
UBE2L3	0	0.8
HSP90AA4P	0	0.8
SUB1	0	0.8
ANXA5	0	0.8
EPM2AIP1	0	0.8
TONSL	0	0.8
RNPS1	0	0.8
PBXIP1	0	0.8
RIOK2	0	0.8
MAP1LC3A	0	0.8
GPC4	0.01	0.8
MAN2C1	0	0.8
EEF1D	0	0.8
EHD2	0	0.8
ACAA1	0	0.8
RPS15	0	0.8
TPD52L2	0	0.8
PEBP1	0	0.8
PGM1	0	0.8
GLUL	0	0.8
COMMD6	0	0.8
MME	0	0.8
NXN	0	0.8
STIP1	0	0.8
CMC4	0	0.8
LAMB2	0	0.8
EIF1AX	0	0.8
C8orf33	0	0.8
ITGB4	0	0.8
LGALS3	0	0.8
TCP1	0	0.8
SRSF10	0	0.8
DPYSL3	0	0.8
RIC8A	0	0.8
PFDN1	0	0.8
TOM1L2	0	0.8
CALR	0	0.8
RFC1	0	0.8
CUL4B	0	0.8
DCTD	0	0.8
SNX18	0	0.8
CHID1	0	0.8
LPP	0	0.8
NUTF2	0	0.8
CNPY2	0	0.8
DVL2	0	0.8
SUMF2	0	0.8
CRTAP	0	0.8
VBP1	0	0.8
TPI1	0	0.7
LRCH3	0	0.7
P3H1	0	0.7
MYDGF	0	0.7
GUF1	0	0.7
EZR	0	0.7
CKMT1A	0	0.7
CASP8	0	0.7
HEBP2	0	0.7
FMNL3	0	0.7
INA	0	0.7
TKT	0	0.7
PPIG	0	0.7
STUB1	0	0.7
KLC1	0	0.7
GSDME	0	0.7
YBX3	0	0.7
COL6A1	0	0.7
ACTN1	0	0.7
TIMM13	0	0.7
ZNF451	0	0.7
ADRM1	0	0.7
B3GLCT	0.01	0.7
ITGA5	0	0.7
PDCD5	0	0.7
ALCAM	0	0.7
ZYX	0	0.7
HGH1	0	0.7
PPIA	0	0.7
COMMD1	0	0.7
EPAS1	0.03	0.7
ANP32B	0	0.7
PSMG3	0	0.7
RPS29	0	0.7
ALDH1B1	0	0.7
LMCD1	0	0.7
PROCR	0	0.7
CSRP2	0	0.7
ARFGAP1	0	0.7
CSTB	0	0.7
IMPDH2	0	0.7
UNC45A	0	0.7
TXNDC17	0	0.7
EEF1E1	0	0.7
POGLUT3	0	0.7
NMI	0	0.7
MYL6	0	0.7
MIX23	0	0.7
TDRD3	0	0.7
ISG15	0	0.7
RIOK1	0	0.7
UFSP2	0	0.7
PPM1E	0	0.7
SF3B4	0	0.7
SNIP1	0	0.7
HSPA8	0	0.6
PLEC	0	0.6
PTGES3	0	0.6
RPL36A	0	0.6
IQGAP1	0	0.6
LRRC14	0	0.6
CNPY3	0	0.6
ANXA6	0	0.6
PDCD6IP	0	0.6
CASP6	0	0.6
NENF	0	0.6
TES	0	0.6
CCT7	0	0.6
CACYBP	0	0.6
ARPC5	0	0.6
CST3	0	0.6
MAP3K20	0	0.6
PSMD10	0	0.6
LIPA	0	0.6
GBP1	0	0.6
TLE4	0	0.6
UGDH	0	0.6
PDP1	0	0.6
ARPC1A	0	0.6
NPHS2	0	0.6
FAS	0	0.6
TRNT1	0	0.6
NXF3	0	0.6
BANF1	0	0.6
PDLIM4	0	0.6
HSP90AB2P	0	0.6
ITGA3	0	0.6
RPL36AL	0	0.6
PAAF1	0	0.6
UBQLN1	0	0.6
BLVRB	0	0.6
CCT2	0	0.6
DDAH1	0	0.6
UFM1	0	0.6
NTAQ1	0	0.6
ZBED1	0.04	0.6
ACTBL2	0	0.6
PARK7	0	0.6
C1orf52	0	0.6
HSPH1	0	0.6
TOR1AIP2	0	0.6
CTHRC1	0	0.6
PIN1	0	0.6
MRFAP1	0	0.6
PRUNE2	0	0.6
RBM8A	0	0.6
ALDH6A1	0	0.6
TNIK	0.02	0.6
SCRN1	0	0.6
DNAJC21	0	0.6
NFS1	0.02	0.6
C9orf64	0	0.6
HSPE1	0	0.6
PRDX4	0	0.6
RPL24	0	0.6
ERLEC1	0	0.6
DNAJC7	0	0.6
PAPSS1	0	0.6
POGLUT2	0	0.6
RILPL1	0	0.6
MAU2	0	0.6
ACTA1	0	0.6
MAGEA3	0.01	0.6
HNRNPA3	0	0.6
ARSB	0.01	0.6
TIMM9	0	0.6
POMK	0.01	0.6
CAP2	0	0.6
HMGCS1	0	0.6
LDLRAP1	0	0.6
MRPS6	0	0.6
CRKL	0	0.6
SUGT1	0	0.6
ZC3H4	0	0.6
NDRG1	0	0.6
RNF114	0	0.6
TTC4	0	0.6
POFUT1	0	0.6
SYAP1	0	0.6
TMOD2	0.02	0.6
ALDH2	0	0.6
CKS1B	0	0.6
CSNK2B	0	0.6
DHX32	0.01	0.6
PYGL	0	0.6
VIPAS39	0	0.6
TAX1BP3	0	0.6
TRIP6	0	0.6
SRSF5	0	0.6
GSTM3	0	0.6
GUK1	0	0.6
CNPY4	0	0.6
SERF2	0	0.6
SYNE3	0	0.5
PPIB	0	0.5
COX6B1	0	0.5
RGCC	0	0.5
BRK1	0	0.5
CHTOP	0	0.5
EML2	0.01	0.5
PDIA3	0	0.5
ACTR2	0	0.5
UBE2Z	0	0.5
FLNB	0	0.5
GOPC	0	0.5
AGO3	0.01	0.5
FKBP4	0	0.5
SETDB2	0.01	0.5
H2AX	0	0.5
GTF2F1	0	0.5
P3H3	0	0.5
IRF2BP2	0	0.5
DBN1	0	0.5
COX5A	0	0.5
LAMP2	0	0.5
PNRC1	0	0.5
MAGED2	0	0.5
PSMC4	0	0.5
CUL2	0	0.5
PPME1	0	0.5
FKBP9	0	0.5
ATOX1	0	0.5
MPHOSPH6	0	0.5
DNAJB1	0	0.5
UQCRH	0	0.5
GMPPA	0	0.5
C9orf40	0	0.5
CARHSP1	0	0.5
PPP1R12A	0	0.5
SGSH	0	0.5
FIP1L1	0	0.5
PRKCSH	0	0.5
HDGFL3	0	0.5
HAUS3	0	0.5
NDUFAF8	0	0.5
FADD	0.01	0.5
HSP90AB1	0	0.5
TP53I3	0	0.5
RPL23A	0	0.5
TPP1	0	0.5
EPN2	0.02	0.5
S100A6	0	0.5
HNRNPH2	0	0.5
DCP1A	0	0.5
IREB2	0	0.5
C8orf82	0	0.5
PRDX6	0	0.5
TEPSIN	0.02	0.5
GPD1L	0	0.5
OSTF1	0	0.5
PPIE	0	0.5
DYNC1LI1	0	0.5
DAP	0	0.5
ZFAND1	0	0.5
OXSR1	0	0.5
SEC13	0	0.5
MRPS35	0	0.5
HSPA4L	0	0.5
MROH8	0	0.5
KIAA1143	0	0.5
MEF2D	0	0.5
PLAUR	0	0.5
CKAP4	0	0.5
GRPEL1	0	0.5
PAIP1	0	0.5
PACS1	0	0.5
AGFG1	0	0.5
GSTK1	0	0.5
NAMPT	0	0.5
ZC3HAV1L	0	0.5
PARP9	0	0.5
HEXB	0	0.5
IFT27	0.04	0.5
EPN1	0	0.5
ARPC2	0	0.5
SDF4	0	0.5
BAG2	0	0.5
CCT4	0	0.5
TLN2	0	0.5
EDC3	0	0.5
CASP3	0	0.5
CLIC1	0	0.5
PTPMT1	0.03	0.5
CRTC2	0	0.5
NGLY1	0	0.5
PTK7	0	0.5
MICOS13	0	0.5
QRICH1	0	0.5
FBLIM1	0	0.5
COX17	0	0.5
HSPB7	0	0.5
MSN	0	0.5
PLOD3	0	0.5
SRI	0	0.5
TOMM34	0	0.5
PFDN5	0	0.5
DNPEP	0	0.5
AKT1S1	0	0.5
CSNK2A1	0.02	0.5
ASAP3	0	0.5
NDUFS6	0	0.5
SDF2L1	0	0.5
TXN2	0	0.5
CROT	0	0.5
GFPT2	0	0.5
SSU72	0	0.5
PODXL2	0	0.5
LSM7	0	0.5
GDI1	0	0.5
TOP2A	0	0.5
COMMD5	0.01	0.5
PM20D2	0	0.5
UCHL3	0	0.5
AP2A2	0	0.5
JPT1	0	0.5
LRP1	0	0.5
FN3KRP	0	0.5
HSP90B1	0	0.5
RPAP3	0	0.5
CAVIN1	0	0.5
AHDC1	0.02	0.5
SCRIB	0	0.5
ALYREF	0	0.5
NDUFV2	0	0.5
P4HTM	0	0.5
CFL1	0	0.5
GPATCH1	0.04	0.5
PAPSS2	0	0.5
RPS21	0	0.5
PRR3	0	0.5
SLBP	0.01	0.5
TECTA	0	0.5
GM2A	0.01	0.5
HNRNPD	0	0.5
NISCH	0	0.5
KIF5B	0	0.5
TAF15	0	0.5
ERH	0	0.5
CDKN2C	0	0.5
SDHA	0	0.5
GLRX3	0	0.5
RPL32	0	0.4
UBE2H	0	0.4
LARS2	0.01	0.4
TUBA4A	0	0.4
MRPS25	0	0.4
DNAJB4	0	0.4
ERP29	0	0.4
NDRG2	0	0.4
ANAPC13	0.01	0.4
RNF181	0.01	0.4
FABP5	0	0.4
PYCR3	0.01	0.4
NAGK	0	0.4
HPSE	0	0.4
AKAP12	0	0.4
FLNC	0	0.4
CTTN	0	0.4
FKBP2	0	0.4
NFKB1	0.02	0.4
UBQLN4	0	0.4
NUDCD3	0	0.4
NFU1	0	0.4
EPPK1	0	0.4
ALDH1L1	0	0.4
COPE	0	0.4
SRP9	0	0.4
NUCB2	0	0.4
ADI1	0	0.4
ZC3H7B	0	0.4
NUDCD1	0	0.4
PXN	0	0.4
DYNLL1	0	0.4
GLB1	0	0.4
SIRT3	0	0.4
SF3B2	0	0.4
EHD4	0	0.4
PIK3C3	0.02	0.4
MACROH2A1	0	0.4
PRKAB2	0	0.4
PALLD	0	0.4
ANKZF1	0	0.4
GLA	0	0.4
LYAR	0	0.4
NMT2	0.03	0.4
PCMT1	0	0.4
PSMC5	0	0.4
VPS29	0	0.4
PRADC1	0	0.4
H1-0	0	0.4
AHNAK	0	0.4
ERO1A	0	0.4
RAB27B	0.01	0.4
ASAP1	0	0.4
TRMT112	0	0.4
TOR2A	0.02	0.4
RPL29	0	0.4
GRHPR	0	0.4
EIF1B	0.02	0.4
CLNS1A	0	0.4
TMOD3	0	0.4
GON7	0	0.4
DBI	0	0.4
SARS1	0	0.4
IDH3G	0	0.4
PUDP	0	0.4
CZIB	0	0.4
SRSF1	0	0.4
GNG10	0	0.4
DDX39A	0	0.4
ACTR3	0	0.4
EIF6	0	0.4
PGS1	0	0.4
RPS24	0	0.4
PGM3	0	0.4
RNF20	0	0.4
ENAH	0	0.4
PYGM	0.03	0.4
HLA-B	0	0.4
RPL26	0	0.4
TK1	0	0.4
BICD2	0	0.4
DYNLT3	0	0.4
WBP11	0	0.4
ATIC	0	0.4
PPP1R14B	0	0.4
PPP1R18	0	0.4
STRN3	0	0.4
GBA	0	0.4
BLOC1S2	0.01	0.4
RPL14	0	0.4
JPT2	0	0.4
ZNF606	0	0.4
GNB4	0	0.4
AGPS	0	0.4
NAGA	0	0.4
KATNAL2	0	0.4
UQCRB	0	0.4
UBXN1	0	0.4
NUDT9	0	0.4
ARPC3	0	0.4
RNASEH2C	0	0.4
PSMC3	0	0.4
MYO18A	0	0.4
PRPS1	0	0.4
MROH1	0.01	0.4
LSM3	0	0.4
BDH2	0	0.4
UCHL5	0	0.4
PTK2	0	0.4
DOCK2	0	0.4
PSMD9	0	0.4
HYOU1	0	0.4
SPDL1	0	0.4
SERPINB6	0	0.4
TPM4	0	0.4
TJP1	0	0.4
SUMO2	0	0.4
PFN2	0	0.4
RBM5	0	0.4
JMJD6	0	0.4
NME1	0	0.4
TUBB6	0	0.4
UBE2G1	0	0.4
RPL8	0	0.4
ACOT9	0	0.4
HSPD1	0	0.4
DCTPP1	0	0.4
PRKAR2B	0	0.4
GYS1	0	0.4
PPIL1	0	0.4
PAFAH1B3	0	0.4
RANBP3	0	0.4
COPS7B	0	0.4
HSF1	0.01	0.4
GNS	0	0.4
PRKCA	0	0.4
MAGED1	0	0.4
RPL36	0	0.4
LGALSL	0.01	0.4
MED10	0.01	0.4
RPS27L	0	0.4
WASHC3	0	0.4
SEC31A	0	0.4
CXorf38	0.01	0.4
STAMBP	0.01	0.4
TXNDC12	0	0.4
ARMCX2	0.01	0.4
PGP	0.01	0.4
CAND2	0	0.4
PRKAR2A	0	0.4
NDUFS8	0	0.4
CHMP4A	0	0.4
TTC9C	0.01	0.4
RBMXL1	0	0.4
POLR2L	0	0.4
SPR	0	0.4
MRPL49	0	0.4
SP100	0	0.4
HYPK	0	0.4
ASMTL	0	0.4
OXCT1	0	0.4
ETFA	0	0.4
ATAD2	0	0.4
UBE2R2	0.02	0.4
ECI2	0	0.4
POMP	0	0.4
UBE2G2	0.01	0.4
CDC37	0	0.4
ENO3	0.03	0.4
PAFAH1B2	0	0.4
WDR61	0	0.4
TXNL1	0	0.4
VPS26C	0	0.4
HSPA4	0	0.4
HBA1	0	0.4
TSSC4	0.02	0.4
APIP	0	0.4
NECAP2	0	0.4
PSMC2	0	0.4
VPS28	0	0.4
DDX19A	0.03	0.4
MBD3	0	0.4
RPL35	0	0.4
PRDX1	0	0.4
NADK2	0	0.4
NIT1	0	0.4
PPID	0	0.4
POLR2D	0.02	0.4
NUP43	0	0.4
CRYZ	0	0.4
ABHD10	0	0.4
WRNIP1	0	0.4
NSUN2	0	0.4
KYNU	0	0.4
AHSA1	0	0.4
TOLLIP	0	0.4
BTF3L4	0.01	0.4
RUVBL2	0	0.4
THUMPD3	0.03	0.4
N6AMT1	0.01	0.4
CCDC6	0	0.4
MCCC1	0	0.4
ATPAF2	0.04	0.4
TAF10	0	0.4
MRPS17	0	0.3
TFG	0	0.3
SF1	0	0.3
ABI1	0	0.3
ADGRL2	0	0.3
PFDN6	0	0.3
ENY2	0	0.3
C12orf57	0.01	0.3
SMN1	0	0.3
RECQL	0	0.3
TUFM	0	0.3
MAP1A	0	0.3
RINT1	0.04	0.3
IRGQ	0	0.3
SRRM1	0	0.3
NQO2	0	0.3
CIRBP	0	0.3
DBNL	0	0.3
RUVBL1	0	0.3
GNE	0	0.3
EFL1	0	0.3
TUBB3	0	0.3
MRPL46	0	0.3
CETN2	0.05	0.3
SH3GL1	0	0.3
INTS13	0	0.3
PSMC6	0	0.3
CLIC4	0	0.3
OPTN	0.01	0.3
RPA3	0	0.3
SRRM2	0	0.3
NME7	0	0.3
ANKRD13A	0.02	0.3
PRTFDC1	0	0.3
TUBA4B	0	0.3
CDK5RAP3	0	0.3
CTH	0.01	0.3
SRSF9	0	0.3
ZMYM3	0.04	0.3
GSTO1	0	0.3
COMMD4	0	0.3
GARRE1	0.04	0.3
MPP6	0.02	0.3
RDX	0	0.3
LUM	0	0.3
CDV3	0	0.3
PPIL4	0	0.3
GRB2	0	0.3
UBA1	0	0.3
HNRNPUL1	0	0.3
OAT	0	0.3
PTPN23	0	0.3
INTS14	0.02	0.3
GNB1	0	0.3
PSMB9	0	0.3
PSMD7	0	0.3
ACOT7	0	0.3
RAE1	0	0.3
PRPF3	0	0.3
HNRNPM	0	0.3
RPS12	0	0.3
CD151	0	0.3
MRPS18B	0	0.3
LONP1	0	0.3
SMARCA2	0	0.3
VPS37B	0	0.3
NOP2	0	0.3
MICAL1	0.01	0.3
MUC19	0.05	0.3
MLST8	0	0.3
MEAK7	0	0.3
CMPK1	0	0.3
DLD	0	0.3
MIF	0.03	0.3
MYOF	0	0.3
SNRPF	0.01	0.3
SNRPD1	0	0.3
OTULIN	0	0.3
VAT1	0	0.3
RRP9	0	0.3
MAPK14	0	0.3
TALDO1	0	0.3
TRIP11	0.01	0.3
ARHGEF40	0	0.3
PDLIM5	0	0.3
GLRX5	0.02	0.3
ACO1	0	0.3
COLGALT1	0	0.3
OGFR	0	0.3
MED30	0.01	0.3
IKBIP	0	0.3
FAM136A	0	0.3
MLH1	0.04	0.3
TOM1	0	0.3
ADA	0.01	0.3
PIN4	0.02	0.3
CLINT1	0	0.3
NCKIPSD	0	0.3
BLVRA	0	0.3
UPF3B	0	0.3
PDK1	0.03	0.3
RPS6	0	0.3
RAF1	0	0.3
HGS	0	0.3
DHX30	0	0.3
RBM12	0	0.3
SAP30BP	0	0.3
XPNPEP1	0	0.3
LIN7C	0	0.3
NECTIN2	0	0.3
DUT	0	0.3
MALT1	0	0.3
EEF1B2	0	0.3
ARHGDIA	0	0.3
PCBP3	0	0.3
PHAX	0	0.3
UBE2V2	0	0.3
AMPD2	0	0.3
LRRC47	0	0.3
RPL17	0	0.3
IFI35	0.02	0.3
ERI3	0.01	0.3
TRIP13	0	0.3
NT5DC2	0	0.3
GATC	0	0.3
SNRNP70	0	0.3
ATG4B	0.03	0.3
HSPB11	0	0.3
ACAT1	0	0.3
ARPC4	0	0.3
DAP3	0	0.3
NLN	0	0.3
PHPT1	0	0.3
CDK11B	0.01	0.3
PTRHD1	0.01	0.3
S100A10	0	0.3
CIAPIN1	0	0.3
PREPL	0.04	0.3
WDR70	0	0.3
HEBP1	0	0.3
NUP62	0	0.3
RIPK1	0.03	0.3
NOB1	0	0.3
FLNA	0	0.3
PRRC2B	0.01	0.3
CMAS	0	0.3
TARS1	0	0.3
RPL3	0	0.3
GEMIN8	0.03	0.3
IGBP1	0	0.3
SQSTM1	0	0.3
AK4	0	0.3
UAP1	0	0.3
SLC2A1	0	0.3
CYCS	0	0.3
EHD1	0	0.3
SNAPIN	0	0.3
RPL22	0	0.3
PPP1R7	0	0.3
POLE3	0.01	0.3
LARP7	0	0.3
PYM1	0	0.3
TMA7	0.01	0.3
CTSB	0	0.3
ACYP1	0	0.3
SLC4A1AP	0	0.3
COMMD3	0	0.3
CRTC1	0.05	0.3
CHD1L	0	0.3
TANC2	0.01	0.3
ZC3HC1	0	0.3
DYNLL2	0.01	0.3
ARHGAP1	0	0.3
TENM3	0.04	0.3
SH3BP4	0	0.3
EXOSC8	0	0.3
NMNAT1	0	0.3
U2AF2	0	0.3
PIP4K2A	0	0.3
EXOSC1	0	0.3
RPS14	0	0.3
SRSF6	0	0.3
IFI30	0.05	0.3
FHL3	0	0.3
VASP	0	0.3
RBBP4	0	0.3
GCDH	0	0.3
P4HB	0	0.3
DNAJC3	0	0.3
TP53BP1	0	0.3
DFFA	0	0.3
HDAC1	0	0.3
PSMD2	0	0.3
H6PD	0.03	0.3
GCFC2	0.04	0.3
GIPC1	0.02	0.3
DPH5	0	0.3
ARL3	0	0.3
CPQ	0.05	0.3
CBX1	0	0.3
CCDC97	0	0.3
BCCIP	0	0.3
FERMT2	0	0.3
NAPA	0	0.3
GNAI2	0	0.3
ATAD3B	0	0.3
TCEAL3	0.01	0.3
BOLA2	0	0.3
SCP2	0	0.3
EXOSC6	0	0.3
GNB2	0	0.3
RAB28	0.04	0.3
VCP	0	0.3
EIF4A2	0	0.3
CNOT3	0	0.3
CAT	0	0.3
TTC1	0	0.3
PUF60	0	0.3
GYG2	0.05	0.3
EIF4B	0	0.3
CAPN7	0	0.3
NRBP1	0	0.3
GSS	0	0.3
WBP2	0	0.3
BRAF	0.03	0.3
HMGB1	0.01	0.3
CDK19	0.03	0.3
PFDN4	0	0.3
HNRNPH3	0	0.3
MYO6	0	0.3
ATP5F1B	0	0.3
PRMT1	0	0.3
PSMD13	0	0.3
C20orf27	0.03	0.3
CFL2	0	0.3
VPS36	0.01	0.3
EXOSC2	0	0.3
FAU	0	0.3
PAF1	0	0.3
FRG1	0.01	0.3
KDM5A	0	0.3
NUDT2	0	0.3
URM1	0	0.3
PACSIN3	0.01	0.3
CHORDC1	0	0.3
PPIH	0	0.3
CCDC134	0.01	0.3
FRYL	0	0.3
PDHB	0	0.3
LUC7L3	0	0.3
ETFB	0	0.3
PQBP1	0.02	0.3
AP2S1	0	0.3
FUBP3	0	0.3
BORCS7	0.05	0.3
POLR1D	0	0.3
PGAM1	0	0.3
SEPTIN5	0.03	0.3
SNX3	0	0.3
MOV10	0	0.3
CPSF1	0	0.3
NUBP2	0	0.3
MAPK1	0	0.3
WDR77	0	0.3
YWHAG	0	0.3
MRPL37	0	0.3
RRAS	0	0.3
PGK1	0	0.3
RPS23	0	0.3
MRPL55	0	0.3
PDIA4	0	0.3
TXNDC9	0.01	0.3
SNX1	0	0.3
OGT	0	0.3
PSMD12	0	0.3
SCPEP1	0	0.3
PCSK6	0.02	0.3
WDR5	0	-0.3
MRPL17	0	-0.3
MOCS2	0	-0.3
NCBP1	0	-0.3
RPS25	0	-0.3
NHLRC2	0.01	-0.3
SPCS3	0	-0.3
OCIAD1	0	-0.3
ILKAP	0	-0.3
HAGH	0	-0.3
MTOR	0	-0.3
PARP1	0	-0.3
GTPBP4	0	-0.3
SCAF4	0.02	-0.3
ETFDH	0.04	-0.3
TPBG	0	-0.3
CBR3	0	-0.3
HSPA13	0	-0.3
TBCD	0	-0.3
DCAF13	0.01	-0.3
USP10	0	-0.3
CBX3	0	-0.3
GTF3C3	0	-0.3
CHMP3	0.01	-0.3
NIF3L1	0.01	-0.3
RPL7	0	-0.3
NUDT19	0.01	-0.3
RPS9	0	-0.3
SLC25A12	0.02	-0.3
NMD3	0	-0.3
ACYP2	0	-0.3
STAT3	0	-0.3
YWHAQ	0	-0.3
INTS3	0	-0.3
SND1	0	-0.3
PSME2	0	-0.3
ILVBL	0	-0.3
TTC37	0	-0.3
AIFM1	0	-0.3
MCMBP	0	-0.3
WDR47	0	-0.3
WDR3	0	-0.3
ANKLE2	0	-0.3
LNPEP	0.01	-0.3
TELO2	0.01	-0.3
PAICS	0	-0.3
SRP68	0	-0.3
UBE3A	0	-0.3
WDR36	0	-0.3
CSK	0	-0.3
UBE3C	0	-0.3
CD276	0.01	-0.3
EXOC1	0	-0.3
MORC2	0.02	-0.3
FASN	0	-0.3
RABGAP1	0	-0.3
SARS2	0.05	-0.3
CDC42EP1	0.01	-0.3
RHOG	0	-0.3
HEATR3	0	-0.3
OSBPL11	0	-0.3
ITFG1	0.04	-0.3
INTS1	0	-0.3
ARFGAP2	0	-0.3
ELP1	0	-0.3
YTHDF2	0	-0.3
PHB2	0	-0.3
TAB2	0.01	-0.3
UQCC1	0.02	-0.3
CCDC43	0.05	-0.3
MYEF2	0.04	-0.3
STXBP4	0.01	-0.3
SNRPA1	0	-0.3
WASL	0	-0.3
SYNGR2	0	-0.3
DHX33	0.03	-0.3
ACOX1	0	-0.3
NECAP1	0	-0.3
KIFAP3	0.04	-0.3
TERF2IP	0	-0.3
PRRC2A	0	-0.3
UTP18	0.02	-0.3
TRMT1L	0.01	-0.3
RO60	0	-0.3
LBR	0	-0.3
CTBP2	0.01	-0.3
APMAP	0	-0.3
MSH2	0	-0.3
GALE	0	-0.3
USP13	0	-0.3
ERLIN1	0	-0.3
EIF3A	0	-0.3
TPRKB	0	-0.3
MRPL19	0	-0.3
EYA3	0	-0.3
LMAN1	0	-0.3
SAMD11	0.01	-0.3
PSME3IP1	0	-0.3
TNPO1	0	-0.3
CNOT9	0	-0.3
SLC25A24	0	-0.3
USP32	0.03	-0.3
ELAC2	0	-0.3
SPATA5	0.01	-0.3
RPL9	0	-0.3
ACSL1	0	-0.3
PLBD2	0	-0.3
INTS2	0	-0.3
LRRC59	0	-0.3
NOLC1	0	-0.3
RPL30	0	-0.3
RAN	0	-0.3
SMARCE1	0	-0.3
ANKRD44	0	-0.3
PCBP1	0	-0.3
KIF3A	0.03	-0.3
PRKAB1	0.04	-0.3
GOT2	0	-0.3
NPTN	0.01	-0.3
ARL6IP5	0	-0.3
NACC1	0	-0.3
ASCC3	0	-0.3
LMO7	0	-0.3
XPO5	0	-0.3
ARHGEF17	0	-0.3
MYO1D	0.02	-0.3
BSG	0	-0.3
EEF1AKNMT	0	-0.3
SLC25A4	0	-0.3
GJA1	0.02	-0.3
MRI1	0.03	-0.3
NME3	0.01	-0.3
CARS1	0	-0.3
SMARCD1	0.01	-0.3
NDUFB5	0	-0.3
XPO6	0	-0.3
NDUFA4	0	-0.3
SAMD9	0	-0.3
RAB23	0	-0.3
DNAJC11	0	-0.3
POLD2	0.01	-0.3
PRRC2C	0	-0.3
LONP2	0.03	-0.3
SEC61B	0	-0.3
WASHC5	0	-0.3
TNPO3	0	-0.3
SLC16A1	0	-0.3
LUZP1	0	-0.3
ABRACL	0.02	-0.3
CDC42EP4	0	-0.3
ANTXR1	0.04	-0.3
LARP4B	0	-0.3
TAF2	0.05	-0.3
TBC1D13	0	-0.3
RAB2A	0	-0.3
PKN1	0	-0.3
DDRGK1	0	-0.3
CCDC124	0	-0.3
SYPL1	0	-0.3
HNRNPL	0	-0.3
B4GALT1	0	-0.3
CS	0	-0.3
VWA8	0	-0.3
SIRT1	0.04	-0.3
SMAP1	0	-0.3
TRAPPC5	0	-0.3
CD63	0	-0.3
PCK2	0	-0.3
PAPOLA	0	-0.3
TMED5	0	-0.3
SEC11A	0	-0.3
GLG1	0	-0.3
SPTLC1	0.03	-0.3
GLMN	0	-0.3
FAF1	0	-0.3
CNOT10	0	-0.3
PLS1	0	-0.3
STAT2	0	-0.3
FTH1	0	-0.3
RNPEP	0	-0.3
SRSF4	0	-0.3
ASAH1	0.01	-0.3
DERA	0	-0.3
HLA-C	0	-0.3
SURF4	0	-0.3
RAB1B	0.01	-0.3
LRBA	0	-0.3
RRP12	0	-0.3
MRPL21	0	-0.3
CYB5R3	0	-0.3
CCAR2	0	-0.3
ATAD3C	0	-0.3
STAM2	0.01	-0.3
PDCD11	0	-0.3
PSMA4	0	-0.3
MRPL47	0	-0.3
NUP188	0	-0.3
HSPBP1	0	-0.3
RAB5C	0	-0.3
LIMCH1	0	-0.3
SH2B2	0.02	-0.3
MAGEA1	0	-0.3
RCC2	0	-0.3
BPNT2	0.02	-0.3
PTBP3	0	-0.3
HUWE1	0	-0.3
PGAM5	0	-0.3
PI4KA	0	-0.3
SEPTIN10	0	-0.3
MYBBP1A	0	-0.3
LMAN2L	0	-0.3
NDUFA9	0	-0.3
REPS1	0	-0.3
EMG1	0	-0.3
WDR41	0.02	-0.3
RPL19	0	-0.3
DDX5	0	-0.3
GAA	0	-0.3
ASPSCR1	0	-0.3
BMS1	0	-0.3
ITM2B	0.01	-0.3
DLST	0	-0.3
FAM177A1	0.02	-0.3
MAN2B1	0	-0.3
TOMM20	0.03	-0.3
ORC5	0.01	-0.3
WDR45B	0.01	-0.3
LMAN2	0	-0.3
EGFR	0.02	-0.3
TOMM70	0	-0.3
GET4	0.01	-0.3
NEMF	0	-0.3
PHGDH	0	-0.3
GPC1	0	-0.3
CAMK1D	0.01	-0.3
RRBP1	0	-0.3
NUP160	0	-0.3
GART	0	-0.3
FAM160B1	0.01	-0.3
SMARCA5	0	-0.3
LEPROT	0.03	-0.3
MAN2A1	0.01	-0.3
CEP78	0	-0.3
MPZL1	0.02	-0.3
RETREG3	0.02	-0.3
SNRPB2	0	-0.3
PRAF2	0	-0.3
SBF1	0.01	-0.3
PSMA2	0	-0.4
PLCB3	0	-0.4
DNAJC2	0	-0.4
SNRNP200	0	-0.4
LNPK	0	-0.4
TMEM126A	0	-0.4
BAZ1A	0	-0.4
TMED10	0	-0.4
GTF3C2	0	-0.4
TOMM7	0	-0.4
DYNC1H1	0	-0.4
AP1S1	0	-0.4
PRPF38B	0.01	-0.4
TRIM33	0	-0.4
RCL1	0	-0.4
EMC4	0.01	-0.4
METAP2	0.03	-0.4
CDK9	0	-0.4
LSM1	0.02	-0.4
RPL13A	0	-0.4
VPS13C	0	-0.4
UBXN4	0.02	-0.4
ASF1B	0	-0.4
STAT1	0	-0.4
METTL1	0	-0.4
SHMT2	0	-0.4
NUP205	0	-0.4
TIMELESS	0.02	-0.4
GTF3C4	0	-0.4
PRXL2B	0	-0.4
FAM120C	0	-0.4
EIF2D	0	-0.4
RAB11B	0	-0.4
MRPL20	0.02	-0.4
PSMA6	0	-0.4
AQR	0	-0.4
AKT1	0	-0.4
AAAS	0	-0.4
MAVS	0	-0.4
PBRM1	0	-0.4
RABGAP1L	0	-0.4
ASCC2	0	-0.4
RANBP2	0	-0.4
RPIA	0	-0.4
STRIP1	0.01	-0.4
FBXO3	0.01	-0.4
XRCC6	0	-0.4
NAPG	0	-0.4
PTP4A2	0.01	-0.4
LAMP1	0	-0.4
FLAD1	0	-0.4
PRPS2	0	-0.4
KEAP1	0	-0.4
TRPS1	0.02	-0.4
SRPRA	0	-0.4
ACSL3	0	-0.4
GLRX	0	-0.4
SLC25A5	0	-0.4
ACOT1	0	-0.4
TBC1D1	0	-0.4
UBR5	0	-0.4
GOLGB1	0	-0.4
PPP1CC	0	-0.4
IPO7	0	-0.4
DKC1	0	-0.4
ZYG11B	0.02	-0.4
SLC25A1	0	-0.4
ATL3	0	-0.4
MYH14	0	-0.4
ACADM	0	-0.4
FAHD2A	0	-0.4
STK39	0	-0.4
TNFAIP8	0	-0.4
PDS5B	0	-0.4
IMP3	0	-0.4
VKORC1L1	0	-0.4
TOR1AIP1	0	-0.4
CFAP20	0	-0.4
GNA11	0	-0.4
CHUK	0	-0.4
PLP2	0	-0.4
ALDH16A1	0	-0.4
FIS1	0	-0.4
NHP2	0	-0.4
NDUFAF4	0.03	-0.4
PHC2	0.01	-0.4
EPHB2	0	-0.4
GATAD2A	0.02	-0.4
ATP13A4	0	-0.4
TRIR	0	-0.4
GPD2	0	-0.4
PITHD1	0	-0.4
PSMB1	0	-0.4
SLC33A1	0.01	-0.4
TIMM17B	0.05	-0.4
ARL6IP1	0	-0.4
OTUD6B	0	-0.4
PEX14	0	-0.4
UHRF1	0	-0.4
COX7A2L	0	-0.4
GNAI3	0	-0.4
RHEB	0	-0.4
XRN1	0	-0.4
ATP5PO	0	-0.4
VCPIP1	0.03	-0.4
CD55	0	-0.4
FBLL1	0	-0.4
CHMP1A	0.01	-0.4
SSR1	0	-0.4
RRM1	0	-0.4
MAK16	0.01	-0.4
MGAT1	0	-0.4
L2HGDH	0	-0.4
HSD17B4	0	-0.4
GOLT1B	0.03	-0.4
TBC1D24	0	-0.4
GK2	0	-0.4
TACC1	0	-0.4
RP2	0	-0.4
PIGS	0	-0.4
FOCAD	0	-0.4
ADPGK	0.01	-0.4
LSG1	0	-0.4
MYH10	0	-0.4
RAC1	0	-0.4
NUDT1	0	-0.4
NCAPD2	0	-0.4
SNF8	0.01	-0.4
ARAF	0	-0.4
RABGGTB	0	-0.4
ZZEF1	0	-0.4
SLC7A1	0.01	-0.4
POLR1A	0	-0.4
GOLM1	0.03	-0.4
RAB12	0.01	-0.4
NXF1	0	-0.4
CDIPT	0.04	-0.4
ARF6	0	-0.4
EIF4G3	0	-0.4
EMC1	0	-0.4
RPS5	0	-0.4
CTPS2	0	-0.4
NUP85	0	-0.4
SPATS2	0.02	-0.4
CBR1	0	-0.4
NUP153	0	-0.4
KCNAB2	0	-0.4
FLOT1	0	-0.4
CLUH	0	-0.4
INTS10	0	-0.4
CORO7	0	-0.4
MAP1S	0	-0.4
HMGN1	0.01	-0.4
XAB2	0	-0.4
FDPS	0	-0.4
SMIM20	0.01	-0.4
PTP4A1	0.04	-0.4
CTBP1	0	-0.4
POLR2B	0	-0.4
PLEKHA5	0	-0.4
CCDC47	0	-0.4
GTF2I	0	-0.4
HEATR1	0	-0.4
DDX24	0	-0.4
NAA20	0	-0.4
BLOC1S3	0.01	-0.4
RRM2	0	-0.4
TCERG1	0	-0.4
CHAC2	0	-0.4
NIBAN1	0	-0.4
PARP4	0.03	-0.4
DNM3	0	-0.4
NOC2L	0	-0.4
GAPVD1	0	-0.4
PSMA1	0	-0.4
FKBP8	0	-0.4
PI4K2A	0	-0.4
AHCTF1	0.03	-0.4
TMEM65	0	-0.4
HMOX1	0.02	-0.4
MCM3AP	0	-0.4
SLC25A13	0	-0.4
MACROD1	0	-0.4
ATAD1	0	-0.4
SLC16A7	0.03	-0.4
DNASE2	0	-0.4
CREB1	0.01	-0.4
NCAPG	0	-0.4
SLC38A10	0	-0.4
UCK2	0	-0.4
SMC6	0.01	-0.4
LBH	0	-0.4
ZFPL1	0	-0.4
RTN3	0	-0.4
EMC7	0	-0.4
TSPO	0	-0.4
UBR4	0	-0.4
EPDR1	0	-0.4
UPF2	0	-0.4
PRKACA	0	-0.4
ALDH4A1	0	-0.4
FAF2	0	-0.4
ATL2	0	-0.4
TSPYL5	0	-0.4
CLGN	0	-0.4
RCC1	0	-0.4
CHAF1B	0	-0.4
NUDT14	0.01	-0.4
RPL35A	0	-0.5
EIF3L	0	-0.5
MYO1B	0	-0.5
FARP1	0	-0.5
NCSTN	0	-0.5
FLOT2	0	-0.5
RPN1	0	-0.5
PSMB3	0	-0.5
PPP3CA	0	-0.5
TMEM192	0	-0.5
LEMD2	0	-0.5
YRDC	0	-0.5
HM13	0	-0.5
KRTCAP2	0	-0.5
GRSF1	0	-0.5
ATP6V1E1	0	-0.5
YES1	0.01	-0.5
NPC1	0	-0.5
SOAT1	0.01	-0.5
GAK	0	-0.5
RNMT	0	-0.5
RPL7L1	0	-0.5
ATP6V0A2	0	-0.5
RAVER2	0	-0.5
PTBP2	0	-0.5
NDUFA3	0.02	-0.5
TMEM14C	0.01	-0.5
SPTB	0	-0.5
RPS18	0	-0.5
NIBAN2	0	-0.5
HS2ST1	0	-0.5
TBK1	0	-0.5
CHMP6	0	-0.5
THOC6	0	-0.5
DNAAF5	0	-0.5
DENND4C	0	-0.5
COMT	0	-0.5
CHST14	0	-0.5
KRAS	0.01	-0.5
PAK1IP1	0	-0.5
BID	0	-0.5
PTRH2	0	-0.5
SIRT2	0.02	-0.5
PPP2R2A	0	-0.5
RAB11A	0.01	-0.5
EMC3	0	-0.5
MOGS	0	-0.5
AGK	0	-0.5
HACE1	0	-0.5
SYNE2	0	-0.5
SUN2	0	-0.5
EP400	0	-0.5
TMEM11	0	-0.5
SLC30A7	0	-0.5
DCK	0	-0.5
UTP20	0	-0.5
ELOA	0	-0.5
MT-ND2	0	-0.5
ASB3	0	-0.5
FLYWCH2	0	-0.5
STAU2	0.01	-0.5
DPP7	0	-0.5
SDAD1	0	-0.5
XPO7	0	-0.5
TBCB	0	-0.5
PLD3	0	-0.5
H2AC21	0	-0.5
PSME4	0	-0.5
SPECC1L	0	-0.5
TMEM245	0.01	-0.5
SMCHD1	0	-0.5
MAP7D1	0	-0.5
CNRIP1	0	-0.5
ALDH3A2	0	-0.5
SLC27A4	0	-0.5
STT3B	0	-0.5
GNAS	0	-0.5
YAP1	0	-0.5
WFS1	0	-0.5
USP36	0.01	-0.5
SLC12A7	0	-0.5
WDR4	0	-0.5
GHITM	0	-0.5
CBFB	0	-0.5
APRT	0	-0.5
ATP6AP1	0	-0.5
TGOLN2	0	-0.5
RAP2B	0	-0.5
MPV17	0	-0.5
ABHD17B	0.01	-0.5
LDB1	0.02	-0.5
SNTB1	0	-0.5
USP48	0	-0.5
RUNX3	0	-0.5
SPCS2	0	-0.5
GGT7	0	-0.5
ARMC10	0	-0.5
RAPH1	0	-0.5
RRP15	0	-0.5
CLPTM1L	0	-0.5
FUCA1	0	-0.5
ASNS	0	-0.5
YIPF4	0	-0.5
GCN1	0	-0.5
STX5	0	-0.5
VPS4B	0	-0.5
RUFY3	0	-0.5
HPCAL1	0	-0.5
MRC2	0	-0.5
NDC1	0.01	-0.5
HMGB2	0	-0.5
HECW2	0	-0.5
SPNS1	0	-0.5
QSOX2	0	-0.5
ELP3	0	-0.5
DPYSL5	0	-0.5
DNMT1	0	-0.5
ALG1	0	-0.5
EPB41	0	-0.5
CANX	0	-0.5
CD47	0	-0.5
ITGA1	0	-0.5
SCAI	0.01	-0.5
RMDN3	0	-0.5
USP14	0	-0.5
UBE2S	0	-0.5
CNOT1	0	-0.5
SCYL3	0.02	-0.5
SEL1L	0	-0.5
GLT8D1	0	-0.6
H4C1	0	-0.6
PRPF8	0	-0.6
RAB5B	0	-0.6
GPATCH11	0	-0.6
PGRMC1	0	-0.6
MFN1	0	-0.6
COX4I1	0	-0.6
TXLNA	0	-0.6
AGAP3	0	-0.6
CHMP7	0.02	-0.6
MPDU1	0	-0.6
B3GALT6	0	-0.6
BUD31	0	-0.6
GSR	0	-0.6
ASL	0	-0.6
TMED9	0	-0.6
RHOT2	0	-0.6
RAB8A	0	-0.6
MAOA	0	-0.6
SLC25A10	0	-0.6
HERC1	0	-0.6
TMCO1	0	-0.6
EIF5B	0	-0.6
PRKACB	0	-0.6
COX11	0	-0.6
CHCHD3	0	-0.6
TMEM167A	0	-0.6
LRRC41	0	-0.6
CAND1	0	-0.6
FAM3C	0	-0.6
PTAR1	0	-0.6
BRD4	0	-0.6
HAT1	0	-0.6
SSR3	0	-0.6
BCAR3	0	-0.6
MDN1	0	-0.6
RNASEL	0	-0.6
STON2	0	-0.6
STX12	0	-0.6
SDHC	0.01	-0.6
RAB7A	0	-0.6
FASTKD2	0	-0.6
PPAT	0	-0.6
TFRC	0	-0.6
INTS5	0	-0.6
CDC42BPA	0.02	-0.6
MGAT2	0	-0.6
RAB14	0	-0.6
KDM2A	0	-0.6
ABCB7	0	-0.6
MLEC	0	-0.6
TMPO	0	-0.6
ASRGL1	0	-0.6
ABHD12	0	-0.6
FOXK1	0	-0.6
ESYT1	0	-0.6
ADO	0	-0.6
AACS	0	-0.6
CUX1	0.01	-0.6
MTX1	0	-0.6
MMS22L	0	-0.6
MYO3B	0	-0.6
SYNGR1	0	-0.6
MTCH1	0	-0.6
MARCHF5	0	-0.6
SCCPDH	0.02	-0.6
ISOC1	0	-0.6
EFHD2	0	-0.6
SMPD3	0.01	-0.6
NDUFB7	0	-0.6
GABPA	0	-0.6
PSMB2	0	-0.6
PSMG1	0	-0.6
CDC42	0	-0.6
NDUFA11	0	-0.6
SACM1L	0	-0.6
XPOT	0	-0.6
PPP1R10	0	-0.6
KDM1B	0	-0.6
ALDH5A1	0	-0.6
INF2	0	-0.6
TMEM109	0	-0.6
VKORC1	0	-0.6
LMNB2	0	-0.6
MTCH2	0	-0.6
USP34	0.01	-0.6
TMBIM6	0	-0.6
ASB6	0	-0.6
SLC12A9	0	-0.6
MATN1	0	-0.6
PHF20	0	-0.6
ATP1B1	0	-0.6
RAB10	0	-0.6
SLC17A5	0	-0.6
OXA1L	0	-0.6
SMG9	0	-0.6
TM9SF2	0	-0.6
EXTL2	0	-0.6
PTDSS1	0	-0.6
CAMKK1	0	-0.6
DEGS1	0	-0.6
VDAC1	0	-0.6
MIOS	0	-0.6
CD81	0	-0.7
GNL3L	0	-0.7
LRRC1	0	-0.7
RUFY2	0	-0.7
ZNF512	0	-0.7
ATP13A1	0	-0.7
DNAJC19	0	-0.7
STX16	0	-0.7
CHP1	0	-0.7
HSD17B11	0	-0.7
IQGAP2	0	-0.7
STX18	0	-0.7
YIPF5	0	-0.7
STX7	0	-0.7
DYM	0	-0.7
EML4	0	-0.7
SLC25A11	0	-0.7
MPC2	0	-0.7
PSMB5	0	-0.7
GPAA1	0	-0.7
GNA13	0	-0.7
SELENOO	0	-0.7
MTHFD2	0	-0.7
NCDN	0	-0.7
COL18A1	0	-0.7
NCLN	0	-0.7
DIPK2A	0	-0.7
ANAPC1	0	-0.7
TOMM40	0	-0.7
ERG28	0	-0.7
DIS3L2	0	-0.7
MRPL34	0	-0.7
LRRC8C	0	-0.7
SH3PXD2B	0	-0.7
HACD3	0	-0.7
SELENOS	0	-0.7
PIP4P1	0	-0.7
ABCD3	0	-0.7
ITPRID2	0	-0.7
ZNF638	0	-0.7
HACD2	0	-0.7
ACP1	0	-0.7
VDAC2	0	-0.7
SDC4	0	-0.7
THOC2	0	-0.7
SEC63	0	-0.7
POR	0	-0.7
RGS12	0	-0.7
DEK	0	-0.7
RAB31	0	-0.7
FDX1	0	-0.7
CCN2	0	-0.7
DPM3	0	-0.7
LMF2	0	-0.7
RANBP17	0	-0.7
NCEH1	0	-0.7
JAK1	0	-0.7
ABLIM1	0	-0.7
REEP1	0	-0.7
CDKAL1	0	-0.7
FN1	0	-0.7
TMEM106B	0	-0.7
VTN	0	-0.7
TAP1	0	-0.7
IFI44	0	-0.7
DHCR7	0	-0.7
TOP1	0	-0.7
RAB21	0	-0.7
TMEM97	0	-0.7
ERGIC1	0	-0.7
RPN2	0	-0.7
SEC62	0	-0.7
PSMB6	0	-0.7
SLC41A3	0	-0.7
NDUFB10	0	-0.7
LGMN	0	-0.7
SARNP	0	-0.7
TRRAP	0	-0.8
NDUFB4	0	-0.8
RAB15	0	-0.8
S100A4	0	-0.8
ABHD4	0	-0.8
NDUFB11	0	-0.8
SAMM50	0	-0.8
KATNIP	0.01	-0.8
PIGK	0	-0.8
SLC25A40	0	-0.8
LPGAT1	0	-0.8
CPT1A	0	-0.8
EFHD1	0	-0.8
RHOT1	0	-0.8
STARD3NL	0	-0.8
SLC5A6	0	-0.8
ITPK1	0	-0.8
CUEDC1	0	-0.8
HMGN3	0	-0.8
SELENOF	0	-0.8
ENDOG	0	-0.8
MGST2	0	-0.8
TMX1	0	-0.8
MT-ND5	0	-0.8
DYSF	0	-0.8
MARS2	0	-0.8
SLC39A14	0	-0.8
BAIAP2	0	-0.8
CERS2	0	-0.8
ATP2C1	0	-0.8
PTTG1IP	0	-0.8
XXYLT1	0	-0.8
TCAF1	0	-0.8
CISD2	0	-0.8
TUT4	0	-0.8
DNAJC9	0	-0.8
NRF1	0	-0.8
DAD1	0	-0.8
MAGT1	0	-0.8
ATP5ME	0	-0.8
ANXA2	0	-0.8
ECE1	0	-0.8
LINGO3	0	-0.8
CYB5B	0	-0.8
MYADM	0	-0.8
LRRC8A	0	-0.8
MFSD1	0	-0.8
TAP2	0	-0.8
SGPL1	0	-0.8
FAM117B	0	-0.8
VMA21	0	-0.8
GNAI1	0	-0.8
MON2	0	-0.8
ATP6V0A1	0	-0.8
SFT2D2	0	-0.8
SURF6	0	-0.8
SAMD1	0	-0.8
TAPBP	0	-0.8
GOLIM4	0	-0.8
NSDHL	0	-0.8
YME1L1	0	-0.9
NDUFB3	0	-0.9
PIGU	0	-0.9
EXOG	0	-0.9
SEC22B	0	-0.9
PEX11B	0	-0.9
POLR1B	0	-0.9
KIAA2013	0	-0.9
TMX4	0	-0.9
SEC61A1	0	-0.9
ATP5MG	0	-0.9
RETSAT	0	-0.9
TOX4	0	-0.9
ESYT2	0	-0.9
TMX2	0	-0.9
MAN1B1	0	-0.9
RDH11	0	-0.9
RAB6B	0	-0.9
NNT	0	-0.9
ATP5PB	0	-0.9
HMGB3	0	-0.9
LDAH	0	-0.9
SERBP1	0	-0.9
CXADR	0	-0.9
MECP2	0	-0.9
SLC25A3	0	-0.9
SMARCAD1	0	-0.9
CEPT1	0	-0.9
CPE	0	-0.9
TFAM	0	-0.9
TECR	0	-0.9
DHCR24	0	-0.9
KIF4A	0	-0.9
CYP51A1	0	-0.9
PREB	0	-0.9
ATP5MK	0	-0.9
RELCH	0	-1
FADS2	0	-1
MARCKSL1	0	-1
PSMG2	0	-1
DCLK1	0	-1
SLC7A6	0	-1
GUSB	0	-1
ENPP1	0	-1
OSBPL5	0	-1
SLC1A4	0	-1
SRPRB	0	-1
ZC3H11A	0	-1
STT3A	0	-1
PSIP1	0	-1
CLPTM1	0	-1
ECH1	0	-1
KIDINS220	0	-1
COX7C	0	-1
ELOVL5	0	-1
SATB2	0	-1
XPR1	0	-1
F5	0	-1
TM9SF3	0	-1
AUP1	0	-1
VAPA	0	-1
TMX3	0	-1
DDOST	0	-1
GOLGA7	0	-1
LMNB1	0	-1
EBP	0	-1
TMEM161A	0	-1
OSTC	0	-1
ATP1A1	0	-1.1
STEAP3	0	-1.1
DCLK2	0	-1.1
LEMD3	0	-1.1
AFG3L2	0	-1.1
SPPL2A	0	-1.1
GLMP	0	-1.1
CRIP2	0	-1.1
NCAM1	0	-1.1
TM9SF4	0	-1.1
ELMOD2	0	-1.1
SLC9A1	0	-1.1
CD70	0	-1.1
PANX3	0	-1.1
RHBDD2	0	-1.1
TTYH3	0	-1.1
NRM	0	-1.1
NDUFA13	0	-1.1
SLC29A1	0	-1.1
ZMPSTE24	0	-1.1
NDUFB8	0	-1.1
ALG5	0	-1.1
ATP5MF	0	-1.1
COX6C	0	-1.1
MT-CO2	0	-1.1
SERPINE2	0	-1.1
HSDL1	0	-1.1
LPCAT1	0	-1.1
EPHA2	0	-1.1
SMPD4	0	-1.2
NDUFB1	0	-1.2
ATP2A2	0	-1.2
TMEM33	0	-1.2
CORO1A	0	-1.2
SLC7A5	0	-1.2
TM9SF1	0	-1.2
CNTN1	0	-1.2
H1-5	0	-1.2
ICMT	0	-1.2
TYMS	0	-1.2
DOLPP1	0	-1.3
B3GAT3	0	-1.3
TMEM165	0	-1.3
AHSG	0	-1.3
OSBPL8	0	-1.3
ATP1B3	0	-1.3
LSS	0	-1.3
DPAGT1	0	-1.3
SUN1	0	-1.4
SLC1A5	0	-1.4
NUP210	0	-1.4
MT-ATP6	0	-1.4
PXMP2	0	-1.4
GDAP1	0	-1.4
VSNL1	0	-1.5
RTN1	0	-1.5
MAGEA9	0	-1.5
SLC3A2	0	-1.5
SEC11C	0	-1.6
DPYSL2	0	-1.6
WLS	0	-1.6
GPX1	0	-1.6
SP7	0	-1.6
MFSD10	0	-1.7
CKB	0	-1.7
TRPC1	0	-1.8
HSD17B12	0	-1.8
SLC12A2	0	-1.8
ALDH1A3	0	-2
ALPL	0	-2.1
ITGA4	0	-2.5
PAGE5	0	-3.5
