# Supplementary material for: Multi-Omic Analysis of Two Common P53 Mutations: Proteins Regulated by Mutated P53 as Potential Targets for Immunotherapy
Source: Cancers (Basel). 2022 Aug 17;14(16):3975. doi: 10.3390/cancers14163975 (PMC9406384; doi:10.3390/cancers14163975)
Supplement: Supplementary file 1 [file cancers-14-03975-s001.zip › Supplementary Table S4.xlsx]

## Sheet: 175 Up Metacore
Enrichment analysis report
Enrichment by Process Networks					175 vs vector
#	Networks	Total	pValue	Min FDR	p-value	FDR	In Data	Network Objects from Active Data
1	Immune response_Phagosome in antigen presentation	241	7.1981e-08	1.1229e-05	7.1981e-08	1.1229e-05	32	PSMB1, PSMB5, ARF6, TAP1 (PSF1), Calnexin, PSMB3, PSMD1, Vitronectin, PSMD2, CDC42, PSMA1, POR1, Legumain, SEC61 alpha, PSMB6, PSMA4, Tapasin, PSME2, Fibronectin, ENDO180, PA200, IKK-alpha, CD63, PLC-beta3, N-WASP, PSMA6, PSMA2, PSMB2, TAP2 (PSF2), Rac1, SEC61 beta, SELS
2	Immune response_Antigen presentation	193	2.74215e-07	2.13888e-05	2.74215e-07	2.13888e-05	27	STAT3, PSMB1, PSMB5, CREB1, TAP1 (PSF1), Calnexin, PSMB3, PSMD1, PSMD2, STAT2, PSMA1, NFYB, Legumain, SEC61 alpha, PSMB6, PSMA4, JAK1, Tapasin, PSME2, PA200, IKK-alpha, PSMA6, PSMA2, PSMB2, TAP2 (PSF2), STAT1, SEC61 beta
3	Proteolysis_Ubiquitin-proteasomal proteolysis	166	2.56031e-06	0.000133136	2.56031e-06	0.000133136	23	TGT, PSMB1, PSMB5, VCIP135, PSMB3, PSMD1, PSMD2, PSMA1, UBE3C, PSMB6, KEAP1, PSMA4, MUF1, PSME2, UBE3A (E6-AP), Syntaxin 5, PA200, PSMA6, PSMA2, PSMB2, UBR5, HSPBP1, SELS
4	Apoptosis_Apoptotic mitochondria	79	0.00106587	0.0415691	0.00106587	0.0415691	11	VDAC 1, AKT1, VDAC 2, Aif, BI-1, Glutaredoxin 1, DAD-1, Reticulon 1, tBid, Bid, Mitofusin 1
5	Transcription_mRNA processing	160	0.00333214	0.103963	0.00333214	0.103963	16	Prp8, U5-200KD, hnRNP L, CBP80, U2 snRNP B2, PCBP-1, Poly(A) polymerase, NXF1, RNMT, SFRS4, GRSF1, DDX5, TCERG1 (CA150), Tho2, LSM1, U2 snRNP A1
6	Transcription_Chromatin modification	126	0.00602362	0.138084	0.00602362	0.138084	13	HMG14, HAT1, BAF180, BAF57, DNMT1, Sirtuin1, BAF60A, SMARCA5, TRRAP, BAZ1A, Sirtuin2, HP1 gamma, CBX4
7	Cytoskeleton_Macropinocytosis and its regulation	85	0.00619609	0.138084	0.00619609	0.138084	10	ARF6, CDC42, Rab-7, Dynein 1, cytoplasmic, heavy chain, K-RAS, Leptin receptor, BAIAP2, CtBP1, EGFR, Rac1
8	Transport_Iron transport	108	0.0121712	0.237338	0.0121712	0.237338	11	TfR1, ADO, Slc39a14 (Zip14), ABCB7, TSAP6, RRM2, FDX1, Melanotransferrin, FTH1, ETF-QO, KDM2A
9	Translation_Translation initiation	171	0.0142517	0.24703	0.0142517	0.24703	15	RENT2, RPL19, RPS5, MetAP-2, RPL13A, RPL9, RPS18, eIF3S10, eIF5B (IF-2), RPS9, RPS25, RPL35a, RPL7, eIF4G3, RPL30
10	Development_Regulation of angiogenesis	221	0.0304098	0.474394	0.0304098	0.474394	17	STAT3, CREB1, Calnexin, G-protein alpha-i1, Ephrin-B receptor 1, CTGF, TAB2, TRPC1, ITGA4, Leptin receptor, PLC-beta3, Annexin II, EGFR, FAP48, Connexin 43, STAT1, PRK1
11	Protein folding_Protein folding nucleus	58	0.0534109	0.69897	0.0534109	0.69897	6	CIA/ASF1, FAF1, Calcineurin A (alpha), SFRS4, RanBP2, FKBP8
12	Protein folding_ER and cytoplasm	44	0.0537669	0.69897	0.0537669	0.69897	5	SEC63, FAF1, Calnexin, Calmegin, SEC61 alpha
13	Signal transduction_Androgen receptor nuclear signaling	126	0.0716219	0.799702	0.0716219	0.799702	10	STAT3, CDK9, Ku70, BAF57, MAOA, Sirtuin1, STK39, GAK, LRP16, RDH11
14	Development_Neurogenesis_Axonal guidance	229	0.0717681	0.799702	0.0717681	0.799702	16	CREB1, CDC42, MYH10, CRMP2, ABLIM1, DCAMKL1, NCAM1, G-protein alpha-s, Ephrin-B receptor 1, ITM2B, BAIAP2, CRMP5, N-WASP, Ephrin-A receptor 2, Ephrin-B receptor 2, Rac1
15	Cell cycle_Mitosis	179	0.0776663	0.807729	0.0776663	0.807729	13	RCC1, EML4, EPB41, TOP1, Dynein 1, cytoplasmic, heavy chain, Sirtuin2, ANAPC1, Exportin 5, TACC1, GAPCENA, HP1 gamma, Dynamin-3, Ran
16	Cytoskeleton_Cytoplasmic microtubules	115	0.090553	0.862644	0.090553	0.862644	9	RP2, KAP3, CDC42, EML4, KIF3A, Dynein 1, cytoplasmic, heavy chain, Sirtuin2, TBCD, TBCB
17	Immune response_Innate immune response to RNA viral infection	83	0.0940061	0.862644	0.0940061	0.862644	7	STAT2, VISA, TAB2, JAK1, RNaseL, STAT1, TBK1

## Sheet: 273 Up Metacore
Enrichment analysis report
Enrichment by Process Networks					273 vs Vector
#	Networks	Total	pValue	Min FDR	p-value	FDR	In Data	Network Objects from Active Data
1	Transcription_mRNA processing	160	4.40665e-19	6.78624e-17	4.40665e-19	6.78624e-17	50	NSAP1, hnRNP M, SNRPD2 (SMD2), SF3A1, KHSRP, LSm4, PRPF3, SF3B2, Cyclophilin H, SF3A3, RNPS1, ZNF162, HYPA, FBP21, AUF1, SFRS10, SF3B4, FIP1L1, ALY, Srp40, SRRM1, MCE1, SRPK2, U1-70K, RBM8 (Y14), Gemin6, SRm300, snRNP-E, p54, FUSIP1, NPWBP, hnRNP F, PABP2, SRPK1, SFRS1 (SF2), CPSF6, SF3B5, hnRNP C, SNRPD1 (SMD1), hnRNP A2, GRSF1, SFRS9, U2AF-65, SF3A2, NXF3, SFRS8, snRNP-F, LSm7, LSM3, SRp55
2	Protein folding_Folding in normal condition	119	1.02831e-16	7.918e-15	1.02831e-16	7.918e-15	40	ERp44, FKBP5, HSP40, MM-1, AIP, HSP105, BAG-2, FKBP12, HYOU1, HSP10 (mitochondrial), TTC1, FKBP10, PFD2, Cyclophilin B, Tpr2, Hdj-2, PFD6, HSC70, CDC37, HSP60, Csp, CHIP, Sti1, ERO1Lalpha, PFD1, HSPB7, HSPA4, SGTA, FKBP4, HSP22, VBP-1, HMGE, DNAJC3, Endoplasmin, BAG-3, HSP90 beta, p23 co-chaperone, FKBP3, PFD4, TCP1-epsilon
3	Translation_Translation initiation	171	1.40314e-11	7.20278e-10	1.40314e-11	7.20278e-10	41	RPS28, RPL23a, RPS30, Casein kinase II, beta chain (Phosvitin), RPS12, eIF4B, RPL32, eIF4H, RPS14, RPS15, RPL36A, RPS21, RPL21, RPL8, eIF4A1, eIF6 (ITGB4BP), RPL36, RPS27A, PABPC4, RPL24, RPL35a, PKR, RPL22, RPS24, RPL26, RPL3, Casein kinase II, alpha' chain (CSNK2A2), eIF1AY, RPL29, DNAJC3, eIF3S4, RPS6, RPL23, RPL35, RPLP1, eIF1, RPL17, Staufen, RPS29, Casein kinase II, alpha chain (CSNK2A1), R…
4	Protein folding_Response to unfolded proteins	71	1.4079e-10	5.42042e-09	1.4079e-10	5.42042e-09	24	ERp44, P4HB, HSP40, AIP, HSP105, HYOU1, HSP10 (mitochondrial), GRP78, Tpr2, VCP, Hdj-2, HSC70, HSP60, APP, CHIP, HSPB7, KLC1, HSPA4, HSP22, DNAJC3, Endoplasmin, HSP90 beta, Calreticulin, LRP1
5	Translation_Elongation-Termination	232	7.03524e-08	2.16685e-06	7.03524e-08	2.16685e-06	42	RPS28, RPL23a, RPS30, RPS12, RPL32, RPS14, SRP72, RPS15, RPL36A, RPS21, RPL21, RPL8, GSPT2, SRP14, SRP9, eIF6 (ITGB4BP), RPL36, RPS27A, RPL24, RPL35a, RPL22, RPS24, RPL26, RPL3, eIF1AY, RPL29, SMIF, eEF1D, eEF1B, RPS6, RPL23, eEF1G, SELB, RPL35, RPLP1, RPL17, SerRS, GSPT1, RPS29, IRP2, SRP19, RPL14
6	Protein folding_ER and cytoplasm	44	3.7562e-07	9.64091e-06	3.7562e-07	9.64091e-06	15	FKBP5, P4HB, HYOU1, FKBP2, GRP78, VCP, HSC70, APP, ERp29, ERO1Lalpha, KLC1, FKBP4, DNAJC3, Calreticulin, FKBP3
7	Protein folding_Protein folding nucleus	58	1.79462e-05	0.000394817	1.79462e-05	0.000394817	15	MM-1, FKBP12, Nucleolin, HYOU1, AUF1, GRP78, Pin1, HSC70, Nucleophosmin, RUVBL2, HSPA4, FKBP4, RBBP7 (RbAp46), DJ-1, PSMD4
8	Proteolysis_Ubiquitin-proteasomal proteolysis	166	4.34974e-05	0.000837325	4.34974e-05	0.000837325	28	PSMB9, TRIM25, PSMC3, PSMF1, UFD1, PSMC6, VCP, RAD23A, PSMC5, UBE2H, PSMC4, UEV1A, CHIP, UBE2C, PSMA5, BBAP, p47, STARING, PSMD9, PSMB10, SUMO-2, PSMD10 (Gankyrin), UCHL1, PSME1, TOM1, UBCH7, UCHL3, PSMD4
9	Immune response_Phagosome in antigen presentation	241	5.58715e-05	0.000956024	5.58715e-05	0.000956024	36	NF-kB p50/p50, Cathepsin L, Profilin I, CrkL, p38alpha (MAPK14), PSMB9, PDIA3, Beta-2-microglobulin, Alpha-actinin 4, PSMF1, CRK, GRP78, VCP, RDX (radixin), NCK1, GRB2, NF-kB1 (p105), Alpha-actinin 1, NF-kB1 (p50), PSMA5, JMJD6, Casein kinase II, alpha' chain (CSNK2A2), ITGA5, MSN (moesin), PSMD9, Endoplasmin, HSP90 beta, Gelsolin, HLAB, Calreticulin, PSME1, LRP1, Casein kinase II, alpha chain (C…
10	Cytoskeleton_Actin filaments	176	0.000304976	0.00469663	0.000304976	0.00469663	27	Alpha-fodrin, Profilin I, Transgelin, Cortactin, Alpha-actinin 4, Drebrin, Tropomyosin-1, CRK, LASP1, Cofilin, non-muscle, RDX (radixin), NCK1, GRB2, Alpha-actinin 1, CD44, MSN (moesin), MYLK1, Migfilin, Gelsolin, Zyxin, WASF2, Tropomyosin-4, Paxillin, Filamin C, Spectrin beta, erythrocytic, Tropomyosin-2, VIL2 (ezrin)
11	Cytoskeleton_Regulation of cytoskeleton rearrangement	183	0.00127811	0.0178936	0.00127811	0.0178936	26	Alpha-fodrin, Profilin I, 14-3-3 gamma, Desmin, Alpha-actinin 4, Drebrin, 14-3-3 epsilon, CRK, Cofilin, non-muscle, RDX (radixin), NCK1, Alpha-actinin 1, 14-3-3 eta, ARF1, CD44, MSN (moesin), Vimentin, ECT2, Gelsolin, Zyxin, WASF2, Tubulin beta 2, Paxillin, Filamin C, Spectrin beta, erythrocytic, VIL2 (ezrin)
