# Supplementary material for: Multi-Omic Analysis of Two Common P53 Mutations: Proteins Regulated by Mutated P53 as Potential Targets for Immunotherapy
Source: Cancers (Basel). 2022 Aug 17;14(16):3975. doi: 10.3390/cancers14163975 (PMC9406384; doi:10.3390/cancers14163975)
Supplement: Supplementary file 1 [file cancers-14-03975-s001.zip › Supplementary Table S5.xlsx]

## Sheet: Vector_Only A2
Peptide	-10lgP	Mass	Length	ppm	m/z	RT	Area P53_Negative data	Fraction	Scan	Source File	#Feature	#Feature P53_Negative data	Accession	PTM	AScore	Found By
DKKVEKV	24.42	844.502	7	3.2	423.26	10.45	90.892	145	F145:1217	20170811 KP RA p53 C1_BB7.2_P3.wiff	1	1	Q58FF7|H90B3_HUMAN:P08238|HS90B_HUMAN			PEAKS DB
ADKIHSV	22.99	768.413	7	0.9	385.216	37.48	507.63	146	F146:5062	20170811 KP RA p53 C1_BB7.2_P4.wiff	1	1	O95147|DUS14_HUMAN			PEAKS DB
VAFPPEV	21.52	757.401	7	0.4	379.709	67.42	9936.4	159	F159:7850	20170811 KP RA p53 Neg C1_BB7.2_P5.wiff	5	5	Q14973|NTCP_HUMAN:Q7RTX0|TS1R3_HUMAN			PEAKS DB
VVMATSS	20.65	693.337	7	-10.2	694.335	44.99	0	147	F147:5516	20170811 KP RA p53 Neg C1_BB7.2_P10.wiff	0	0	P78312|F193A_HUMAN			PEAKS DB
EIPYM(+15.99)AA	18.6	809.363	7	1.9	405.691	44.65	105.83	146	F146:6037	20170811 KP RA p53 C1_BB7.2_P4.wiff	1	1	Q99613|EIF3C_HUMAN:B5ME19|EIFCL_HUMAN	Oxidation (M)	M5:Oxidation (M):1000.00	PEAKS DB
QELANNL	17.13	800.403	7	2.6	801.409	49.86	109.8	147	F147:6527	20170811 KP RA p53 Neg C1_BB7.2_P10.wiff	1	1	Q8TDY2|RBCC1_HUMAN			PEAKS DB
DEILVNA	15.86	772.397	7	-7.1	387.205	52.42	0	144	F144:7543	20170811 KP RA p53 C1_BB7.2_P2.wiff	0	0	P11388|TOP2A_HUMAN:Q02880|TOP2B_HUMAN			PEAKS DB
SPAAVTE	15.51	673.328	7	7.4	674.342	51.93	55.342	159	F159:6818	20170811 KP RA p53 Neg C1_BB7.2_P5.wiff	1	1	O75449|KTNA1_HUMAN			PEAKS DB
SPVANTW	15.18	773.371	7	-2.6	774.376	37.35	0	151	F151:5988	20170811 KP RA p53 Neg C1_BB7.2_P13.wiff	0	0	Q6JEL2|KLH10_HUMAN			PEAKS DB
NLTTSSA	14.63	692.334	7	-7.2	347.174	63.11	0	153	F153:9800	20170811 KP RA p53 Neg C1_BB7.2_P15.wiff	0	0	Q9UIG8|SO3A1_HUMAN			PEAKS DB
FIVVQTG	14.6	762.428	7	1.8	382.223	63.62	10595	159	F159:7577	20170811 KP RA p53 Neg C1_BB7.2_P5.wiff	1	1	Q9HC84|MUC5B_HUMAN			PEAKS DB
AALHPAL	14.29	691.402	7	-6.3	346.706	59.48	523.06	158	F158:9686	20170811 KP RA p53 Neg C1_BB7.2_P20.wiff	1	1	Q8NFJ8|BHE22_HUMAN			PEAKS DB
LDKKVEKV	33.58	957.586	8	-0.8	479.802	30.22	323.2	146	F146:4486	20170811 KP RA p53 C1_BB7.2_P4.wiff	2	2	Q58FF7|H90B3_HUMAN:P08238|HS90B_HUMAN			PEAKS DB
ALGTVTNV	33.47	773.428	8	-0.4	387.723	48.14	2020.8	160	F160:6728	20170811 KP RA p53 Neg C1_BB7.2_P6.wiff	1	1	Q8N3C0|ASCC3_HUMAN			PEAKS DB
FIGYPITL	30.95	922.516	8	3.7	462.267	84.37	6883	155	F155:10238	20170811 KP RA p53 Neg C1_BB7.2_P17.wiff	1	1	Q58FF7|H90B3_HUMAN:P08238|HS90B_HUMAN:P07900|HS90A_HUMAN			PEAKS DB
FLGYPITL	30.95	922.516	8	3.7	462.267	84.37	6883	155	F155:10238	20170811 KP RA p53 Neg C1_BB7.2_P17.wiff	1	1				PEAKS DB
TLGQIWDV	30.43	930.481	8	0.3	466.25	81.32	6388.9	146	F146:14805	20170811 KP RA p53 C1_BB7.2_P4.wiff	1	1	Q14204|DYHC1_HUMAN			PEAKS DB
GLGGVFKV	29.79	775.459	8	-0.5	388.738	65.21	2267	146	F146:11410	20170811 KP RA p53 C1_BB7.2_P4.wiff	1	1	Q9H6S0|YTDC2_HUMAN			PEAKS DB
VADKIHSV	29.29	867.481	8	3.7	434.751	37.48	75.075	146	F146:5066	20170811 KP RA p53 C1_BB7.2_P4.wiff	1	1	O95147|DUS14_HUMAN			PEAKS DB
SPVRPLVF	28.96	913.538	8	-3.4	457.775	64.83	440	155	F155:8847	20170811 KP RA p53 Neg C1_BB7.2_P17.wiff	1	1	Q96EX3|WDR34_HUMAN			PEAKS DB
QILQGCAK	28.61	859.459	8	-7.2	860.462	67.65	0	159	F159:7884	20170811 KP RA p53 Neg C1_BB7.2_P5.wiff	0	0	Q15021|CND1_HUMAN			PEAKS DB
VM(+15.99)GKIFAV	27.25	879.489	8	2.4	440.755	57.12	4511.5	146	F146:9324	20170811 KP RA p53 C1_BB7.2_P4.wiff	1	1	Q9P2G9|KLHL8_HUMAN	Oxidation (M)	M2:Oxidation (M):1000.00	PEAKS DB
GLLGTLVQ	26.7	799.48	8	0.5	400.749	75.01	652.37	160	F160:13548	20170811 KP RA p53 Neg C1_BB7.2_P6.wiff	1	1	P35222|CTNB1_HUMAN			PEAKS DB
IINTFHQY	26.67	1034.52	8	1.5	518.265	50.83	240.62	147	F147:6747	20170811 KP RA p53 Neg C1_BB7.2_P10.wiff	1	1	P06702|S10A9_HUMAN			PEAKS DB
VMGKIFAV	24.49	863.494	8	-2	432.755	65.73	5749.7	146	F146:11567	20170811 KP RA p53 C1_BB7.2_P4.wiff	1	1	Q9P2G9|KLHL8_HUMAN			PEAKS DB
GLGSIIRV	23.34	813.507	8	-2.8	407.761	66.65	0	146	F146:11821	20170811 KP RA p53 C1_BB7.2_P4.wiff	0	0	Q9BPX5|ARP5L_HUMAN			PEAKS DB
FLATIM(+15.99)GV	22.86	866.457	8	-2.6	434.236	69.05	6704.7	160	F160:12283	20170811 KP RA p53 Neg C1_BB7.2_P6.wiff	1	1	Q9Y6G1|TM14A_HUMAN	Oxidation (M)	M6:Oxidation (M):1000.00	PEAKS DB
SLFEEM(+15.99)LQ	22.86	1011.46	8	-2.6	506.735	64.79	234.81	161	F161:7652	20170811 KP RA p53 Neg C1_BB7.2_P7.wiff	1	1	P61011|SRP54_HUMAN	Oxidation (M)	M6:Oxidation (M):1000.00	PEAKS DB
WIAALSTL	22.14	873.496	8	6.9	874.506	84.45	98083	147	F147:10949	20170811 KP RA p53 Neg C1_BB7.2_P10.wiff	1	1	O15127|SCAM2_HUMAN			PEAKS DB
VLEGKPIY	20.6	917.522	8	3.3	459.768	51.7	8611.5	147	F147:6837	20170811 KP RA p53 Neg C1_BB7.2_P10.wiff	1	1	Q12955|ANK3_HUMAN			PEAKS DB
KLFVVTAV	20.47	875.548	8	2.5	438.784	66.29	865.51	146	F146:11677	20170811 KP RA p53 C1_BB7.2_P4.wiff	1	1	Q8NAN2|MIGA1_HUMAN			PEAKS DB
VADRLVQI	18.57	912.539	8	8.2	457.283	84.92	0	149	F149:10383	20170811 KP RA p53 Neg C1_BB7.2_P11_2.wiff	0	0	Q8NFI3|ENASE_HUMAN			PEAKS DB
KLGGVVSI	18.3	771.485	8	1.6	386.752	55.98	5672.4	160	F160:8444	20170811 KP RA p53 Neg C1_BB7.2_P6.wiff	1	1	Q9Y4A5|TRRAP_HUMAN			PEAKS DB
ALGSVVAV	17.66	714.428	8	1.4	358.223	58.54	1346.7	146	F146:9700	20170811 KP RA p53 C1_BB7.2_P4.wiff	1	1	Q9Y2E5|MA2B2_HUMAN			PEAKS DB
GEVPLTPT	17.25	812.428	8	-3.2	407.222	45.65	0	149	F149:6671	20170811 KP RA p53 Neg C1_BB7.2_P11_2.wiff	0	0	Q6ZNJ1|NBEL2_HUMAN			PEAKS DB
LDNERHEV	16.71	1010.48	8	3.7	506.25	41	102.84	160	F160:5120	20170811 KP RA p53 Neg C1_BB7.2_P6.wiff	1	1	Q16512|PKN1_HUMAN			PEAKS DB
APGGGVDT	16.63	672.308	8	-9.6	673.309	51.92	0	151	F151:7620	20170811 KP RA p53 Neg C1_BB7.2_P13.wiff	0	0	P21333|FLNA_HUMAN			PEAKS DB
VLGKVNEI	16.29	870.518	8	1.9	436.269	47.31	4449.8	144	F144:6545	20170811 KP RA p53 C1_BB7.2_P2.wiff	1	1	Q13561|DCTN2_HUMAN			PEAKS DB
KLLEQ(+.98)VSR	16.14	972.56	8	-8.6	487.285	53.04	5298.5	146	F146:8223	20170811 KP RA p53 C1_BB7.2_P4.wiff	1	1	P0DO97|CC192_HUMAN	Deamidation (NQ)	Q5:Deamidation (NQ):1000.00	PEAKS DB
VARDRSSG	16.07	846.431	8	-2.5	424.22	45.29	732.42	147	F147:5572	20170811 KP RA p53 Neg C1_BB7.2_P10.wiff	1	1	Q9BUJ2|HNRL1_HUMAN			PEAKS DB
SIWKLEYI	16.04	1050.58	8	-11.9	526.291	64.54	650.14	144	F144:10321	20170811 KP RA p53 C1_BB7.2_P2.wiff	1	1	Q92484|ASM3A_HUMAN			PEAKS DB
AAGASLAT	15.84	660.344	8	-6	661.347	83.1	96.169	156	F156:10099	20170811 KP RA p53 Neg C1_BB7.2_P18.wiff	1	1	Q7Z5J4|RAI1_HUMAN			PEAKS DB
HGNPILLN	15.38	876.482	8	12.3	439.253	69.35	670.73	151	F151:8827	20170811 KP RA p53 Neg C1_BB7.2_P13.wiff	1	1	P21589|5NTD_HUMAN			PEAKS DB
HAMPLGPV	15.03	820.427	8	4.8	411.224	67.79	666.76	149	F149:8902	20170811 KP RA p53 Neg C1_BB7.2_P11_2.wiff	1	1	Q8IXK0|PHC2_HUMAN			PEAKS DB
NIEKIDLL	14.96	956.554	8	10.4	479.291	70.2	1426.4	160	F160:12570	20170811 KP RA p53 Neg C1_BB7.2_P6.wiff	1	1	O94916|NFAT5_HUMAN			PEAKS DB
VSEKPVTR	14.8	914.519	8	-12.3	458.259	53.85	128.7	143	F143:9166	20170811 KP RA p53 C1_BB7.2_P1.wiff	1	1	P25391|LAMA1_HUMAN			PEAKS DB
PPLPAKAS	14.79	779.454	8	-6.5	390.734	63.69	5402.3	153	F153:9844	20170811 KP RA p53 Neg C1_BB7.2_P15.wiff	1	1	Q86UU1|PHLB1_HUMAN			PEAKS DB
SLEVQLTA	14.65	859.465	8	7.7	430.745	64.82	0	160	F160:11262	20170811 KP RA p53 Neg C1_BB7.2_P6.wiff	0	0	P08236|BGLR_HUMAN			PEAKS DB
FQ(+.98)GKTVTI	14.61	893.486	8	0.3	447.752	62.2	12381	160	F160:10375	20170811 KP RA p53 Neg C1_BB7.2_P6.wiff	1	1	Q15149|PLEC_HUMAN	Deamidation (NQ)	Q2:Deamidation (NQ):1000.00	PEAKS DB
PALAATVF	14.56	788.443	8	-1.7	395.228	65.75	3130.3	151	F151:8597	20170811 KP RA p53 Neg C1_BB7.2_P13.wiff	1	1	O95180|CAC1H_HUMAN			PEAKS DB
LPAKPKHV	14.45	888.554	8	10.7	445.291	69.36	1361.5	159	F159:7994	20170811 KP RA p53 Neg C1_BB7.2_P5.wiff	1	1	Q9Y4K1|CRBG1_HUMAN			PEAKS DB
TVFTNPPQV	58.61	1001.52	9	5.3	501.771	60.47	146860	146	F146:10234	20170811 KP RA p53 C1_BB7.2_P4.wiff	1	1	Q13950|RUNX2_HUMAN:Q01196|RUNX1_HUMAN			PEAKS DB
YLDVVQSNV	56.26	1035.52	9	3.2	518.773	59.5	27353	146	F146:9944	20170811 KP RA p53 C1_BB7.2_P4.wiff	1	1	Q8IX04|UEVLD_HUMAN			PEAKS DB
SLYDYNPNL	54.5	1097.5	9	2.7	549.762	65.15	199940	160	F160:11440	20170811 KP RA p53 Neg C1_BB7.2_P6.wiff	2	2	Q99613|EIF3C_HUMAN:B5ME19|EIFCL_HUMAN			PEAKS DB
RVPPPPQSV	54.27	975.55	9	5	488.785	10.74	59955	145	F145:1264	20170811 KP RA p53 C1_BB7.2_P3.wiff	2	2	P29353|SHC1_HUMAN			PEAKS DB
YGLPVVVKL	53.14	986.616	9	-1.8	494.317	77.91	7759.3	146	F146:14598	20170811 KP RA p53 C1_BB7.2_P4.wiff	1	1	P35222|CTNB1_HUMAN			PEAKS DB
NVEIDPEIQ	52.96	1055.51	9	-6.7	528.763	56.62	1972.2	149	F149:7416	20170811 KP RA p53 Neg C1_BB7.2_P11_2.wiff	1	1	P04264|K2C1_HUMAN			PEAKS DB
NVELDPEIQ	52.96	1055.51	9	-6.7	528.763	56.62	1972.2	149	F149:7416	20170811 KP RA p53 Neg C1_BB7.2_P11_2.wiff	1	1				PEAKS DB
VYAFSIENF	52.93	1088.52	9	4.1	545.268	84.36	0	155	F155:10232	20170811 KP RA p53 Neg C1_BB7.2_P17.wiff	0	0	Q86SQ9|DHDDS_HUMAN			PEAKS DB
FVLPELPSV	52.53	999.564	9	2.2	500.789	84.56	20573	147	F147:10977	20170811 KP RA p53 Neg C1_BB7.2_P10.wiff	1	1	P53990|IST1_HUMAN			PEAKS DB
ALVVQVAEA	52.42	898.512	9	-3.7	450.264	57.89	498230	149	F149:7494	20170811 KP RA p53 Neg C1_BB7.2_P11_2.wiff	16	16	P07686|HEXB_HUMAN			PEAKS DB
KLTAFVNTL	51.39	1005.59	9	-1.3	503.802	66.98	4844.3	146	F146:11937	20170811 KP RA p53 C1_BB7.2_P4.wiff	1	1	A2A3N6|PIPSL_HUMAN:P55036|PSMD4_HUMAN			PEAKS DB
AVYDVPPSV	50.68	945.481	9	2.2	473.751	57.4	46687	144	F144:8743	20170811 KP RA p53 C1_BB7.2_P2.wiff	3	3	P56945|BCAR1_HUMAN			PEAKS DB
SLLNVVM(+15.99)DL	50.51	1018.54	9	4.8	510.278	84.79	1339.5	151	F151:10500	20170811 KP RA p53 Neg C1_BB7.2_P13.wiff	1	1	Q14839|CHD4_HUMAN	Oxidation (M)	M7:Oxidation (M):1000.00	PEAKS DB
LLGPPPVGV	50.47	847.517	9	1.4	424.768	65.95	196540	160	F160:11644	20170811 KP RA p53 Neg C1_BB7.2_P6.wiff	3	3	Q9ULV3|CIZ1_HUMAN			PEAKS DB
FLLPVINEM(+15.99)	50.45	1090.57	9	-7.2	546.292	82.85	8523.8	149	F149:10248	20170811 KP RA p53 Neg C1_BB7.2_P11_2.wiff	1	1	Q9Y605|MOFA1_HUMAN:Q96HT8|MR1L1_HUMAN	Oxidation (M)	M9:Oxidation (M):1000.00	PEAKS DB
ALQELTQMV	50.16	1031.53	9	-1.2	516.775	73.01	0	146	F146:13571	20170811 KP RA p53 C1_BB7.2_P4.wiff	0	0	Q96RK0|CIC_HUMAN			PEAKS DB
ALMPVLNQV	50.05	983.547	9	2.5	492.784	76.57	142450	160	F160:13831	20170811 KP RA p53 Neg C1_BB7.2_P6.wiff	1	1	Q5RKV6|EXOS6_HUMAN			PEAKS DB
ALFDAQAQV	50.01	961.487	9	3.2	481.754	63.23	8825.5	160	F160:10778	20170811 KP RA p53 Neg C1_BB7.2_P6.wiff	1	1	P29597|TYK2_HUMAN			PEAKS DB
YLVSHPNEV	49.78	1056.52	9	1.5	529.272	44.83	6238.7	160	F160:5846	20170811 KP RA p53 Neg C1_BB7.2_P6.wiff	1	1	Q14739|LBR_HUMAN			PEAKS DB
AQVALVNEV	49.77	941.518	9	1.8	471.769	59.96	27403	146	F146:10126	20170811 KP RA p53 C1_BB7.2_P4.wiff	1	1	Q7Z6Z7|HUWE1_HUMAN			PEAKS DB
TYQDIQNTI	49.67	1094.52	9	3.5	548.274	56.33	15553	144	F144:8657	20170811 KP RA p53 C1_BB7.2_P2.wiff	1	1	P24928|RPB1_HUMAN			PEAKS DB
LLNVATQGV	49.44	913.523	9	-2.1	457.77	58.26	606.84	146	F146:9656	20170811 KP RA p53 C1_BB7.2_P4.wiff	1	1	Q9H7D7|WDR26_HUMAN			PEAKS DB
AVVEFLTSV	49.36	963.528	9	2	482.774	81.9	18865	146	F146:14862	20170811 KP RA p53 C1_BB7.2_P4.wiff	1	1	Q9NRR4|RNC_HUMAN			PEAKS DB
ALESFLKQV	49.01	1033.58	9	2.6	517.801	71.5	3119.3	160	F160:12807	20170811 KP RA p53 Neg C1_BB7.2_P6.wiff	1	1	P78527|PRKDC_HUMAN			PEAKS DB
SLLYNVPAV	48.93	974.544	9	1.6	488.282	74.87	13738	146	F146:14186	20170811 KP RA p53 C1_BB7.2_P4.wiff	1	1	P05067|A4_HUMAN			PEAKS DB
VLKEYLDNV	48.76	1091.59	9	2.8	546.804	58.26	8715.2	160	F160:9088	20170811 KP RA p53 Neg C1_BB7.2_P6.wiff	1	1	P28288|ABCD3_HUMAN			PEAKS DB
YTPPPPPTA	48.55	939.47	9	1.6	470.746	43.2	51900	144	F144:6048	20170811 KP RA p53 C1_BB7.2_P2.wiff	2	2	Q9BUJ2|HNRL1_HUMAN			PEAKS DB
ALTGHLEEV	48.49	967.497	9	4	484.758	11.15	33301	145	F145:1435	20170811 KP RA p53 C1_BB7.2_P3.wiff	1	1	P04083|ANXA1_HUMAN			PEAKS DB
VLGPAAYNV	48.47	902.486	9	0	452.252	59.27	8043.9	146	F146:9786	20170811 KP RA p53 C1_BB7.2_P4.wiff	1	1	Q16891|MIC60_HUMAN			PEAKS DB
GLYSGVTTV	48.43	895.465	9	2.3	448.743	58.43	66374	146	F146:9653	20170811 KP RA p53 C1_BB7.2_P4.wiff	2	2	P23921|RIR1_HUMAN			PEAKS DB
AALPNVYEV	48.4	974.507	9	-2.4	488.258	67.71	6067.9	143	F143:10397	20170811 KP RA p53 C1_BB7.2_P1.wiff	1	1	P33992|MCM5_HUMAN			PEAKS DB
ALSELATAV	48.27	873.481	9	0.6	437.75	63	27949	160	F160:10686	20170811 KP RA p53 Neg C1_BB7.2_P6.wiff	1	1	Q9BWL3|CA043_HUMAN			PEAKS DB
FVWSGTAEA	48.14	966.445	9	2.3	484.233	63.58	38535	160	F160:10883	20170811 KP RA p53 Neg C1_BB7.2_P6.wiff	1	1	Q9UPT9|UBP22_HUMAN			PEAKS DB
TM(+15.99)MSRPPVL	48.13	1046.53	9	2.9	524.273	51.31	5086.1	160	F160:7404	20170811 KP RA p53 Neg C1_BB7.2_P6.wiff	1	1	Q5T9L3|WLS_HUMAN	Oxidation (M)	M2:Oxidation (M):30.46	PEAKS DB
AVATFLQSV	48.1	934.512	9	3.7	468.267	75.93	23747	160	F160:13691	20170811 KP RA p53 Neg C1_BB7.2_P6.wiff	1	1	P22314|UBA1_HUMAN			PEAKS DB
AMAEM(+15.99)VLQV	48.08	1006.48	9	0.5	504.251	64.08	7880.7	160	F160:11219	20170811 KP RA p53 Neg C1_BB7.2_P6.wiff	3	3	Q15021|CND1_HUMAN	Oxidation (M)	M5:Oxidation (M):47.36	PEAKS DB
ALYTGYVFM(+15.99)	48.04	1079.5	9	3.5	540.759	72.74	0	161	F161:8164	20170811 KP RA p53 Neg C1_BB7.2_P7.wiff	0	0	Q969W0|SPTSA_HUMAN	Oxidation (M)	M9:Oxidation (M):1000.00	PEAKS DB
ALVQDLAKA	48	927.539	9	-1	464.778	53.67	10642	146	F146:8423	20170811 KP RA p53 C1_BB7.2_P4.wiff	1	1	P14635|CCNB1_HUMAN			PEAKS DB
GTYEFLYTV	47.95	1091.52	9	2.8	546.77	82.23	0	146	F146:14937	20170811 KP RA p53 C1_BB7.2_P4.wiff	0	0	Q9C040|TRIM2_HUMAN			PEAKS DB
GQIEVVPEV	47.3	968.518	9	3	485.269	64.36	198770	160	F160:11242	20170811 KP RA p53 Neg C1_BB7.2_P6.wiff	1	1	Q92576|PHF3_HUMAN			PEAKS DB
AVANIVNSV	47.29	885.492	9	-1.5	443.754	58.76	13185	146	F146:9704	20170811 KP RA p53 C1_BB7.2_P4.wiff	1	1	Q9BRQ8|AIFM2_HUMAN			PEAKS DB
KFIDTTSKF	47.22	1085.58	9	1.3	543.798	49.61	6652.6	146	F146:7345	20170811 KP RA p53 C1_BB7.2_P4.wiff	1	1	P39023|RL3_HUMAN			PEAKS DB
VVVDPIQSV	47.18	954.539	9	1.4	478.279	63.85	59810	160	F160:10964	20170811 KP RA p53 Neg C1_BB7.2_P6.wiff	1	1	O00487|PSDE_HUMAN			PEAKS DB
GLSYIYNTV	46.96	1028.52	9	7.2	515.273	69.4	1312.2	144	F144:11459	20170811 KP RA p53 C1_BB7.2_P2.wiff	1	1	Q9Y2V7|COG6_HUMAN			PEAKS DB
ALSELTQGV	46.95	916.487	9	2.5	459.253	59.62	5473.2	146	F146:9977	20170811 KP RA p53 C1_BB7.2_P4.wiff	1	1	Q96Q89|KI20B_HUMAN			PEAKS DB
ATIGELAQV	46.85	900.492	9	2.1	451.256	63.63	194560	160	F160:11023	20170811 KP RA p53 Neg C1_BB7.2_P6.wiff	1	1	P42345|MTOR_HUMAN			PEAKS DB
VVDAVVTQV	46.79	928.523	9	1.2	465.272	54.51	802.16	144	F144:8023	20170811 KP RA p53 C1_BB7.2_P2.wiff	1	1	P62487|RPB7_HUMAN			PEAKS DB
AMLEEVNYI	46.77	1080.52	9	1.3	541.268	74.07	25116	146	F146:13921	20170811 KP RA p53 C1_BB7.2_P4.wiff	1	1	O96020|CCNE2_HUMAN			PEAKS DB
TVGTPIASV	46.72	843.47	9	-2.1	422.74	53.46	2605.2	143	F143:9069	20170811 KP RA p53 C1_BB7.2_P1.wiff	1	1	Q99460|PSMD1_HUMAN			PEAKS DB
VSPPDNPQV	46.53	951.466	9	1.5	476.744	42.24	20989	144	F144:5906	20170811 KP RA p53 C1_BB7.2_P2.wiff	1	1	Q6P2Q9|PRP8_HUMAN			PEAKS DB
VLAETLTQV	46.47	972.549	9	0.8	487.284	62.77	25808	160	F160:10612	20170811 KP RA p53 Neg C1_BB7.2_P6.wiff	1	1	Q92793|CBP_HUMAN			PEAKS DB
ALNQETTYV	46.35	1037.5	9	2.6	519.762	50.06	15308	160	F160:7030	20170811 KP RA p53 Neg C1_BB7.2_P6.wiff	1	1	Q9HCN4|GPN1_HUMAN			PEAKS DB
AALDVLANV	46.33	884.497	9	3.6	443.259	76.27	12192	160	F160:13786	20170811 KP RA p53 Neg C1_BB7.2_P6.wiff	1	1	O14787|TNPO2_HUMAN:Q92973|TNPO1_HUMAN			PEAKS DB
TLWVDPYEV	46.27	1120.54	9	0	561.282	82.87	78728	146	F146:15034	20170811 KP RA p53 C1_BB7.2_P4.wiff	1	1	P78543|BTG2_HUMAN:P62324|BTG1_HUMAN			PEAKS DB
GQDVGRYQV	46.2	1020.5	9	-0.2	511.259	41.75	1429.1	146	F146:5560	20170811 KP RA p53 C1_BB7.2_P4.wiff	1	1	P51571|SSRD_HUMAN			PEAKS DB
TLYEQVTQA	46.19	1051.52	9	4.2	526.772	54.79	1750.5	144	F144:8079	20170811 KP RA p53 C1_BB7.2_P2.wiff	1	1	O60229|KALRN_HUMAN			PEAKS DB
FVSPPPPTA	46.16	911.475	9	2.4	456.748	47.36	3277.1	146	F146:6877	20170811 KP RA p53 C1_BB7.2_P4.wiff	1	1	Q7Z5L9|I2BP2_HUMAN			PEAKS DB
YMLDLQKQL	46.01	1150.61	9	4.1	576.315	69.82	0	146	F146:12886	20170811 KP RA p53 C1_BB7.2_P4.wiff	0	0	Q9Y371|SHLB1_HUMAN			PEAKS DB
AM(+15.99)LALLTQV	45.96	974.547	9	-13.6	488.276	77.42	0	149	F149:9926	20170811 KP RA p53 Neg C1_BB7.2_P11_2.wiff	0	0	P07686|HEXB_HUMAN	Oxidation (M)	M2:Oxidation (M):1000.00	PEAKS DB
LLDVPTAAV	45.93	897.517	9	-0.6	449.764	67.66	91232	143	F143:10419	20170811 KP RA p53 C1_BB7.2_P1.wiff	2	2	P13284|GILT_HUMAN			PEAKS DB
KIYEGQVEV	45.9	1063.55	9	2.8	532.789	48.64	42822	144	F144:6748	20170811 KP RA p53 C1_BB7.2_P2.wiff	4	4	P46777|RL5_HUMAN			PEAKS DB
LVFEGIM(+15.99)EV	45.75	1051.53	9	-4.9	526.77	76.08	6103.5	149	F149:9846	20170811 KP RA p53 Neg C1_BB7.2_P11_2.wiff	3	3	Q9UKA4|AKA11_HUMAN	Oxidation (M)	M7:Oxidation (M):1000.00	PEAKS DB
GLIDENPGL	45.75	926.471	9	0.5	464.245	64.14	58702	160	F160:11069	20170811 KP RA p53 Neg C1_BB7.2_P6.wiff	1	1	P78527|PRKDC_HUMAN			PEAKS DB
SLYGYGSTV	45.67	945.444	9	0.6	473.732	58.32	931.96	146	F146:9677	20170811 KP RA p53 C1_BB7.2_P4.wiff	1	1	Q8N108|MIER1_HUMAN			PEAKS DB
TMMSRPPVL	45.66	1030.53	9	2.7	516.276	58.25	19223	160	F160:9070	20170811 KP RA p53 Neg C1_BB7.2_P6.wiff	1	1	Q5T9L3|WLS_HUMAN			PEAKS DB
ALYVAVVNV	45.65	946.549	9	2.3	474.285	73.85	10585	146	F146:13815	20170811 KP RA p53 C1_BB7.2_P4.wiff	1	1	Q9BVK8|TM147_HUMAN			PEAKS DB
TLSEVTNQL	45.42	1003.52	9	1	502.769	58.2	77522	146	F146:9606	20170811 KP RA p53 C1_BB7.2_P4.wiff	2	2	Q9H0K1|SIK2_HUMAN			PEAKS DB
YLPPATQVV	45.34	986.544	9	-0.5	494.281	58.82	37861	146	F146:9736	20170811 KP RA p53 C1_BB7.2_P4.wiff	1	1	P38919|IF4A3_HUMAN			PEAKS DB
FLNSEIHQV	45.32	1085.55	9	3.1	543.786	54.4	4396.5	146	F146:8544	20170811 KP RA p53 C1_BB7.2_P4.wiff	1	1	Q9BYX2|TBD2A_HUMAN			PEAKS DB
SMNPNVSM(+15.99)V	45.29	993.426	9	1.8	497.724	45.53	4633.7	144	F144:6288	20170811 KP RA p53 C1_BB7.2_P2.wiff	1	1	Q9UPW6|SATB2_HUMAN	Oxidation (M)	M8:Oxidation (M):129.19	PEAKS DB
SYIALPLTL	45.27	989.58	9	1.8	495.798	84.79	5096.3	155	F155:10290	20170811 KP RA p53 Neg C1_BB7.2_P17.wiff	1	1	P69849|NOMO3_HUMAN:Q15155|NOMO1_HUMAN:Q5JPE7|NOMO2_HUMAN			PEAKS DB
LLLPTQIYS	45.2	1046.6	9	2.1	524.311	77.87	116610	160	F160:14344	20170811 KP RA p53 Neg C1_BB7.2_P6.wiff	1	1	P25063|CD24_HUMAN			PEAKS DB
ALALIYNEA	45.11	976.523	9	6.3	489.275	68.23	0	144	F144:11084	20170811 KP RA p53 C1_BB7.2_P2.wiff	0	0	P06703|S10A6_HUMAN			PEAKS DB
AMLGQAEEV	45.04	946.443	9	-0.5	474.231	53.33	7688.6	144	F144:7768	20170811 KP RA p53 C1_BB7.2_P2.wiff	2	2	P17987|TCPA_HUMAN			PEAKS DB
AMNGHVPAV	45.04	894.438	9	3.3	448.23	43.92	2432	160	F160:5593	20170811 KP RA p53 Neg C1_BB7.2_P6.wiff	1	1	Q8IWZ3|ANKH1_HUMAN			PEAKS DB
FVDDYTVRV	45.02	1112.55	9	2.1	557.286	60.54	50087	160	F160:9814	20170811 KP RA p53 Neg C1_BB7.2_P6.wiff	1	1	O00487|PSDE_HUMAN			PEAKS DB
AVAQQVQQV	44.91	969.524	9	-4.5	485.77	38.9	689.86	144	F144:5610	20170811 KP RA p53 C1_BB7.2_P2.wiff	1	1	Q16656|NRF1_HUMAN			PEAKS DB
ALATLIHQV	44.89	964.571	9	1.4	483.293	11.51	0	145	F145:1566	20170811 KP RA p53 C1_BB7.2_P3.wiff	0	0	Q9UBW8|CSN7A_HUMAN			PEAKS DB
ALNELLQHV	44.78	1035.57	9	0.6	518.795	70.6	26722	160	F160:12637	20170811 KP RA p53 Neg C1_BB7.2_P6.wiff	1	1	Q9Y490|TLN1_HUMAN			PEAKS DB
GVYGDVQRV	44.75	991.509	9	1.9	496.764	45.23	49962	160	F160:5936	20170811 KP RA p53 Neg C1_BB7.2_P6.wiff	1	1	Q9UKA9|PTBP2_HUMAN			PEAKS DB
TMLGVSHVV	44.73	941.5	9	1.9	471.76	56.27	1121.4	160	F160:8533	20170811 KP RA p53 Neg C1_BB7.2_P6.wiff	1	1	O96019|ACL6A_HUMAN			PEAKS DB
ALASVIMGL	44.7	873.499	9	2.7	437.757	84.45	39443	147	F147:10916	20170811 KP RA p53 Neg C1_BB7.2_P10.wiff	1	1	P30154|2AAB_HUMAN			PEAKS DB
AMWEHPITA	44.69	1054.49	9	2.1	528.256	57.87	7267.4	160	F160:8904	20170811 KP RA p53 Neg C1_BB7.2_P6.wiff	1	1	Q96CD2|COAC_HUMAN			PEAKS DB
GLADKVYFL	44.6	1024.56	9	4.2	513.291	76.55	0	146	F146:14481	20170811 KP RA p53 C1_BB7.2_P4.wiff	0	0	P27708|PYR1_HUMAN			PEAKS DB
KLNPQQFEV	44.47	1101.58	9	1.1	551.801	58.6	51881	160	F160:9276	20170811 KP RA p53 Neg C1_BB7.2_P6.wiff	1	1	P46977|STT3A_HUMAN			PEAKS DB
AVAELNYGL	44.41	948.492	9	-0.8	475.255	67.52	6580.1	144	F144:10883	20170811 KP RA p53 C1_BB7.2_P2.wiff	1	1	Q2TAL8|QRIC1_HUMAN			PEAKS DB
YMIAHITGL	44.4	1017.53	9	2.2	509.776	71.05	1264.8	160	F160:12721	20170811 KP RA p53 Neg C1_BB7.2_P6.wiff	1	1	P04818|TYSY_HUMAN			PEAKS DB
AIIGGM(+15.99)FTV	44.39	923.479	9	1.3	462.747	72.69	55698	161	F161:8150	20170811 KP RA p53 Neg C1_BB7.2_P7.wiff	2	2	Q9Y282|ERGI3_HUMAN	Oxidation (M)	M6:Oxidation (M):1000.00	PEAKS DB
ALDTSNVM(+15.99)V	44.35	964.454	9	4.6	483.236	11.23	11856	145	F145:1471	20170811 KP RA p53 C1_BB7.2_P3.wiff	3	3	Q27J81|INF2_HUMAN	Oxidation (M)	M8:Oxidation (M):1000.00	PEAKS DB
VFDPKVFTF	44.35	1098.58	9	0.5	550.295	81.69	3256.3	155	F155:10013	20170811 KP RA p53 Neg C1_BB7.2_P17.wiff	1	1	Q9Y4K1|CRBG1_HUMAN			PEAKS DB
SILETVTAV	44.24	931.523	9	4.1	466.772	72.02	136320	146	F146:13286	20170811 KP RA p53 C1_BB7.2_P4.wiff	1	1	Q9C040|TRIM2_HUMAN			PEAKS DB
GLLESVYEM(+15.99)	44.22	1055.48	9	1.1	528.752	66.87	2391.7	146	F146:11897	20170811 KP RA p53 C1_BB7.2_P4.wiff	1	1	P78527|PRKDC_HUMAN	Oxidation (M)	M9:Oxidation (M):1000.00	PEAKS DB
FLPPLPTSV	44.12	969.553	9	4.4	485.788	78.85	3348.7	160	F160:14494	20170811 KP RA p53 Neg C1_BB7.2_P6.wiff	1	1	Q13057|COASY_HUMAN			PEAKS DB
ALLDVTPKA	44.04	926.544	9	8.1	464.286	57	0	144	F144:8746	20170811 KP RA p53 C1_BB7.2_P2.wiff	0	0	Q9UDY2|ZO2_HUMAN			PEAKS DB
ALMYESEKV	43.99	1068.52	9	3.8	535.27	50.69	640.73	144	F144:7288	20170811 KP RA p53 C1_BB7.2_P2.wiff	1	1	O95721|SNP29_HUMAN			PEAKS DB
ALCPQVINA	43.97	927.485	9	1.3	464.752	61.26	995.43	146	F146:10579	20170811 KP RA p53 C1_BB7.2_P4.wiff	1	1	P35221|CTNA1_HUMAN			PEAKS DB
TLNEKLTAL	43.89	1001.58	9	1.8	501.798	57.46	34133	160	F160:8777	20170811 KP RA p53 Neg C1_BB7.2_P6.wiff	1	1	Q8WUW1|BRK1_HUMAN			PEAKS DB
SLVAASPTL	43.88	857.486	9	0.5	429.752	59.9	1904.6	146	F146:10076	20170811 KP RA p53 C1_BB7.2_P4.wiff	1	1	Q16513|PKN2_HUMAN			PEAKS DB
VLTEFTREV	43.84	1092.58	9	0.8	547.301	59.34	14526	160	F160:9450	20170811 KP RA p53 Neg C1_BB7.2_P6.wiff	1	1	Q96P70|IPO9_HUMAN			PEAKS DB
SAFPFPVTV	43.82	963.506	9	0.4	482.761	84.45	0	155	F155:10260	20170811 KP RA p53 Neg C1_BB7.2_P17.wiff	0	0	Q96K37|S35E1_HUMAN			PEAKS DB
FLTEINSTV	43.78	1022.53	9	4	512.275	65.1	23264	160	F160:11315	20170811 KP RA p53 Neg C1_BB7.2_P6.wiff	1	1	Q49AG3|ZBED5_HUMAN			PEAKS DB
TMM(+15.99)SRPPVL	43.76	1046.53	9	5	524.274	48.98	3533.6	160	F160:6923	20170811 KP RA p53 Neg C1_BB7.2_P6.wiff	1	1	Q5T9L3|WLS_HUMAN	Oxidation (M)	M3:Oxidation (M):33.98	PEAKS DB
TIGIPFPNV	43.75	956.533	9	-2.4	479.275	83.57	0	146	F146:15186	20170811 KP RA p53 C1_BB7.2_P4.wiff	0	0	Q9BX63|FANCJ_HUMAN			PEAKS DB
GM(+15.99)VQQIQSV	43.7	1004.5	9	-1.6	503.257	43.74	3544.2	146	F146:5963	20170811 KP RA p53 C1_BB7.2_P4.wiff	1	1	P31689|DNJA1_HUMAN	Oxidation (M)	M2:Oxidation (M):1000.00	PEAKS DB
AM(+15.99)LLEIPYM(+15.99)	43.68	1111.53	9	-3.5	556.772	74.52	8374.5	149	F149:9717	20170811 KP RA p53 Neg C1_BB7.2_P11_2.wiff	1	1	Q99613|EIF3C_HUMAN:B5ME19|EIFCL_HUMAN	Oxidation (M)	M2:Oxidation (M):1000.00;M9:Oxidation (M):1000.00	PEAKS DB
LLMTSLTES	43.67	993.505	9	2.4	497.764	66.26	46970	144	F144:10600	20170811 KP RA p53 C1_BB7.2_P2.wiff	2	2	Q6UXK5|LRRN1_HUMAN			PEAKS DB
GMMSTVTEV	43.65	953.42	9	0.1	477.719	59.84	3395.3	146	F146:10057	20170811 KP RA p53 C1_BB7.2_P4.wiff	1	1	Q5VYK3|ECM29_HUMAN			PEAKS DB
AAFDNFKEV	43.49	1039.5	9	-3.3	520.756	59.4	2333.1	160	F160:9432	20170811 KP RA p53 Neg C1_BB7.2_P6.wiff	1	1	O95466|FMNL1_HUMAN:Q8IVF7|FMNL3_HUMAN			PEAKS DB
KLLGTIYTA	43.44	978.575	9	-1.2	490.296	57.98	3377.5	160	F160:8982	20170811 KP RA p53 Neg C1_BB7.2_P6.wiff	1	1	Q6YN16|HSDL2_HUMAN			PEAKS DB
LMTKEISSV	43.44	1006.54	9	1.7	504.279	48.47	5662	144	F144:6664	20170811 KP RA p53 C1_BB7.2_P2.wiff	1	1	P78527|PRKDC_HUMAN			PEAKS DB
ALVSTIQFV	43.37	976.559	9	-13.3	489.283	79.78	400.4	144	F144:12491	20170811 KP RA p53 C1_BB7.2_P2.wiff	1	1	Q9BZG8|DPH1_HUMAN			PEAKS DB
VLPVPPLSV	43.35	919.574	9	1.1	460.797	78.16	10056	160	F160:14349	20170811 KP RA p53 Neg C1_BB7.2_P6.wiff	1	1	P24928|RPB1_HUMAN			PEAKS DB
LMVDHVTEV	43.32	1041.52	9	0.2	521.768	54	26613	146	F146:8471	20170811 KP RA p53 C1_BB7.2_P4.wiff	1	1	Q9HD15|SRA1_HUMAN			PEAKS DB
SLQELNPEM(+15.99)	43.19	1075.49	9	-0.3	538.752	49.08	0	146	F146:7281	20170811 KP RA p53 C1_BB7.2_P4.wiff	0	0	P07195|LDHB_HUMAN	Oxidation (M)	M9:Oxidation (M):1000.00	PEAKS DB
SVYGSLASV	43.18	881.449	9	0	441.734	62.83	18623	160	F160:10707	20170811 KP RA p53 Neg C1_BB7.2_P6.wiff	1	1	Q01581|HMCS1_HUMAN			PEAKS DB
TLYEAVREV	43.15	1078.57	9	2.2	540.293	57.86	34337	160	F160:8927	20170811 KP RA p53 Neg C1_BB7.2_P6.wiff	1	1	P62906|RL10A_HUMAN			PEAKS DB
KILPTLEAV	43.13	982.606	9	3.4	492.312	11.48	89324	145	F145:1568	20170811 KP RA p53 C1_BB7.2_P3.wiff	2	2	Q12905|ILF2_HUMAN			PEAKS DB
ALQELTQM(+15.99)V	43.12	1047.53	9	3.6	524.775	57.75	7099.3	146	F146:9515	20170811 KP RA p53 C1_BB7.2_P4.wiff	2	2	Q96RK0|CIC_HUMAN	Oxidation (M)	M8:Oxidation (M):1000.00	PEAKS DB
LLDRFLATV	43.1	1046.61	9	4.9	524.318	76.6	8805.1	146	F146:14472	20170811 KP RA p53 C1_BB7.2_P4.wiff	1	1	Q14094|CCNI_HUMAN			PEAKS DB
LLQEVEHQL	43.08	1107.59	9	3.9	554.808	58.26	14555	160	F160:9073	20170811 KP RA p53 Neg C1_BB7.2_P6.wiff	1	1	O94972|TRI37_HUMAN			PEAKS DB
TLDDKKVYL	43.04	1093.6	9	4.5	547.813	48.24	19822	146	F146:7011	20170811 KP RA p53 C1_BB7.2_P4.wiff	2	2	Q567U6|CCD93_HUMAN			PEAKS DB
LLLPGPSAA	43.04	837.496	9	0.2	419.757	63.46	105980	160	F160:10958	20170811 KP RA p53 Neg C1_BB7.2_P6.wiff	1	1	P23284|PPIB_HUMAN			PEAKS DB
YLDEYIARM(+15.99)	43.01	1188.55	9	0.9	595.284	53.89	1263.3	146	F146:8446	20170811 KP RA p53 C1_BB7.2_P4.wiff	1	1	P49815|TSC2_HUMAN	Oxidation (M)	M9:Oxidation (M):1000.00	PEAKS DB
YLSQDTVSV	43	1010.49	9	1.2	506.257	54.22	17827	144	F144:8007	20170811 KP RA p53 C1_BB7.2_P2.wiff	1	1	P07339|CATD_HUMAN			PEAKS DB
ILTETINTV	42.98	1002.56	9	2.3	502.29	59.39	4345.1	146	F146:9899	20170811 KP RA p53 C1_BB7.2_P4.wiff	1	1	O60763|USO1_HUMAN			PEAKS DB
VLYSVM(+15.99)TLV	42.96	1039.56	9	-5.5	520.788	75.1	1641.5	149	F149:9780	20170811 KP RA p53 Neg C1_BB7.2_P11_2.wiff	1	1	Q9UNL2|SSRG_HUMAN	Oxidation (M)	M6:Oxidation (M):1000.00	PEAKS DB
FMATIAEGL	42.91	951.473	9	-2.4	476.745	75.47	1007.5	160	F160:13635	20170811 KP RA p53 Neg C1_BB7.2_P6.wiff	1	1	Q49A26|GLYR1_HUMAN			PEAKS DB
KIGEGTYGV	42.88	922.476	9	3.1	462.248	45.17	28889	160	F160:5931	20170811 KP RA p53 Neg C1_BB7.2_P6.wiff	1	1	P06493|CDK1_HUMAN			PEAKS DB
ALASVIM(+15.99)GL	42.78	889.494	9	2.4	445.754	77.35	136540	147	F147:10387	20170811 KP RA p53 Neg C1_BB7.2_P10.wiff	1	1	P30154|2AAB_HUMAN	Oxidation (M)	M7:Oxidation (M):1000.00	PEAKS DB
ALYTVIETV	42.76	1007.55	9	1.6	504.787	75.81	23763	160	F160:13680	20170811 KP RA p53 Neg C1_BB7.2_P6.wiff	1	1	Q6NUK4|REEP3_HUMAN			PEAKS DB
ALLPAIYLM(+15.99)	42.73	1019.57	9	2.6	510.793	83.99	1834.8	147	F147:10843	20170811 KP RA p53 Neg C1_BB7.2_P10.wiff	1	1	O14682|ENC1_HUMAN	Oxidation (M)	M9:Oxidation (M):1000.00	PEAKS DB
ALIQQATTV	42.71	943.534	9	3.2	472.778	53.96	23088	144	F144:7951	20170811 KP RA p53 C1_BB7.2_P2.wiff	1	1	P32969|RL9_HUMAN			PEAKS DB
FVFEPPPGV	42.65	987.506	9	2.1	494.764	78.1	7674.8	160	F160:14336	20170811 KP RA p53 Neg C1_BB7.2_P6.wiff	1	1	Q14204|DYHC1_HUMAN			PEAKS DB
AIVDKVPSV	42.65	926.544	9	0.3	464.282	53.33	1048400	144	F144:7767	20170811 KP RA p53 C1_BB7.2_P2.wiff	3	3	Q9Y678|COPG1_HUMAN			PEAKS DB
ALADGVQKV	42.55	899.508	9	1.3	450.763	40.72	18009	146	F146:5376	20170811 KP RA p53 C1_BB7.2_P4.wiff	1	1	O14791|APOL1_HUMAN			PEAKS DB
KIMEQSPDM	42.53	1077.48	9	2.2	539.752	41.24	142.08	146	F146:5485	20170811 KP RA p53 C1_BB7.2_P4.wiff	1	1	P35716|SOX11_HUMAN:Q06945|SOX4_HUMAN			PEAKS DB
ELAQQVQQV	42.52	1041.55	9	1.5	521.783	46.59	6528.3	146	F146:6621	20170811 KP RA p53 C1_BB7.2_P4.wiff	1	1	P17844|DDX5_HUMAN			PEAKS DB
SILDIVTKV	42.44	986.601	9	2.2	494.311	82.32	10071	160	F160:14763	20170811 KP RA p53 Neg C1_BB7.2_P6.wiff	1	1	Q52LD8|RFTN2_HUMAN			PEAKS DB
YLTHDSPSV	42.43	1017.48	9	2.7	509.749	40.72	8376.8	146	F146:5415	20170811 KP RA p53 C1_BB7.2_P4.wiff	1	1	P09234|RU1C_HUMAN			PEAKS DB
SIQDMTAQV	42.42	991.465	9	3.3	496.744	55.82	5664.7	144	F144:8437	20170811 KP RA p53 C1_BB7.2_P2.wiff	1	1	P21333|FLNA_HUMAN			PEAKS DB
AVLGAVM(+15.99)AV	42.41	845.468	9	1.6	423.744	58.71	3061.2	146	F146:9713	20170811 KP RA p53 C1_BB7.2_P4.wiff	1	1	Q07000|1C15_HUMAN:Q29963|1C06_HUMAN:P30508|1C12_HUMAN	Oxidation (M)	M7:Oxidation (M):1000.00	PEAKS DB
AIQDKLFQV	42.34	1060.59	9	2.8	531.307	68.18	87147	146	F146:12281	20170811 KP RA p53 C1_BB7.2_P4.wiff	1	1	Q9BRQ6|MIC25_HUMAN			PEAKS DB
AM(+15.99)GIAPPKV	42.29	898.495	9	1.9	450.257	46.3	23850	146	F146:6437	20170811 KP RA p53 C1_BB7.2_P4.wiff	3	3	O43395|PRPF3_HUMAN	Oxidation (M)	M2:Oxidation (M):1000.00	PEAKS DB
ALADFLPVM(+15.99)	42.29	991.505	9	1.2	496.76	80.1	2011.7	162	F162:9278	20170811 KP RA p53 Neg C1_BB7.2_P8.wiff	1	1	Q9ULK4|MED23_HUMAN	Oxidation (M)	M9:Oxidation (M):1000.00	PEAKS DB
VMDSKIVQV	42.25	1017.55	9	5.4	509.786	11.23	238370	145	F145:1444	20170811 KP RA p53 C1_BB7.2_P3.wiff	1	1	O15131|IMA6_HUMAN:O60684|IMA7_HUMAN:P52294|IMA5_HUMAN			PEAKS DB
ALLPQASNV	42.22	911.508	9	-3.8	456.761	58.26	274.55	146	F146:9635	20170811 KP RA p53 C1_BB7.2_P4.wiff	1	1	Q9H0K1|SIK2_HUMAN			PEAKS DB
TLTGKTITL	42.19	946.57	9	2.7	474.295	56.55	9225.3	160	F160:8613	20170811 KP RA p53 Neg C1_BB7.2_P6.wiff	1	1	P62987|RL40_HUMAN:P62979|RS27A_HUMAN:P0CG47|UBB_HUMAN:P0CG48|UBC_HUMAN			PEAKS DB
IVAPGTFEV	42.08	931.501	9	2.3	466.762	68.83	134500	144	F144:11325	20170811 KP RA p53 C1_BB7.2_P2.wiff	1	1	Q12905|ILF2_HUMAN			PEAKS DB
SLAKIYTEA	42.05	994.533	9	4	498.276	11.11	2362.6	145	F145:1413	20170811 KP RA p53 C1_BB7.2_P3.wiff	1	1	Q92522|H1X_HUMAN			PEAKS DB
YTFDPVTKV	42.04	1068.55	9	0.6	535.284	61.17	4080.8	160	F160:10067	20170811 KP RA p53 Neg C1_BB7.2_P6.wiff	1	1	Q9Y2T2|AP3M1_HUMAN			PEAKS DB
SIYPSPTGV	42.04	919.465	9	3.9	460.744	56.55	138050	144	F144:8501	20170811 KP RA p53 C1_BB7.2_P2.wiff	2	2	Q6P2Q9|PRP8_HUMAN			PEAKS DB
ALAPAPPQV	41.99	862.491	9	1.2	432.255	53.02	4855	160	F160:7806	20170811 KP RA p53 Neg C1_BB7.2_P6.wiff	2	2	Q04206|TF65_HUMAN			PEAKS DB
TLVEAIKQV	41.97	999.596	9	2	500.808	59.79	11236	160	F160:9554	20170811 KP RA p53 Neg C1_BB7.2_P6.wiff	1	1	Q9HCE1|MOV10_HUMAN			PEAKS DB
ALQEM(+15.99)VHQV	41.94	1069.52	9	5.9	535.772	10.82	4947.8	145	F145:1307	20170811 KP RA p53 C1_BB7.2_P3.wiff	1	1	Q14511|CASL_HUMAN	Oxidation (M)	M5:Oxidation (M):1000.00	PEAKS DB
VVLPAPPAV	41.92	861.532	9	2.2	431.776	66.18	110970	160	F160:11686	20170811 KP RA p53 Neg C1_BB7.2_P6.wiff	1	1	Q96S59|RANB9_HUMAN			PEAKS DB
FLSSEAANV	41.91	936.455	9	3.9	469.235	52.43	1935.8	143	F143:8838	20170811 KP RA p53 C1_BB7.2_P1.wiff	1	1	Q03169|TNAP2_HUMAN			PEAKS DB
VLIDYQRNV	41.77	1118.61	9	2.4	560.315	53.95	72121	146	F146:8437	20170811 KP RA p53 C1_BB7.2_P4.wiff	2	2	O14980|XPO1_HUMAN			PEAKS DB
VVDPNQVNV	41.77	982.508	9	4.9	492.266	47.1	593.63	146	F146:6764	20170811 KP RA p53 C1_BB7.2_P4.wiff	1	1	Q9BYK8|HELZ2_HUMAN			PEAKS DB
NLDNPIQTV	41.75	1012.52	9	4.9	507.271	60.02	200920	146	F146:10149	20170811 KP RA p53 C1_BB7.2_P4.wiff	1	1	P69849|NOMO3_HUMAN:Q15155|NOMO1_HUMAN:Q5JPE7|NOMO2_HUMAN			PEAKS DB
AMTQLLAGV	41.75	902.49	9	1.9	452.255	75.3	192200	160	F160:13555	20170811 KP RA p53 Neg C1_BB7.2_P6.wiff	1	1	P24821|TENA_HUMAN			PEAKS DB
ILTEAIKAA	41.73	928.559	9	-3.2	465.288	49.38	322.46	144	F144:6871	20170811 KP RA p53 C1_BB7.2_P2.wiff	1	1	Q99575|POP1_HUMAN			PEAKS DB
ALEPIDITV	41.72	969.538	9	6.4	485.781	77.49	0	160	F160:14207	20170811 KP RA p53 Neg C1_BB7.2_P6.wiff	0	0	O60216|RAD21_HUMAN			PEAKS DB
ALM(+15.99)PVLNQV	41.71	999.542	9	3	500.782	61.05	114680	160	F160:10127	20170811 KP RA p53 Neg C1_BB7.2_P6.wiff	2	2	Q5RKV6|EXOS6_HUMAN	Oxidation (M)	M3:Oxidation (M):1000.00	PEAKS DB
LLAEQGYEV	41.71	1020.51	9	3.2	511.267	59.45	39847	146	F146:9878	20170811 KP RA p53 C1_BB7.2_P4.wiff	1	1	Q9UBV2|SE1L1_HUMAN			PEAKS DB
LLFDQAYQM(+15.99)	41.69	1143.53	9	-1.5	572.773	67.34	0	144	F144:10855	20170811 KP RA p53 C1_BB7.2_P2.wiff	0	0	Q6PL18|ATAD2_HUMAN	Oxidation (M)	M9:Oxidation (M):1000.00	PEAKS DB
SLEQRLNEV	41.64	1086.57	9	4.2	544.295	52.28	0	146	F146:7963	20170811 KP RA p53 C1_BB7.2_P4.wiff	0	0	Q16513|PKN2_HUMAN			PEAKS DB
AVWAAVQAV	41.5	913.502	9	2.1	457.762	69.69	1160.6	144	F144:11557	20170811 KP RA p53 C1_BB7.2_P2.wiff	1	1	Q9ULD5|ZN777_HUMAN			PEAKS DB
YVIELQHVV	41.48	1098.61	9	0.9	550.314	69.6	2134.1	146	F146:12805	20170811 KP RA p53 C1_BB7.2_P4.wiff	1	1	P47897|SYQ_HUMAN			PEAKS DB
ALAEEVEQV	41.48	986.492	9	2.3	494.257	55.71	26945	144	F144:8382	20170811 KP RA p53 C1_BB7.2_P2.wiff	1	1	Q9BQE5|APOL2_HUMAN			PEAKS DB
AM(+15.99)LPSITNV	41.46	960.495	9	-6.9	481.253	66.18	3035.3	146	F146:11603	20170811 KP RA p53 C1_BB7.2_P4.wiff	1	1	Q9Y4A5|TRRAP_HUMAN	Oxidation (M)	M2:Oxidation (M):1000.00	PEAKS DB
ALLAGSEYL	41.41	935.496	9	3.2	468.759	72.76	65084	146	F146:13470	20170811 KP RA p53 C1_BB7.2_P4.wiff	1	1	O15371|EIF3D_HUMAN			PEAKS DB
LLASINSTV	41.41	916.523	9	-1.7	459.27	60.07	1984.9	146	F146:10164	20170811 KP RA p53 C1_BB7.2_P4.wiff	1	1	Q16531|DDB1_HUMAN			PEAKS DB
LM(+15.99)GPVVHEV	41.37	995.511	9	4	498.767	47.24	0	146	F146:6861	20170811 KP RA p53 C1_BB7.2_P4.wiff	0	0	O95613|PCNT_HUMAN	Oxidation (M)	M2:Oxidation (M):1000.00	PEAKS DB
KLPPPPPQA	41.37	943.549	9	4	472.786	36.87	0	144	F144:5454	20170811 KP RA p53 C1_BB7.2_P2.wiff	0	0	O60341|KDM1A_HUMAN			PEAKS DB
ALLLDIM(+15.99)TV	41.32	1003.56	9	-0.1	502.787	83.89	0	147	F147:10830	20170811 KP RA p53 Neg C1_BB7.2_P10.wiff	0	0	Q8NBV4|PLPP7_HUMAN	Oxidation (M)	M7:Oxidation (M):1000.00	PEAKS DB
NLLQGVMNV	41.31	986.522	9	5.4	494.273	81.52	0	146	F146:14839	20170811 KP RA p53 C1_BB7.2_P4.wiff	0	0	Q5VIR6|VPS53_HUMAN			PEAKS DB
YIDSSINNV	41.3	1023.49	9	2.3	512.75	52.2	4752.5	143	F143:8787	20170811 KP RA p53 C1_BB7.2_P1.wiff	1	1	Q2M2I8|AAK1_HUMAN			PEAKS DB
LLLAQLSDA	41.27	942.539	9	2.8	472.28	74.84	22798	160	F160:13502	20170811 KP RA p53 Neg C1_BB7.2_P6.wiff	1	1	Q9NQ34|TMM9B_HUMAN			PEAKS DB
SLAQYLINV	41.17	1019.57	9	0.7	510.79	84.24	6388.4	162	F162:9732	20170811 KP RA p53 Neg C1_BB7.2_P8.wiff	1	1	Q15366|PCBP2_HUMAN			PEAKS DB
ATSDLNIKV	41.17	959.529	9	3.7	480.775	53.61	7719.9	146	F146:8395	20170811 KP RA p53 C1_BB7.2_P4.wiff	1	1	Q16585|SGCB_HUMAN			PEAKS DB
SVLVSPPAV	41.16	867.506	9	-3.2	434.761	62.13	9232.6	146	F146:10878	20170811 KP RA p53 C1_BB7.2_P4.wiff	1	1	Q13118|KLF10_HUMAN			PEAKS DB
ALAAALAHI	41.15	849.507	9	-4.3	425.761	66.18	2537.1	146	F146:11654	20170811 KP RA p53 C1_BB7.2_P4.wiff	1	1	Q9NR30|DDX21_HUMAN			PEAKS DB
GLDELFVQV	41.12	1018.53	9	-1	510.274	84.36	4100.7	162	F162:9750	20170811 KP RA p53 Neg C1_BB7.2_P8.wiff	1	1	Q9HCN4|GPN1_HUMAN			PEAKS DB
ILSEVQQAV	41.11	985.544	9	3.7	493.784	55.94	36236	144	F144:8523	20170811 KP RA p53 C1_BB7.2_P2.wiff	1	1	P09874|PARP1_HUMAN			PEAKS DB
SQLDVPFKV	41.08	1031.57	9	1.8	516.793	70.18	4962.7	146	F146:12952	20170811 KP RA p53 C1_BB7.2_P4.wiff	1	1	Q96RL7|VP13A_HUMAN			PEAKS DB
NLQVTQPTV	41.08	998.54	9	0.2	500.279	52.61	4851.1	160	F160:7598	20170811 KP RA p53 Neg C1_BB7.2_P6.wiff	2	2	P08708|RS17_HUMAN			PEAKS DB
GLATDVQTV	41.04	902.471	9	1.4	452.242	51.72	223820	143	F143:8712	20170811 KP RA p53 C1_BB7.2_P1.wiff	2	2	P49720|PSB3_HUMAN			PEAKS DB
GLNEEIARV	41.03	999.535	9	3.1	500.778	55.13	206070	146	F146:8769	20170811 KP RA p53 C1_BB7.2_P4.wiff	1	1	O14777|NDC80_HUMAN			PEAKS DB
ALDGFVM(+15.99)VL	41	979.505	9	-2	490.761	83.96	0	149	F149:10315	20170811 KP RA p53 Neg C1_BB7.2_P11_2.wiff	0	0	Q16665|HIF1A_HUMAN	Oxidation (M)	M7:Oxidation (M):1000.00	PEAKS DB
ALAGGITM(+15.99)V	40.98	847.447	9	0.5	424.73	55.88	7977.3	143	F143:9369	20170811 KP RA p53 C1_BB7.2_P1.wiff	1	1	P27708|PYR1_HUMAN	Oxidation (M)	M8:Oxidation (M):1000.00	PEAKS DB
YLPELLQTV	40.97	1074.6	9	2.5	538.309	83.99	67990	160	F160:14888	20170811 KP RA p53 Neg C1_BB7.2_P6.wiff	2	2	O14682|ENC1_HUMAN			PEAKS DB
NLDAATYQV	40.97	993.477	9	0.2	497.748	55.19	9015.6	144	F144:8258	20170811 KP RA p53 C1_BB7.2_P2.wiff	1	1	Q9Y2D2|S35A3_HUMAN			PEAKS DB
PFVDHVFTF	40.89	1107.54	9	1.9	554.778	81.06	4322.5	155	F155:9954	20170811 KP RA p53 Neg C1_BB7.2_P17.wiff	1	1	Q8TDN6|BRX1_HUMAN			PEAKS DB
TVM(+15.99)DEIHTV	40.88	1059.49	9	3.7	530.757	45.11	2401.6	146	F146:6145	20170811 KP RA p53 C1_BB7.2_P4.wiff	1	1	Q8IX12|CCAR1_HUMAN	Oxidation (M)	M3:Oxidation (M):1000.00	PEAKS DB
SQIPAQPSV	40.84	925.487	9	2.7	463.754	46.42	7092.7	146	F146:6563	20170811 KP RA p53 C1_BB7.2_P4.wiff	1	1	Q9Y520|PRC2C_HUMAN			PEAKS DB
YM(+15.99)GQSIHQV	40.82	1077.49	9	1.8	539.756	36.34	803.72	160	F160:4740	20170811 KP RA p53 Neg C1_BB7.2_P6.wiff	1	1	O75886|STAM2_HUMAN	Oxidation (M)	M2:Oxidation (M):1000.00	PEAKS DB
FASHVSPEV	40.68	971.471	9	1.6	486.745	44.03	24871	160	F160:5623	20170811 KP RA p53 Neg C1_BB7.2_P6.wiff	1	1	Q9NP61|ARFG3_HUMAN			PEAKS DB
VLQGAVPTV	40.57	882.518	9	-1.6	442.268	57.06	2996.9	144	F144:8745	20170811 KP RA p53 C1_BB7.2_P2.wiff	1	1	Q5VZL5|ZMYM4_HUMAN			PEAKS DB
LYPSIIQEF	40.53	1108.58	9	-2.7	555.296	84.37	14192	155	F155:10233	20170811 KP RA p53 Neg C1_BB7.2_P17.wiff	1	1	P09884|DPOLA_HUMAN			PEAKS DB
KVAPAPAVV	40.52	850.528	9	0.1	426.273	39.37	28133	146	F146:5187	20170811 KP RA p53 C1_BB7.2_P4.wiff	1	1	P62424|RL7A_HUMAN			PEAKS DB
AQAEVYKEL	40.49	1049.54	9	1	525.78	49.5	2133	144	F144:6927	20170811 KP RA p53 C1_BB7.2_P2.wiff	1	1	P49327|FAS_HUMAN			PEAKS DB
LLIENVASL	40.47	970.57	9	-10	486.289	80.27	74944	149	F149:10091	20170811 KP RA p53 Neg C1_BB7.2_P11_2.wiff	4	4	P07203|GPX1_HUMAN			PEAKS DB
GMDLVVKTV	40.45	960.531	9	-5.4	481.272	59.87	1966.6	160	F160:9614	20170811 KP RA p53 Neg C1_BB7.2_P6.wiff	1	1	Q9BW83|IFT27_HUMAN			PEAKS DB
ALLDSLNEV	40.44	972.513	9	-1.2	487.265	73.27	5016.8	146	F146:13654	20170811 KP RA p53 C1_BB7.2_P4.wiff	1	1	Q03001|DYST_HUMAN			PEAKS DB
ALTDSVHNV	40.44	954.477	9	-1.9	478.247	43.06	422	146	F146:5753	20170811 KP RA p53 C1_BB7.2_P4.wiff	1	1	Q8WUF8|F172A_HUMAN			PEAKS DB
KVIDEIYRV	40.4	1133.64	9	1.8	567.833	55.64	2212.9	160	F160:8390	20170811 KP RA p53 Neg C1_BB7.2_P6.wiff	1	1	Q9NVF7|FBX28_HUMAN			PEAKS DB
VLEDKVLSV	40.37	1000.58	9	1.1	501.3	58.26	9931.5	160	F160:9104	20170811 KP RA p53 Neg C1_BB7.2_P6.wiff	1	1	Q86VI3|IQGA3_HUMAN			PEAKS DB
SVLVSVSEV	40.37	917.507	9	1.8	459.763	64.98	1181.3	160	F160:11330	20170811 KP RA p53 Neg C1_BB7.2_P6.wiff	1	1	O95361|TRI16_HUMAN			PEAKS DB
GLASVEPYV	40.37	933.481	9	-2.5	467.748	65.21	549.19	160	F160:11432	20170811 KP RA p53 Neg C1_BB7.2_P6.wiff	1	1	Q6P158|DHX57_HUMAN			PEAKS DB
AAPPPSVTV	40.34	837.46	9	2.9	419.74	46.02	16684	146	F146:6379	20170811 KP RA p53 C1_BB7.2_P4.wiff	1	1	Q9H0E3|SP130_HUMAN			PEAKS DB
ALSEKIVSV	40.32	944.554	9	2.3	473.287	54.28	29792	146	F146:8517	20170811 KP RA p53 C1_BB7.2_P4.wiff	1	1	Q567U6|CCD93_HUMAN			PEAKS DB
GVLPNIQAV	40.32	909.528	9	-0.8	455.774	71.29	69509	144	F144:11973	20170811 KP RA p53 C1_BB7.2_P2.wiff	2	2	Q99878|H2A1J_HUMAN:Q96KK5|H2A1H_HUMAN:Q16777|H2A2C_HUMAN:Q9BTM1|H2AJ_HUMAN:P20671|H2A1D_HUMAN:P0C0S8|H2A1_HUMAN:Q6FI13|H2A2A_HUMAN:Q8IUE6|H2A2B_HUMAN:Q93077|H2A1C_HUMAN:P04908|H2A1B_HUMAN:Q7L7L0|H2A3_HUMAN:Q96QV6|H2A1A_HUMAN:P16104|H2AX_HUMAN			PEAKS DB
AM(+15.99)FGKLM(+15.99)TI	40.31	1042.52	9	1.8	522.268	59.14	10349	161	F161:7243	20170811 KP RA p53 Neg C1_BB7.2_P7.wiff	2	2	Q29RF7|PDS5A_HUMAN	Oxidation (M)	M2:Oxidation (M):1000.00;M7:Oxidation (M):1000.00	PEAKS DB
KIAPNTPQL	40.29	980.565	9	1.7	491.289	47.81	7130.5	143	F143:8453	20170811 KP RA p53 C1_BB7.2_P1.wiff	1	1	P69849|NOMO3_HUMAN:Q15155|NOMO1_HUMAN:Q5JPE7|NOMO2_HUMAN			PEAKS DB
AMGIAPPKV	40.27	882.5	9	-0.8	442.259	54.4	36004	146	F146:8523	20170811 KP RA p53 C1_BB7.2_P4.wiff	2	2	O43395|PRPF3_HUMAN			PEAKS DB
VTDEPPPGL	40.26	923.46	9	-1.3	462.738	50.69	1660	160	F160:7375	20170811 KP RA p53 Neg C1_BB7.2_P6.wiff	1	1	Q70SY1|CR3L2_HUMAN			PEAKS DB
GLVSTGLKV	40.26	872.533	9	-0.2	437.275	57.46	1438.4	160	F160:8767	20170811 KP RA p53 Neg C1_BB7.2_P6.wiff	1	1	P13639|EF2_HUMAN			PEAKS DB
SLLQQM(+15.99)FIV	40.21	1093.58	9	1.5	547.798	82.15	2162.1	147	F147:10695	20170811 KP RA p53 Neg C1_BB7.2_P10.wiff	1	1	Q8NEU8|DP13B_HUMAN	Oxidation (M)	M6:Oxidation (M):1000.00	PEAKS DB
ALNSKILSV	40.16	943.57	9	2.2	472.795	59.23	5069.7	160	F160:9395	20170811 KP RA p53 Neg C1_BB7.2_P6.wiff	1	1	Q96NW4|ANR27_HUMAN			PEAKS DB
VMGDIPAAV	40.11	871.447	9	0.1	436.733	60.59	2737.7	146	F146:10328	20170811 KP RA p53 C1_BB7.2_P4.wiff	1	1	P49321|NASP_HUMAN			PEAKS DB
GLDSSVSFV	40.11	909.444	9	2	455.733	67.58	1981.2	144	F144:10932	20170811 KP RA p53 C1_BB7.2_P2.wiff	1	1	Q9Y4R8|TELO2_HUMAN			PEAKS DB
KYPSPFFVF	40.06	1130.58	9	-2.2	566.296	84.49	646.72	155	F155:10269	20170811 KP RA p53 Neg C1_BB7.2_P17.wiff	1	1	Q08211|DHX9_HUMAN			PEAKS DB
YGAEALERM(+15.99)	40.04	1054.48	9	5.6	528.25	40.32	0	146	F146:5333	20170811 KP RA p53 C1_BB7.2_P4.wiff	0	0	P69905|HBA_HUMAN	Oxidation (M)	M9:Oxidation (M):1000.00	PEAKS DB
TLVDEVFRI	40.03	1090.6	9	2.2	546.308	83.96	0	147	F147:10839	20170811 KP RA p53 Neg C1_BB7.2_P10.wiff	0	0	P15927|RFA2_HUMAN			PEAKS DB
AYSPAIQM(+15.99)F	40.01	1042.48	9	-1.6	522.248	62.66	515.2	160	F160:10567	20170811 KP RA p53 Neg C1_BB7.2_P6.wiff	1	1	Q9NYU1|UGGG2_HUMAN	Oxidation (M)	M8:Oxidation (M):1000.00	PEAKS DB
SYDPDFNQL	39.96	1097.47	9	3.6	549.745	64.93	3990.1	160	F160:11256	20170811 KP RA p53 Neg C1_BB7.2_P6.wiff	1	1	Q9UET6|TRM7_HUMAN			PEAKS DB
YLQDKIYEV	39.95	1169.6	9	0.4	585.808	59.23	891.84	160	F160:9403	20170811 KP RA p53 Neg C1_BB7.2_P6.wiff	1	1	Q8N8U2|CDYL2_HUMAN			PEAKS DB
QLNDVAHLV	39.88	1007.54	9	3.5	504.781	60.22	0	160	F160:9747	20170811 KP RA p53 Neg C1_BB7.2_P6.wiff	0	0	Q9NXH9|TRM1_HUMAN			PEAKS DB
ALASHLIEA	39.88	923.508	9	2.6	462.764	53.16	135370	146	F146:8264	20170811 KP RA p53 C1_BB7.2_P4.wiff	1	1	Q9NZN4|EHD2_HUMAN			PEAKS DB
SM(+15.99)MDVDHQI	39.84	1090.44	9	-0.1	546.231	44.37	560.45	146	F146:5981	20170811 KP RA p53 C1_BB7.2_P4.wiff	1	1	P48643|TCPE_HUMAN	Oxidation (M)	M2:Oxidation (M):40.00	PEAKS DB
VLLESEQFL	39.8	1076.58	9	3	539.3	79.79	11355	144	F144:12475	20170811 KP RA p53 C1_BB7.2_P2.wiff	1	1	P37108|SRP14_HUMAN			PEAKS DB
ILQSFIHDV	39.77	1070.58	9	0.7	536.298	69.4	104980	160	F160:12462	20170811 KP RA p53 Neg C1_BB7.2_P6.wiff	1	1	Q9UPW6|SATB2_HUMAN			PEAKS DB
ALTPVVVTL	39.71	911.569	9	0.1	456.794	77.82	35720	160	F160:14250	20170811 KP RA p53 Neg C1_BB7.2_P6.wiff	1	1	P11802|CDK4_HUMAN			PEAKS DB
SVAGKIHTV	39.7	910.524	9	0.8	456.271	32.32	813.5	146	F146:4726	20170811 KP RA p53 C1_BB7.2_P4.wiff	1	1	Q9Y6Q2|STON1_HUMAN			PEAKS DB
ATLPAVVTV	39.69	869.522	9	0.2	435.767	67.83	419.36	143	F143:10410	20170811 KP RA p53 C1_BB7.2_P1.wiff	1	1	Q9UHR5|S30BP_HUMAN			PEAKS DB
RLLQDPVGV	39.63	995.576	9	0.3	498.798	58.03	5562.8	160	F160:8984	20170811 KP RA p53 Neg C1_BB7.2_P6.wiff	1	1	O14924|RGS12_HUMAN			PEAKS DB
GLSEPIFQL	39.58	1002.54	9	4.1	502.279	84.28	0	161	F161:8956	20170811 KP RA p53 Neg C1_BB7.2_P7.wiff	0	0	Q8IWA4|MFN1_HUMAN			PEAKS DB
GLIEIISNA	39.57	928.523	9	-1.6	465.27	81.15	1674.9	146	F146:14788	20170811 KP RA p53 C1_BB7.2_P4.wiff	1	1	O75643|U520_HUMAN			PEAKS DB
ALNEQIARL	39.55	1026.58	9	2.3	514.302	58.03	57312	160	F160:8989	20170811 KP RA p53 Neg C1_BB7.2_P6.wiff	1	1	O14777|NDC80_HUMAN			PEAKS DB
AYLPVNESF	39.5	1038.5	9	3.9	520.263	70.15	3459.8	144	F144:11669	20170811 KP RA p53 C1_BB7.2_P2.wiff	1	1	P13639|EF2_HUMAN			PEAKS DB
TLAETLVNL	39.5	972.549	9	0.5	487.284	81.26	63460	146	F146:14838	20170811 KP RA p53 C1_BB7.2_P4.wiff	1	1	Q8NB46|ANR52_HUMAN			PEAKS DB
SLLAENSYV	39.46	994.497	9	-0.2	498.258	64.77	0	160	F160:11250	20170811 KP RA p53 Neg C1_BB7.2_P6.wiff	0	0	O14617|AP3D1_HUMAN			PEAKS DB
AMAPTSPQI	39.46	914.453	9	0.4	458.236	50.69	6818.7	160	F160:7243	20170811 KP RA p53 Neg C1_BB7.2_P6.wiff	1	1	Q9BYD2|RM09_HUMAN			PEAKS DB
ALLGDLTKA	39.42	900.528	9	3.1	451.275	61.56	0	144	F144:9661	20170811 KP RA p53 C1_BB7.2_P2.wiff	0	0	O14787|TNPO2_HUMAN:Q92973|TNPO1_HUMAN			PEAKS DB
VYDPLFSQL	39.37	1080.55	9	1.6	541.283	84.32	8245.6	155	F155:10231	20170811 KP RA p53 Neg C1_BB7.2_P17.wiff	1	1	Q9UH36|SRR1L_HUMAN			PEAKS DB
LLDVTPLSL	39.36	969.575	9	-1.2	485.794	84.32	19518	161	F161:8967	20170811 KP RA p53 Neg C1_BB7.2_P7.wiff	1	1	P54652|HSP72_HUMAN:P11142|HSP7C_HUMAN			PEAKS DB
GM(+15.99)YVFLHAV	39.36	1051.52	9	-1.2	526.767	68.71	4165.4	160	F160:12257	20170811 KP RA p53 Neg C1_BB7.2_P6.wiff	1	1	Q9P0S3|ORML1_HUMAN	Oxidation (M)	M2:Oxidation (M):1000.00	PEAKS DB
ALMPSLTET	39.35	961.479	9	-0.2	481.748	64.76	2276.3	160	F160:11241	20170811 KP RA p53 Neg C1_BB7.2_P6.wiff	1	1	P05067|A4_HUMAN			PEAKS DB
ALAPAEVQV	39.28	896.497	9	-4.7	449.256	56.72	1020.1	144	F144:8717	20170811 KP RA p53 C1_BB7.2_P2.wiff	1	1	Q8NE01|CNNM3_HUMAN			PEAKS DB
VLAELPQQV	39.24	995.565	9	1.1	498.792	61.56	10679	146	F146:10679	20170811 KP RA p53 C1_BB7.2_P4.wiff	1	1	Q96FN4|CPNE2_HUMAN			PEAKS DB
VLAEIPQQV	39.24	995.565	9	1.1	498.792	61.56	10679	146	F146:10679	20170811 KP RA p53 C1_BB7.2_P4.wiff	1	1	O75131|CPNE3_HUMAN			PEAKS DB
SLQSTILGV	39.22	916.523	9	3.2	459.272	75.93	203690	160	F160:13788	20170811 KP RA p53 Neg C1_BB7.2_P6.wiff	1	1	Q86WA8|LONP2_HUMAN			PEAKS DB
KIIDIQEKV	39.22	1084.65	9	3.5	543.334	11.03	4674.3	145	F145:1391	20170811 KP RA p53 C1_BB7.2_P3.wiff	3	3	P12270|TPR_HUMAN			PEAKS DB
KVIDQQNGL	39.21	1013.55	9	2.1	507.786	38.05	245.22	146	F146:5104	20170811 KP RA p53 C1_BB7.2_P4.wiff	1	1	P27694|RFA1_HUMAN			PEAKS DB
YLTDRVM(+15.99)TV	39.21	1112.55	9	1.7	557.287	48.65	4242.5	160	F160:6885	20170811 KP RA p53 Neg C1_BB7.2_P6.wiff	1	1	O15379|HDAC3_HUMAN	Oxidation (M)	M7:Oxidation (M):1000.00	PEAKS DB
ALQEKLWNV	39.18	1099.6	9	-2.6	550.809	67.16	11174	146	F146:11959	20170811 KP RA p53 C1_BB7.2_P4.wiff	1	1	Q96HW7|INT4_HUMAN			PEAKS DB
YMMPVNSEV	39.16	1068.46	9	1.6	535.241	61.56	6242.9	146	F146:10642	20170811 KP RA p53 C1_BB7.2_P4.wiff	1	1	Q9BZD4|NUF2_HUMAN			PEAKS DB
NM(+15.99)YGKVVTV	39.13	1025.52	9	5	513.771	11.07	15779	145	F145:1385	20170811 KP RA p53 C1_BB7.2_P3.wiff	3	3	O00267|SPT5H_HUMAN	Oxidation (M)	M2:Oxidation (M):1000.00	PEAKS DB
SMDEYVHQI	39.12	1120.49	9	6.8	561.256	57.18	978.94	146	F146:9350	20170811 KP RA p53 C1_BB7.2_P4.wiff	1	1	Q5T1V6|DDX59_HUMAN			PEAKS DB
ALSSYDPQM(+15.99)	39.11	1026.43	9	-3.5	514.225	42.64	197.68	144	F144:5950	20170811 KP RA p53 C1_BB7.2_P2.wiff	1	1	O60287|NPA1P_HUMAN	Oxidation (M)	M9:Oxidation (M):1000.00	PEAKS DB
YM(+15.99)LDLQKQL	39.08	1166.6	9	-1.5	584.309	64.19	2532.5	146	F146:11210	20170811 KP RA p53 C1_BB7.2_P4.wiff	1	1	Q9Y371|SHLB1_HUMAN	Oxidation (M)	M2:Oxidation (M):1000.00	PEAKS DB
YTTDRVMTV	39.08	1084.52	9	1.3	543.272	48.41	3868.4	144	F144:6646	20170811 KP RA p53 C1_BB7.2_P2.wiff	1	1	Q13547|HDAC1_HUMAN:Q92769|HDAC2_HUMAN			PEAKS DB
SVLEKQVSL	39.08	1001.58	9	0.4	501.797	53.83	7837.8	146	F146:8419	20170811 KP RA p53 C1_BB7.2_P4.wiff	2	2	Q86XR8|CEP57_HUMAN			PEAKS DB
SLINQMTQV	39.07	1032.53	9	-0.8	517.273	69.41	5112.5	144	F144:11498	20170811 KP RA p53 C1_BB7.2_P2.wiff	1	1	Q96PE3|INP4A_HUMAN			PEAKS DB
VLQTHSVFV	39.07	1028.57	9	0.3	515.292	56.94	0	160	F160:8681	20170811 KP RA p53 Neg C1_BB7.2_P6.wiff	0	0	Q9Y3A5|SBDS_HUMAN			PEAKS DB
NLLNEQHQI	39.06	1107.57	9	1.4	554.794	53.27	3134.9	146	F146:8311	20170811 KP RA p53 C1_BB7.2_P4.wiff	1	1	Q9H869|YYAP1_HUMAN			PEAKS DB
ALLETNPYL	39.05	1032.55	9	-1	517.283	73.33	17680	146	F146:13702	20170811 KP RA p53 C1_BB7.2_P4.wiff	1	1	O96005|CLPT1_HUMAN			PEAKS DB
GLSEAQVM(+15.99)L	39.04	962.474	9	1.1	482.248	60.78	9017.1	144	F144:9401	20170811 KP RA p53 C1_BB7.2_P2.wiff	1	1	Q9NSK0|KLC4_HUMAN	Oxidation (M)	M8:Oxidation (M):1000.00	PEAKS DB
ALQEKVQAV	39.01	984.56	9	2.5	493.291	40.15	758.25	146	F146:5317	20170811 KP RA p53 C1_BB7.2_P4.wiff	1	1	Q15018|ABRX2_HUMAN			PEAKS DB
ALFNGAQKL	39	960.539	9	0.4	481.279	58.2	13858	160	F160:9065	20170811 KP RA p53 Neg C1_BB7.2_P6.wiff	1	1	P61619|S61A1_HUMAN:Q9H9S3|S61A2_HUMAN			PEAKS DB
LLLAAPAQA	38.99	866.523	9	2.8	434.272	60.3	23240	146	F146:10202	20170811 KP RA p53 C1_BB7.2_P4.wiff	1	1	P17900|SAP3_HUMAN			PEAKS DB
LLIDDEYKV	38.97	1106.59	9	0.4	554.304	64.88	2729.9	144	F144:10394	20170811 KP RA p53 C1_BB7.2_P2.wiff	1	1	Q8N766|EMC1_HUMAN			PEAKS DB
GLFQNPKQI	38.97	1043.58	9	1.1	522.798	57.73	2225.6	160	F160:8903	20170811 KP RA p53 Neg C1_BB7.2_P6.wiff	1	1	O14618|CCS_HUMAN			PEAKS DB
QVLDVVHEV	38.95	1036.56	9	1.1	519.288	60.43	11797	160	F160:9828	20170811 KP RA p53 Neg C1_BB7.2_P6.wiff	1	1	O60229|KALRN_HUMAN			PEAKS DB
SM(+15.99)LEPVPEL	38.94	1029.51	9	1.3	515.763	68.13	72807	160	F160:12145	20170811 KP RA p53 Neg C1_BB7.2_P6.wiff	1	1	O95155|UBE4B_HUMAN	Oxidation (M)	M2:Oxidation (M):1000.00	PEAKS DB
ILDDIGHGV	38.91	937.487	9	0.6	469.753	55.53	59101	146	F146:8809	20170811 KP RA p53 C1_BB7.2_P4.wiff	1	1	Q9NYB9|ABI2_HUMAN			PEAKS DB
ALMPVTPQA	38.86	926.49	9	-1.4	464.254	57.06	3117.9	144	F144:8777	20170811 KP RA p53 C1_BB7.2_P2.wiff	1	1	O94806|KPCD3_HUMAN			PEAKS DB
SQVPEVTTV	38.84	958.497	9	1.1	480.258	51.31	3918	160	F160:7401	20170811 KP RA p53 Neg C1_BB7.2_P6.wiff	1	1	Q99570|PI3R4_HUMAN			PEAKS DB
GLDGPPPTV	38.83	851.439	9	-9.9	426.724	50.12	311.96	160	F160:7024	20170811 KP RA p53 Neg C1_BB7.2_P6.wiff	1	1	Q03169|TNAP2_HUMAN			PEAKS DB
SLAGNTYQL	38.82	965.482	9	1.4	483.751	59.05	2099.3	146	F146:9770	20170811 KP RA p53 C1_BB7.2_P4.wiff	1	1	O14791|APOL1_HUMAN			PEAKS DB
KLWESPNVL	38.79	1084.59	9	1.6	543.306	67.21	23954	146	F146:12022	20170811 KP RA p53 C1_BB7.2_P4.wiff	1	1	Q9BW83|IFT27_HUMAN			PEAKS DB
NLYPFVKTV	38.78	1079.6	9	0.4	540.81	68.86	47303	146	F146:12600	20170811 KP RA p53 C1_BB7.2_P4.wiff	1	1	P31939|PUR9_HUMAN			PEAKS DB
SLVQANPEV	38.76	955.497	9	0.3	478.758	50.86	654.29	160	F160:7332	20170811 KP RA p53 Neg C1_BB7.2_P6.wiff	1	1	Q13085|ACACA_HUMAN			PEAKS DB
VLSSIETGV	38.75	903.491	9	1.8	452.756	55.82	5434.4	144	F144:8432	20170811 KP RA p53 C1_BB7.2_P2.wiff	1	1	Q07157|ZO1_HUMAN			PEAKS DB
TLLTDPPTA	38.72	927.491	9	2.1	464.757	55.87	19184	144	F144:8586	20170811 KP RA p53 C1_BB7.2_P2.wiff	1	1	Q9H270|VPS11_HUMAN			PEAKS DB
TLDENHPSI	38.65	1024.48	9	0.4	513.251	43.98	5539.1	160	F160:5597	20170811 KP RA p53 Neg C1_BB7.2_P6.wiff	1	1	Q9P0W8|SPAT7_HUMAN			PEAKS DB
VLVESEHQV	38.63	1038.53	9	-0.1	520.277	39.87	9173	146	F146:5278	20170811 KP RA p53 C1_BB7.2_P4.wiff	1	1	P23458|JAK1_HUMAN			PEAKS DB
GMVQQIQSV	38.58	988.501	9	1.5	495.261	58.37	10795	146	F146:9642	20170811 KP RA p53 C1_BB7.2_P4.wiff	1	1	P31689|DNJA1_HUMAN			PEAKS DB
LLATVLQAV	38.52	926.58	9	-0.7	464.299	80.34	6527.5	146	F146:14733	20170811 KP RA p53 C1_BB7.2_P4.wiff	1	1	O60613|SEP15_HUMAN			PEAKS DB
ALLDRIVSV	38.5	984.597	9	0	493.308	71.68	27675	160	F160:12895	20170811 KP RA p53 Neg C1_BB7.2_P6.wiff	1	1	Q92621|NU205_HUMAN			PEAKS DB
LLDVTPKAV	38.49	954.575	9	3.3	478.298	55.65	4740	146	F146:8817	20170811 KP RA p53 C1_BB7.2_P4.wiff	1	1	Q9UDY2|ZO2_HUMAN			PEAKS DB
FLKNELDNV	38.48	1090.57	9	5.5	546.295	56.95	0	160	F160:8682	20170811 KP RA p53 Neg C1_BB7.2_P6.wiff	0	0	Q9BWF2|TRAIP_HUMAN			PEAKS DB
GLDIPTVQV	38.4	940.523	9	0.6	471.271	74.64	150090	146	F146:14065	20170811 KP RA p53 C1_BB7.2_P4.wiff	1	1	Q9Y6V7|DDX49_HUMAN			PEAKS DB
KVIEINPYL	38.4	1087.63	9	0	544.823	67.78	66498	146	F146:12199	20170811 KP RA p53 C1_BB7.2_P4.wiff	1	1	P28074|PSB5_HUMAN:P28062|PSB8_HUMAN			PEAKS DB
ATIQRIPEV	38.38	1025.59	9	4.9	513.805	54.23	10214	146	F146:8566	20170811 KP RA p53 C1_BB7.2_P4.wiff	1	1	Q02742|GCNT1_HUMAN			PEAKS DB
GLDLGTESV	38.32	889.439	9	1.4	445.729	60.36	6571.3	146	F146:10245	20170811 KP RA p53 C1_BB7.2_P4.wiff	1	1	Q6ZVM7|TM1L2_HUMAN			PEAKS DB
GLLPDVPSL	38.31	909.517	9	-0.9	455.765	84.15	3478	161	F161:8931	20170811 KP RA p53 Neg C1_BB7.2_P7.wiff	1	1	Q96N66|MBOA7_HUMAN			PEAKS DB
QLFSEIHNL	38.21	1099.57	9	4.2	550.795	71.22	1616.7	160	F160:12740	20170811 KP RA p53 Neg C1_BB7.2_P6.wiff	1	1	Q96SN8|CK5P2_HUMAN			PEAKS DB
LLWEAGSEA	38.21	974.471	9	2.4	488.247	66.72	6218.3	144	F144:10710	20170811 KP RA p53 C1_BB7.2_P2.wiff	1	1	Q9Y5E4|PCDB5_HUMAN			PEAKS DB
VLFEDVYEL	38.15	1125.56	9	-1.6	563.784	84.51	1029.8	147	F147:10966	20170811 KP RA p53 Neg C1_BB7.2_P10.wiff	1	1	O14936|CSKP_HUMAN			PEAKS DB
ILGGQPPNV	38.11	893.497	9	0.7	447.755	52.48	10343	143	F143:8925	20170811 KP RA p53 C1_BB7.2_P1.wiff	3	3	Q9UPN6|SCAF8_HUMAN			PEAKS DB
AVMTDLPVI	38.09	957.52	9	1.1	479.771	80.12	3704.9	144	F144:12514	20170811 KP RA p53 C1_BB7.2_P2.wiff	1	1	Q7Z3U7|MON2_HUMAN			PEAKS DB
ALIEVGEGV	38.09	885.481	9	3	443.751	65.32	3617.5	160	F160:11455	20170811 KP RA p53 Neg C1_BB7.2_P6.wiff	2	2	Q86V59|PNM8A_HUMAN			PEAKS DB
TVAPFNPTV	38.08	944.497	9	-0.6	473.257	61.73	8471.8	146	F146:10777	20170811 KP RA p53 C1_BB7.2_P4.wiff	1	1	Q96BU1|S1PBP_HUMAN			PEAKS DB
VM(+15.99)DSKIVQV	38.03	1033.55	9	3	517.785	44.2	89952	160	F160:5618	20170811 KP RA p53 Neg C1_BB7.2_P6.wiff	2	2	O15131|IMA6_HUMAN:O60684|IMA7_HUMAN:P52294|IMA5_HUMAN	Oxidation (M)	M2:Oxidation (M):1000.00	PEAKS DB
AVAAVLTQV	37.99	870.518	9	-2.6	436.267	62.89	0	160	F160:10685	20170811 KP RA p53 Neg C1_BB7.2_P6.wiff	0	0	Q99720|SGMR1_HUMAN			PEAKS DB
AIQDEIRSV	37.96	1029.55	9	-0.2	515.783	53.56	5083.7	144	F144:7808	20170811 KP RA p53 C1_BB7.2_P2.wiff	1	1	Q13257|MD2L1_HUMAN			PEAKS DB
VMTPELAGV	37.93	915.473	9	0	458.746	65.55	30835	160	F160:11368	20170811 KP RA p53 Neg C1_BB7.2_P6.wiff	1	1	P08754|GNAI3_HUMAN			PEAKS DB
SLLLAVTEV	37.9	943.559	9	0.6	472.789	83.64	5535.7	160	F160:14847	20170811 KP RA p53 Neg C1_BB7.2_P6.wiff	1	1	Q9Y219|JAG2_HUMAN			PEAKS DB
GMYIFLHTV	37.89	1079.55	9	0.3	540.781	80.02	1659.9	155	F155:9891	20170811 KP RA p53 Neg C1_BB7.2_P17.wiff	1	1	Q8N138|ORML3_HUMAN			PEAKS DB
NVFENPTM(+15.99)V	37.88	1065.48	9	4.9	533.753	60.36	0	144	F144:9350	20170811 KP RA p53 C1_BB7.2_P2.wiff	0	0	Q7KZN9|COX15_HUMAN	Oxidation (M)	M8:Oxidation (M):1000.00	PEAKS DB
ALFDSYTNL	37.88	1042.5	9	4.4	522.26	76.96	3184.1	160	F160:14018	20170811 KP RA p53 Neg C1_BB7.2_P6.wiff	1	1	Q9NYB9|ABI2_HUMAN			PEAKS DB
AAAPVVPAV	37.85	793.47	9	0.1	397.744	54.9	13587	144	F144:8208	20170811 KP RA p53 C1_BB7.2_P2.wiff	1	1	O95271|TNKS1_HUMAN			PEAKS DB
GVLGVVTGV	37.84	799.48	9	-1.9	400.748	70.63	896.39	146	F146:13068	20170811 KP RA p53 C1_BB7.2_P4.wiff	1	1	O95396|MOCS3_HUMAN			PEAKS DB
SLSPPPATL	37.82	881.486	9	1.8	441.753	56.67	725.48	144	F144:8729	20170811 KP RA p53 C1_BB7.2_P2.wiff	1	1	P36956|SRBP1_HUMAN			PEAKS DB
HLVPEVPTV	37.81	989.555	9	2	495.788	60.76	32819	160	F160:9999	20170811 KP RA p53 Neg C1_BB7.2_P6.wiff	1	1	O15156|ZBT7B_HUMAN			PEAKS DB
TVGDKYMTV	37.76	1012.49	9	0.3	507.255	50.12	3338	144	F144:7098	20170811 KP RA p53 C1_BB7.2_P2.wiff	1	1	Q02153|GCYB1_HUMAN			PEAKS DB
ATLPSTVAV	37.75	857.486	9	3.7	429.754	57.23	4328.7	144	F144:8764	20170811 KP RA p53 C1_BB7.2_P2.wiff	1	1	P35658|NU214_HUMAN			PEAKS DB
ALQEALENA	37.73	957.477	9	-0.2	479.744	52.49	1685.5	143	F143:8839	20170811 KP RA p53 C1_BB7.2_P1.wiff	1	1	O75694|NU155_HUMAN			PEAKS DB
NLINEINGV	37.7	984.524	9	-0.6	493.271	71.68	12433	146	F146:13213	20170811 KP RA p53 C1_BB7.2_P4.wiff	1	1	O43432|IF4G3_HUMAN			PEAKS DB
GIVGGLSTV	37.67	801.46	9	-1.8	401.738	62.14	3776.7	160	F160:10393	20170811 KP RA p53 Neg C1_BB7.2_P6.wiff	1	1	Q9H3K2|GHITM_HUMAN			PEAKS DB
AGPPESLGV	37.66	825.423	9	-3.2	413.72	53.67	7228.7	144	F144:7858	20170811 KP RA p53 C1_BB7.2_P2.wiff	2	2	Q9Y618|NCOR2_HUMAN			PEAKS DB
LLDKNPFSV	37.63	1031.57	9	-0.2	516.792	66.75	2568.5	146	F146:11829	20170811 KP RA p53 C1_BB7.2_P4.wiff	1	1	Q5T481|RBM20_HUMAN			PEAKS DB
GM(+15.99)LSVLSTL	37.63	935.5	9	-2.2	468.758	78.43	100.58	149	F149:9981	20170811 KP RA p53 Neg C1_BB7.2_P11_2.wiff	1	1	Q9NVH2|INT7_HUMAN	Oxidation (M)	M2:Oxidation (M):1000.00	PEAKS DB
SLVGKLEGT	37.62	902.507	9	1.9	452.264	51.73	8225.1	146	F146:7773	20170811 KP RA p53 C1_BB7.2_P4.wiff	1	1	O75643|U520_HUMAN			PEAKS DB
SMTLAIHEI	37.61	1013.52	9	1.1	507.771	66.98	7655.5	146	F146:11938	20170811 KP RA p53 C1_BB7.2_P4.wiff	1	1	O15121|DEGS1_HUMAN			PEAKS DB
SLAEEHEGL	37.57	983.456	9	-0.3	492.737	42.21	1291.5	160	F160:5249	20170811 KP RA p53 Neg C1_BB7.2_P6.wiff	1	1	Q10570|CPSF1_HUMAN			PEAKS DB
SLLNQPKAV	37.57	968.565	9	-5.7	485.29	47.95	0	144	F144:6617	20170811 KP RA p53 C1_BB7.2_P2.wiff	0	0	Q9HAW4|CLSPN_HUMAN			PEAKS DB
SLAESLDQA	37.56	932.445	9	-0.8	467.232	52.93	4477.6	144	F144:7636	20170811 KP RA p53 C1_BB7.2_P2.wiff	1	1	Q9Y2L1|RRP44_HUMAN			PEAKS DB
LLNENIM(+15.99)LL	37.55	1087.59	9	5.7	544.806	80.85	0	147	F147:10619	20170811 KP RA p53 Neg C1_BB7.2_P10.wiff	0	0	O00232|PSD12_HUMAN	Oxidation (M)	M7:Oxidation (M):1000.00	PEAKS DB
TLQYNIYNV	37.54	1126.57	9	3.6	564.295	69.92	750.65	144	F144:11644	20170811 KP RA p53 C1_BB7.2_P2.wiff	1	1	P43308|SSRB_HUMAN			PEAKS DB
VLSTRVTNV	37.53	987.571	9	-1.3	494.794	43.52	426.07	160	F160:5469	20170811 KP RA p53 Neg C1_BB7.2_P6.wiff	1	1	Q96HE9|PRR11_HUMAN			PEAKS DB
NLYPETFAL	37.53	1066.53	9	-1.4	534.275	82.7	4938.2	146	F146:15015	20170811 KP RA p53 C1_BB7.2_P4.wiff	1	1	Q14094|CCNI_HUMAN			PEAKS DB
YSDDDVPSV	37.53	995.408	9	8.2	498.717	51.48	3371.8	160	F160:7417	20170811 KP RA p53 Neg C1_BB7.2_P6.wiff	1	1	Q6PL18|ATAD2_HUMAN			PEAKS DB
TLDVQIQHV	37.51	1051.57	9	0.8	526.793	55.81	2970.7	146	F146:8912	20170811 KP RA p53 C1_BB7.2_P4.wiff	1	1	Q96Q89|KI20B_HUMAN			PEAKS DB
LM(+15.99)VDHVTEV	37.46	1057.51	9	3.2	529.767	49.21	35318	146	F146:7277	20170811 KP RA p53 C1_BB7.2_P4.wiff	1	1	Q9HD15|SRA1_HUMAN	Oxidation (M)	M2:Oxidation (M):1000.00	PEAKS DB
ILEPSLYTV	37.46	1033.57	9	-0.1	517.794	74.19	5317	146	F146:13958	20170811 KP RA p53 C1_BB7.2_P4.wiff	1	1	P61923|COPZ1_HUMAN			PEAKS DB
SYM(+15.99)WTINNF	37.45	1190.51	9	3	596.262	81.23	416.82	155	F155:9989	20170811 KP RA p53 Neg C1_BB7.2_P17.wiff	1	1	O43791|SPOP_HUMAN:Q6IQ16|SPOPL_HUMAN	Oxidation (M)	M3:Oxidation (M):1000.00	PEAKS DB
YLTNVNTTV	37.45	1023.52	9	2.7	512.769	53.68	614.75	143	F143:9150	20170811 KP RA p53 C1_BB7.2_P1.wiff	1	1	Q8N3U4|STAG2_HUMAN			PEAKS DB
TLAEHIIEA	37.45	995.529	9	1.6	498.774	55.87	10304	160	F160:8400	20170811 KP RA p53 Neg C1_BB7.2_P6.wiff	1	1	Q9Y6Y1|CMTA1_HUMAN			PEAKS DB
AVPPPPSSV	37.44	849.46	9	-0.2	425.739	42.58	5968.7	144	F144:5948	20170811 KP RA p53 C1_BB7.2_P2.wiff	2	2	Q9NZI8|IF2B1_HUMAN			PEAKS DB
LMNAVVQTV	37.43	973.527	9	1.2	487.773	59.79	14898	146	F146:10021	20170811 KP RA p53 C1_BB7.2_P4.wiff	1	1	P35221|CTNA1_HUMAN			PEAKS DB
ILTETQQGL	37.37	1001.54	9	-2.7	501.774	51.97	0	143	F143:8770	20170811 KP RA p53 C1_BB7.2_P1.wiff	0	0	O75179|ANR17_HUMAN			PEAKS DB
KVLGIVVGV	37.36	882.59	9	-1.1	442.304	67.84	10851	146	F146:12203	20170811 KP RA p53 C1_BB7.2_P4.wiff	1	1	A5YKK6|CNOT1_HUMAN			PEAKS DB
SM(+15.99)TLAIHEI	37.35	1029.52	9	0.7	515.768	57.24	5875.4	146	F146:9345	20170811 KP RA p53 C1_BB7.2_P4.wiff	1	1	O15121|DEGS1_HUMAN	Oxidation (M)	M2:Oxidation (M):1000.00	PEAKS DB
ALPPVLTTV	37.34	909.553	9	0.6	455.786	74.87	6077.6	146	F146:14183	20170811 KP RA p53 C1_BB7.2_P4.wiff	1	1	Q6PKG0|LARP1_HUMAN			PEAKS DB
TVYGGLM(+15.99)YI	37.33	1031.5	9	-0.9	516.759	74.15	3001.2	160	F160:13423	20170811 KP RA p53 Neg C1_BB7.2_P6.wiff	1	1	Q9P2J3|KLHL9_HUMAN	Oxidation (M)	M7:Oxidation (M):1000.00	PEAKS DB
YLENGKETL	37.3	1065.53	9	0.3	533.777	43.69	9319.2	160	F160:5540	20170811 KP RA p53 Neg C1_BB7.2_P6.wiff	1	1	P01892|1A02_HUMAN:P10316|1A69_HUMAN:P30447|1A23_HUMAN:P05534|1A24_HUMAN:Q95365|1B38_HUMAN:P30685|1B35_HUMAN:P30487|1B49_HUMAN:P30475|1B39_HUMAN:Q29940|1B59_HUMAN:P10319|1B58_HUMAN:P30491|1B53_HUMAN:P30495|1B56_HUMAN:P18463|1B37_HUMAN:P30488|1B50_HUMAN:Q29718|1B82_HUMAN:P30484|1B46_HUMAN:P30493|1B55_HUMAN:P30492|1B54_HUMAN:P30483|1B45_HUMAN:Q29836|1B67_HUMAN:P30464|1B15_HUMAN:P30461|1B13_HUMAN:P03…			PEAKS DB
AIDEKVQAV	37.27	971.529	9	-0.1	486.774	40.61	4148.4	146	F146:5357	20170811 KP RA p53 C1_BB7.2_P4.wiff	1	1	Q96AY4|TTC28_HUMAN			PEAKS DB
VLAATLAQA	37.26	856.502	9	-2.9	429.259	54.3	0	144	F144:8005	20170811 KP RA p53 C1_BB7.2_P2.wiff	0	0	P55268|LAMB2_HUMAN			PEAKS DB
SLYDQAEKL	37.24	1065.53	9	4.4	533.779	57.18	8856.9	146	F146:9329	20170811 KP RA p53 C1_BB7.2_P4.wiff	1	1	O43242|PSMD3_HUMAN			PEAKS DB
AMAPGTVTV	37.24	845.432	9	0.5	423.725	50.86	3979.3	160	F160:7345	20170811 KP RA p53 Neg C1_BB7.2_P6.wiff	1	1	Q9P243|ZFAT_HUMAN			PEAKS DB
SLLPAIVEL	37.2	953.58	9	3.4	477.797	84.91	34867	147	F147:11022	20170811 KP RA p53 Neg C1_BB7.2_P10.wiff	2	2	P30154|2AAB_HUMAN			PEAKS DB
YISNANYSV	37.14	1029.48	9	1.2	515.748	50.69	1110.5	160	F160:7291	20170811 KP RA p53 Neg C1_BB7.2_P6.wiff	1	1	P40692|MLH1_HUMAN			PEAKS DB
ATPMPTPSV	37.12	899.442	9	2.7	450.728	53.05	3188.1	143	F143:8926	20170811 KP RA p53 C1_BB7.2_P1.wiff	2	2	A3KN83|SBNO1_HUMAN			PEAKS DB
NMYGKVVTV	37.09	1009.53	9	0.7	505.773	52.59	43036	146	F146:8041	20170811 KP RA p53 C1_BB7.2_P4.wiff	2	2	O00267|SPT5H_HUMAN			PEAKS DB
SLYEM(+15.99)VSRV	37.09	1098.54	9	-0.2	550.278	55.58	3633.2	160	F160:8373	20170811 KP RA p53 Neg C1_BB7.2_P6.wiff	2	2	Q08945|SSRP1_HUMAN	Oxidation (M)	M5:Oxidation (M):1000.00	PEAKS DB
YLGEEYPEV	37.07	1097.49	9	1.2	549.756	63.05	5174.7	160	F160:10721	20170811 KP RA p53 Neg C1_BB7.2_P6.wiff	1	1	O75533|SF3B1_HUMAN			PEAKS DB
SLAEGLRTV	37.05	944.529	9	-0.8	473.273	52.81	12329	146	F146:8182	20170811 KP RA p53 C1_BB7.2_P4.wiff	1	1	Q9Y6K5|OAS3_HUMAN			PEAKS DB
ALAVNISAA	37.04	828.471	9	0.4	415.244	57.76	2444.7	146	F146:9548	20170811 KP RA p53 C1_BB7.2_P4.wiff	1	1	P40227|TCPZ_HUMAN			PEAKS DB
NLAENISRV	37.03	1014.55	9	1.4	508.283	54.34	12177	146	F146:8527	20170811 KP RA p53 C1_BB7.2_P4.wiff	1	1	P06737|PYGL_HUMAN			PEAKS DB
ATDDSLHQL	37.02	998.467	9	-0.2	500.243	43.46	356.45	160	F160:5452	20170811 KP RA p53 Neg C1_BB7.2_P6.wiff	1	1	Q14534|ERG1_HUMAN			PEAKS DB
SMLEPVPEL	37.01	1013.51	9	1.5	507.765	76.96	51487	160	F160:13996	20170811 KP RA p53 Neg C1_BB7.2_P6.wiff	1	1	O95155|UBE4B_HUMAN			PEAKS DB
TLLDFINAV	37	1004.55	9	2.1	503.284	84.99	0	147	F147:11051	20170811 KP RA p53 Neg C1_BB7.2_P10.wiff	0	0	A0AVT1|UBA6_HUMAN			PEAKS DB
KLHGVNINV	36.95	992.577	9	2.2	497.299	48.7	17563	146	F146:7129	20170811 KP RA p53 C1_BB7.2_P4.wiff	1	1	Q9BQ04|RBM4B_HUMAN:Q9BWF3|RBM4_HUMAN			PEAKS DB
SLAQYNPKL	36.95	1032.56	9	-5.2	517.287	54.28	6768.2	146	F146:8496	20170811 KP RA p53 C1_BB7.2_P4.wiff	1	1	Q92569|P55G_HUMAN:P27986|P85A_HUMAN			PEAKS DB
NLFNKYPAL	36.94	1078.58	9	-0.2	540.3	71.05	2622.6	160	F160:12716	20170811 KP RA p53 Neg C1_BB7.2_P6.wiff	1	1	P13797|PLST_HUMAN			PEAKS DB
YM(+15.99)MPVNSEV	36.93	1084.46	9	2.3	543.239	55.81	13790	146	F146:8896	20170811 KP RA p53 C1_BB7.2_P4.wiff	1	1	Q9BZD4|NUF2_HUMAN	Oxidation (M)	M2:Oxidation (M):26.02	PEAKS DB
ALSDSIHTV	36.92	941.482	9	-1.6	471.746	47.92	1028.9	143	F143:8452	20170811 KP RA p53 C1_BB7.2_P1.wiff	1	1	Q9UKN5|PRDM4_HUMAN			PEAKS DB
ALIAASETL	36.91	887.496	9	-1.3	444.757	62.94	1393.9	160	F160:10687	20170811 KP RA p53 Neg C1_BB7.2_P6.wiff	1	1	Q9NTJ3|SMC4_HUMAN			PEAKS DB
KLFGETTLV	36.9	1006.57	9	0.2	504.294	66.47	5304.8	146	F146:11727	20170811 KP RA p53 C1_BB7.2_P4.wiff	1	1	P50748|KNTC1_HUMAN			PEAKS DB
GLQEAQYRL	36.82	1076.56	9	3.5	539.292	54.62	2787.1	146	F146:8590	20170811 KP RA p53 C1_BB7.2_P4.wiff	1	1	Q13206|DDX10_HUMAN			PEAKS DB
SMMDVDHQI	36.76	1074.45	9	2.6	538.235	54.45	3535.3	146	F146:8567	20170811 KP RA p53 C1_BB7.2_P4.wiff	2	2	P48643|TCPE_HUMAN			PEAKS DB
ALQQQLQAV	36.74	997.556	9	1.3	499.788	54.84	1666	144	F144:8111	20170811 KP RA p53 C1_BB7.2_P2.wiff	1	1	Q9P0W2|HM20B_HUMAN			PEAKS DB
ALDTGWNEL	36.74	1017.48	9	1.3	509.748	73.44	2747.9	146	F146:13700	20170811 KP RA p53 C1_BB7.2_P4.wiff	1	1	Q01082|SPTB2_HUMAN			PEAKS DB
ALFSQDISV	36.71	978.502	9	-0.8	490.26	73.84	23122	146	F146:13832	20170811 KP RA p53 C1_BB7.2_P4.wiff	1	1	Q17R98|ZN827_HUMAN			PEAKS DB
FMEQHVENV	36.67	1131.5	9	3.6	566.762	46.42	470.24	160	F160:6384	20170811 KP RA p53 Neg C1_BB7.2_P6.wiff	1	1	O95835|LATS1_HUMAN:Q9NRM7|LATS2_HUMAN			PEAKS DB
LLMEHIQEI	36.63	1124.59	9	1.9	563.306	67.55	5054.6	146	F146:12131	20170811 KP RA p53 C1_BB7.2_P4.wiff	1	1	Q96SN8|CK5P2_HUMAN			PEAKS DB
ALYDEVRTV	36.63	1064.55	9	1	533.285	56.5	1063.8	146	F146:9224	20170811 KP RA p53 C1_BB7.2_P4.wiff	1	1	A6NHR9|SMHD1_HUMAN			PEAKS DB
ILGIQPPSV	36.63	922.549	9	0.8	462.284	74.24	55149	146	F146:13851	20170811 KP RA p53 C1_BB7.2_P4.wiff	1	1	Q9UPN6|SCAF8_HUMAN			PEAKS DB
LLAEGITWV	36.6	1000.56	9	3.6	501.289	84.2	712.39	161	F161:8933	20170811 KP RA p53 Neg C1_BB7.2_P7.wiff	1	1	Q9UM00|TMCO1_HUMAN			PEAKS DB
SM(+15.99)M(+15.99)DPNHFL	36.59	1122.45	9	-0.1	562.233	51.56	4021.1	146	F146:7771	20170811 KP RA p53 C1_BB7.2_P4.wiff	1	1	Q8IWV8|UBR2_HUMAN	Oxidation (M)	M2:Oxidation (M):1000.00;M3:Oxidation (M):1000.00	PEAKS DB
ALASHILTA	36.58	895.513	9	1.5	448.766	52.87	7224.8	146	F146:8137	20170811 KP RA p53 C1_BB7.2_P4.wiff	1	1	O00273|DFFA_HUMAN			PEAKS DB
AMDTSTVGV	36.57	879.401	9	2.1	440.71	46.14	1127.7	146	F146:6457	20170811 KP RA p53 C1_BB7.2_P4.wiff	1	1	O94979|SC31A_HUMAN			PEAKS DB
ALDILITNV	36.52	970.57	9	-2.8	486.293	83.04	6157.4	146	F146:15140	20170811 KP RA p53 C1_BB7.2_P4.wiff	1	1	P62380|TBPL1_HUMAN			PEAKS DB
FLPSYIIDV	36.49	1065.57	9	3.1	533.794	84.56	39680	147	F147:10985	20170811 KP RA p53 Neg C1_BB7.2_P10.wiff	1	1	Q10570|CPSF1_HUMAN			PEAKS DB
YMM(+15.99)PVNSEV	36.48	1084.46	9	2.1	543.239	50.3	2912.6	146	F146:7553	20170811 KP RA p53 C1_BB7.2_P4.wiff	1	1	Q9BZD4|NUF2_HUMAN	Oxidation (M)	M3:Oxidation (M):15.91	PEAKS DB
AMQDRYM(+15.99)EV	36.47	1157.48	9	0.5	579.752	41.52	286.86	146	F146:5522	20170811 KP RA p53 C1_BB7.2_P4.wiff	1	1	Q12874|SF3A3_HUMAN	Oxidation (M)	M7:Oxidation (M):100.21	PEAKS DB
ATLSKIIQV	36.46	971.601	9	3.8	486.813	63.22	2622.9	144	F144:10048	20170811 KP RA p53 C1_BB7.2_P2.wiff	1	1	O75815|BCAR3_HUMAN			PEAKS DB
SLFGGSVKL	36.45	906.518	9	-0.2	454.268	70.66	70963	160	F160:12710	20170811 KP RA p53 Neg C1_BB7.2_P6.wiff	1	1	Q8WUM4|PDC6I_HUMAN			PEAKS DB
M(+15.99)LDEPTNHL	36.43	1084.49	9	-0.9	543.253	44.97	6527	144	F144:6219	20170811 KP RA p53 C1_BB7.2_P2.wiff	1	1	Q8NE71|ABCF1_HUMAN	Oxidation (M)	M1:Oxidation (M):1000.00	PEAKS DB
IMWTPPESA	36.4	1030.48	9	4.9	516.251	65.53	0	160	F160:11521	20170811 KP RA p53 Neg C1_BB7.2_P6.wiff	0	0	P02751|FINC_HUMAN			PEAKS DB
NVKVDPEIQ	36.36	1040.55	9	-9.5	521.28	41.79	53.694	153	F153:8141	20170811 KP RA p53 Neg C1_BB7.2_P15.wiff	1	1	P35908|K22E_HUMAN			PEAKS DB
ALADIVWRA	36.36	1013.57	9	7.3	507.796	72.66	2406.5	160	F160:13183	20170811 KP RA p53 Neg C1_BB7.2_P6.wiff	1	1	Q4G0A6|MINY4_HUMAN			PEAKS DB
YLEEPLTQV	36.36	1090.55	9	0.4	546.283	66.57	314.78	143	F143:10269	20170811 KP RA p53 C1_BB7.2_P1.wiff	1	1	Q9Y2Q5|LTOR2_HUMAN			PEAKS DB
TLAGDVHIV	36.36	923.508	9	2.4	462.764	57.98	28614	160	F160:8959	20170811 KP RA p53 Neg C1_BB7.2_P6.wiff	1	1	Q9UBQ0|VPS29_HUMAN			PEAKS DB
ALTRALALA	36.35	898.56	9	2.9	450.29	57.07	16164	160	F160:8685	20170811 KP RA p53 Neg C1_BB7.2_P6.wiff	1	1	Q8NHP8|PLBL2_HUMAN			PEAKS DB
GLIDRQVTV	36.32	999.571	9	1.5	500.796	54.79	92283	146	F146:8637	20170811 KP RA p53 C1_BB7.2_P4.wiff	1	1	Q9UPN3|MACF1_HUMAN			PEAKS DB
FVPDTPVGV	36.31	929.486	9	-0.2	465.752	61.5	5900.1	146	F146:10759	20170811 KP RA p53 C1_BB7.2_P4.wiff	1	1	Q6DN90|IQEC1_HUMAN			PEAKS DB
YLADIFTKL	36.3	1082.6	9	6.1	542.311	84.1	0	150	F150:10201	20170811 KP RA p53 Neg C1_BB7.2_P12.wiff	0	0	Q49AG3|ZBED5_HUMAN			PEAKS DB
SLQEQNTTL	36.26	1032.51	9	4.9	517.266	44.42	1005.5	146	F146:5980	20170811 KP RA p53 C1_BB7.2_P4.wiff	1	1	Q3V6T2|GRDN_HUMAN			PEAKS DB
SLDQPTQTV	36.25	987.487	9	-3.6	494.751	42.54	211930	146	F146:5686	20170811 KP RA p53 C1_BB7.2_P4.wiff	2	2	Q99613|EIF3C_HUMAN:B5ME19|EIFCL_HUMAN			PEAKS DB
NM(+15.99)LPQIFRV	36.24	1132.61	9	2.4	567.31	75.74	11682	147	F147:10263	20170811 KP RA p53 Neg C1_BB7.2_P10.wiff	1	1	Q9NQ89|CL004_HUMAN	Oxidation (M)	M2:Oxidation (M):1000.00	PEAKS DB
YVTDVLYRV	36.23	1126.6	9	-4.3	564.308	68.92	3016.8	146	F146:12545	20170811 KP RA p53 C1_BB7.2_P4.wiff	1	1	Q96Q15|SMG1_HUMAN			PEAKS DB
ALSSSSIRV	36.22	918.513	9	3.9	460.268	49.1	2976.7	144	F144:6833	20170811 KP RA p53 C1_BB7.2_P2.wiff	1	1	Q8IVD9|NUDC3_HUMAN			PEAKS DB
AMFGKLM(+15.99)TI	36.21	1026.52	9	1.5	514.272	67.5	1953.1	160	F160:12040	20170811 KP RA p53 Neg C1_BB7.2_P6.wiff	1	1	Q29RF7|PDS5A_HUMAN	Oxidation (M)	M7:Oxidation (M):53.48	PEAKS DB
GM(+15.99)YIFLHTV	36.2	1095.54	9	-7.5	548.774	70.62	2173.9	155	F155:9284	20170811 KP RA p53 Neg C1_BB7.2_P17.wiff	2	2	Q8N138|ORML3_HUMAN	Oxidation (M)	M2:Oxidation (M):1000.00	PEAKS DB
FLLEKGYEV	36.13	1096.58	9	2.7	549.301	67.21	54230	146	F146:12046	20170811 KP RA p53 C1_BB7.2_P4.wiff	1	1	O60547|GMDS_HUMAN			PEAKS DB
SIADKIQQI	36.12	1014.57	9	0.2	508.295	56.78	4985.6	146	F146:9303	20170811 KP RA p53 C1_BB7.2_P4.wiff	1	1	Q9UNQ2|DIM1_HUMAN			PEAKS DB
KLGSVPVTV	36.02	898.549	9	3.7	450.285	53.61	560080	146	F146:8562	20170811 KP RA p53 C1_BB7.2_P4.wiff	2	2	Q9Y4C2|TCAF1_HUMAN			PEAKS DB
TVLDAIYEV	36.02	1021.53	9	4.7	511.779	80.01	0	144	F144:12512	20170811 KP RA p53 C1_BB7.2_P2.wiff	0	0	Q4W5G0|TIGD2_HUMAN			PEAKS DB
ALYGQPLLL	36.01	986.58	9	3.5	494.301	83.81	5625.2	160	F160:14862	20170811 KP RA p53 Neg C1_BB7.2_P6.wiff	1	1	Q13107|UBP4_HUMAN			PEAKS DB
VLEELTQKV	36.01	1057.6	9	4.8	529.813	56.38	841.14	146	F146:9165	20170811 KP RA p53 C1_BB7.2_P4.wiff	1	1	Q15678|PTN14_HUMAN			PEAKS DB
ALLGGLVNV	35.99	854.523	9	0.5	428.27	83.7	9868.1	160	F160:14845	20170811 KP RA p53 Neg C1_BB7.2_P6.wiff	1	1	Q8N4S7|PAQR4_HUMAN			PEAKS DB
ALDATHQQL	35.99	995.504	9	2.8	498.762	40.97	0	146	F146:5437	20170811 KP RA p53 C1_BB7.2_P4.wiff	0	0	Q9Y2X9|ZN281_HUMAN			PEAKS DB
QLVDIIEKV	35.96	1055.62	9	3.3	528.822	73.92	28176	160	F160:13367	20170811 KP RA p53 Neg C1_BB7.2_P6.wiff	1	1	P61289|PSME3_HUMAN			PEAKS DB
QMSEQVHTL	35.95	1071.5	9	1	536.761	43.12	1331.5	160	F160:5391	20170811 KP RA p53 Neg C1_BB7.2_P6.wiff	1	1	Q08379|GOGA2_HUMAN			PEAKS DB
QDSLLGM(+15.99)EF	35.86	1054.46	9	0.8	528.24	72.95	541.62	155	F155:9458	20170811 KP RA p53 Neg C1_BB7.2_P17.wiff	1	1	P49327|FAS_HUMAN	Oxidation (M)	M7:Oxidation (M):1000.00	PEAKS DB
YIVYDIAQV	35.85	1082.56	9	0.4	542.292	76.35	0	160	F160:13853	20170811 KP RA p53 Neg C1_BB7.2_P6.wiff	0	0	P09874|PARP1_HUMAN			PEAKS DB
ALYDENTKL	35.85	1065.53	9	2.8	533.779	51.79	3200.5	144	F144:7425	20170811 KP RA p53 C1_BB7.2_P2.wiff	1	1	P23458|JAK1_HUMAN			PEAKS DB
SVWFGPKEV	35.83	1047.54	9	2.5	524.78	67.15	12194	146	F146:12043	20170811 KP RA p53 C1_BB7.2_P4.wiff	1	1	Q9Y5Y0|FLVC1_HUMAN			PEAKS DB
SVM(+15.99)QSLIM(+15.99)V	35.81	1038.51	9	2.6	520.263	64.34	0	161	F161:7626	20170811 KP RA p53 Neg C1_BB7.2_P7.wiff	0	0	Q96P70|IPO9_HUMAN	Oxidation (M)	M3:Oxidation (M):1000.00;M8:Oxidation (M):1000.00	PEAKS DB
KAPPAPLAA	35.8	834.496	9	0	418.255	10.82	771.68	145	F145:1325	20170811 KP RA p53 C1_BB7.2_P3.wiff	1	1	Q9Y2U8|MAN1_HUMAN			PEAKS DB
ILPHSPINV	35.8	988.571	9	0.4	495.295	59.91	12137	160	F160:9598	20170811 KP RA p53 Neg C1_BB7.2_P6.wiff	1	1	O95714|HERC2_HUMAN:Q9BVR0|HRC23_HUMAN			PEAKS DB
TTFPRPVTV	35.79	1016.57	9	2.5	509.293	55.92	30286	146	F146:9059	20170811 KP RA p53 C1_BB7.2_P4.wiff	1	1	Q15233|NONO_HUMAN			PEAKS DB
GLADITQQL	35.78	957.513	9	4.6	479.769	70.09	2192.9	144	F144:11702	20170811 KP RA p53 C1_BB7.2_P2.wiff	1	1	Q9NYV4|CDK12_HUMAN			PEAKS DB
KLNDLIQRL	35.76	1111.67	9	2.5	556.846	65.5	2392.4	146	F146:11501	20170811 KP RA p53 C1_BB7.2_P4.wiff	1	1	P53621|COPA_HUMAN			PEAKS DB
SLLDPVPEV	35.76	967.523	9	1	484.771	76.15	28163	160	F160:13812	20170811 KP RA p53 Neg C1_BB7.2_P6.wiff	1	1	Q92616|GCN1_HUMAN			PEAKS DB
YIDDTLTM(+15.99)V	35.76	1085.5	9	2.6	543.758	62.82	21448	146	F146:11041	20170811 KP RA p53 C1_BB7.2_P4.wiff	1	1	Q9H3C7|GGNB2_HUMAN	Oxidation (M)	M8:Oxidation (M):1000.00	PEAKS DB
ALYDATYET	35.73	1045.46	9	1.8	523.737	53.05	4728	143	F143:8978	20170811 KP RA p53 C1_BB7.2_P1.wiff	1	1	P23528|COF1_HUMAN:Q9Y281|COF2_HUMAN			PEAKS DB
SILSSLTSV	35.69	905.507	9	2.3	453.762	83.62	0	161	F161:8889	20170811 KP RA p53 Neg C1_BB7.2_P7.wiff	0	0	Q5VT52|RPRD2_HUMAN			PEAKS DB
ALAASPASV	35.64	785.428	9	-1.3	393.723	44.82	742.6	146	F146:6061	20170811 KP RA p53 C1_BB7.2_P4.wiff	1	1	O15119|TBX3_HUMAN			PEAKS DB
TVMDEIHTV	35.64	1043.5	9	-2.6	522.756	57.81	4078.7	146	F146:9579	20170811 KP RA p53 C1_BB7.2_P4.wiff	1	1	Q8IX12|CCAR1_HUMAN			PEAKS DB
TLISELVQA	35.61	972.549	9	2.4	487.285	82.99	12121	160	F160:14802	20170811 KP RA p53 Neg C1_BB7.2_P6.wiff	1	1	Q14999|CUL7_HUMAN			PEAKS DB
LLPPPPCPA	35.6	903.489	9	1.9	452.754	58.27	40350	146	F146:9655	20170811 KP RA p53 C1_BB7.2_P4.wiff	1	1	Q9BTY2|FUCO2_HUMAN:Q9NYG8|KCNK4_HUMAN			PEAKS DB
FLYPGLADS	35.57	981.481	9	4.5	491.753	70.09	1153.3	144	F144:11704	20170811 KP RA p53 C1_BB7.2_P2.wiff	1	1	P06681|CO2_HUMAN			PEAKS DB
SMAVVIPEA	35.55	915.473	9	0	458.746	65.55	30835	160	F160:11537	20170811 KP RA p53 Neg C1_BB7.2_P6.wiff	1	1	Q92503|S14L1_HUMAN			PEAKS DB
LLQESLAQA	35.5	971.529	9	-3.5	486.773	54.39	1663	144	F144:8009	20170811 KP RA p53 C1_BB7.2_P2.wiff	1	1	Q9NX09|DDIT4_HUMAN			PEAKS DB
MVAPAVASV	35.49	843.452	9	0.8	422.736	55.65	135250	144	F144:8446	20170811 KP RA p53 C1_BB7.2_P2.wiff	1	1	P05412|JUN_HUMAN			PEAKS DB
ALLSGIVSI	35.48	871.538	9	-0.4	436.776	84.27	1340.5	162	F162:9737	20170811 KP RA p53 Neg C1_BB7.2_P8.wiff	2	2	Q13505|MTX1_HUMAN			PEAKS DB
SILEDPPSI	35.48	969.502	9	-2.2	485.759	69.09	164810	146	F146:12694	20170811 KP RA p53 C1_BB7.2_P4.wiff	3	3	Q9NVM9|INT13_HUMAN			PEAKS DB
GLLDSPTSI	35.48	901.476	9	-2.7	451.746	68.6	5299	144	F144:11184	20170811 KP RA p53 C1_BB7.2_P2.wiff	1	1	Q07352|TISB_HUMAN			PEAKS DB
ALM(+15.99)PVTPQA	35.47	942.484	9	0	472.252	45.6	3015.7	144	F144:6248	20170811 KP RA p53 C1_BB7.2_P2.wiff	1	1	O94806|KPCD3_HUMAN	Oxidation (M)	M3:Oxidation (M):1000.00	PEAKS DB
GTIGLIHAV	35.46	879.518	9	2.8	440.77	61.56	0	144	F144:9659	20170811 KP RA p53 C1_BB7.2_P2.wiff	0	0	P09936|UCHL1_HUMAN			PEAKS DB
ALNPADITV	35.44	912.492	9	-2.8	457.254	65.84	10252	160	F160:11728	20170811 KP RA p53 Neg C1_BB7.2_P6.wiff	1	1	Q8IXH7|NELFD_HUMAN			PEAKS DB
TLAETIQGL	35.36	944.518	9	1.4	473.269	72.31	141090	146	F146:13263	20170811 KP RA p53 C1_BB7.2_P4.wiff	1	1	Q8TEX9|IPO4_HUMAN			PEAKS DB
GLIDDYSM(+15.99)V	35.35	1027.45	9	-0.9	514.736	64.92	3751	146	F146:11326	20170811 KP RA p53 C1_BB7.2_P4.wiff	1	1	Q9UHW5|GPN3_HUMAN	Oxidation (M)	M8:Oxidation (M):1000.00	PEAKS DB
ILDDNMQKL	35.35	1088.55	9	0.9	545.287	54.79	3916.2	146	F146:8667	20170811 KP RA p53 C1_BB7.2_P4.wiff	1	1	Q9H6R3|ACSS3_HUMAN			PEAKS DB
ALAEDPQEL	35.34	984.476	9	-0.6	493.243	53.1	4667.6	143	F143:9017	20170811 KP RA p53 C1_BB7.2_P1.wiff	1	1	Q8IX12|CCAR1_HUMAN			PEAKS DB
LLYPTEITV	35.32	1047.59	9	2.5	524.803	78.56	7726.2	160	F160:14453	20170811 KP RA p53 Neg C1_BB7.2_P6.wiff	1	1	P26006|ITA3_HUMAN			PEAKS DB
AMNGKSFSV	35.31	939.448	9	2.3	470.735	48.36	747.15	144	F144:6637	20170811 KP RA p53 C1_BB7.2_P2.wiff	1	1	Q9H7F0|AT133_HUMAN			PEAKS DB
ILDQKINEV	35.31	1070.6	9	0.2	536.309	49.55	54050	144	F144:6911	20170811 KP RA p53 C1_BB7.2_P2.wiff	1	1	P11926|DCOR_HUMAN			PEAKS DB
ALKPDLVNV	35.29	967.57	9	-0.4	484.794	57.63	7727.9	160	F160:8834	20170811 KP RA p53 Neg C1_BB7.2_P6.wiff	1	1	P09884|DPOLA_HUMAN			PEAKS DB
AMYPDQVQL	35.29	1063.5	9	-0.7	532.759	66.64	2503.3	160	F160:11851	20170811 KP RA p53 Neg C1_BB7.2_P6.wiff	2	2	O94952|FBX21_HUMAN			PEAKS DB
VLNDGAPNV	35.27	897.456	9	0.1	449.737	45.51	1441.2	146	F146:6270	20170811 KP RA p53 C1_BB7.2_P4.wiff	1	1	Q8IY81|SPB1_HUMAN			PEAKS DB
FTLEKNFVI	35.27	1109.61	9	0.6	555.816	77.62	1822.1	146	F146:14587	20170811 KP RA p53 C1_BB7.2_P4.wiff	1	1	P12110|CO6A2_HUMAN			PEAKS DB
MISPFLVLA	35.26	989.562	9	1.6	495.787	85.31	2925.6	147	F147:11074	20170811 KP RA p53 Neg C1_BB7.2_P10.wiff	1	1	P05186|PPBT_HUMAN			PEAKS DB
SLQETIQSL	35.25	1017.53	9	-2.8	509.775	71.63	4130.2	146	F146:13219	20170811 KP RA p53 C1_BB7.2_P4.wiff	1	1	Q6NUQ4|TM214_HUMAN			PEAKS DB
KLQAEISQA	35.24	986.54	9	1.7	494.28	38.91	428.09	146	F146:5162	20170811 KP RA p53 C1_BB7.2_P4.wiff	1	1	O43395|PRPF3_HUMAN			PEAKS DB
SVALVIHNV	35.23	950.555	9	-3.4	476.285	58.77	3854.3	160	F160:9271	20170811 KP RA p53 Neg C1_BB7.2_P6.wiff	1	1	Q8WVV5|BT2A2_HUMAN			PEAKS DB
RLQESVMEA	35.23	1061.52	9	1.7	531.769	43.58	11140	160	F160:5539	20170811 KP RA p53 Neg C1_BB7.2_P6.wiff	1	1	O60216|RAD21_HUMAN			PEAKS DB
AVLGAVMAV	35.23	829.473	9	-1.2	415.745	72.25	1986.9	146	F146:13395	20170811 KP RA p53 C1_BB7.2_P4.wiff	1	1	Q07000|1C15_HUMAN:Q29963|1C06_HUMAN:P30508|1C12_HUMAN			PEAKS DB
SVTSHIYQV	35.21	1032.52	9	0.4	517.272	49.96	6823.4	144	F144:7018	20170811 KP RA p53 C1_BB7.2_P2.wiff	1	1	O94953|KDM4B_HUMAN			PEAKS DB
GQVEIVTKV	35.21	971.565	9	0.3	486.793	50.24	1125.1	144	F144:7125	20170811 KP RA p53 C1_BB7.2_P2.wiff	1	1	Q8WUY3|PRUN2_HUMAN			PEAKS DB
AQYENPPHI	35.2	1067.5	9	0.3	534.761	46.77	5402.1	160	F160:6445	20170811 KP RA p53 Neg C1_BB7.2_P6.wiff	1	1	O00160|MYO1F_HUMAN:Q12965|MYO1E_HUMAN			PEAKS DB
SLADAVEKV	35.18	930.502	9	-0.9	466.26	55.53	1513	146	F146:8824	20170811 KP RA p53 C1_BB7.2_P4.wiff	1	1	Q5T0U0|CC122_HUMAN			PEAKS DB
SMTDVLTM(+15.99)L	35.17	1025.48	9	-5.5	513.743	79.81	0	150	F150:9881	20170811 KP RA p53 Neg C1_BB7.2_P12.wiff	0	0	Q5T5P2|SKT_HUMAN	Oxidation (M)	M8:Oxidation (M):131.63	PEAKS DB
PYSLIPTAF	35.14	1007.53	9	3.3	504.775	84.39	0	155	F155:10243	20170811 KP RA p53 Neg C1_BB7.2_P17.wiff	0	0	O14682|ENC1_HUMAN			PEAKS DB
VLIDDLTTL	35.07	1001.56	9	-2	501.791	82.64	8318.1	146	F146:15010	20170811 KP RA p53 C1_BB7.2_P4.wiff	1	1	Q9Y2Z2|MTO1_HUMAN			PEAKS DB
QLQGYLRSV	35.06	1062.58	9	4.5	532.303	58.03	6436	160	F160:9026	20170811 KP RA p53 Neg C1_BB7.2_P6.wiff	1	1	Q02878|RL6_HUMAN			PEAKS DB
SQWQSPPVV	35.05	1026.51	9	-0.5	514.266	60.41	14604	146	F146:10236	20170811 KP RA p53 C1_BB7.2_P4.wiff	1	1	Q9UBD5|ORC3_HUMAN			PEAKS DB
SLLDNM(+15.99)IGV	35.04	976.49	9	-1.7	489.253	69.4	23467	160	F160:12380	20170811 KP RA p53 Neg C1_BB7.2_P6.wiff	2	2	O43795|MYO1B_HUMAN	Oxidation (M)	M6:Oxidation (M):1000.00	PEAKS DB
ALAPGLPTA	35.03	809.465	9	3.6	405.743	58.43	106920	146	F146:9668	20170811 KP RA p53 C1_BB7.2_P4.wiff	4	4	Q9UMX5|NENF_HUMAN			PEAKS DB
NLINQEIM(+15.99)L	35.03	1102.57	9	3.1	552.296	77.11	6636.1	146	F146:14556	20170811 KP RA p53 C1_BB7.2_P4.wiff	1	1	Q12923|PTN13_HUMAN	Oxidation (M)	M8:Oxidation (M):1000.00	PEAKS DB
SM(+15.99)MDPNHFL	34.99	1106.45	9	3.1	554.237	61.39	12071	146	F146:10569	20170811 KP RA p53 C1_BB7.2_P4.wiff	1	1	Q8IWV8|UBR2_HUMAN	Oxidation (M)	M2:Oxidation (M):40.00	PEAKS DB
QVAPAIEKV	34.97	953.555	9	-0.4	477.786	45.74	855.92	160	F160:6113	20170811 KP RA p53 Neg C1_BB7.2_P6.wiff	1	1	Q9Y4B5|MTCL1_HUMAN			PEAKS DB
VLPPPPTTL	34.96	933.553	9	-3.1	467.784	61.79	8001.1	146	F146:10863	20170811 KP RA p53 C1_BB7.2_P4.wiff	1	1	O94855|SC24D_HUMAN			PEAKS DB
VLNPETTVV	34.95	970.534	9	2.4	486.278	56.5	15218	144	F144:8649	20170811 KP RA p53 C1_BB7.2_P2.wiff	1	1	O43252|PAPS1_HUMAN			PEAKS DB
ILADATEQV	34.92	958.497	9	6.9	480.261	49.44	148.95	160	F160:6965	20170811 KP RA p53 Neg C1_BB7.2_P6.wiff	1	1	Q9BZZ5|API5_HUMAN			PEAKS DB
AIAPIIAAV	34.86	837.532	9	0.9	419.776	75.58	1996.3	160	F160:13627	20170811 KP RA p53 Neg C1_BB7.2_P6.wiff	1	1	Q9BQ52|RNZ2_HUMAN			PEAKS DB
ALSEQILM(+15.99)V	34.83	1018.54	9	4.2	510.281	71.69	1565.2	144	F144:11984	20170811 KP RA p53 C1_BB7.2_P2.wiff	2	2	P48552|NRIP1_HUMAN	Oxidation (M)	M8:Oxidation (M):1000.00	PEAKS DB
VLM(+15.99)LQEPLL	34.82	1070.6	9	2.2	536.309	81.63	3092.1	147	F147:10666	20170811 KP RA p53 Neg C1_BB7.2_P10.wiff	1	1	P04843|RPN1_HUMAN	Oxidation (M)	M3:Oxidation (M):1000.00	PEAKS DB
AIVDLIHDI	34.82	1007.57	9	0.1	504.79	83.6	259.49	155	F155:10130	20170811 KP RA p53 Neg C1_BB7.2_P17.wiff	1	1	Q8TEM1|PO210_HUMAN			PEAKS DB
LLGEKVTEV	34.8	986.565	9	2.1	494.293	52.47	20352	146	F146:8083	20170811 KP RA p53 C1_BB7.2_P4.wiff	1	1	Q9HCD6|TANC2_HUMAN			PEAKS DB
GLADGLVQA	34.79	842.45	9	0.7	422.234	59.39	40513	146	F146:9952	20170811 KP RA p53 C1_BB7.2_P4.wiff	1	1	O95382|M3K6_HUMAN			PEAKS DB
SISAGIPKV	34.78	870.518	9	0.1	436.268	54.68	5720.2	146	F146:8572	20170811 KP RA p53 C1_BB7.2_P4.wiff	1	1	O95071|UBR5_HUMAN			PEAKS DB
ALLDKLYAL	34.75	1018.61	9	-4	510.31	80.73	2009.8	160	F160:14624	20170811 KP RA p53 Neg C1_BB7.2_P6.wiff	1	1	Q9NV31|IMP3_HUMAN			PEAKS DB
GILPM(+15.99)VPEV	34.73	969.52	9	-4.1	485.766	77.81	8153.3	161	F161:8456	20170811 KP RA p53 Neg C1_BB7.2_P7.wiff	1	1	O95793|STAU1_HUMAN	Oxidation (M)	M5:Oxidation (M):1000.00	PEAKS DB
QVIPVLPQV	34.71	991.607	9	2.4	496.814	78.1	3513.9	160	F160:14337	20170811 KP RA p53 Neg C1_BB7.2_P6.wiff	1	1	Q96SW2|CRBN_HUMAN			PEAKS DB
ATDPTIHTV	34.7	953.482	9	-0.7	477.75	39.42	5457	146	F146:5205	20170811 KP RA p53 C1_BB7.2_P4.wiff	1	1	Q9H6U8|ALG9_HUMAN			PEAKS DB
LFLLGGQTF	34.69	994.549	9	2.7	498.283	84.87	0	155	F155:10304	20170811 KP RA p53 Neg C1_BB7.2_P17.wiff	0	0	O14682|ENC1_HUMAN			PEAKS DB
SIAPILAEA	34.68	883.501	9	-0.3	442.76	69.4	6119.8	144	F144:11427	20170811 KP RA p53 C1_BB7.2_P2.wiff	1	1	Q8NFF5|FAD1_HUMAN			PEAKS DB
FTAEFLEKV	34.67	1082.56	9	5.5	542.295	72.64	0	160	F160:13188	20170811 KP RA p53 Neg C1_BB7.2_P6.wiff	0	0	Q8NEM2|SHCBP_HUMAN			PEAKS DB
LLNEQELQL	34.66	1098.59	9	2	550.307	72.25	811.24	146	F146:13372	20170811 KP RA p53 C1_BB7.2_P4.wiff	1	1	Q9HAV4|XPO5_HUMAN			PEAKS DB
FLDLGPPGI	34.54	927.506	9	-1.3	464.762	83.99	1535	160	F160:14893	20170811 KP RA p53 Neg C1_BB7.2_P6.wiff	1	1	Q9NWF9|RN216_HUMAN			PEAKS DB
NQMPTQPQV	34.48	1041.49	9	0.1	521.755	45.28	14557	146	F146:6174	20170811 KP RA p53 C1_BB7.2_P4.wiff	2	2	Q09472|EP300_HUMAN			PEAKS DB
VLYSIAEKV	34.48	1020.59	9	1.4	511.303	59.79	3887.8	160	F160:9558	20170811 KP RA p53 Neg C1_BB7.2_P6.wiff	1	1	P83876|TXN4A_HUMAN			PEAKS DB
ALSKEIYVI	34.46	1034.6	9	0.1	518.31	65.78	37516	146	F146:11574	20170811 KP RA p53 C1_BB7.2_P4.wiff	2	2	P24539|AT5F1_HUMAN			PEAKS DB
GLAEKPQLV	34.43	953.555	9	0.2	477.787	49.1	4984.5	144	F144:6820	20170811 KP RA p53 C1_BB7.2_P2.wiff	1	1	O43426|SYNJ1_HUMAN			PEAKS DB
SLYGGTITI	34.41	923.496	9	0.7	462.758	72.48	223580	146	F146:13423	20170811 KP RA p53 C1_BB7.2_P4.wiff	1	1	Q5VTR2|BRE1A_HUMAN			PEAKS DB
ALLPSSPTL	34.4	897.517	9	1.6	449.769	69.92	46255	144	F144:11572	20170811 KP RA p53 C1_BB7.2_P2.wiff	1	1	Q92994|TF3B_HUMAN			PEAKS DB
TLLETEM(+15.99)LL	34.36	1077.56	9	-4	539.784	78.72	1720.2	147	F147:10487	20170811 KP RA p53 Neg C1_BB7.2_P10.wiff	1	1	Q9C0F1|CEP44_HUMAN	Oxidation (M)	M7:Oxidation (M):1000.00	PEAKS DB
SLFEEM(+15.99)LQV	34.36	1110.53	9	9.4	556.276	76.42	0	150	F150:9562	20170811 KP RA p53 Neg C1_BB7.2_P12.wiff	0	0	P61011|SRP54_HUMAN	Oxidation (M)	M6:Oxidation (M):1000.00	PEAKS DB
AVWAGPAQA	34.35	869.439	9	0.5	435.726	52.6	681.33	143	F143:8922	20170811 KP RA p53 C1_BB7.2_P1.wiff	1	1	O75807|PR15A_HUMAN			PEAKS DB
MQDDNQVM(+15.99)V	34.35	1094.44	9	0.7	548.228	42.21	1169.2	160	F160:5233	20170811 KP RA p53 Neg C1_BB7.2_P6.wiff	1	1	P25205|MCM3_HUMAN	Oxidation (M)	M8:Oxidation (M):85.08	PEAKS DB
ALPEDLVEV	34.33	983.518	9	1.7	492.769	74.36	189720	146	F146:13894	20170811 KP RA p53 C1_BB7.2_P4.wiff	2	2	P13797|PLST_HUMAN			PEAKS DB
VLQYVVPEV	34.33	1044.59	9	2.3	523.303	73.44	20164	146	F146:13799	20170811 KP RA p53 C1_BB7.2_P4.wiff	1	1	Q14152|EIF3A_HUMAN			PEAKS DB
VYNPTPNSL	34.3	1003.5	9	4	502.76	52.22	372.52	160	F160:7538	20170811 KP RA p53 Neg C1_BB7.2_P6.wiff	1	1	Q99715|COCA1_HUMAN			PEAKS DB
SLPGPGLSV	34.3	825.46	9	1	413.739	63.41	0	160	F160:10876	20170811 KP RA p53 Neg C1_BB7.2_P6.wiff	0	0	O94806|KPCD3_HUMAN			PEAKS DB
AQPTVWLTI	34.28	1027.57	9	-0.4	514.792	84.37	5338.7	155	F155:10227	20170811 KP RA p53 Neg C1_BB7.2_P17.wiff	1	1	P98198|AT8B2_HUMAN			PEAKS DB
FIDDANYSV	34.28	1042.46	9	4.1	522.242	59.79	60681	146	F146:10085	20170811 KP RA p53 C1_BB7.2_P4.wiff	1	1	O14977|AZIN1_HUMAN			PEAKS DB
GLYPNLIQV	34.23	1015.57	9	5.4	508.798	81.7	1578	144	F144:12651	20170811 KP RA p53 C1_BB7.2_P2.wiff	1	1	Q7L2E3|DHX30_HUMAN			PEAKS DB
YLDEYIARM	34.22	1172.55	9	-1.3	587.286	69.03	1023.8	146	F146:12620	20170811 KP RA p53 C1_BB7.2_P4.wiff	1	1	P49815|TSC2_HUMAN			PEAKS DB
VMDVVVKSV	34.22	974.547	9	-3.7	488.281	54.14	0	146	F146:8508	20170811 KP RA p53 C1_BB7.2_P4.wiff	0	0	Q6EKJ0|GTD2B_HUMAN:Q86UP8|GTD2A_HUMAN			PEAKS DB
SVAESLNYV	34.18	980.481	9	1.1	491.25	60.76	4278.8	146	F146:10435	20170811 KP RA p53 C1_BB7.2_P4.wiff	1	1	Q13011|ECH1_HUMAN			PEAKS DB
FAM(+15.99)PYFIQV	34.16	1130.55	9	-3.7	566.281	83.07	197.71	149	F149:10261	20170811 KP RA p53 Neg C1_BB7.2_P11_2.wiff	1	1	Q00610|CLH1_HUMAN	Oxidation (M)	M3:Oxidation (M):1000.00	PEAKS DB
SLTDRITAA	34.15	946.508	9	3	474.265	46.31	1069	160	F160:6303	20170811 KP RA p53 Neg C1_BB7.2_P6.wiff	1	1	Q13492|PICAL_HUMAN			PEAKS DB
SLFSSPPEI	34.15	975.491	9	4.7	488.757	77.19	27369	160	F160:14067	20170811 KP RA p53 Neg C1_BB7.2_P6.wiff	1	1	Q6ZWJ1|STXB4_HUMAN			PEAKS DB
LLAEKVEQL	34.14	1041.61	9	2.3	521.814	57.24	21463	160	F160:8717	20170811 KP RA p53 Neg C1_BB7.2_P6.wiff	1	1	Q13454|TUSC3_HUMAN			PEAKS DB
NLFEDQNTL	34.13	1092.51	9	-0.2	547.265	68.2	1456.3	144	F144:11051	20170811 KP RA p53 C1_BB7.2_P2.wiff	1	1	P55060|XPO2_HUMAN			PEAKS DB
YLLTPVAQA	34.08	974.544	9	-14.7	488.274	63.47	32118	160	F160:11186	20170811 KP RA p53 Neg C1_BB7.2_P6.wiff	1	1	Q2VPB7|AP5B1_HUMAN			PEAKS DB
ALLNILSEV	34.03	970.57	9	-3.5	486.291	84.91	1862.9	150	F150:10250	20170811 KP RA p53 Neg C1_BB7.2_P12.wiff	1	1	A0AVT1|UBA6_HUMAN			PEAKS DB
VLNEQVKEA	34.02	1028.55	9	0.8	515.286	34.23	237.62	144	F144:5291	20170811 KP RA p53 C1_BB7.2_P2.wiff	1	1	P49321|NASP_HUMAN			PEAKS DB
AETAVQLFI	34.01	990.539	9	-0.8	496.276	84.2	7602.2	155	F155:10172	20170811 KP RA p53 Neg C1_BB7.2_P17.wiff	1	1	P62495|ERF1_HUMAN			PEAKS DB
KLGAVFNQV	34.01	974.555	9	3.2	488.288	58.09	11754	160	F160:8999	20170811 KP RA p53 Neg C1_BB7.2_P6.wiff	1	1	Q15393|SF3B3_HUMAN			PEAKS DB
FLQEKSPAV	34	1017.55	9	-0.8	509.78	46.66	672.52	143	F143:8373	20170811 KP RA p53 C1_BB7.2_P1.wiff	1	1	Q14157|UBP2L_HUMAN			PEAKS DB
ALDDEFITV	33.99	1021.5	9	1.9	511.759	77.19	20634	160	F160:14108	20170811 KP RA p53 Neg C1_BB7.2_P6.wiff	1	1	Q8WUH2|TGFA1_HUMAN			PEAKS DB
AMFESSQNV	33.99	1011.43	9	-3.1	506.721	51.43	39.762	143	F143:8717	20170811 KP RA p53 C1_BB7.2_P1.wiff	1	1	Q9C0E2|XPO4_HUMAN			PEAKS DB
LLGPNGPAV	33.97	836.476	9	3.6	419.249	55.99	1031	144	F144:8499	20170811 KP RA p53 C1_BB7.2_P2.wiff	1	1	O43237|DC1L2_HUMAN			PEAKS DB
SISDVIAQV	33.96	930.502	9	-0.4	466.261	67.69	78337	144	F144:11763	20170811 KP RA p53 C1_BB7.2_P2.wiff	2	2	Q9HCJ1|ANKH_HUMAN			PEAKS DB
TM(+15.99)LGVSHVV	33.95	957.495	9	-0.9	479.756	48.03	483.37	160	F160:6704	20170811 KP RA p53 Neg C1_BB7.2_P6.wiff	1	1	O96019|ACL6A_HUMAN	Oxidation (M)	M2:Oxidation (M):1000.00	PEAKS DB
VILSEIKEA	33.92	1000.58	9	2.5	501.301	54.42	0	146	F146:8565	20170811 KP RA p53 C1_BB7.2_P4.wiff	0	0	Q9BQ70|TCF25_HUMAN			PEAKS DB
ALAEALKEV	33.92	942.539	9	-0.9	472.278	58.26	11265	160	F160:9042	20170811 KP RA p53 Neg C1_BB7.2_P6.wiff	1	1	Q6PI26|SHQ1_HUMAN			PEAKS DB
LLQDKQFEL	33.91	1132.61	9	0.2	567.316	66.81	12907	146	F146:11836	20170811 KP RA p53 C1_BB7.2_P4.wiff	1	1	Q96JC1|VPS39_HUMAN			PEAKS DB
KLDYGQHVV	33.91	1057.56	9	2.5	529.788	41.64	420.2	160	F160:5187	20170811 KP RA p53 Neg C1_BB7.2_P6.wiff	1	1	P38919|IF4A3_HUMAN			PEAKS DB
SLVKIFLET	33.9	1048.62	9	0.2	525.316	78.49	21.718	155	F155:9798	20170811 KP RA p53 Neg C1_BB7.2_P17.wiff	1	1	Q96S52|PIGS_HUMAN			PEAKS DB
SLLSQQPFL	33.9	1031.57	9	2.6	516.793	82.06	4703.8	146	F146:14933	20170811 KP RA p53 C1_BB7.2_P4.wiff	1	1	Q93074|MED12_HUMAN			PEAKS DB
TLDAAISKV	33.9	916.523	9	2.4	459.272	52.64	4043.7	146	F146:7991	20170811 KP RA p53 C1_BB7.2_P4.wiff	1	1	Q5T4S7|UBR4_HUMAN			PEAKS DB
AIIGGMFTV	33.89	907.484	9	3.1	454.752	83.99	0	160	F160:14912	20170811 KP RA p53 Neg C1_BB7.2_P6.wiff	0	0	Q9Y282|ERGI3_HUMAN			PEAKS DB
FLNEEVKSL	33.88	1077.57	9	0.2	539.795	60.08	743.9	160	F160:9686	20170811 KP RA p53 Neg C1_BB7.2_P6.wiff	1	1	Q99996|AKAP9_HUMAN			PEAKS DB
TLWGIQKEL	33.88	1086.61	9	-2.3	544.312	71.94	0	160	F160:12979	20170811 KP RA p53 Neg C1_BB7.2_P6.wiff	0	0	P00338|LDHA_HUMAN			PEAKS DB
AYALLLQHL	33.86	1040.6	9	0.1	521.308	80.08	11106	155	F155:9882	20170811 KP RA p53 Neg C1_BB7.2_P17.wiff	1	1	Q9BXS9|S26A6_HUMAN			PEAKS DB
SLQEKPMEI	33.81	1073.54	9	3.6	537.783	52.47	3044.2	146	F146:8006	20170811 KP RA p53 C1_BB7.2_P4.wiff	1	1	O75385|ULK1_HUMAN			PEAKS DB
ALFEGKVQL	33.78	1003.57	9	2.6	502.796	68.12	68207	146	F146:12278	20170811 KP RA p53 C1_BB7.2_P4.wiff	1	1	Q8NEZ3|WDR19_HUMAN			PEAKS DB
KLVELPYTV	33.78	1060.62	9	1.4	531.318	68.92	12482	146	F146:12562	20170811 KP RA p53 C1_BB7.2_P4.wiff	1	1	Q9NPF4|OSGEP_HUMAN			PEAKS DB
ILTDITKGV	33.76	958.57	9	-0.4	480.293	57.68	2194.2	159	F159:7179	20170811 KP RA p53 Neg C1_BB7.2_P5.wiff	1	1	P13639|EF2_HUMAN			PEAKS DB
ALYPNVVQV	33.73	1001.55	9	0.6	501.788	69.17	31572	144	F144:11371	20170811 KP RA p53 C1_BB7.2_P2.wiff	2	2	Q6P158|DHX57_HUMAN			PEAKS DB
SLDVSAPKV	33.72	914.507	9	-1.2	458.263	51.62	772.41	144	F144:7396	20170811 KP RA p53 C1_BB7.2_P2.wiff	1	1	Q8IVF2|AHNK2_HUMAN			PEAKS DB
SLAGGIIGV	33.69	785.465	9	-2.1	393.74	71.21	743030	146	F146:13181	20170811 KP RA p53 C1_BB7.2_P4.wiff	3	3	P61978|HNRPK_HUMAN			PEAKS DB
ALIAESQRL	33.59	999.571	9	0.8	500.795	52.47	7926.2	146	F146:8040	20170811 KP RA p53 C1_BB7.2_P4.wiff	1	1	Q93100|KPBB_HUMAN			PEAKS DB
GLLGFQAEA	33.58	904.465	9	3.2	453.243	72.02	4233.6	146	F146:13304	20170811 KP RA p53 C1_BB7.2_P4.wiff	1	1	Q9Y5V3|MAGD1_HUMAN			PEAKS DB
TVIRDPPSI	33.57	996.56	9	3.9	499.292	51.01	1972.5	144	F144:7364	20170811 KP RA p53 C1_BB7.2_P2.wiff	1	1	Q13112|CAF1B_HUMAN			PEAKS DB
VLQDIQVM(+15.99)L	33.55	1073.58	9	0.4	537.799	73.04	1992.3	146	F146:13598	20170811 KP RA p53 C1_BB7.2_P4.wiff	1	1	P33992|MCM5_HUMAN	Oxidation (M)	M8:Oxidation (M):1000.00	PEAKS DB
TLNSAAVTV	33.54	874.476	9	1.3	438.248	49.67	20814	160	F160:6973	20170811 KP RA p53 Neg C1_BB7.2_P6.wiff	1	1	Q9UHY1|NRBP_HUMAN			PEAKS DB
ALQERLDGL	33.54	1013.55	9	3.8	507.786	57.14	0	160	F160:8704	20170811 KP RA p53 Neg C1_BB7.2_P6.wiff	0	0	P55209|NP1L1_HUMAN			PEAKS DB
LLLPDYYLV	33.53	1107.62	9	-0.2	554.816	85.02	5586	147	F147:11054	20170811 KP RA p53 Neg C1_BB7.2_P10.wiff	1	1	Q7KZF4|SND1_HUMAN			PEAKS DB
QQIGKVVQV	33.53	997.592	9	2.4	499.803	47.35	3260.1	143	F143:8415	20170811 KP RA p53 C1_BB7.2_P1.wiff	1	1	P61254|RL26_HUMAN:Q9UNX3|RL26L_HUMAN			PEAKS DB
YLPPGFLSA	33.51	963.506	9	1.5	482.763	76.21	19097	160	F160:13697	20170811 KP RA p53 Neg C1_BB7.2_P6.wiff	1	1	P36956|SRBP1_HUMAN			PEAKS DB
LLNKAPEYL	33.51	1059.6	9	0.6	530.808	57.96	5102.2	160	F160:9006	20170811 KP RA p53 Neg C1_BB7.2_P6.wiff	1	1	Q9UN86|G3BP2_HUMAN			PEAKS DB
SLSPIYPAA	33.5	917.486	9	7	459.755	60.08	2405.9	146	F146:10142	20170811 KP RA p53 C1_BB7.2_P4.wiff	1	1	P18858|DNLI1_HUMAN			PEAKS DB
SLIEKPPIL	33.47	1008.62	9	0.4	505.32	68.01	7892.3	146	F146:12223	20170811 KP RA p53 C1_BB7.2_P4.wiff	1	1	A0JLT2|MED19_HUMAN			PEAKS DB
GMSAVISSV	33.45	849.427	9	3.1	425.724	62.67	0	160	F160:10602	20170811 KP RA p53 Neg C1_BB7.2_P6.wiff	0	0	Q8WU17|RN139_HUMAN			PEAKS DB
KLDVGNAEV	33.44	943.497	9	2.4	472.759	45.45	44181	160	F160:6005	20170811 KP RA p53 Neg C1_BB7.2_P6.wiff	1	1	P51572|BAP31_HUMAN			PEAKS DB
LLM(+15.99)TSLTES	33.41	1009.5	9	0.9	505.756	52.6	35165	143	F143:8852	20170811 KP RA p53 C1_BB7.2_P1.wiff	2	2	Q6UXK5|LRRN1_HUMAN	Oxidation (M)	M3:Oxidation (M):1000.00	PEAKS DB
ALDQKVRSV	33.4	1014.58	9	4.1	339.203	10.58	2236.9	145	F145:1233	20170811 KP RA p53 C1_BB7.2_P3.wiff	1	1	P78559|MAP1A_HUMAN			PEAKS DB
ILLTEPGQV	33.4	968.554	9	-1.7	485.285	63.06	1191	160	F160:10715	20170811 KP RA p53 Neg C1_BB7.2_P6.wiff	1	1	Q9H2K8|TAOK3_HUMAN:Q7L7X3|TAOK1_HUMAN			PEAKS DB
LLDSKVPSV	33.4	956.554	9	3.1	479.288	54.4	27447	146	F146:8549	20170811 KP RA p53 C1_BB7.2_P4.wiff	1	1	P16144|ITB4_HUMAN			PEAKS DB
ALAGGITMV	33.39	831.452	9	-0.2	416.732	66.97	1209.5	143	F143:10320	20170811 KP RA p53 C1_BB7.2_P1.wiff	1	1	P27708|PYR1_HUMAN			PEAKS DB
TLYEHNNEL	33.38	1131.52	9	1.8	566.77	44.72	9957	160	F160:5795	20170811 KP RA p53 Neg C1_BB7.2_P6.wiff	2	2	Q9NRG9|AAAS_HUMAN			PEAKS DB
ALGGAPYQV	33.33	874.455	9	-4.3	438.235	55.66	1345.7	144	F144:8462	20170811 KP RA p53 C1_BB7.2_P2.wiff	1	1	Q8NA29|NLS1_HUMAN			PEAKS DB
SLIDIVTEI	33.3	1001.56	9	1.5	501.788	84.93	0	147	F147:11034	20170811 KP RA p53 Neg C1_BB7.2_P10.wiff	0	0	Q9UHH9|IP6K2_HUMAN			PEAKS DB
VTTDIQVKV	33.29	1001.58	9	-3.6	501.793	11.15	4170.1	145	F145:1442	20170811 KP RA p53 C1_BB7.2_P3.wiff	1	1	O00267|SPT5H_HUMAN			PEAKS DB
FRVPTANVS	33.26	989.529	9	-2.4	495.772	50.62	405.02	159	F159:6710	20170811 KP RA p53 Neg C1_BB7.2_P5.wiff	6	6	P04406|G3P_HUMAN			PEAKS DB
AVDATVNQV	33.21	915.466	9	-1.1	458.742	40.93	307.77	144	F144:5774	20170811 KP RA p53 C1_BB7.2_P2.wiff	1	1	Q15084|PDIA6_HUMAN			PEAKS DB
SLIDADPYL	33.21	1005.5	9	1.9	503.761	77.14	11859	160	F160:14056	20170811 KP RA p53 Neg C1_BB7.2_P6.wiff	1	1	P20248|CCNA2_HUMAN			PEAKS DB
ALFPGVALL	33.17	899.548	9	-2.2	450.78	85.17	886.43	161	F161:9032	20170811 KP RA p53 Neg C1_BB7.2_P7.wiff	1	1	P30101|PDIA3_HUMAN			PEAKS DB
NLPSSVQTV	33.17	943.497	9	0.9	472.758	50.7	3463.7	160	F160:7267	20170811 KP RA p53 Neg C1_BB7.2_P6.wiff	1	1	Q5T4S7|UBR4_HUMAN			PEAKS DB
SM(+15.99)AVVIPEA	33.15	931.468	9	3.4	466.745	55.31	22139	160	F160:8332	20170811 KP RA p53 Neg C1_BB7.2_P6.wiff	1	1	Q92503|S14L1_HUMAN	Oxidation (M)	M2:Oxidation (M):1000.00	PEAKS DB
VMQDIVYKL	33.14	1107.6	9	-0.6	554.809	68.52	397.5	146	F146:12490	20170811 KP RA p53 C1_BB7.2_P4.wiff	1	1	Q9BSM1|PCGF1_HUMAN			PEAKS DB
ALKDLINEA	33.14	985.544	9	1.4	493.782	61.11	9350.9	160	F160:10023	20170811 KP RA p53 Neg C1_BB7.2_P6.wiff	1	1	P12004|PCNA_HUMAN			PEAKS DB
ALPEPSPAA	33.12	851.439	9	4.8	426.729	11.08	0	145	F145:1400	20170811 KP RA p53 C1_BB7.2_P3.wiff	0	0	Q15149|PLEC_HUMAN			PEAKS DB
LLEPFVHQV	33.1	1080.6	9	1.2	541.308	68.13	25356	146	F146:12262	20170811 KP RA p53 C1_BB7.2_P4.wiff	1	1	Q9UHH9|IP6K2_HUMAN			PEAKS DB
SVIGSLNGV	33.09	844.465	9	0.9	423.242	62.77	18804	160	F160:10561	20170811 KP RA p53 Neg C1_BB7.2_P6.wiff	1	1	Q9BT04|FUZZY_HUMAN			PEAKS DB
VYM(+15.99)LAASLL	33.08	995.536	9	-0.8	498.775	81.58	1873.6	155	F155:10011	20170811 KP RA p53 Neg C1_BB7.2_P17.wiff	1	1	O15121|DEGS1_HUMAN	Oxidation (M)	M3:Oxidation (M):1000.00	PEAKS DB
AMAPGAPQV	33.05	840.416	9	-0.1	421.217	46.93	609.57	146	F146:6736	20170811 KP RA p53 C1_BB7.2_P4.wiff	1	1	P98160|PGBM_HUMAN			PEAKS DB
ALVEDIINL	33.04	998.565	9	0.5	500.288	84.41	0	147	F147:10922	20170811 KP RA p53 Neg C1_BB7.2_P10.wiff	0	0	Q96E11|RRFM_HUMAN			PEAKS DB
AQDFRVLYV	33.01	1109.59	9	-4.6	555.8	70.99	0	160	F160:12718	20170811 KP RA p53 Neg C1_BB7.2_P6.wiff	0	0	Q9BZG8|DPH1_HUMAN			PEAKS DB
FLDNAIM(+15.99)IV	32.98	1050.54	9	2.4	526.278	80.56	65231	147	F147:10618	20170811 KP RA p53 Neg C1_BB7.2_P10.wiff	2	2	Q6PI78|TMM65_HUMAN	Oxidation (M)	M7:Oxidation (M):1000.00	PEAKS DB
SITSELHAV	32.97	955.497	9	-0.5	478.758	57.41	11178	160	F160:8811	20170811 KP RA p53 Neg C1_BB7.2_P6.wiff	1	1	P46063|RECQ1_HUMAN			PEAKS DB
GLTSAIQAV	32.95	858.481	9	2.2	430.25	62.54	15483	160	F160:10499	20170811 KP RA p53 Neg C1_BB7.2_P6.wiff	1	1	Q9Y692|GMEB1_HUMAN			PEAKS DB
SLDDLLTNV	32.94	988.508	9	-0.2	495.264	80.93	0	144	F144:12605	20170811 KP RA p53 C1_BB7.2_P2.wiff	0	0	P07099|HYEP_HUMAN			PEAKS DB
GQSELTLLL	32.93	972.549	9	2.7	487.283	84.32	27266	155	F155:10204	20170811 KP RA p53 Neg C1_BB7.2_P17.wiff	1	1	Q7L1Q6|BZW1_HUMAN			PEAKS DB
QLPPEPVQV	32.92	1005.55	9	-0.7	503.784	57.86	8595.5	144	F144:8903	20170811 KP RA p53 C1_BB7.2_P2.wiff	2	2	Q9UPW6|SATB2_HUMAN			PEAKS DB
RIIDVVYNA	32.9	1061.59	9	2.4	531.804	58.66	332080	160	F160:9219	20170811 KP RA p53 Neg C1_BB7.2_P6.wiff	1	1	P62241|RS8_HUMAN			PEAKS DB
VQTEVNREL	32.89	1086.57	9	2.6	544.294	41.12	3930	146	F146:5440	20170811 KP RA p53 C1_BB7.2_P4.wiff	1	1	Q9H2G9|GO45_HUMAN			PEAKS DB
M(+15.99)ISPFLVLA	32.88	1005.56	9	2.3	503.785	84.76	3612.5	147	F147:11016	20170811 KP RA p53 Neg C1_BB7.2_P10.wiff	1	1	P05186|PPBT_HUMAN	Oxidation (M)	M1:Oxidation (M):1000.00	PEAKS DB
LLIPGLATA	32.86	867.543	9	2	434.782	80.42	15606	144	F144:12531	20170811 KP RA p53 C1_BB7.2_P2.wiff	1	1	O15239|NDUA1_HUMAN			PEAKS DB
SQYPFPVTL	32.84	1050.54	9	-2	526.278	83.57	0	146	F146:15189	20170811 KP RA p53 C1_BB7.2_P4.wiff	0	0	Q5R372|RBG1L_HUMAN			PEAKS DB
SILRHVAEV	32.84	1022.59	9	-3.3	512.301	46.08	332.22	146	F146:6444	20170811 KP RA p53 C1_BB7.2_P4.wiff	1	1	P05198|IF2A_HUMAN			PEAKS DB
QLLETLNQL	32.83	1070.6	9	1	536.308	77.64	14697	160	F160:14232	20170811 KP RA p53 Neg C1_BB7.2_P6.wiff	1	1	Q14203|DCTN1_HUMAN			PEAKS DB
AMLESLTSA	32.82	921.448	9	-0.1	461.733	62.6	740.93	160	F160:10586	20170811 KP RA p53 Neg C1_BB7.2_P6.wiff	1	1	P38935|SMBP2_HUMAN			PEAKS DB
ALASVIKEL	32.8	942.575	9	-1.6	472.296	70.31	16634	160	F160:12545	20170811 KP RA p53 Neg C1_BB7.2_P6.wiff	1	1	Q8WYA0|IFT81_HUMAN			PEAKS DB
TLEDIYNQV	32.8	1093.53	9	0.5	547.774	66.7	646.68	160	F160:11904	20170811 KP RA p53 Neg C1_BB7.2_P6.wiff	1	1	Q12959|DLG1_HUMAN			PEAKS DB
ALSGTLSGV	32.78	803.439	9	4.7	402.731	55.48	0	144	F144:8355	20170811 KP RA p53 C1_BB7.2_P2.wiff	0	0	P33992|MCM5_HUMAN			PEAKS DB
ALFLGGNEV	32.77	918.481	9	-3.6	460.248	72.36	658.73	146	F146:13440	20170811 KP RA p53 C1_BB7.2_P4.wiff	1	1	Q3B7T1|EDRF1_HUMAN			PEAKS DB
SANDKVYTV	32.76	995.492	9	0.2	498.755	39.42	214.05	146	F146:5230	20170811 KP RA p53 C1_BB7.2_P4.wiff	1	1	P36871|PGM1_HUMAN			PEAKS DB
LLDEEISRV	32.74	1072.58	9	2.7	537.299	58.66	22371	160	F160:9256	20170811 KP RA p53 Neg C1_BB7.2_P6.wiff	1	1	Q96PU8|QKI_HUMAN			PEAKS DB
TM(+15.99)M(+15.99)SRPPVL	32.73	1062.52	9	-1.3	532.269	42.95	5696	160	F160:5340	20170811 KP RA p53 Neg C1_BB7.2_P6.wiff	1	1	Q5T9L3|WLS_HUMAN	Oxidation (M)	M2:Oxidation (M):1000.00;M3:Oxidation (M):1000.00	PEAKS DB
IAPPVPLKA	32.7	904.574	9	6.6	453.298	11.23	12664	145	F145:1466	20170811 KP RA p53 C1_BB7.2_P3.wiff	2	2	O43683|BUB1_HUMAN			PEAKS DB
ILGPQGNTI	32.7	911.508	9	12.4	456.769	54.41	1255.4	144	F144:8013	20170811 KP RA p53 C1_BB7.2_P2.wiff	1	1	Q07666|KHDR1_HUMAN			PEAKS DB
SLPNTTPTI	32.69	942.502	9	1.7	472.262	56.1	8289.2	144	F144:8606	20170811 KP RA p53 C1_BB7.2_P2.wiff	1	1	Q14997|PSME4_HUMAN			PEAKS DB
NLINQEIML	32.69	1086.57	9	0.7	544.297	82.2	10558	146	F146:14927	20170811 KP RA p53 C1_BB7.2_P4.wiff	2	2	Q12923|PTN13_HUMAN			PEAKS DB
FLDEDDM(+15.99)SL	32.69	1099.44	9	6.6	550.732	60.81	699.45	146	F146:10422	20170811 KP RA p53 C1_BB7.2_P4.wiff	1	1	Q86XL3|ANKL2_HUMAN	Oxidation (M)	M7:Oxidation (M):1000.00	PEAKS DB
TLSTVIATV	32.68	903.528	9	1.6	452.774	68.55	6367.9	144	F144:11185	20170811 KP RA p53 C1_BB7.2_P2.wiff	1	1	P54259|ATN1_HUMAN			PEAKS DB
KLNATNIEL	32.67	1014.57	9	2	508.296	57.52	32062	160	F160:8815	20170811 KP RA p53 Neg C1_BB7.2_P6.wiff	1	1	P28066|PSA5_HUMAN			PEAKS DB
ILESDPQQV	32.64	1027.52	9	-0.6	514.768	45.05	727.31	146	F146:6143	20170811 KP RA p53 C1_BB7.2_P4.wiff	1	1	P61923|COPZ1_HUMAN			PEAKS DB
SM(+15.99)M(+15.99)DVDHQI	32.63	1106.44	9	-7.2	554.224	34.47	33.991	146	F146:4880	20170811 KP RA p53 C1_BB7.2_P4.wiff	1	1	P48643|TCPE_HUMAN	Oxidation (M)	M2:Oxidation (M):1000.00;M3:Oxidation (M):1000.00	PEAKS DB
VLLSEIEVA	32.62	971.554	9	3.2	486.788	73.96	3112.6	146	F146:13892	20170811 KP RA p53 C1_BB7.2_P4.wiff	1	1	P27816|MAP4_HUMAN			PEAKS DB
AILAHLNTV	32.6	950.555	9	0.4	476.287	57.92	4854.1	160	F160:8961	20170811 KP RA p53 Neg C1_BB7.2_P6.wiff	1	1	Q9UNS1|TIM_HUMAN			PEAKS DB
IIDQHTFEV	32.52	1100.55	9	2.7	551.286	60.54	2914.2	160	F160:9812	20170811 KP RA p53 Neg C1_BB7.2_P6.wiff	1	1	Q16531|DDB1_HUMAN			PEAKS DB
VLPPDPSKV	32.52	950.544	9	2.6	476.282	44.42	70531	146	F146:6110	20170811 KP RA p53 C1_BB7.2_P4.wiff	3	3	Q14315|FLNC_HUMAN			PEAKS DB
YGPGLTHGV	32.51	899.45	9	-1.3	450.73	46.31	167.13	143	F143:8357	20170811 KP RA p53 C1_BB7.2_P1.wiff	1	1	P21333|FLNA_HUMAN			PEAKS DB
ALLAENSEL	32.5	958.497	9	0.7	480.258	61.8	2071.4	160	F160:10316	20170811 KP RA p53 Neg C1_BB7.2_P6.wiff	1	1	Q99941|ATF6B_HUMAN			PEAKS DB
GLAPQIHDL	32.48	962.519	9	1.4	482.269	59.06	38930	160	F160:9331	20170811 KP RA p53 Neg C1_BB7.2_P6.wiff	1	1	Q86VI3|IQGA3_HUMAN			PEAKS DB
TLIEDILGV	32.48	971.554	9	4.6	486.786	85.25	0	161	F161:9034	20170811 KP RA p53 Neg C1_BB7.2_P7.wiff	0	0	Q8TEL6|TP4AP_HUMAN			PEAKS DB
SVLDQKILL	32.47	1027.63	9	2.5	514.824	72.03	30133	160	F160:13015	20170811 KP RA p53 Neg C1_BB7.2_P6.wiff	1	1	O60287|NPA1P_HUMAN			PEAKS DB
ALAGVSFEI	32.46	905.486	9	-1	453.752	81.38	5421.4	146	F146:14816	20170811 KP RA p53 C1_BB7.2_P4.wiff	1	1	P69849|NOMO3_HUMAN:Q15155|NOMO1_HUMAN:Q5JPE7|NOMO2_HUMAN			PEAKS DB
GLSDAVVSV	32.45	845.449	9	3	423.735	60.3	9863.8	146	F146:10180	20170811 KP RA p53 C1_BB7.2_P4.wiff	1	1	Q9NT68|TEN2_HUMAN			PEAKS DB
TLQEQLEKA	32.43	1058.56	9	1.2	530.291	49.78	2010.6	144	F144:7003	20170811 KP RA p53 C1_BB7.2_P2.wiff	1	1	Q9H307|PININ_HUMAN			PEAKS DB
FM(+15.99)NPHLISV	32.4	1072.54	9	1.4	537.279	62.31	3388.3	146	F146:10905	20170811 KP RA p53 C1_BB7.2_P4.wiff	1	1	Q9UG01|IF172_HUMAN	Oxidation (M)	M2:Oxidation (M):1000.00	PEAKS DB
ILDDQTNKL	32.34	1058.56	9	-0.3	530.29	45.97	5122.8	160	F160:6240	20170811 KP RA p53 Neg C1_BB7.2_P6.wiff	1	1	P98082|DAB2_HUMAN			PEAKS DB
SVDSKPPVI	32.3	940.523	9	3.5	471.269	45.86	3824.5	143	F143:8318	20170811 KP RA p53 C1_BB7.2_P1.wiff	2	2	Q6ZSZ5|ARHGI_HUMAN			PEAKS DB
SIFASPESV	32.27	935.46	9	0.3	468.739	64.08	15061	160	F160:11054	20170811 KP RA p53 Neg C1_BB7.2_P6.wiff	1	1	O75940|SPF30_HUMAN			PEAKS DB
ALLEGLTVV	32.26	913.548	9	-1.7	457.783	82.81	3334.6	146	F146:15039	20170811 KP RA p53 C1_BB7.2_P4.wiff	1	1	P61923|COPZ1_HUMAN			PEAKS DB
TTLEQPPSV	32.24	970.497	9	1.3	486.258	50.19	2344	160	F160:7125	20170811 KP RA p53 Neg C1_BB7.2_P6.wiff	1	1	O95644|NFAC1_HUMAN			PEAKS DB
GLLGTLVQL	32.23	912.564	9	-4.2	457.288	84.91	10075	150	F150:10249	20170811 KP RA p53 Neg C1_BB7.2_P12.wiff	1	1	P35222|CTNB1_HUMAN			PEAKS DB
LLIKDVPAT	32.23	968.591	9	1.4	485.305	53.95	10055	146	F146:8455	20170811 KP RA p53 C1_BB7.2_P4.wiff	1	1	Q7Z6Z7|HUWE1_HUMAN			PEAKS DB
GLDALKVTV	32.23	914.544	9	4.7	458.284	65	543.05	144	F144:10406	20170811 KP RA p53 C1_BB7.2_P2.wiff	1	1	P52789|HXK2_HUMAN			PEAKS DB
YLTAEILEL	32.19	1063.58	9	-1.9	532.796	84.67	5057.2	150	F150:10231	20170811 KP RA p53 Neg C1_BB7.2_P12.wiff	1	1	Q99878|H2A1J_HUMAN:Q96KK5|H2A1H_HUMAN:Q16777|H2A2C_HUMAN:Q9BTM1|H2AJ_HUMAN:P20671|H2A1D_HUMAN:P0C0S8|H2A1_HUMAN:Q6FI13|H2A2A_HUMAN:Q8IUE6|H2A2B_HUMAN:Q93077|H2A1C_HUMAN:P04908|H2A1B_HUMAN:Q7L7L0|H2A3_HUMAN:Q96QV6|H2A1A_HUMAN:P16104|H2AX_HUMAN			PEAKS DB
VQIEEVRQV	32.17	1098.6	9	2.7	550.309	48.68	411.13	143	F143:8506	20170811 KP RA p53 C1_BB7.2_P1.wiff	1	1	Q12905|ILF2_HUMAN			PEAKS DB
LLDEPTNHL	32.15	1050.53	9	2.1	526.276	11.23	20839	145	F145:1482	20170811 KP RA p53 C1_BB7.2_P3.wiff	2	2	Q9UG63|ABCF2_HUMAN			PEAKS DB
ILDEPTNHL	32.15	1050.53	9	2.1	526.276	11.23	20839	145	F145:1482	20170811 KP RA p53 C1_BB7.2_P3.wiff	2	2	Q9NUQ8|ABCF3_HUMAN			PEAKS DB
FAPPNTPVV	32.09	940.502	9	-1.5	471.259	59.75	0	146	F146:10038	20170811 KP RA p53 C1_BB7.2_P4.wiff	0	0	Q14517|FAT1_HUMAN			PEAKS DB
ALVSNLYVI	32.09	990.575	9	-0.1	496.297	82.29	11560	146	F146:14922	20170811 KP RA p53 C1_BB7.2_P4.wiff	1	1	P61619|S61A1_HUMAN:Q9H9S3|S61A2_HUMAN			PEAKS DB
KQVSDLISV	32.09	987.56	9	1.7	494.79	59.06	79536	160	F160:9313	20170811 KP RA p53 Neg C1_BB7.2_P6.wiff	1	1	P17844|DDX5_HUMAN			PEAKS DB
KILPDLNTV	32.08	1011.6	9	-4	506.806	63.77	0	144	F144:10199	20170811 KP RA p53 C1_BB7.2_P2.wiff	0	0	O60287|NPA1P_HUMAN			PEAKS DB
KLDPTKTTL	32.07	1015.59	9	-1.8	508.804	40.6	337.41	160	F160:5072	20170811 KP RA p53 Neg C1_BB7.2_P6.wiff	1	1	Q92597|NDRG1_HUMAN			PEAKS DB
ALNEVNKVI	32.06	998.576	9	-8.4	500.293	53.33	118.86	146	F146:8306	20170811 KP RA p53 C1_BB7.2_P4.wiff	1	1	Q93008|USP9X_HUMAN			PEAKS DB
FLAPWATIA	32.06	988.538	9	-1.3	495.274	84.7	0	147	F147:11011	20170811 KP RA p53 Neg C1_BB7.2_P10.wiff	0	0	P42785|PCP_HUMAN			PEAKS DB
QLMPLPVKV	32.05	1023.62	9	0.3	512.817	72.25	4717.7	160	F160:13075	20170811 KP RA p53 Neg C1_BB7.2_P6.wiff	1	1	Q9UII4|HERC5_HUMAN			PEAKS DB
SLVQVQPGV	32.03	925.523	9	-1.2	463.771	56.33	1554.9	144	F144:8625	20170811 KP RA p53 C1_BB7.2_P2.wiff	1	1	P46379|BAG6_HUMAN			PEAKS DB
KLDAFVEGV	32.02	976.523	9	3.7	489.273	62.88	3884.9	144	F144:9911	20170811 KP RA p53 C1_BB7.2_P2.wiff	1	1	P21283|VATC1_HUMAN			PEAKS DB
SLTGHISTV	31.99	913.487	9	-0.5	457.749	45.98	1698.8	143	F143:8325	20170811 KP RA p53 C1_BB7.2_P1.wiff	1	1	O43660|PLRG1_HUMAN			PEAKS DB
KLFDQANKL	31.98	1075.6	9	-2	538.81	50.24	524.12	146	F146:7525	20170811 KP RA p53 C1_BB7.2_P4.wiff	1	1	Q9UDY2|ZO2_HUMAN			PEAKS DB
QLNEDYKTV	31.97	1108.54	9	-0.1	555.279	42.03	378.45	146	F146:5604	20170811 KP RA p53 C1_BB7.2_P4.wiff	1	1	Q86UV5|UBP48_HUMAN			PEAKS DB
ALSERAVAV	31.96	914.519	9	-1	458.268	43.98	4764.6	160	F160:5594	20170811 KP RA p53 Neg C1_BB7.2_P6.wiff	1	1	O00487|PSDE_HUMAN			PEAKS DB
GLKNGVPAV	31.95	853.502	9	2.7	427.761	44.72	69376	160	F160:5819	20170811 KP RA p53 Neg C1_BB7.2_P6.wiff	2	2	P53621|COPA_HUMAN			PEAKS DB
NLNSIVPSV	31.94	941.518	9	3.3	471.771	69.46	9614.5	144	F144:11453	20170811 KP RA p53 C1_BB7.2_P2.wiff	1	1	P48200|IREB2_HUMAN			PEAKS DB
ALPEIFTEL	31.9	1031.55	9	-1.3	516.784	84.88	0	163	F163:9702	20170811 KP RA p53 Neg C1_BB7.2_P9.wiff	0	0	P41091|IF2G_HUMAN:Q2VIR3|IF2GL_HUMAN			PEAKS DB
QLVPALAKV	31.9	937.596	9	4	469.81	63.97	903.91	144	F144:10220	20170811 KP RA p53 C1_BB7.2_P2.wiff	1	1	Q99504|EYA3_HUMAN			PEAKS DB
NVIERLQEA	31.9	1070.57	9	-1.4	536.295	53.55	6061.2	146	F146:8410	20170811 KP RA p53 C1_BB7.2_P4.wiff	1	1	Q9UBK9|UXT_HUMAN			PEAKS DB
KLISDINKA	31.85	1000.59	9	2.2	501.306	37.5	255.47	160	F160:4808	20170811 KP RA p53 Neg C1_BB7.2_P6.wiff	1	1	Q01082|SPTB2_HUMAN			PEAKS DB
IIIDSVPEV	31.79	983.554	9	1.9	492.788	71.23	19462	144	F144:11928	20170811 KP RA p53 C1_BB7.2_P2.wiff	1	1	Q9H4I2|ZHX3_HUMAN			PEAKS DB
ALWERIEGV	31.77	1071.57	9	-3.7	536.793	70.6	615.74	160	F160:12673	20170811 KP RA p53 Neg C1_BB7.2_P6.wiff	1	1	Q9BWT7|CAR10_HUMAN			PEAKS DB
ALPENPPAI	31.77	920.497	9	0.3	461.258	57.81	33780	146	F146:9702	20170811 KP RA p53 C1_BB7.2_P4.wiff	1	1	O75947|ATP5H_HUMAN			PEAKS DB
GLYQDPVTL	31.7	1004.52	9	1.9	503.27	69.69	33669	144	F144:11622	20170811 KP RA p53 C1_BB7.2_P2.wiff	1	1	Q6PJ69|TRI65_HUMAN			PEAKS DB
KILDLETEL	31.7	1072.6	9	1.3	537.311	72.08	10571	160	F160:13016	20170811 KP RA p53 Neg C1_BB7.2_P6.wiff	1	1	Q9ULJ1|ODF2L_HUMAN			PEAKS DB
GTMSNPVTV	31.69	904.432	9	1.7	453.226	50.01	3266.9	160	F160:7013	20170811 KP RA p53 Neg C1_BB7.2_P6.wiff	1	1	Q14119|VEZF1_HUMAN			PEAKS DB
M(+15.99)LPEFYKTV	31.68	1142.57	9	-1.2	572.293	64.79	0	146	F146:11329	20170811 KP RA p53 C1_BB7.2_P4.wiff	0	0	Q86VP6|CAND1_HUMAN	Oxidation (M)	M1:Oxidation (M):1000.00	PEAKS DB
VM(+15.99)DVVVKSV	31.64	990.542	9	-3.9	496.278	43.91	62.904	146	F146:5896	20170811 KP RA p53 C1_BB7.2_P4.wiff	1	1	Q6EKJ0|GTD2B_HUMAN:Q86UP8|GTD2A_HUMAN	Oxidation (M)	M2:Oxidation (M):1000.00	PEAKS DB
QLTEELQNV	31.62	1072.54	9	1.1	537.28	59.16	1290.2	146	F146:9840	20170811 KP RA p53 C1_BB7.2_P4.wiff	1	1	Q6ZWJ1|STXB4_HUMAN			PEAKS DB
VLAHTILGV	31.6	921.565	9	2.7	461.793	65.16	2973.4	146	F146:11399	20170811 KP RA p53 C1_BB7.2_P4.wiff	1	1	Q9NUQ7|UFSP2_HUMAN			PEAKS DB
NLIEVNEEV	31.6	1057.53	9	1.4	529.775	63.74	29553	160	F160:10968	20170811 KP RA p53 Neg C1_BB7.2_P6.wiff	1	1	P86791|CCZ1_HUMAN:P86790|CCZ1B_HUMAN			PEAKS DB
GIM(+15.99)ELAVGL	31.6	917.489	9	-6.1	459.751	74.92	2852.3	149	F149:9775	20170811 KP RA p53 Neg C1_BB7.2_P11_2.wiff	1	1	P10176|COX8A_HUMAN	Oxidation (M)	M3:Oxidation (M):1000.00	PEAKS DB
VLPDDLSGV	31.59	913.476	9	-0.1	457.747	63.52	11712	160	F160:10881	20170811 KP RA p53 Neg C1_BB7.2_P6.wiff	1	1	P04899|GNAI2_HUMAN			PEAKS DB
YLAGEAPTL	31.58	933.481	9	2.1	467.75	60.19	6199.2	146	F146:10165	20170811 KP RA p53 C1_BB7.2_P4.wiff	1	1	P26640|SYVC_HUMAN			PEAKS DB
ILDIEPQTL	31.58	1040.58	9	0.9	521.298	74.02	2849.6	146	F146:13900	20170811 KP RA p53 C1_BB7.2_P4.wiff	1	1	Q00013|EM55_HUMAN			PEAKS DB
TIVETPPM(+15.99)V	31.55	1001.51	9	-1.2	501.764	55.07	3036.8	160	F160:8320	20170811 KP RA p53 Neg C1_BB7.2_P6.wiff	1	1	P39023|RL3_HUMAN	Oxidation (M)	M8:Oxidation (M):1000.00	PEAKS DB
M(+15.99)LDMSVPAV	31.53	977.456	9	-0.2	489.737	68.18	7752.9	146	F146:12275	20170811 KP RA p53 C1_BB7.2_P4.wiff	1	1	Q86WA8|LONP2_HUMAN	Oxidation (M)	M1:Oxidation (M):14.84	PEAKS DB
QVAAQMPTV	31.52	943.48	9	3.7	472.752	54.73	1224.2	144	F144:8051	20170811 KP RA p53 C1_BB7.2_P2.wiff	1	1	O96019|ACL6A_HUMAN			PEAKS DB
KLSLVAAM(+15.99)L	31.5	960.568	9	0.6	481.291	65.59	6949.7	162	F162:8174	20170811 KP RA p53 Neg C1_BB7.2_P8.wiff	1	1	P11021|GRP78_HUMAN	Oxidation (M)	M8:Oxidation (M):1000.00	PEAKS DB
SLTGRLDEV	31.47	988.519	9	3.1	495.27	53.04	55813	146	F146:8294	20170811 KP RA p53 C1_BB7.2_P4.wiff	1	1	P42226|STAT6_HUMAN			PEAKS DB
TVADHIQKV	31.43	1009.56	9	-1.8	337.527	35.37	4184.5	146	F146:4929	20170811 KP RA p53 C1_BB7.2_P4.wiff	2	2	Q9Y678|COPG1_HUMAN			PEAKS DB
LQEDSQVTV	31.39	1017.5	9	2.4	509.759	45.16	814.95	146	F146:6157	20170811 KP RA p53 C1_BB7.2_P4.wiff	1	1	O14617|AP3D1_HUMAN			PEAKS DB
RLALQLDGV	31.39	983.576	9	-2.8	492.796	67.3	0	146	F146:12062	20170811 KP RA p53 C1_BB7.2_P4.wiff	0	0	Q93074|MED12_HUMAN			PEAKS DB
FLGPEPKSV	31.34	972.528	9	0.1	487.274	49.32	2397.2	144	F144:6892	20170811 KP RA p53 C1_BB7.2_P2.wiff	1	1	P10253|LYAG_HUMAN			PEAKS DB
SIMDKVTTV	31.34	992.521	9	0	497.27	55.58	3827.5	146	F146:8853	20170811 KP RA p53 C1_BB7.2_P4.wiff	1	1	Q86WG5|MTMRD_HUMAN			PEAKS DB
GLVATVKEA	31.34	886.512	9	0.6	444.265	43.24	2409	160	F160:5399	20170811 KP RA p53 Neg C1_BB7.2_P6.wiff	1	1	Q9Y618|NCOR2_HUMAN			PEAKS DB
GLSESSVKV	31.32	904.486	9	0.3	453.252	44.65	2925.9	160	F160:5747	20170811 KP RA p53 Neg C1_BB7.2_P6.wiff	1	1	Q8IUR7|ARMC8_HUMAN			PEAKS DB
QM(+15.99)SEQVHTL	31.32	1087.5	9	1.4	544.759	35.36	6.0224	160	F160:4685	20170811 KP RA p53 Neg C1_BB7.2_P6.wiff	1	1	Q08379|GOGA2_HUMAN	Oxidation (M)	M2:Oxidation (M):1000.00	PEAKS DB
RVPPPPPIA	31.31	942.565	9	-4.9	472.289	43.64	10896	160	F160:5653	20170811 KP RA p53 Neg C1_BB7.2_P6.wiff	1	1	O60812|HNRC1_HUMAN:B7ZW38|HNRC3_HUMAN:B2RXH8|HNRC2_HUMAN:P0DMR1|HNRC4_HUMAN:P07910|HNRPC_HUMAN			PEAKS DB
ELFSSPPAV	31.26	945.481	9	8	473.754	67.03	0	144	F144:10772	20170811 KP RA p53 C1_BB7.2_P2.wiff	0	0	O94916|NFAT5_HUMAN			PEAKS DB
LLMGEARAV	31.24	958.527	9	2.4	480.274	52.53	3754.6	146	F146:8014	20170811 KP RA p53 C1_BB7.2_P4.wiff	1	1	P47897|SYQ_HUMAN			PEAKS DB
ALQGIIHSI	31.24	950.555	9	0.2	476.287	66.72	0	146	F146:11847	20170811 KP RA p53 C1_BB7.2_P4.wiff	0	0	Q9H6X2|ANTR1_HUMAN			PEAKS DB
YLDPNYQSI	31.23	1111.52	9	1.9	556.77	61.21	1312.6	146	F146:10589	20170811 KP RA p53 C1_BB7.2_P4.wiff	1	1	Q9Y2G1|MRF_HUMAN			PEAKS DB
KLQELNYNL	31.21	1133.61	9	1.4	567.814	60.77	1246.6	160	F160:9941	20170811 KP RA p53 Neg C1_BB7.2_P6.wiff	1	1	P42224|STAT1_HUMAN			PEAKS DB
ALPARLTQV	31.21	967.581	9	2.9	484.801	54.45	6075.9	146	F146:8564	20170811 KP RA p53 C1_BB7.2_P4.wiff	1	1	Q76N32|CEP68_HUMAN			PEAKS DB
FLDNERHEV	31.18	1157.55	9	0.6	386.858	41.07	30231	160	F160:5112	20170811 KP RA p53 Neg C1_BB7.2_P6.wiff	1	1	Q16512|PKN1_HUMAN			PEAKS DB
ALITRIFGV	31.17	988.607	9	9.8	495.314	81.8	86.346	147	F147:10677	20170811 KP RA p53 Neg C1_BB7.2_P10.wiff	1	1	Q6YHU6|THADA_HUMAN			PEAKS DB
YLDNGVVFV	31.16	1024.52	9	3.5	513.273	76.44	51657	160	F160:13890	20170811 KP RA p53 Neg C1_BB7.2_P6.wiff	1	1	Q16531|DDB1_HUMAN			PEAKS DB
ALYSKGILL	31.13	976.596	9	-2.4	489.306	68.99	11155	160	F160:12280	20170811 KP RA p53 Neg C1_BB7.2_P6.wiff	1	1	O75694|NU155_HUMAN			PEAKS DB
ALM(+15.99)DEVVKA	31.11	990.506	9	5.3	496.265	42.6	407.44	146	F146:5694	20170811 KP RA p53 C1_BB7.2_P4.wiff	2	2	P00558|PGK1_HUMAN	Oxidation (M)	M3:Oxidation (M):1000.00	PEAKS DB
ALYDNVEKL	31.08	1063.55	9	2.4	532.788	60.08	4854.7	160	F160:9661	20170811 KP RA p53 Neg C1_BB7.2_P6.wiff	1	1	P08243|ASNS_HUMAN			PEAKS DB
KM(+15.99)DPVAYRV	31.07	1093.56	9	1	365.527	10.83	0	145	F145:1322	20170811 KP RA p53 C1_BB7.2_P3.wiff	0	0	P47897|SYQ_HUMAN	Oxidation (M)	M2:Oxidation (M):1000.00	PEAKS DB
SLNSNVYDV	31.06	1009.47	9	1.1	505.747	55.65	14148	144	F144:8384	20170811 KP RA p53 C1_BB7.2_P2.wiff	1	1	Q96JH7|VCIP1_HUMAN			PEAKS DB
AM(+15.99)APTSPQI	31.06	930.448	9	-1.1	466.233	44.44	9172.6	160	F160:5763	20170811 KP RA p53 Neg C1_BB7.2_P6.wiff	1	1	Q9BYD2|RM09_HUMAN	Oxidation (M)	M2:Oxidation (M):1000.00	PEAKS DB
SMSADVPLV	31.05	917.453	9	-0.6	459.732	66.58	5396.5	143	F143:10255	20170811 KP RA p53 C1_BB7.2_P1.wiff	1	1	P12004|PCNA_HUMAN			PEAKS DB
ATVPIRLII	31.04	994.654	9	1.1	498.335	80.25	4222.9	155	F155:9900	20170811 KP RA p53 Neg C1_BB7.2_P17.wiff	1	1	Q8TEP8|CE192_HUMAN			PEAKS DB
SMYDKVLML	31.03	1098.55	9	1	550.283	76.88	1241.9	146	F146:14537	20170811 KP RA p53 C1_BB7.2_P4.wiff	1	1	Q9Y5Q8|TF3C5_HUMAN			PEAKS DB
KIPPVSPSI	31.02	936.564	9	3.7	469.293	51.2	41511	160	F160:7392	20170811 KP RA p53 Neg C1_BB7.2_P6.wiff	9	9	Q96B67|ARRD3_HUMAN			PEAKS DB
ALM(+15.99)PQLVQL	31.01	1027.57	9	1.6	514.797	73.39	5587	160	F160:13313	20170811 KP RA p53 Neg C1_BB7.2_P6.wiff	1	1	Q9Y4D8|HECD4_HUMAN	Oxidation (M)	M3:Oxidation (M):1000.00	PEAKS DB
QVIPQLQTV	30.97	1024.59	9	1.8	513.306	65.89	4809.4	160	F160:11675	20170811 KP RA p53 Neg C1_BB7.2_P6.wiff	1	1	Q02446|SP4_HUMAN			PEAKS DB
IILGKSHYV	30.95	1028.6	9	11.2	343.88	47.1	10020	146	F146:6649	20170811 KP RA p53 C1_BB7.2_P4.wiff	2	2	Q13200|PSMD2_HUMAN			PEAKS DB
GLFPTSPSL	30.93	917.486	9	-4	459.75	77.41	3315.9	160	F160:14147	20170811 KP RA p53 Neg C1_BB7.2_P6.wiff	1	1	Q5SNT2|TM201_HUMAN			PEAKS DB
GLGPNLVGV	30.93	824.476	9	3.3	413.249	68.66	16302	144	F144:11300	20170811 KP RA p53 C1_BB7.2_P2.wiff	1	1	Q96CQ1|S2536_HUMAN:Q9BSK2|S2533_HUMAN			PEAKS DB
NLQEQVM(+15.99)AV	30.9	1046.51	9	1.8	524.264	52.8	2950.7	160	F160:7648	20170811 KP RA p53 Neg C1_BB7.2_P6.wiff	1	1	Q8NEJ9|NGDN_HUMAN	Oxidation (M)	M7:Oxidation (M):1000.00	PEAKS DB
VLHDRIVSV	30.89	1036.6	9	-2.3	346.541	10.99	0	145	F145:1369	20170811 KP RA p53 C1_BB7.2_P3.wiff	0	0	Q9ULK4|MED23_HUMAN			PEAKS DB
TLQEQVTQL	30.86	1058.56	9	-5.2	530.287	59.73	839.25	146	F146:10026	20170811 KP RA p53 C1_BB7.2_P4.wiff	1	1	Q15075|EEA1_HUMAN			PEAKS DB
GM(+15.99)M(+15.99)EALLKV	30.86	1022.51	9	-3.1	512.263	55.76	0	163	F163:7528	20170811 KP RA p53 Neg C1_BB7.2_P9.wiff	0	0	Q7Z6Z7|HUWE1_HUMAN	Oxidation (M)	M2:Oxidation (M):1000.00;M3:Oxidation (M):1000.00	PEAKS DB
LVDPYMHEV	30.82	1101.52	9	3.3	551.769	58.37	5468.6	160	F160:9112	20170811 KP RA p53 Neg C1_BB7.2_P6.wiff	1	1	Q6P1X5|TAF2_HUMAN			PEAKS DB
QLM(+15.99)PLPVKV	30.82	1039.61	9	-0.4	520.814	62.14	7365	160	F160:10385	20170811 KP RA p53 Neg C1_BB7.2_P6.wiff	1	1	Q9UII4|HERC5_HUMAN	Oxidation (M)	M3:Oxidation (M):1000.00	PEAKS DB
YIDDTLTMV	30.81	1069.5	9	1.9	535.76	72.48	6883.2	146	F146:13434	20170811 KP RA p53 C1_BB7.2_P4.wiff	1	1	Q9H3C7|GGNB2_HUMAN			PEAKS DB
LAPPPPTSA	30.79	849.46	9	0.4	425.736	38.81	669.51	143	F143:7645	20170811 KP RA p53 C1_BB7.2_P1.wiff	1	1	Q8TF74|WIPF2_HUMAN			PEAKS DB
AVAVYTTTV	30.79	923.496	9	-0.5	462.754	52.94	99.348	143	F143:8972	20170811 KP RA p53 C1_BB7.2_P1.wiff	1	1	Q6P2Q9|PRP8_HUMAN			PEAKS DB
FLLDKKIGV	30.74	1031.64	9	7	516.83	11.4	37435	145	F145:1537	20170811 KP RA p53 C1_BB7.2_P3.wiff	2	2	P78371|TCPB_HUMAN			PEAKS DB
SQWDSPM(+15.99)RV	30.74	1120.5	9	0.9	561.259	45.68	6695.6	160	F160:6085	20170811 KP RA p53 Neg C1_BB7.2_P6.wiff	1	1	Q7Z7G8|VP13B_HUMAN	Oxidation (M)	M7:Oxidation (M):1000.00	PEAKS DB
ALLSGEM(+15.99)M(+15.99)V	30.74	981.451	9	2.5	491.736	53.69	367.94	160	F160:7958	20170811 KP RA p53 Neg C1_BB7.2_P6.wiff	1	1	Q9NUU7|DD19A_HUMAN:Q9UMR2|DD19B_HUMAN	Oxidation (M)	M7:Oxidation (M):1000.00;M8:Oxidation (M):1000.00	PEAKS DB
TVPELTQQV	30.73	1013.54	9	0.5	507.78	56.04	4774.5	144	F144:8526	20170811 KP RA p53 C1_BB7.2_P2.wiff	1	1	P07437|TBB5_HUMAN			PEAKS DB
LLM(+15.99)EHIQEI	30.73	1140.58	9	5.5	571.305	57.98	3822.8	146	F146:9592	20170811 KP RA p53 C1_BB7.2_P4.wiff	1	1	Q96SN8|CK5P2_HUMAN	Oxidation (M)	M3:Oxidation (M):1000.00	PEAKS DB
SM(+15.99)VDVVM(+15.99)LL	30.71	1037.51	9	-5.7	519.763	80.93	64428	149	F149:10120	20170811 KP RA p53 Neg C1_BB7.2_P11_2.wiff	3	3	P46379|BAG6_HUMAN	Oxidation (M)	M2:Oxidation (M):1000.00;M7:Oxidation (M):1000.00	PEAKS DB
YM(+15.99)IAHITGL	30.7	1033.53	9	1.2	517.773	65.5	6418	160	F160:11476	20170811 KP RA p53 Neg C1_BB7.2_P6.wiff	1	1	P04818|TYSY_HUMAN	Oxidation (M)	M2:Oxidation (M):1000.00	PEAKS DB
TYPDVNNSI	30.7	1021.47	9	3.6	511.747	52.51	2004.4	160	F160:7612	20170811 KP RA p53 Neg C1_BB7.2_P6.wiff	1	1	O75436|VP26A_HUMAN			PEAKS DB
ILEKKVEKV	30.7	1084.69	9	4.2	362.571	10.41	1202.4	145	F145:1214	20170811 KP RA p53 C1_BB7.2_P3.wiff	1	1	P07900|HS90A_HUMAN			PEAKS DB
KYAMM(+15.99)FAEL	30.67	1118.51	9	5.3	560.267	70.71	577.13	155	F155:9286	20170811 KP RA p53 Neg C1_BB7.2_P17.wiff	1	1	Q7Z6Z7|HUWE1_HUMAN	Oxidation (M)	M5:Oxidation (M):26.02	PEAKS DB
SLDERPVAV	30.66	984.524	9	2.8	493.273	45.74	6729.6	160	F160:6191	20170811 KP RA p53 Neg C1_BB7.2_P6.wiff	1	1	Q13873|BMPR2_HUMAN			PEAKS DB
LMGPVVHEV	30.64	979.516	9	1.2	490.768	54.06	1442	146	F146:8479	20170811 KP RA p53 C1_BB7.2_P4.wiff	1	1	O95613|PCNT_HUMAN			PEAKS DB
ILLDQSLDL	30.64	1028.58	9	-2.1	515.296	83.16	2978.5	146	F146:15105	20170811 KP RA p53 C1_BB7.2_P4.wiff	1	1	Q5SRE5|NU188_HUMAN			PEAKS DB
KLIQESPTV	30.61	1013.58	9	2	507.798	45.8	3074.3	160	F160:6097	20170811 KP RA p53 Neg C1_BB7.2_P6.wiff	1	1	Q86XR8|CEP57_HUMAN			PEAKS DB
ALQALVVTL	30.6	926.58	9	-4.5	464.297	83.04	1681.2	146	F146:15085	20170811 KP RA p53 C1_BB7.2_P4.wiff	1	1	Q04637|IF4G1_HUMAN			PEAKS DB
YM(+15.99)M(+15.99)PVNSEV	30.59	1100.45	9	2.1	551.237	42.42	6002.2	144	F144:5929	20170811 KP RA p53 C1_BB7.2_P2.wiff	2	2	Q9BZD4|NUF2_HUMAN	Oxidation (M)	M2:Oxidation (M):1000.00;M3:Oxidation (M):1000.00	PEAKS DB
LLLNSTQSV	30.59	973.544	9	4.8	487.784	58.99	956.23	146	F146:9772	20170811 KP RA p53 C1_BB7.2_P4.wiff	1	1	Q14188|TFDP2_HUMAN			PEAKS DB
TLSNKSYSV	30.52	997.508	9	1.2	499.764	40.1	2023.5	146	F146:5306	20170811 KP RA p53 C1_BB7.2_P4.wiff	1	1	Q7Z3U7|MON2_HUMAN			PEAKS DB
IVTEVAVGV	30.49	885.517	9	-2.3	443.767	59.45	1344.7	160	F160:9467	20170811 KP RA p53 Neg C1_BB7.2_P6.wiff	1	1	Q9UKA9|PTBP2_HUMAN			PEAKS DB
ALAPSPAAA	30.49	767.418	9	0.8	384.719	38.78	231.61	144	F144:5613	20170811 KP RA p53 C1_BB7.2_P2.wiff	1	1	Q12796|PNRC1_HUMAN			PEAKS DB
ALDNDNYNL	30.49	1050.46	9	2.8	526.243	55.42	43394	144	F144:8266	20170811 KP RA p53 C1_BB7.2_P2.wiff	1	1	P35573|GDE_HUMAN			PEAKS DB
M(+15.99)LDDRAYLV	30.47	1110.54	9	2.5	556.281	58.72	1098.2	144	F144:9098	20170811 KP RA p53 C1_BB7.2_P2.wiff	1	1	Q5SRE5|NU188_HUMAN	Oxidation (M)	M1:Oxidation (M):1000.00	PEAKS DB
GQISEVVVV	30.46	928.523	9	2	465.272	63.33	21000	160	F160:10860	20170811 KP RA p53 Neg C1_BB7.2_P6.wiff	2	2	Q14011|CIRBP_HUMAN			PEAKS DB
AVLEAVAQA	30.46	870.481	9	2.9	436.252	53.04	1452.1	144	F144:7677	20170811 KP RA p53 C1_BB7.2_P2.wiff	1	1	Q9HA92|RSAD1_HUMAN			PEAKS DB
QLDPTLLQM(+15.99)	30.46	1073.54	9	0.3	537.781	61.4	2963.3	160	F160:10131	20170811 KP RA p53 Neg C1_BB7.2_P6.wiff	1	1	P49711|CTCF_HUMAN	Oxidation (M)	M9:Oxidation (M):1000.00	PEAKS DB
ALAGDQPSV	30.43	856.429	9	-0.1	429.223	42.14	14120	146	F146:5648	20170811 KP RA p53 C1_BB7.2_P4.wiff	2	2	P21333|FLNA_HUMAN			PEAKS DB
TLSDIM(+15.99)VSL	30.35	993.505	9	1.1	497.762	72.54	10530	160	F160:13136	20170811 KP RA p53 Neg C1_BB7.2_P6.wiff	1	1	Q9NXF1|TEX10_HUMAN	Oxidation (M)	M6:Oxidation (M):1000.00	PEAKS DB
KYIEGVSDF	30.35	1056.51	9	3.2	529.267	57.67	0	160	F160:8883	20170811 KP RA p53 Neg C1_BB7.2_P6.wiff	0	0	Q9Y573|IPP_HUMAN			PEAKS DB
SLQSLETSV	30.35	962.492	9	-0.7	482.255	61.97	3791.4	160	F160:10360	20170811 KP RA p53 Neg C1_BB7.2_P6.wiff	1	1	P23634|AT2B4_HUMAN			PEAKS DB
TVADKIHSV	30.34	968.529	9	-0.7	323.851	37.48	16778	146	F146:5054	20170811 KP RA p53 C1_BB7.2_P4.wiff	2	2	O95147|DUS14_HUMAN			PEAKS DB
SLAEVNTQL	30.32	973.508	9	3.6	487.763	11.4	23836	145	F145:1533	20170811 KP RA p53 C1_BB7.2_P3.wiff	1	1	Q9BV73|CP250_HUMAN			PEAKS DB
ALSSPPPTV	30.26	867.47	9	3.2	434.745	45.51	1702.2	146	F146:6399	20170811 KP RA p53 C1_BB7.2_P4.wiff	1	1	O95405|ZFYV9_HUMAN			PEAKS DB
QLALKVEGV	30.25	955.57	9	-0.5	478.794	59.62	1240.6	160	F160:9515	20170811 KP RA p53 Neg C1_BB7.2_P6.wiff	1	1	Q9NVH2|INT7_HUMAN			PEAKS DB
KINEAIVAV	30.22	955.57	9	3.5	478.796	53.83	117690	146	F146:8433	20170811 KP RA p53 C1_BB7.2_P4.wiff	1	1	Q9Y224|CN166_HUMAN			PEAKS DB
MIAQTVTAV	30.21	932.5	9	4	467.262	54.32	3154.3	144	F144:8006	20170811 KP RA p53 C1_BB7.2_P2.wiff	1	1	P05141|ADT2_HUMAN:P12236|ADT3_HUMAN			PEAKS DB
GLYGKVEGL	30.21	934.512	9	0.3	468.265	57.8	381.3	160	F160:8919	20170811 KP RA p53 Neg C1_BB7.2_P6.wiff	1	1	Q92917|GPKOW_HUMAN			PEAKS DB
ALLESTANV	30.19	916.487	9	-1.8	459.252	55.3	1036.2	144	F144:8298	20170811 KP RA p53 C1_BB7.2_P2.wiff	1	1	Q86YM7|HOME1_HUMAN			PEAKS DB
SM(+15.99)PPVYPSV	30.19	991.468	9	-4.5	496.738	54.01	1371.6	143	F143:9202	20170811 KP RA p53 C1_BB7.2_P1.wiff	1	1	Q8IWZ3|ANKH1_HUMAN	Oxidation (M)	M2:Oxidation (M):1000.00	PEAKS DB
SLQDEIQRV	30.19	1086.57	9	1.3	544.294	57.75	13491	146	F146:9539	20170811 KP RA p53 C1_BB7.2_P4.wiff	1	1	Q9UNX4|WDR3_HUMAN			PEAKS DB
TLNGLM(+15.99)YFV	30.17	1072.53	9	3.9	537.271	83.82	1281.1	147	F147:10817	20170811 KP RA p53 Neg C1_BB7.2_P10.wiff	1	1	Q9UJP4|KLH21_HUMAN	Oxidation (M)	M6:Oxidation (M):1000.00	PEAKS DB
ALNEDIVRV	30.13	1027.57	9	-0.9	514.792	59	10770	160	F160:9334	20170811 KP RA p53 Neg C1_BB7.2_P6.wiff	1	1	Q2M1P5|KIF7_HUMAN			PEAKS DB
TVAEKSFAV	30.11	950.507	9	2.8	476.265	48.24	9482.1	144	F144:6626	20170811 KP RA p53 C1_BB7.2_P2.wiff	1	1	Q8TEX9|IPO4_HUMAN			PEAKS DB
ALFAETM(+15.99)EL	30.11	1039.49	9	-2.3	520.753	71.3	0	160	F160:12785	20170811 KP RA p53 Neg C1_BB7.2_P6.wiff	0	0	Q08AE8|SPIR1_HUMAN	Oxidation (M)	M7:Oxidation (M):1000.00	PEAKS DB
ILQGEVEQI	30.1	1027.55	9	3.2	514.788	59.05	1461.5	146	F146:9775	20170811 KP RA p53 C1_BB7.2_P4.wiff	1	1	Q9NTJ3|SMC4_HUMAN			PEAKS DB
ALTGAILAA	30.09	799.48	9	-0.2	400.749	63.97	4754.2	160	F160:11050	20170811 KP RA p53 Neg C1_BB7.2_P6.wiff	1	1	Q99595|TI17A_HUMAN			PEAKS DB
TIDPSNPM(+15.99)V	30.07	988.454	9	-2.7	495.236	45.93	1025.4	144	F144:6306	20170811 KP RA p53 C1_BB7.2_P2.wiff	1	1	Q6PD62|CTR9_HUMAN	Oxidation (M)	M8:Oxidation (M):1000.00	PEAKS DB
AVLGAVVTA	30.06	799.48	9	-1.6	400.748	57.64	696.39	146	F146:9525	20170811 KP RA p53 C1_BB7.2_P4.wiff	1	1	P10321|1C07_HUMAN			PEAKS DB
VYVPLKELL	30.04	1072.65	9	-0.1	537.334	80.71	2214.5	155	F155:9933	20170811 KP RA p53 Neg C1_BB7.2_P17.wiff	1	1	O14777|NDC80_HUMAN			PEAKS DB
AIYPEPFLI	29.99	1061.58	9	0.2	531.797	84.96	2082.9	155	F155:10314	20170811 KP RA p53 Neg C1_BB7.2_P17.wiff	1	1	O15042|SR140_HUMAN			PEAKS DB
ALAKDMALA	29.98	902.49	9	-2.9	452.253	48.7	2073.5	144	F144:6676	20170811 KP RA p53 C1_BB7.2_P2.wiff	1	1	P27816|MAP4_HUMAN			PEAKS DB
GLVPQQIKV	29.97	980.602	9	2.3	491.311	61.28	3817	160	F160:10143	20170811 KP RA p53 Neg C1_BB7.2_P6.wiff	1	1	Q00341|VIGLN_HUMAN			PEAKS DB
SVAPNLPAV	29.95	866.486	9	1.7	434.253	61.16	0	146	F146:10554	20170811 KP RA p53 C1_BB7.2_P4.wiff	0	0	Q8TDW7|FAT3_HUMAN			PEAKS DB
FMTTNVPNV	29.94	1021.49	9	0.6	511.755	61.73	9872.7	146	F146:10784	20170811 KP RA p53 C1_BB7.2_P4.wiff	1	1	P35611|ADDA_HUMAN			PEAKS DB
AMLEGSPQL	29.93	944.464	9	2.1	473.242	60.87	1674	146	F146:10431	20170811 KP RA p53 C1_BB7.2_P4.wiff	1	1	Q6NUK1|SCMC1_HUMAN			PEAKS DB
KLGPAPKTL	29.92	923.58	9	0.5	462.8	36.69	780.11	160	F160:4772	20170811 KP RA p53 Neg C1_BB7.2_P6.wiff	1	1	Q14527|HLTF_HUMAN			PEAKS DB
AM(+15.99)LEEVNYI	29.92	1096.51	9	0.3	549.265	65.78	24581	146	F146:11629	20170811 KP RA p53 C1_BB7.2_P4.wiff	1	1	O96020|CCNE2_HUMAN	Oxidation (M)	M2:Oxidation (M):1000.00	PEAKS DB
LLSEELTSL	29.91	1003.54	9	0.2	502.781	75.99	5368.3	160	F160:13718	20170811 KP RA p53 Neg C1_BB7.2_P6.wiff	1	1	P38435|VKGC_HUMAN			PEAKS DB
SADTTILFV	29.9	965.507	9	5.1	483.766	80.45	0	144	F144:12566	20170811 KP RA p53 C1_BB7.2_P2.wiff	0	0	P43307|SSRA_HUMAN			PEAKS DB
GLSSDLQQV	29.9	945.477	9	0.9	473.748	57.41	1593.7	146	F146:9402	20170811 KP RA p53 C1_BB7.2_P4.wiff	1	1	O00303|EIF3F_HUMAN			PEAKS DB
LLAPAPAQA	29.89	850.491	9	-1.4	426.254	46.2	0	146	F146:6518	20170811 KP RA p53 C1_BB7.2_P4.wiff	0	0	Q9H7L9|SDS3_HUMAN			PEAKS DB
ILDAGGHNV	29.84	894.456	9	1.5	448.238	39.37	38629	146	F146:5193	20170811 KP RA p53 C1_BB7.2_P4.wiff	1	1	Q99460|PSMD1_HUMAN			PEAKS DB
GIDSSSPEV	29.82	889.403	9	4.2	445.711	11.07	15677	145	F145:1403	20170811 KP RA p53 C1_BB7.2_P3.wiff	1	1	Q15365|PCBP1_HUMAN			PEAKS DB
LM(+15.99)APAPSTV	29.8	901.458	9	1.7	451.739	47.05	5708.1	160	F160:6491	20170811 KP RA p53 Neg C1_BB7.2_P6.wiff	1	1	Q13118|KLF10_HUMAN	Oxidation (M)	M2:Oxidation (M):1000.00	PEAKS DB
AILEKVFTA	29.79	990.575	9	3	496.298	66.35	15483	146	F146:11659	20170811 KP RA p53 C1_BB7.2_P4.wiff	1	1	Q6ZMG9|CERS6_HUMAN			PEAKS DB
ILDKKVEKV	29.76	1070.67	9	5	357.899	10.41	44174	145	F145:1213	20170811 KP RA p53 C1_BB7.2_P3.wiff	2	2	Q58FF7|H90B3_HUMAN:P08238|HS90B_HUMAN			PEAKS DB
AMQDRYMEV	29.75	1141.49	9	4.7	571.757	52.93	925.88	146	F146:8195	20170811 KP RA p53 C1_BB7.2_P4.wiff	1	1	Q12874|SF3A3_HUMAN			PEAKS DB
YLDPAQRGV	29.74	1017.52	9	0.5	509.772	43.92	29250	160	F160:5617	20170811 KP RA p53 Neg C1_BB7.2_P6.wiff	1	1	Q96S19|MTL26_HUMAN			PEAKS DB
GLDRLNVTV	29.73	985.556	9	2.6	493.788	59.62	20971	160	F160:9516	20170811 KP RA p53 Neg C1_BB7.2_P6.wiff	1	1	P19367|HXK1_HUMAN			PEAKS DB
RLFPSAAQV	29.73	987.55	9	4.3	494.786	57.29	6752.2	160	F160:8754	20170811 KP RA p53 Neg C1_BB7.2_P6.wiff	1	1	Q658P3|STEA3_HUMAN			PEAKS DB
GLAPKPVQV	29.73	907.549	9	1.6	454.784	46.37	959.87	160	F160:6354	20170811 KP RA p53 Neg C1_BB7.2_P6.wiff	1	1	Q6ZNJ1|NBEL2_HUMAN			PEAKS DB
FQDPVPLTV	29.68	1014.54	9	2.3	508.28	74.76	266790	146	F146:14188	20170811 KP RA p53 C1_BB7.2_P4.wiff	1	1	O15164|TIF1A_HUMAN			PEAKS DB
NGFPVFATV	29.67	950.486	9	-1.8	476.251	82.41	2358.1	146	F146:14957	20170811 KP RA p53 C1_BB7.2_P4.wiff	1	1	P49736|MCM2_HUMAN			PEAKS DB
HLINQQIAV	29.67	1034.59	9	1.9	518.304	53.44	88766	146	F146:8308	20170811 KP RA p53 C1_BB7.2_P4.wiff	1	1	Q9UPW6|SATB2_HUMAN			PEAKS DB
AVIGDVIRV	29.65	940.571	9	0.9	471.295	67.27	8079.1	146	F146:12014	20170811 KP RA p53 C1_BB7.2_P4.wiff	1	1	Q9NR30|DDX21_HUMAN			PEAKS DB
YVLDLAAKV	29.64	990.575	9	-8.3	496.293	69.05	0	146	F146:12630	20170811 KP RA p53 C1_BB7.2_P4.wiff	0	0	P53396|ACLY_HUMAN			PEAKS DB
AM(+15.99)YPDQVQL	29.63	1079.5	9	0.8	540.754	60.5	10015	143	F143:9766	20170811 KP RA p53 C1_BB7.2_P1.wiff	3	3	O94952|FBX21_HUMAN	Oxidation (M)	M2:Oxidation (M):1000.00	PEAKS DB
SM(+15.99)YDKVLM(+15.99)L	29.63	1130.54	9	-0.4	566.277	64.36	8953.8	146	F146:11236	20170811 KP RA p53 C1_BB7.2_P4.wiff	1	1	Q9Y5Q8|TF3C5_HUMAN	Oxidation (M)	M2:Oxidation (M):1000.00;M8:Oxidation (M):1000.00	PEAKS DB
YLQEIQTQL	29.62	1134.59	9	1.4	568.306	65.37	0	160	F160:11464	20170811 KP RA p53 Neg C1_BB7.2_P6.wiff	0	0	Q9BQF6|SENP7_HUMAN			PEAKS DB
KLLNKIYEA	29.61	1090.64	9	2	546.33	47.16	158.95	146	F146:6830	20170811 KP RA p53 C1_BB7.2_P4.wiff	1	1	O60287|NPA1P_HUMAN			PEAKS DB
QM(+15.99)FEGVARV	29.6	1051.51	9	-0.3	526.765	49.28	16392	160	F160:6930	20170811 KP RA p53 Neg C1_BB7.2_P6.wiff	1	1	Q9UPQ0|LIMC1_HUMAN	Oxidation (M)	M2:Oxidation (M):1000.00	PEAKS DB
SLSQELVGV	29.59	930.502	9	-0.4	466.261	67.69	36063	144	F144:11006	20170811 KP RA p53 C1_BB7.2_P2.wiff	1	1	Q5VUA4|ZN318_HUMAN			PEAKS DB
QLIEKITQV	29.58	1070.63	9	-2.1	536.325	58.94	19338	160	F160:9290	20170811 KP RA p53 Neg C1_BB7.2_P6.wiff	1	1	B1AJZ9|FHAD1_HUMAN			PEAKS DB
SVITQVFHV	29.57	1028.57	9	0.7	515.292	77.59	25316	160	F160:14193	20170811 KP RA p53 Neg C1_BB7.2_P6.wiff	1	1	Q00341|VIGLN_HUMAN			PEAKS DB
M(+15.99)IIKLITSV	29.51	1032.63	9	-2.8	517.32	69.97	1152	160	F160:12498	20170811 KP RA p53 Neg C1_BB7.2_P6.wiff	1	1	P06737|PYGL_HUMAN	Oxidation (M)	M1:Oxidation (M):1000.00	PEAKS DB
GLAENTVTI	29.49	916.487	9	-1.5	459.252	58.93	1376.4	146	F146:9744	20170811 KP RA p53 C1_BB7.2_P4.wiff	1	1	Q9Y252|RNF6_HUMAN			PEAKS DB
ILDDSHLLV	29.49	1023.56	9	2.6	512.791	67.84	12361	146	F146:12206	20170811 KP RA p53 C1_BB7.2_P4.wiff	1	1	O60306|AQR_HUMAN			PEAKS DB
SVGTQPPAV	29.44	854.45	9	0	428.235	41.84	945.78	144	F144:5854	20170811 KP RA p53 C1_BB7.2_P2.wiff	1	1	Q92585|MAML1_HUMAN			PEAKS DB
SMM(+15.99)DVDHQI	29.44	1090.44	9	-0.1	546.231	44.37	560.45	146	F146:5902	20170811 KP RA p53 C1_BB7.2_P4.wiff	1	1	P48643|TCPE_HUMAN	Oxidation (M)	M3:Oxidation (M):30.46	PEAKS DB
AIM(+15.99)DIVIKV	29.41	1016.59	9	3	509.308	67.56	4423.2	160	F160:12054	20170811 KP RA p53 Neg C1_BB7.2_P6.wiff	3	3	Q9NZJ5|E2AK3_HUMAN	Oxidation (M)	M3:Oxidation (M):1000.00	PEAKS DB
SAIDRIFTL	29.4	1034.58	9	1.9	518.296	81.12	1237.6	155	F155:9957	20170811 KP RA p53 Neg C1_BB7.2_P17.wiff	1	1	Q86TU7|SETD3_HUMAN			PEAKS DB
AIASNIWAA	29.4	915.481	9	5.9	458.753	67.71	0	144	F144:10960	20170811 KP RA p53 C1_BB7.2_P2.wiff	0	0	Q9Y2Q5|LTOR2_HUMAN			PEAKS DB
FLYDDNQRV	29.38	1168.55	9	6.1	585.289	53.27	799.18	146	F146:8300	20170811 KP RA p53 C1_BB7.2_P4.wiff	1	1	P11388|TOP2A_HUMAN:Q02880|TOP2B_HUMAN			PEAKS DB
LLDEQQVNV	29.35	1056.55	9	3.2	529.284	56.04	5262	144	F144:8510	20170811 KP RA p53 C1_BB7.2_P2.wiff	1	1	P41134|ID1_HUMAN			PEAKS DB
QLYQDPRNV	29.34	1131.57	9	6.6	566.797	44.6	1931.5	146	F146:6003	20170811 KP RA p53 C1_BB7.2_P4.wiff	1	1	A8MWL7|TM14D_HUMAN:Q9NUH8|TM14B_HUMAN			PEAKS DB
KVPANPASV	29.34	881.497	9	-1	441.758	35.44	458.32	144	F144:5374	20170811 KP RA p53 C1_BB7.2_P2.wiff	1	1	Q7Z434|MAVS_HUMAN			PEAKS DB
QLLGSAHEV	29.33	952.498	9	1.1	477.255	46.38	3302.7	143	F143:8355	20170811 KP RA p53 C1_BB7.2_P1.wiff	2	2	Q13813|SPTN1_HUMAN			PEAKS DB
SLADYITAA	29.32	923.46	9	1.7	462.741	69.52	589.51	144	F144:11490	20170811 KP RA p53 C1_BB7.2_P2.wiff	1	1	P33993|MCM7_HUMAN			PEAKS DB
SLFSETINT	29.32	1010.49	9	-4.8	506.254	67.75	263.72	144	F144:10987	20170811 KP RA p53 C1_BB7.2_P2.wiff	1	1	P78527|PRKDC_HUMAN			PEAKS DB
GLSETILAV	29.3	901.512	9	2.6	451.766	75.71	0	160	F160:13668	20170811 KP RA p53 Neg C1_BB7.2_P6.wiff	0	0	O75694|NU155_HUMAN			PEAKS DB
VLVNDFFLV	29.27	1064.59	9	1.4	533.301	85.25	32741	147	F147:11075	20170811 KP RA p53 Neg C1_BB7.2_P10.wiff	1	1	P60228|EIF3E_HUMAN			PEAKS DB
IQHSEFEEV	29.24	1116.51	9	0.9	559.265	48.53	6995.9	144	F144:6669	20170811 KP RA p53 C1_BB7.2_P2.wiff	1	1	Q9ULJ6|ZMIZ1_HUMAN			PEAKS DB
SIAEVVHQL	29.23	994.545	9	3.7	498.281	11.52	0	145	F145:1570	20170811 KP RA p53 C1_BB7.2_P3.wiff	0	0	O14976|GAK_HUMAN			PEAKS DB
AVIGGVVAV	29.19	783.485	9	0.1	392.749	65.31	6719	143	F143:10098	20170811 KP RA p53 C1_BB7.2_P1.wiff	2	2	Q9BY67|CADM1_HUMAN			PEAKS DB
LLTDGIM(+15.99)RV	29.18	1032.56	9	3.2	517.293	56.27	4555.8	146	F146:9077	20170811 KP RA p53 C1_BB7.2_P4.wiff	1	1	Q9UHV7|MED13_HUMAN	Oxidation (M)	M7:Oxidation (M):1000.00	PEAKS DB
RVPPVPPNV	29.13	973.571	9	0.5	487.795	52.79	3407.3	160	F160:7723	20170811 KP RA p53 Neg C1_BB7.2_P6.wiff	3	3	Q9Y483|MTF2_HUMAN			PEAKS DB
SQMPTVIYV	29.12	1036.53	9	0.6	519.273	73.41	0	146	F146:13717	20170811 KP RA p53 C1_BB7.2_P4.wiff	0	0	Q5T3J3|LRIF1_HUMAN			PEAKS DB
MTDDKITEV	29.12	1050.49	9	2.3	526.256	44.15	1144.3	160	F160:5627	20170811 KP RA p53 Neg C1_BB7.2_P6.wiff	1	1	P46013|KI67_HUMAN			PEAKS DB
AVLDLVHSA	29.11	923.508	9	-2.5	462.762	59.68	2191.2	160	F160:9532	20170811 KP RA p53 Neg C1_BB7.2_P6.wiff	1	1	Q7Z7A3|CTU1_HUMAN			PEAKS DB
ALSDLEITL	29.07	973.533	9	0.1	487.776	82.64	34455	146	F146:14996	20170811 KP RA p53 C1_BB7.2_P4.wiff	1	1	Q96AC1|FERM2_HUMAN			PEAKS DB
SLQKDLSQV	29.03	1016.55	9	2.7	509.286	51.91	2218.8	146	F146:7814	20170811 KP RA p53 C1_BB7.2_P4.wiff	1	1	Q99996|AKAP9_HUMAN			PEAKS DB
ILNSNEHLL	29.03	1051.57	9	2.6	526.794	56.6	0	160	F160:8660	20170811 KP RA p53 Neg C1_BB7.2_P6.wiff	0	0	Q6P2H3|CEP85_HUMAN			PEAKS DB
VLSNVEVTL	28.98	972.549	9	4.7	487.287	68.2	1001	144	F144:11029	20170811 KP RA p53 C1_BB7.2_P2.wiff	1	1	Q14204|DYHC1_HUMAN			PEAKS DB
VM(+15.99)FKTPVSI	28.97	1036.56	9	-7.4	519.287	64.93	4953.4	146	F146:11341	20170811 KP RA p53 C1_BB7.2_P4.wiff	1	1	Q14204|DYHC1_HUMAN	Oxidation (M)	M2:Oxidation (M):1000.00	PEAKS DB
GLAHFVNEI	28.97	998.519	9	1.3	500.269	66.98	26074	146	F146:11936	20170811 KP RA p53 C1_BB7.2_P4.wiff	1	1	Q9UBW7|ZMYM2_HUMAN			PEAKS DB
SLAGQTYAV	28.94	908.46	9	0.7	455.236	52.14	1371.5	143	F143:8777	20170811 KP RA p53 C1_BB7.2_P1.wiff	1	1	C4AMC7|WASH3_HUMAN:A8K0Z3|WASH1_HUMAN:Q6VEQ5|WASH2_HUMAN			PEAKS DB
AMFDKKVQL	28.93	1078.58	9	2.1	360.538	55.13	5708.3	160	F160:8271	20170811 KP RA p53 Neg C1_BB7.2_P6.wiff	1	1	O15061|SYNEM_HUMAN			PEAKS DB
ALAETGIAV	28.93	843.47	9	2.7	422.745	58.43	475.27	146	F146:9697	20170811 KP RA p53 C1_BB7.2_P4.wiff	1	1	Q7L4I2|RSRC2_HUMAN			PEAKS DB
SLLVGIHDV	28.91	951.539	9	2.5	476.78	66.35	3847.5	146	F146:11680	20170811 KP RA p53 C1_BB7.2_P4.wiff	1	1	P48426|PI42A_HUMAN:P78356|PI42B_HUMAN			PEAKS DB
VLDDVGHGV	28.89	909.456	9	-2.7	455.736	44.72	714.57	160	F160:5781	20170811 KP RA p53 Neg C1_BB7.2_P6.wiff	1	1	Q8IZP0|ABI1_HUMAN			PEAKS DB
KLDIKVETV	28.89	1043.62	9	3.3	522.822	51.73	815.24	146	F146:7800	20170811 KP RA p53 C1_BB7.2_P4.wiff	1	1	Q96J84|KIRR1_HUMAN			PEAKS DB
KQFEGTVEI	28.86	1049.54	9	0.9	525.779	54.23	10449	146	F146:8512	20170811 KP RA p53 C1_BB7.2_P4.wiff	1	1	P51587|BRCA2_HUMAN			PEAKS DB
AMAGTLLGA	28.85	803.421	9	-0.2	402.719	61.62	1754	160	F160:10236	20170811 KP RA p53 Neg C1_BB7.2_P6.wiff	1	1	P49589|SYCC_HUMAN			PEAKS DB
ATLDRLEQA	28.85	1015.53	9	4.4	508.776	45.03	0	160	F160:5919	20170811 KP RA p53 Neg C1_BB7.2_P6.wiff	0	0	Q8N6F8|MET27_HUMAN			PEAKS DB
ALLEKAQAL	28.85	955.57	9	3.7	478.796	53.29	0	146	F146:8304	20170811 KP RA p53 C1_BB7.2_P4.wiff	0	0	Q9C0C9|UBE2O_HUMAN			PEAKS DB
ILDPHVVLL	28.85	1017.62	9	1.6	509.821	76.77	6355.9	146	F146:14501	20170811 KP RA p53 C1_BB7.2_P4.wiff	1	1	Q99567|NUP88_HUMAN			PEAKS DB
RLIQESPTL	28.85	1055.6	9	-0.1	528.808	53.21	27184	146	F146:8339	20170811 KP RA p53 C1_BB7.2_P4.wiff	1	1	Q6P1A2|MBOA5_HUMAN			PEAKS DB
NQM(+15.99)PTQPQV	28.84	1057.49	9	-0.2	529.752	36.19	3467.7	146	F146:4952	20170811 KP RA p53 C1_BB7.2_P4.wiff	2	2	Q09472|EP300_HUMAN	Oxidation (M)	M3:Oxidation (M):1000.00	PEAKS DB
VLDDKLYVV	28.81	1062.6	9	3.9	532.307	11.56	31962	145	F145:1601	20170811 KP RA p53 C1_BB7.2_P3.wiff	1	1	Q96PQ7|KLHL5_HUMAN			PEAKS DB
YTTDRVM(+15.99)TV	28.79	1100.52	9	-1	551.268	37.53	1576.9	144	F144:5492	20170811 KP RA p53 C1_BB7.2_P2.wiff	1	1	Q13547|HDAC1_HUMAN:Q92769|HDAC2_HUMAN	Oxidation (M)	M7:Oxidation (M):1000.00	PEAKS DB
SVIQNLRTV	28.79	1028.6	9	2	515.309	56.38	8159.1	160	F160:8537	20170811 KP RA p53 Neg C1_BB7.2_P6.wiff	1	1	Q99460|PSMD1_HUMAN			PEAKS DB
TLGDLLKEV	28.78	986.565	9	-4.6	494.289	79.83	1173.2	146	F146:14702	20170811 KP RA p53 C1_BB7.2_P4.wiff	1	1	Q9H1Y0|ATG5_HUMAN			PEAKS DB
SLPEFQESV	28.75	1034.49	9	0.9	518.256	64.93	1893	160	F160:11292	20170811 KP RA p53 Neg C1_BB7.2_P6.wiff	1	1	Q8N4C6|NIN_HUMAN			PEAKS DB
LIM(+15.99)ELINNV	28.71	1073.58	9	0.2	537.797	72.05	585.89	161	F161:8120	20170811 KP RA p53 Neg C1_BB7.2_P7.wiff	1	1	P06576|ATPB_HUMAN	Oxidation (M)	M3:Oxidation (M):1000.00	PEAKS DB
LAIGASFTV	28.71	877.491	9	2.4	439.755	74.27	1777.4	160	F160:13444	20170811 KP RA p53 Neg C1_BB7.2_P6.wiff	1	1	Q15043|S39AE_HUMAN			PEAKS DB
SM(+15.99)LPTLREA	28.67	1032.53	9	-1.6	517.272	50.75	6552.8	160	F160:7250	20170811 KP RA p53 Neg C1_BB7.2_P6.wiff	1	1	P56589|PEX3_HUMAN	Oxidation (M)	M2:Oxidation (M):1000.00	PEAKS DB
TVAQIKATV	28.66	929.555	9	-1.3	465.786	44.26	1501.6	160	F160:5622	20170811 KP RA p53 Neg C1_BB7.2_P6.wiff	1	1	Q8IXM2|BAP18_HUMAN			PEAKS DB
SLQELLIQV	28.65	1041.61	9	2.8	521.81	84.45	1657.5	147	F147:10942	20170811 KP RA p53 Neg C1_BB7.2_P10.wiff	1	1	Q63HM2|PCX4_HUMAN			PEAKS DB
QLDDLKVEL	28.64	1071.58	9	6.7	536.804	69.2	170460	146	F146:12785	20170811 KP RA p53 C1_BB7.2_P4.wiff	1	1	P42766|RL35_HUMAN			PEAKS DB
FIM(+15.99)EGGAM(+15.99)V	28.61	985.425	9	2.7	493.723	48.98	309.28	146	F146:7273	20170811 KP RA p53 C1_BB7.2_P4.wiff	1	1	P33992|MCM5_HUMAN	Oxidation (M)	M3:Oxidation (M):1000.00;M8:Oxidation (M):1000.00	PEAKS DB
FLDITNPKA	28.6	1017.55	9	-1.9	509.783	57.91	2728.8	160	F160:8965	20170811 KP RA p53 Neg C1_BB7.2_P6.wiff	1	1	Q92890|UFD1_HUMAN			PEAKS DB
SLLEHFNTV	28.53	1058.54	9	-1	530.279	65.67	2583.1	146	F146:11556	20170811 KP RA p53 C1_BB7.2_P4.wiff	1	1	Q9UHF7|TRPS1_HUMAN			PEAKS DB
GLAQVITAV	28.52	870.518	9	-1.4	436.267	75.41	3309.8	160	F160:13583	20170811 KP RA p53 Neg C1_BB7.2_P6.wiff	1	1	Q9UKY1|ZHX1_HUMAN			PEAKS DB
IM(+15.99)WTPPESA	28.51	1046.47	9	-1.8	524.245	59.96	758.84	160	F160:9621	20170811 KP RA p53 Neg C1_BB7.2_P6.wiff	1	1	P02751|FINC_HUMAN	Oxidation (M)	M2:Oxidation (M):1000.00	PEAKS DB
GLKEGIPAL	28.45	896.533	9	1.7	449.277	62.08	863.33	144	F144:9698	20170811 KP RA p53 C1_BB7.2_P2.wiff	1	1	P13639|EF2_HUMAN			PEAKS DB
KIGSIIFQV	28.43	1003.61	9	1.8	502.813	75.96	7706.2	146	F146:14382	20170811 KP RA p53 C1_BB7.2_P4.wiff	1	1	Q460N5|PAR14_HUMAN			PEAKS DB
IQVTKVTQV	28.43	1014.61	9	2.8	508.314	46.65	31721	160	F160:6515	20170811 KP RA p53 Neg C1_BB7.2_P6.wiff	1	1	P48444|COPD_HUMAN			PEAKS DB
GLIDGVVEA	28.43	871.465	9	1.7	436.742	64.42	43138	160	F160:11206	20170811 KP RA p53 Neg C1_BB7.2_P6.wiff	1	1	P14866|HNRPL_HUMAN			PEAKS DB
RLQESVM(+15.99)EA	28.42	1077.51	9	0.8	539.766	32.89	4224.2	160	F160:4437	20170811 KP RA p53 Neg C1_BB7.2_P6.wiff	1	1	O60216|RAD21_HUMAN	Oxidation (M)	M7:Oxidation (M):1000.00	PEAKS DB
YLDLSHNQL	28.41	1101.55	9	-1.3	551.781	60.19	1947.8	160	F160:9755	20170811 KP RA p53 Neg C1_BB7.2_P6.wiff	1	1	Q9Y2C9|TLR6_HUMAN:Q6PEZ8|PONL1_HUMAN			PEAKS DB
SLANETHQL	28.39	1011.5	9	2.7	506.76	43.01	1086.5	160	F160:5371	20170811 KP RA p53 Neg C1_BB7.2_P6.wiff	1	1	Q8NFZ5|TNIP2_HUMAN			PEAKS DB
SQWDSPMRV	28.37	1104.5	9	-0.2	553.26	59	11473	160	F160:9291	20170811 KP RA p53 Neg C1_BB7.2_P6.wiff	1	1	Q7Z7G8|VP13B_HUMAN			PEAKS DB
GMYVFLHAV	28.35	1035.52	9	-6.5	518.766	78.04	1654.9	160	F160:14383	20170811 KP RA p53 Neg C1_BB7.2_P6.wiff	1	1	Q9P0S3|ORML1_HUMAN			PEAKS DB
STLPDVTEV	28.34	959.481	9	-2.9	480.748	60.19	23558	146	F146:10515	20170811 KP RA p53 C1_BB7.2_P4.wiff	2	2	O60306|AQR_HUMAN			PEAKS DB
ALGPGVPHI	28.34	859.492	9	0.1	430.755	59.01	5799	160	F160:9294	20170811 KP RA p53 Neg C1_BB7.2_P6.wiff	1	1	Q9GZS1|RPA49_HUMAN			PEAKS DB
VVAEFVPLI	28.31	985.585	9	-3.8	493.798	84.79	1158.3	150	F150:10241	20170811 KP RA p53 Neg C1_BB7.2_P12.wiff	1	1	Q9Y4A5|TRRAP_HUMAN			PEAKS DB
ALLDTVVQA	28.3	928.523	9	-12.2	465.262	66.7	1497.4	143	F143:10265	20170811 KP RA p53 C1_BB7.2_P1.wiff	1	1	O95180|CAC1H_HUMAN			PEAKS DB
LIYKDLVSV	28.27	1048.62	9	-2.8	525.316	68.12	6633.2	146	F146:12301	20170811 KP RA p53 C1_BB7.2_P4.wiff	1	1	Q9BRQ4|CK070_HUMAN			PEAKS DB
SIAQIISSV	28.26	916.523	9	-10.7	459.264	83.6	0	161	F161:8887	20170811 KP RA p53 Neg C1_BB7.2_P7.wiff	0	0	Q92766|RREB1_HUMAN			PEAKS DB
GLSEAQVML	28.26	946.479	9	-1.9	474.249	67.75	5172.2	144	F144:10982	20170811 KP RA p53 C1_BB7.2_P2.wiff	1	1	Q9NSK0|KLC4_HUMAN			PEAKS DB
M(+15.99)M(+15.99)PAVFHTV	28.22	1063.48	9	12.6	532.758	51.45	0	146	F146:7765	20170811 KP RA p53 C1_BB7.2_P4.wiff	0	0	Q8TDY2|RBCC1_HUMAN	Oxidation (M)	M1:Oxidation (M):1000.00;M2:Oxidation (M):1000.00	PEAKS DB
GLGPPGRSV	28.22	838.466	9	1.5	420.243	39.87	36125	146	F146:5320	20170811 KP RA p53 C1_BB7.2_P4.wiff	1	1	Q68D10|SPT2_HUMAN			PEAKS DB
M(+15.99)VAPAVASV	28.2	859.447	9	1.2	430.734	47.66	54851	144	F144:6565	20170811 KP RA p53 C1_BB7.2_P2.wiff	1	1	P05412|JUN_HUMAN	Oxidation (M)	M1:Oxidation (M):1000.00	PEAKS DB
NMLNPPAEV	28.19	983.475	9	5.2	492.749	60.47	5009.2	146	F146:10127	20170811 KP RA p53 C1_BB7.2_P4.wiff	1	1	P13010|XRCC5_HUMAN			PEAKS DB
NVVNRLTSV	28.19	1000.57	9	-7.5	501.289	53.16	0	146	F146:8282	20170811 KP RA p53 C1_BB7.2_P4.wiff	0	0	Q9Y4A5|TRRAP_HUMAN			PEAKS DB
LLGPRLVLA	28.17	950.628	9	1.4	476.324	70.6	440210	160	F160:12695	20170811 KP RA p53 Neg C1_BB7.2_P6.wiff	1	1	P49755|TMEDA_HUMAN			PEAKS DB
ALERELYHV	28.17	1128.59	9	0.6	377.207	49.95	1584.8	146	F146:7456	20170811 KP RA p53 C1_BB7.2_P4.wiff	1	1	P24928|RPB1_HUMAN			PEAKS DB
TVYPKPASV	28.15	960.528	9	-0.1	481.273	41.97	1693.4	146	F146:5550	20170811 KP RA p53 C1_BB7.2_P4.wiff	1	1	Q13585|MTR1L_HUMAN			PEAKS DB
EAAEVILRV	28.14	998.576	9	-2.2	500.294	63.68	261.23	155	F155:8763	20170811 KP RA p53 Neg C1_BB7.2_P17.wiff	1	1	P78371|TCPB_HUMAN			PEAKS DB
SLAETYNRL	28.12	1065.55	9	-3.1	533.78	53.16	546.92	146	F146:8286	20170811 KP RA p53 C1_BB7.2_P4.wiff	1	1	O95935|TBX18_HUMAN			PEAKS DB
TLMAEMHVV	28.12	1029.5	9	-2.2	515.758	66.92	7359.9	146	F146:11894	20170811 KP RA p53 C1_BB7.2_P4.wiff	1	1	Q12830|BPTF_HUMAN			PEAKS DB
TLGNVLVTV	28.1	914.544	9	1.6	458.282	72.87	68821	146	F146:13499	20170811 KP RA p53 C1_BB7.2_P4.wiff	1	1	Q9NV70|EXOC1_HUMAN			PEAKS DB
LLASIVSEL	28.1	943.559	9	1.7	472.786	84.29	0	147	F147:10875	20170811 KP RA p53 Neg C1_BB7.2_P10.wiff	0	0	O75592|MYCB2_HUMAN			PEAKS DB
TLM(+15.99)EYLIKT	28.1	1126.59	9	-4.6	564.304	62.68	0	146	F146:11044	20170811 KP RA p53 C1_BB7.2_P4.wiff	0	0	Q9Y6I3|EPN1_HUMAN	Oxidation (M)	M3:Oxidation (M):1000.00	PEAKS DB
KQHGVNVSV	28.09	966.525	9	0.4	484.272	32.78	89.318	146	F146:4771	20170811 KP RA p53 C1_BB7.2_P4.wiff	1	1	Q14157|UBP2L_HUMAN			PEAKS DB
VISELISTV	28.09	959.554	9	-1.5	480.785	72.31	13176	146	F146:13424	20170811 KP RA p53 C1_BB7.2_P4.wiff	1	1	Q05193|DYN1_HUMAN			PEAKS DB
QLTTTITHV	28.06	1012.56	9	0.4	507.288	49.72	2951.5	144	F144:6960	20170811 KP RA p53 C1_BB7.2_P2.wiff	1	1	Q5T9L3|WLS_HUMAN			PEAKS DB
ALRETVVEV	28.02	1014.57	9	0.5	508.295	53.27	25483	146	F146:8318	20170811 KP RA p53 C1_BB7.2_P4.wiff	1	1	P55072|TERA_HUMAN			PEAKS DB
KLPPVGSTA	28.01	868.502	9	5.7	435.261	10.76	0	145	F145:1296	20170811 KP RA p53 C1_BB7.2_P3.wiff	0	0	Q58EX7|PKHG4_HUMAN			PEAKS DB
ALM(+15.99)EALVLI	28	987.567	9	5.3	494.792	84.18	0	147	F147:10862	20170811 KP RA p53 Neg C1_BB7.2_P10.wiff	0	0	Q9HAV4|XPO5_HUMAN	Oxidation (M)	M3:Oxidation (M):1000.00	PEAKS DB
AITSQLHQV	27.99	995.54	9	2.6	498.781	44.94	979.09	160	F160:5874	20170811 KP RA p53 Neg C1_BB7.2_P6.wiff	1	1	P53611|PGTB2_HUMAN			PEAKS DB
SM(+15.99)NPNVSMV	27.98	993.426	9	-1.2	497.722	48.19	1213.3	144	F144:6638	20170811 KP RA p53 C1_BB7.2_P2.wiff	1	1	Q9UPW6|SATB2_HUMAN	Oxidation (M)	M2:Oxidation (M):66.49	PEAKS DB
ASLPALLLI	27.98	909.59	9	1	455.803	85.39	3901.3	155	F155:10337	20170811 KP RA p53 Neg C1_BB7.2_P17.wiff	1	1	Q15904|VAS1_HUMAN			PEAKS DB
ALFDGDPHL	27.98	983.471	9	3.4	492.747	66.52	8157	146	F146:11827	20170811 KP RA p53 C1_BB7.2_P4.wiff	1	1	Q8WUY3|PRUN2_HUMAN			PEAKS DB
GLDIGVAEI	27.91	885.481	9	0.8	443.75	76.84	1940.4	160	F160:14008	20170811 KP RA p53 Neg C1_BB7.2_P6.wiff	1	1	Q5VUA4|ZN318_HUMAN			PEAKS DB
AQLLHVHEI	27.9	1058.59	9	2.2	530.304	52.45	232.31	160	F160:7558	20170811 KP RA p53 Neg C1_BB7.2_P6.wiff	1	1	Q8N3S3|PHTF2_HUMAN			PEAKS DB
SLDGAPIGV	27.86	827.439	9	-0.8	414.728	60.16	8641.3	146	F146:10160	20170811 KP RA p53 C1_BB7.2_P4.wiff	1	1	O43491|E41L2_HUMAN			PEAKS DB
ALDTNQVLL	27.86	985.544	9	0.4	493.782	67.77	0	144	F144:10984	20170811 KP RA p53 C1_BB7.2_P2.wiff	0	0	Q96GC6|ZN274_HUMAN			PEAKS DB
SLFEEAQKV	27.86	1049.54	9	4.2	525.781	59.47	0	160	F160:9474	20170811 KP RA p53 Neg C1_BB7.2_P6.wiff	0	0	P68543|UBX2A_HUMAN			PEAKS DB
TLFPSKIGV	27.85	960.564	9	1.3	481.292	67.33	17729	146	F146:12081	20170811 KP RA p53 C1_BB7.2_P4.wiff	1	1	Q7L9L4|MOB1B_HUMAN:Q9H8S9|MOB1A_HUMAN			PEAKS DB
STLKNVPQV	27.84	984.56	9	1.6	493.29	46.31	843.29	160	F160:6357	20170811 KP RA p53 Neg C1_BB7.2_P6.wiff	1	1	P35658|NU214_HUMAN			PEAKS DB
ALREEEEGV	27.84	1030.49	9	5.9	516.257	10.74	1114.1	145	F145:1304	20170811 KP RA p53 C1_BB7.2_P3.wiff	1	1	P43355|MAGA1_HUMAN			PEAKS DB
TLPPESTQV	27.82	970.497	9	1.6	486.259	44.42	9340.5	146	F146:5956	20170811 KP RA p53 C1_BB7.2_P4.wiff	2	2	P49366|DHYS_HUMAN			PEAKS DB
NLIGVTAEL	27.82	928.523	9	1.6	465.271	76.15	2108	160	F160:13770	20170811 KP RA p53 Neg C1_BB7.2_P6.wiff	1	1	Q7Z3E5|ARMC9_HUMAN			PEAKS DB
KIPPVTPSI	27.81	950.58	9	-0.4	476.299	63.12	0	146	F146:11138	20170811 KP RA p53 C1_BB7.2_P4.wiff	0	0	Q8NCT1|ARRD4_HUMAN			PEAKS DB
VMLEYVERA	27.81	1108.56	9	0	555.289	59.11	3598	160	F160:9383	20170811 KP RA p53 Neg C1_BB7.2_P6.wiff	1	1	Q13617|CUL2_HUMAN			PEAKS DB
SIIGRLLEV	27.79	998.612	9	0.1	500.312	83.93	3578.7	147	F147:10838	20170811 KP RA p53 Neg C1_BB7.2_P10.wiff	1	1	P62136|PP1A_HUMAN			PEAKS DB
ALAQIENSA	27.79	915.466	9	5.3	458.745	46.02	145	146	F146:6458	20170811 KP RA p53 C1_BB7.2_P4.wiff	1	1	P32456|GBP2_HUMAN:P32455|GBP1_HUMAN:Q9H0R5|GBP3_HUMAN			PEAKS DB
SLGQKISTV	27.78	931.534	9	-0.1	466.776	43.58	2526.7	160	F160:5499	20170811 KP RA p53 Neg C1_BB7.2_P6.wiff	1	1	Q15723|ELF2_HUMAN			PEAKS DB
M(+15.99)VTEGKIYV	27.77	1054.54	9	5.5	528.281	49.21	711.96	146	F146:7300	20170811 KP RA p53 C1_BB7.2_P4.wiff	1	1	O00232|PSD12_HUMAN	Oxidation (M)	M1:Oxidation (M):1000.00	PEAKS DB
KAIGSLKEV	27.77	943.57	9	2.6	472.795	38.36	377.58	160	F160:4853	20170811 KP RA p53 Neg C1_BB7.2_P6.wiff	1	1	Q9H8V3|ECT2_HUMAN			PEAKS DB
SMMDPNHFL	27.76	1090.46	9	1.9	546.239	70.06	8162.5	146	F146:12910	20170811 KP RA p53 C1_BB7.2_P4.wiff	1	1	Q8IWV8|UBR2_HUMAN			PEAKS DB
VVVGDLVEV	27.74	927.528	9	-0.3	464.773	73.1	14566	146	F146:13564	20170811 KP RA p53 C1_BB7.2_P4.wiff	1	1	P50993|AT1A2_HUMAN:P05023|AT1A1_HUMAN			PEAKS DB
LLTDGIMRV	27.72	1016.57	9	-1.7	509.293	69.32	2938.4	146	F146:12697	20170811 KP RA p53 C1_BB7.2_P4.wiff	1	1	Q9UHV7|MED13_HUMAN			PEAKS DB
ALNENIDRV	27.66	1042.54	9	-1.3	522.279	46.48	392.19	160	F160:6415	20170811 KP RA p53 Neg C1_BB7.2_P6.wiff	1	1	Q8TE04|PANK1_HUMAN			PEAKS DB
ALLGKIEKV	27.66	969.622	9	2.6	485.822	51.94	805.51	160	F160:7457	20170811 KP RA p53 Neg C1_BB7.2_P6.wiff	1	1	Q10471|GALT2_HUMAN			PEAKS DB
ILDSRLIAA	27.65	970.581	9	1.2	486.3	58.43	1147.4	160	F160:9170	20170811 KP RA p53 Neg C1_BB7.2_P6.wiff	1	1	O95503|CBX6_HUMAN			PEAKS DB
SLADSLYNL	27.61	994.497	9	7.3	498.261	78.01	0	160	F160:14354	20170811 KP RA p53 Neg C1_BB7.2_P6.wiff	0	0	Q08AD1|CAMP2_HUMAN			PEAKS DB
TLDDLIAAV	27.61	929.507	9	0.1	465.763	82.82	0	146	F146:15065	20170811 KP RA p53 C1_BB7.2_P4.wiff	0	0	Q8IWZ3|ANKH1_HUMAN			PEAKS DB
LLNDHIYVV	27.6	1084.59	9	2.5	543.307	66.29	14369	146	F146:11648	20170811 KP RA p53 C1_BB7.2_P4.wiff	1	1	Q53G59|KLH12_HUMAN			PEAKS DB
SM(+15.99)ASLVIFM(+15.99)	27.59	1029.49	9	0.8	515.751	73.21	0	163	F163:8700	20170811 KP RA p53 Neg C1_BB7.2_P9.wiff	0	0	Q9UKV5|AMFR_HUMAN	Oxidation (M)	M2:Oxidation (M):1000.00;M9:Oxidation (M):1000.00	PEAKS DB
QLIGDDVKV	27.55	985.544	9	6.6	493.785	56.33	0	146	F146:9137	20170811 KP RA p53 C1_BB7.2_P4.wiff	0	0	Q9UBQ0|VPS29_HUMAN			PEAKS DB
SVLKSIQEV	27.52	1001.58	9	1.1	501.798	56.02	0	160	F160:8469	20170811 KP RA p53 Neg C1_BB7.2_P6.wiff	0	0	P42285|SK2L2_HUMAN			PEAKS DB
SLSDTVEKL	27.52	990.523	9	0	496.271	57.4	13695	146	F146:9384	20170811 KP RA p53 C1_BB7.2_P4.wiff	1	1	Q14203|DCTN1_HUMAN			PEAKS DB
HLISTINTV	27.48	996.56	9	2.2	499.291	52.81	5644.6	146	F146:8127	20170811 KP RA p53 C1_BB7.2_P4.wiff	1	1	Q9H8H2|DDX31_HUMAN			PEAKS DB
SLAEGRLYL	27.47	1020.56	9	1	511.29	65.21	5545.7	146	F146:11391	20170811 KP RA p53 C1_BB7.2_P4.wiff	1	1	Q7Z3E5|ARMC9_HUMAN			PEAKS DB
ILWETVPSM	27.45	1074.54	9	-3.1	538.279	82.29	2626.9	146	F146:14925	20170811 KP RA p53 C1_BB7.2_P4.wiff	1	1	Q53EP0|FND3B_HUMAN			PEAKS DB
SMFGAGLTV	27.43	881.432	9	1.6	441.726	76.5	6952.9	160	F160:13882	20170811 KP RA p53 Neg C1_BB7.2_P6.wiff	1	1	Q99437|VATO_HUMAN			PEAKS DB
TLNDREYQL	27.4	1150.56	9	5.3	576.293	52.41	7317.5	146	F146:8008	20170811 KP RA p53 C1_BB7.2_P4.wiff	2	2	P27708|PYR1_HUMAN			PEAKS DB
GQQIQIQTV	27.39	1013.55	9	1.1	507.781	53.8	541.11	143	F143:9149	20170811 KP RA p53 C1_BB7.2_P1.wiff	1	1	Q2TAL8|QRIC1_HUMAN			PEAKS DB
LLDIIKSTV	27.38	1000.62	9	-1.8	501.317	68.86	1452.6	146	F146:12577	20170811 KP RA p53 C1_BB7.2_P4.wiff	1	1	Q92562|FIG4_HUMAN			PEAKS DB
ALMQIQQGL	27.37	1000.54	9	-9.8	501.274	68	0	144	F144:11021	20170811 KP RA p53 C1_BB7.2_P2.wiff	0	0	Q9UHD9|UBQL2_HUMAN			PEAKS DB
ALM(+15.99)PSLTET	27.37	977.474	9	2	489.747	49.95	2342.4	160	F160:7069	20170811 KP RA p53 Neg C1_BB7.2_P6.wiff	2	2	P05067|A4_HUMAN	Oxidation (M)	M3:Oxidation (M):1000.00	PEAKS DB
FIQEIEHAL	27.36	1098.57	9	-0.2	550.295	69.23	0	146	F146:12700	20170811 KP RA p53 C1_BB7.2_P4.wiff	0	0	Q96A65|EXOC4_HUMAN			PEAKS DB
YLNQHIEHV	27.32	1151.57	9	-0.5	384.866	40.74	0	160	F160:5085	20170811 KP RA p53 Neg C1_BB7.2_P6.wiff	0	0	P28715|ERCC5_HUMAN			PEAKS DB
ILYPKTLFL	27.31	1106.67	9	4.9	554.345	83.07	410.25	147	F147:10757	20170811 KP RA p53 Neg C1_BB7.2_P10.wiff	1	1	Q08209|PP2BA_HUMAN			PEAKS DB
ALSSLAVVV	27.3	857.522	9	-1	429.77	73.67	3623.1	146	F146:13774	20170811 KP RA p53 C1_BB7.2_P4.wiff	1	1	Q5VW36|FOCAD_HUMAN			PEAKS DB
ALQEMVHQV	27.29	1053.53	9	5.3	527.774	11.15	71664	145	F145:1450	20170811 KP RA p53 C1_BB7.2_P3.wiff	1	1	Q14511|CASL_HUMAN			PEAKS DB
SMM(+15.99)DPNHFL	27.29	1106.45	9	9	554.241	58.37	3381.4	146	F146:9665	20170811 KP RA p53 C1_BB7.2_P4.wiff	1	1	Q8IWV8|UBR2_HUMAN	Oxidation (M)	M3:Oxidation (M):40.00	PEAKS DB
LLKDSIVQL	27.28	1027.63	9	0.4	514.823	67.21	8013.8	146	F146:12016	20170811 KP RA p53 C1_BB7.2_P4.wiff	1	1	P10644|KAP0_HUMAN			PEAKS DB
SIDSEPALV	27.28	929.471	9	-0.3	465.744	57.58	9483.5	146	F146:9444	20170811 KP RA p53 C1_BB7.2_P4.wiff	2	2	P69849|NOMO3_HUMAN:Q15155|NOMO1_HUMAN:Q5JPE7|NOMO2_HUMAN			PEAKS DB
AIANAISVV	27.26	856.502	9	0.4	429.26	63.57	2842.3	160	F160:11002	20170811 KP RA p53 Neg C1_BB7.2_P6.wiff	1	1	O95071|UBR5_HUMAN			PEAKS DB
YLSEKVLAA	27.26	992.554	9	2.3	497.288	52.59	7877.1	146	F146:8018	20170811 KP RA p53 C1_BB7.2_P4.wiff	1	1	P35606|COPB2_HUMAN			PEAKS DB
GLYTGQEYV	27.24	1028.48	9	3	515.252	59.39	2601	146	F146:9879	20170811 KP RA p53 C1_BB7.2_P4.wiff	1	1	Q9Y487|VPP2_HUMAN			PEAKS DB
SLLGGITVV	27.21	857.522	9	-0.2	429.77	81.89	1318.7	146	F146:14901	20170811 KP RA p53 C1_BB7.2_P4.wiff	1	1	O60271|JIP4_HUMAN			PEAKS DB
TLDEKIEKV	27.19	1073.6	9	-1.4	358.874	41.52	16694	160	F160:5165	20170811 KP RA p53 Neg C1_BB7.2_P6.wiff	2	2	Q96GQ7|DDX27_HUMAN			PEAKS DB
SLNKQIETV	27.18	1030.57	9	-0.2	516.292	43.58	1577.1	160	F160:5494	20170811 KP RA p53 Neg C1_BB7.2_P6.wiff	1	1	Q8TCG1|CIP2A_HUMAN			PEAKS DB
TLM(+15.99)AEMHVV	27.17	1045.49	9	2.2	523.757	55.41	3355.5	146	F146:8954	20170811 KP RA p53 C1_BB7.2_P4.wiff	2	2	Q12830|BPTF_HUMAN	Oxidation (M)	M3:Oxidation (M):44.84	PEAKS DB
AAPGAPAAV	27.14	723.391	9	4	362.703	37.13	2016.4	143	F143:7453	20170811 KP RA p53 C1_BB7.2_P1.wiff	2	2	Q8N726|ARF_HUMAN			PEAKS DB
QILDGVHYL	27.14	1056.56	9	1.5	529.29	68.86	18579	146	F146:12578	20170811 KP RA p53 C1_BB7.2_P4.wiff	1	1	O43293|DAPK3_HUMAN			PEAKS DB
VLPSNTPNV	27.13	939.503	9	-0.8	470.76	47.34	2299.4	146	F146:6856	20170811 KP RA p53 C1_BB7.2_P4.wiff	1	1	Q03188|CENPC_HUMAN			PEAKS DB
M(+15.99)LQDVYHVV	27.1	1118.54	9	10	560.288	58.12	0	144	F144:8981	20170811 KP RA p53 C1_BB7.2_P2.wiff	0	0	Q9UPW6|SATB2_HUMAN	Oxidation (M)	M1:Oxidation (M):1000.00	PEAKS DB
LLASEVPQL	27.09	968.554	9	5.5	485.287	11.8	23884	145	F145:1659	20170811 KP RA p53 C1_BB7.2_P3.wiff	1	1	Q6PJG6|BRAT1_HUMAN			PEAKS DB
ALM(+15.99)QIQQGL	27.08	1016.53	9	0.5	509.277	55.87	8069	144	F144:8439	20170811 KP RA p53 C1_BB7.2_P2.wiff	1	1	Q9UHD9|UBQL2_HUMAN	Oxidation (M)	M3:Oxidation (M):1000.00	PEAKS DB
SLTEHIQQA	27.08	1025.51	9	0.6	513.767	39.48	459.57	146	F146:5234	20170811 KP RA p53 C1_BB7.2_P4.wiff	1	1	Q2M1K9|ZN423_HUMAN			PEAKS DB
YLSPTFKEV	27.08	1082.56	9	-0.3	542.292	59.17	9591.8	160	F160:9338	20170811 KP RA p53 Neg C1_BB7.2_P6.wiff	1	1	Q9NYU1|UGGG2_HUMAN			PEAKS DB
GLQKEIAEL	27.07	999.56	9	3	500.792	62.71	6932.9	144	F144:9873	20170811 KP RA p53 C1_BB7.2_P2.wiff	1	1	P15408|FOSL2_HUMAN			PEAKS DB
TAM(+15.99)DQVFHV	27.06	1062.48	9	-10.4	532.244	55.26	0	146	F146:8791	20170811 KP RA p53 C1_BB7.2_P4.wiff	0	0	Q93052|LPP_HUMAN	Oxidation (M)	M3:Oxidation (M):1000.00	PEAKS DB
LLQEGLTEL	27.06	1014.56	9	-1	508.289	71.85	1481.8	146	F146:13254	20170811 KP RA p53 C1_BB7.2_P4.wiff	1	1	Q9H9E3|COG4_HUMAN			PEAKS DB
ALINNIVEI	27.04	997.581	9	-3.3	499.798	83.04	4202.1	146	F146:15104	20170811 KP RA p53 C1_BB7.2_P4.wiff	1	1	Q75V66|ANO5_HUMAN			PEAKS DB
SVNRLNYYV	27.02	1126.58	9	0.2	564.298	57.35	175.81	160	F160:8782	20170811 KP RA p53 Neg C1_BB7.2_P6.wiff	1	1	P35606|COPB2_HUMAN			PEAKS DB
ILNPEVVTV	27.01	982.57	9	-7.3	492.287	66.89	0	143	F143:10305	20170811 KP RA p53 C1_BB7.2_P1.wiff	0	0	Q9UK61|TASOR_HUMAN			PEAKS DB
RLLEVPVM(+15.99)L	27	1084.63	9	1.2	543.322	75.45	5196.3	147	F147:10262	20170811 KP RA p53 Neg C1_BB7.2_P10.wiff	1	1	Q96AB3|ISOC2_HUMAN	Oxidation (M)	M8:Oxidation (M):1000.00	PEAKS DB
FTSSEPAKV	26.96	964.486	9	0	483.253	36.04	0	144	F144:5408	20170811 KP RA p53 C1_BB7.2_P2.wiff	0	0	O15297|PPM1D_HUMAN			PEAKS DB
SVDVSPPKV	26.92	926.507	9	-0.4	464.262	47.97	2221	160	F160:6693	20170811 KP RA p53 Neg C1_BB7.2_P6.wiff	1	1	Q8IVF2|AHNK2_HUMAN			PEAKS DB
GLPDNISSV	26.87	900.455	9	-1.6	451.236	59.68	7917.5	146	F146:9975	20170811 KP RA p53 C1_BB7.2_P4.wiff	1	1	Q16851|UGPA_HUMAN			PEAKS DB
VLADALKSI	26.87	928.559	9	3.4	465.291	65.8	159.47	144	F144:10556	20170811 KP RA p53 C1_BB7.2_P2.wiff	1	1	P62244|RS15A_HUMAN			PEAKS DB
QLQDRVYAL	26.85	1104.59	9	0.6	553.306	57.69	1849.6	160	F160:8864	20170811 KP RA p53 Neg C1_BB7.2_P6.wiff	1	1	Q96DC7|TMCO6_HUMAN			PEAKS DB
ALGPGVVGI	26.84	781.47	9	0.7	391.745	68.43	3152.6	144	F144:11116	20170811 KP RA p53 C1_BB7.2_P2.wiff	1	1	Q96BI3|APH1A_HUMAN			PEAKS DB
ALTDYITRL	26.8	1064.59	9	-5	533.3	76.43	0	160	F160:13875	20170811 KP RA p53 Neg C1_BB7.2_P6.wiff	0	0	Q99996|AKAP9_HUMAN			PEAKS DB
SLQSEDWTL	26.8	1077.5	9	0.4	539.759	73.54	0	146	F146:13764	20170811 KP RA p53 C1_BB7.2_P4.wiff	0	0	Q6ZVM7|TM1L2_HUMAN			PEAKS DB
M(+15.99)LQDSIHVV	26.79	1056.53	9	1.3	529.274	54.56	2739.1	160	F160:8074	20170811 KP RA p53 Neg C1_BB7.2_P6.wiff	1	1	Q13416|ORC2_HUMAN	Oxidation (M)	M1:Oxidation (M):1000.00	PEAKS DB
VM(+15.99)GDIPAAV	26.78	887.442	9	0.8	444.731	51.26	0	146	F146:7755	20170811 KP RA p53 C1_BB7.2_P4.wiff	0	0	P49321|NASP_HUMAN	Oxidation (M)	M2:Oxidation (M):1000.00	PEAKS DB
ILTDISSSL	26.78	947.518	9	-0.8	474.768	68.43	3375.3	144	F144:11145	20170811 KP RA p53 C1_BB7.2_P2.wiff	1	1	O60479|DLX3_HUMAN			PEAKS DB
ALDAGNIKL	26.75	913.523	9	-1.2	457.77	60.25	2260.2	160	F160:9740	20170811 KP RA p53 Neg C1_BB7.2_P6.wiff	1	1	Q6NWY9|PR40B_HUMAN			PEAKS DB
ALNDPKMYV	26.75	1049.52	9	2.5	525.771	56.14	1189.7	146	F146:9062	20170811 KP RA p53 C1_BB7.2_P4.wiff	1	1	Q13616|CUL1_HUMAN			PEAKS DB
TLSDIMVSL	26.7	977.51	9	1.5	489.765	83.87	2721.9	160	F160:14880	20170811 KP RA p53 Neg C1_BB7.2_P6.wiff	1	1	Q9NXF1|TEX10_HUMAN			PEAKS DB
KTDVVVNSV	26.7	959.529	9	0.9	480.774	39.87	288.01	146	F146:5282	20170811 KP RA p53 C1_BB7.2_P4.wiff	1	1	Q460N5|PAR14_HUMAN			PEAKS DB
ALSPHNILL	26.7	976.571	9	-2.6	489.293	66.98	4786.5	146	F146:11888	20170811 KP RA p53 C1_BB7.2_P4.wiff	1	1	Q8TEA7|TBCK_HUMAN			PEAKS DB
QMFEGVARV	26.68	1035.52	9	5.7	518.771	57.8	84682	160	F160:9071	20170811 KP RA p53 Neg C1_BB7.2_P6.wiff	2	2	Q9UPQ0|LIMC1_HUMAN			PEAKS DB
NM(+15.99)DSFM(+15.99)AQV	26.67	1073.42	9	7	537.721	49.5	313.71	146	F146:7344	20170811 KP RA p53 C1_BB7.2_P4.wiff	1	1	Q6P988|NOTUM_HUMAN	Oxidation (M)	M2:Oxidation (M):1000.00;M6:Oxidation (M):1000.00	PEAKS DB
FLAGAVTSV	26.67	863.475	9	-0.5	432.746	62.94	8110.1	160	F160:10666	20170811 KP RA p53 Neg C1_BB7.2_P6.wiff	1	1	A8MPS7|YDJC_HUMAN			PEAKS DB
ALDKATVLL	26.66	942.575	9	-0.9	472.297	61.58	5352.4	144	F144:9624	20170811 KP RA p53 C1_BB7.2_P2.wiff	1	1	Q53EL6|PDCD4_HUMAN			PEAKS DB
AMNSQILEV	26.66	1003.5	9	-2.1	502.755	66.4	2765.9	143	F143:10234	20170811 KP RA p53 C1_BB7.2_P1.wiff	1	1	O60281|ZN292_HUMAN			PEAKS DB
SLSEKTVLL	26.63	988.58	9	-0.5	495.296	60.04	19051	143	F143:9738	20170811 KP RA p53 C1_BB7.2_P1.wiff	2	2	P13987|CD59_HUMAN			PEAKS DB
GLTDIRTLV	26.62	986.576	9	0.6	494.298	70.12	5141	146	F146:12933	20170811 KP RA p53 C1_BB7.2_P4.wiff	1	1	Q15751|HERC1_HUMAN			PEAKS DB
GGWEGILAV	26.62	900.471	9	4	451.244	84.32	4199.6	155	F155:10199	20170811 KP RA p53 Neg C1_BB7.2_P17.wiff	1	1	Q9HB09|B2L12_HUMAN			PEAKS DB
IVDNTTM(+15.99)QL	26.62	1049.51	9	2.9	525.764	44.25	568.34	146	F146:5959	20170811 KP RA p53 C1_BB7.2_P4.wiff	1	1	P51553|IDH3G_HUMAN	Oxidation (M)	M7:Oxidation (M):1000.00	PEAKS DB
SVAGSVERV	26.61	902.482	9	0.9	452.25	38.85	1518.3	146	F146:5153	20170811 KP RA p53 C1_BB7.2_P4.wiff	1	1	Q13868|EXOS2_HUMAN			PEAKS DB
AIMRSPQM(+15.99)V	26.59	1047.52	9	-1.6	524.77	41.27	39.579	144	F144:5828	20170811 KP RA p53 C1_BB7.2_P2.wiff	1	1	P35222|CTNB1_HUMAN	Oxidation (M)	M8:Oxidation (M):66.90	PEAKS DB
ALDPIIHGL	26.57	947.544	9	1	474.782	70.55	0	160	F160:12654	20170811 KP RA p53 Neg C1_BB7.2_P6.wiff	0	0	P23470|PTPRG_HUMAN			PEAKS DB
NLAPAPLNA	26.55	879.481	9	4	440.748	53.34	701.24	143	F143:9055	20170811 KP RA p53 C1_BB7.2_P1.wiff	1	1	P10646|TFPI1_HUMAN			PEAKS DB
SLIAKVATA	26.54	872.533	9	6.8	437.279	49.95	521.25	146	F146:7440	20170811 KP RA p53 C1_BB7.2_P4.wiff	1	1	P40227|TCPZ_HUMAN			PEAKS DB
HLQAEVKQV	26.54	1050.58	9	-1.7	526.3	33.31	22.495	146	F146:4804	20170811 KP RA p53 C1_BB7.2_P4.wiff	1	1	O60229|KALRN_HUMAN			PEAKS DB
AAAIEVHEV	26.54	937.487	9	6.6	469.756	45.45	387.03	160	F160:6053	20170811 KP RA p53 Neg C1_BB7.2_P6.wiff	1	1	P07954|FUMH_HUMAN			PEAKS DB
ALNPEIVSV	26.51	940.523	9	-3.8	471.269	65.44	1603.2	160	F160:11458	20170811 KP RA p53 Neg C1_BB7.2_P6.wiff	1	1	P37287|PIGA_HUMAN			PEAKS DB
SVLGSLSSV	26.5	847.465	9	4.4	424.742	11.73	6817.5	145	F145:1656	20170811 KP RA p53 C1_BB7.2_P3.wiff	1	1	Q9UKX7|NUP50_HUMAN			PEAKS DB
LMDHTIPEV	26.49	1053.52	9	3.1	527.769	58.26	9248.7	160	F160:9084	20170811 KP RA p53 Neg C1_BB7.2_P6.wiff	1	1	O00560|SDCB1_HUMAN			PEAKS DB
AM(+15.99)ASLGALA	26.47	819.416	9	2.7	410.718	53.93	1569	160	F160:8030	20170811 KP RA p53 Neg C1_BB7.2_P6.wiff	1	1	P51571|SSRD_HUMAN	Oxidation (M)	M2:Oxidation (M):1000.00	PEAKS DB
TLAEVSTRL	26.46	988.555	9	-0.2	495.287	54.4	15302	146	F146:8538	20170811 KP RA p53 C1_BB7.2_P4.wiff	1	1	P57059|SIK1_HUMAN			PEAKS DB
AIATELAQA	26.46	886.476	9	4	444.245	52.65	2287.3	143	F143:8911	20170811 KP RA p53 C1_BB7.2_P1.wiff	1	1	Q86Y56|DAAF5_HUMAN			PEAKS DB
QLQDTLIHL	26.44	1079.6	9	-3.9	540.806	72.14	1052.1	160	F160:13017	20170811 KP RA p53 Neg C1_BB7.2_P6.wiff	1	1	Q9NPI6|DCP1A_HUMAN			PEAKS DB
ALVSTIIM(+15.99)V	26.42	961.552	9	0.7	481.785	77.82	689.32	160	F160:14297	20170811 KP RA p53 Neg C1_BB7.2_P6.wiff	1	1	Q96SN7|ORAI2_HUMAN	Oxidation (M)	M8:Oxidation (M):1000.00	PEAKS DB
AVDPASYLV	26.42	933.481	9	4.5	467.752	72.42	2068.2	146	F146:13459	20170811 KP RA p53 C1_BB7.2_P4.wiff	1	1	Q7Z4K8|TRI46_HUMAN			PEAKS DB
LAEPSQLLK	26.42	997.581	9	4	499.798	53.07	580	147	F147:7157	20170811 KP RA p53 Neg C1_BB7.2_P10.wiff	1	1	P14923|PLAK_HUMAN			PEAKS DB
KYEELFPAF	26.41	1142.56	9	3.5	572.292	81.35	5877.6	155	F155:9966	20170811 KP RA p53 Neg C1_BB7.2_P17.wiff	1	1	P54920|SNAA_HUMAN			PEAKS DB
LLSSVLVGL	26.4	899.569	9	1.6	450.791	84.48	836.43	147	F147:10933	20170811 KP RA p53 Neg C1_BB7.2_P10.wiff	1	1	Q9NQ11|AT132_HUMAN			PEAKS DB
AVASKTYNL	26.39	965.518	9	-2.6	483.767	42.44	391.24	160	F160:5271	20170811 KP RA p53 Neg C1_BB7.2_P6.wiff	1	1	Q99714|HCD2_HUMAN			PEAKS DB
M(+15.99)M(+15.99)M(+15.99)EDILRV	26.38	1184.52	9	2.2	593.271	58.22	398.22	162	F162:7604	20170811 KP RA p53 Neg C1_BB7.2_P8.wiff	1	1	P29323|EPHB2_HUMAN	Oxidation (M)	M1:Oxidation (M):1000.00;M2:Oxidation (M):1000.00;M3:Oxidation (M):1000.00	PEAKS DB
NMVAKVDEV	26.37	1003.5	9	1.1	502.757	47.01	992.69	143	F143:8399	20170811 KP RA p53 C1_BB7.2_P1.wiff	2	2	P62906|RL10A_HUMAN			PEAKS DB
YLQGTIESV	26.37	1008.51	9	0.4	505.266	58.88	3546.9	146	F146:9748	20170811 KP RA p53 C1_BB7.2_P4.wiff	1	1	Q9H694|BICC1_HUMAN			PEAKS DB
VQQPQQVQV	26.35	1052.56	9	2.5	527.289	11.07	1823	145	F145:1389	20170811 KP RA p53 C1_BB7.2_P3.wiff	1	1	Q2TAL8|QRIC1_HUMAN			PEAKS DB
AAFAEVTTV	26.29	907.465	9	-4	454.74	60.47	1004.5	146	F146:10291	20170811 KP RA p53 C1_BB7.2_P4.wiff	1	1	O75398|DEAF1_HUMAN			PEAKS DB
MLQDVYHVV	26.27	1102.55	9	1.1	552.285	63.38	0	144	F144:10085	20170811 KP RA p53 C1_BB7.2_P2.wiff	0	0	Q9UPW6|SATB2_HUMAN			PEAKS DB
AM(+15.99)TQLLAGV	26.27	918.484	9	2.7	460.252	63.34	104620	160	F160:10962	20170811 KP RA p53 Neg C1_BB7.2_P6.wiff	1	1	P24821|TENA_HUMAN	Oxidation (M)	M2:Oxidation (M):1000.00	PEAKS DB
FAGDDAPRA	26.25	918.419	9	-2.5	460.219	33.39	135.91	144	F144:5220	20170811 KP RA p53 C1_BB7.2_P2.wiff	1	1	P60709|ACTB_HUMAN:P63261|ACTG_HUMAN:P63267|ACTH_HUMAN:P62736|ACTA_HUMAN:P68133|ACTS_HUMAN:P68032|ACTC_HUMAN			PEAKS DB
GLSQVAVTV	26.25	872.497	9	-0.6	437.257	60.07	7396.4	146	F146:10100	20170811 KP RA p53 C1_BB7.2_P4.wiff	1	1	Q96II8|LRCH3_HUMAN			PEAKS DB
GLM(+15.99)DTVKKV	26.24	1005.55	9	5.2	336.193	10.74	2481.4	145	F145:1321	20170811 KP RA p53 C1_BB7.2_P3.wiff	1	1	Q9Y692|GMEB1_HUMAN	Oxidation (M)	M3:Oxidation (M):1000.00	PEAKS DB
GAPEVTVSV	26.2	857.449	9	-2	429.734	55.19	135.02	144	F144:8274	20170811 KP RA p53 C1_BB7.2_P2.wiff	1	1	Q86TY3|CN037_HUMAN			PEAKS DB
RLLEATSYL	26.19	1064.59	9	-0.3	533.303	66.47	43282	146	F146:11730	20170811 KP RA p53 C1_BB7.2_P4.wiff	1	1	O60341|KDM1A_HUMAN			PEAKS DB
SLIDKTTAA	26.18	918.502	9	-0.7	460.26	38.63	2122.3	146	F146:5134	20170811 KP RA p53 C1_BB7.2_P4.wiff	1	1	P09234|RU1C_HUMAN			PEAKS DB
KVLEYVIKV	26.17	1089.68	9	1.9	545.85	61.73	473.86	146	F146:10752	20170811 KP RA p53 C1_BB7.2_P4.wiff	1	1	P43355|MAGA1_HUMAN			PEAKS DB
ALSEAGVM(+15.99)L	26.15	905.453	9	-0.5	453.736	61.26	0	144	F144:9560	20170811 KP RA p53 C1_BB7.2_P2.wiff	0	0	O60216|RAD21_HUMAN	Oxidation (M)	M8:Oxidation (M):1000.00	PEAKS DB
IIIPEIQKV	26.15	1051.66	9	0.5	526.842	69.49	38691	146	F146:12819	20170811 KP RA p53 C1_BB7.2_P4.wiff	1	1	P55060|XPO2_HUMAN			PEAKS DB
QLIPNVQQL	26.14	1051.6	9	-2.5	526.809	73.9	2807.1	146	F146:13819	20170811 KP RA p53 C1_BB7.2_P4.wiff	1	1	Q7L523|RRAGA_HUMAN:Q5VZM2|RRAGB_HUMAN			PEAKS DB
SLADVTQQA	26.12	931.461	9	-1.2	466.739	44.77	859.6	146	F146:6081	20170811 KP RA p53 C1_BB7.2_P4.wiff	1	1	Q16849|PTPRN_HUMAN			PEAKS DB
LLNPSLQKV	26.12	1010.61	9	-1.6	506.315	54.06	1030	146	F146:8467	20170811 KP RA p53 C1_BB7.2_P4.wiff	1	1	Q9HAV4|XPO5_HUMAN			PEAKS DB
YIGPVLVSV	26.08	945.553	9	10.2	473.791	77.93	602.06	160	F160:14315	20170811 KP RA p53 Neg C1_BB7.2_P6.wiff	1	1	O00159|MYO1C_HUMAN			PEAKS DB
SIQEELQQL	26.07	1086.56	9	9.7	544.293	73.95	0	146	F146:13903	20170811 KP RA p53 C1_BB7.2_P4.wiff	0	0	Q15149|PLEC_HUMAN			PEAKS DB
QLLEKVIEL	26.04	1083.65	9	1.3	542.837	75.73	1475.9	146	F146:14371	20170811 KP RA p53 C1_BB7.2_P4.wiff	1	1	Q9NTX5|ECHD1_HUMAN			PEAKS DB
YM(+15.99)AVTTQEV	25.96	1056.48	9	-1.2	529.245	45.23	731.47	143	F143:8291	20170811 KP RA p53 C1_BB7.2_P1.wiff	1	1	Q9H9Q4|NHEJ1_HUMAN	Oxidation (M)	M2:Oxidation (M):1000.00	PEAKS DB
ALAEITEM(+15.99)V	25.95	991.49	9	-2.4	496.753	61.13	0	160	F160:10083	20170811 KP RA p53 Neg C1_BB7.2_P6.wiff	0	0	Q9Y4F1|FARP1_HUMAN	Oxidation (M)	M8:Oxidation (M):1000.00	PEAKS DB
VLADFGARV	25.94	946.524	9	4.4	474.273	59.14	0	160	F160:9376	20170811 KP RA p53 Neg C1_BB7.2_P6.wiff	0	0	Q9UHK6|AMACR_HUMAN			PEAKS DB
ALYASRLYL	25.94	1068.6	9	-1.7	535.307	69.97	1381.5	160	F160:12499	20170811 KP RA p53 Neg C1_BB7.2_P6.wiff	1	1	Q96IJ6|GMPPA_HUMAN			PEAKS DB
HLSNIPPSV	25.94	962.519	9	1.9	482.269	46.27	11513	160	F160:6317	20170811 KP RA p53 Neg C1_BB7.2_P6.wiff	3	3	Q9UKA9|PTBP2_HUMAN			PEAKS DB
AM(+15.99)WEHPITA	25.92	1070.49	9	1.8	536.253	50.64	4113.9	160	F160:7359	20170811 KP RA p53 Neg C1_BB7.2_P6.wiff	1	1	Q96CD2|COAC_HUMAN	Oxidation (M)	M2:Oxidation (M):1000.00	PEAKS DB
LLQGAIESV	25.9	928.523	9	1.4	465.271	62.71	2977.4	160	F160:10671	20170811 KP RA p53 Neg C1_BB7.2_P6.wiff	1	1	Q58EX7|PKHG4_HUMAN			PEAKS DB
ELLPNVKEV	25.9	1039.59	9	-0.7	520.805	60.54	2518.7	160	F160:9870	20170811 KP RA p53 Neg C1_BB7.2_P6.wiff	1	1	Q02224|CENPE_HUMAN			PEAKS DB
TLAELLVLL	25.89	983.627	9	-2.8	492.819	85.88	183.29	152	F152:12548	20170811 KP RA p53 Neg C1_BB7.2_P14.wiff	1	1	Q15363|TMED2_HUMAN			PEAKS DB
ILWETVPSM(+15.99)	25.89	1090.54	9	-3.4	546.276	69.09	3703.3	146	F146:12718	20170811 KP RA p53 C1_BB7.2_P4.wiff	1	1	Q53EP0|FND3B_HUMAN	Oxidation (M)	M9:Oxidation (M):1000.00	PEAKS DB
SLLDKIIGA	25.87	928.559	9	-3.7	465.287	79.19	3267.1	146	F146:14669	20170811 KP RA p53 C1_BB7.2_P4.wiff	2	2	Q6NZI2|CAVN1_HUMAN			PEAKS DB
ALDNGLFTL	25.86	962.507	9	2.5	482.262	84.33	0	162	F162:9747	20170811 KP RA p53 Neg C1_BB7.2_P8.wiff	0	0	Q14331|FRG1_HUMAN			PEAKS DB
GLAAQPPAA	25.85	794.429	9	-2.7	398.223	39.7	278.36	144	F144:5658	20170811 KP RA p53 C1_BB7.2_P2.wiff	1	1	Q9NPB0|SMDC1_HUMAN			PEAKS DB
QLIPALAKV	25.83	951.612	9	-1.4	476.814	69.72	3955.5	146	F146:12891	20170811 KP RA p53 C1_BB7.2_P4.wiff	1	1	O00167|EYA2_HUMAN:Q99502|EYA1_HUMAN:O95677|EYA4_HUMAN			PEAKS DB
YLDTINRSV	25.77	1079.56	9	-1.4	540.79	49.72	397.8	144	F144:6992	20170811 KP RA p53 C1_BB7.2_P2.wiff	1	1	Q53GS9|SNUT2_HUMAN			PEAKS DB
YLAPHVRTL	25.76	1068.61	9	-1.9	357.211	48.01	5643.8	146	F146:7001	20170811 KP RA p53 C1_BB7.2_P4.wiff	1	1	Q13098|CSN1_HUMAN			PEAKS DB
IQNEIISQV	25.75	1042.57	9	3.3	522.294	60.36	3971.2	146	F146:10276	20170811 KP RA p53 C1_BB7.2_P4.wiff	1	1	Q99715|COCA1_HUMAN			PEAKS DB
EYSKQMQRF	25.74	1215.57	9	0.3	406.199	39.33	339.23	160	F160:4921	20170811 KP RA p53 Neg C1_BB7.2_P6.wiff	1	1	Q13547|HDAC1_HUMAN:Q92769|HDAC2_HUMAN			PEAKS DB
M(+15.99)LLSVPLLL	25.73	1013.62	9	1.6	507.818	85.25	333.79	151	F151:10533	20170811 KP RA p53 Neg C1_BB7.2_P13.wiff	1	1	P27797|CALR_HUMAN	Oxidation (M)	M1:Oxidation (M):1000.00	PEAKS DB
TLGDIYTQL	25.71	1022.53	9	1.6	512.274	73.76	0	146	F146:13837	20170811 KP RA p53 C1_BB7.2_P4.wiff	0	0	Q8IXW5|RPAP2_HUMAN			PEAKS DB
GVNEQPPVV	25.69	937.487	9	-0.5	469.752	47.16	790	146	F146:6819	20170811 KP RA p53 C1_BB7.2_P4.wiff	1	1	Q8WYP5|ELYS_HUMAN			PEAKS DB
SMAPGLTSV	25.67	861.427	9	5	431.723	11.49	0	145	F145:1557	20170811 KP RA p53 C1_BB7.2_P3.wiff	0	0	O95340|PAPS2_HUMAN			PEAKS DB
ILQEAQNLM	25.65	1058.54	9	-2.2	530.28	62.83	10892	160	F160:10658	20170811 KP RA p53 Neg C1_BB7.2_P6.wiff	1	1	Q99459|CDC5L_HUMAN			PEAKS DB
YQNQEIHNL	25.65	1157.55	9	-0.3	579.783	45.2	17.206	160	F160:5983	20170811 KP RA p53 Neg C1_BB7.2_P6.wiff	1	1	Q14692|BMS1_HUMAN			PEAKS DB
KLDDYVYYV	25.64	1176.57	9	-2.4	589.293	68.98	2083.1	146	F146:12581	20170811 KP RA p53 C1_BB7.2_P4.wiff	1	1	Q8WU17|RN139_HUMAN			PEAKS DB
TLDAGNIKL	25.64	943.534	9	1.1	472.777	60.19	16544	160	F160:9703	20170811 KP RA p53 Neg C1_BB7.2_P6.wiff	1	1	O75400|PR40A_HUMAN			PEAKS DB
VLGPKIEAV	25.64	924.564	9	0.6	463.292	54.17	4610	146	F146:8475	20170811 KP RA p53 C1_BB7.2_P4.wiff	1	1	Q7Z4V5|HDGR2_HUMAN			PEAKS DB
AVLDNFVYV	25.62	1038.54	9	-0.7	520.278	82.47	4491.2	146	F146:14977	20170811 KP RA p53 C1_BB7.2_P4.wiff	1	1	Q53HC5|KLH26_HUMAN			PEAKS DB
YQNQGIYQV	25.61	1111.53	9	-1.7	556.774	54.45	0	144	F144:8016	20170811 KP RA p53 C1_BB7.2_P2.wiff	0	0	Q14511|CASL_HUMAN			PEAKS DB
KMPDQFDQA	25.61	1078.48	9	-2.9	540.245	45	333.37	160	F160:5881	20170811 KP RA p53 Neg C1_BB7.2_P6.wiff	1	1	Q9HD67|MYO10_HUMAN			PEAKS DB
ATSPTVLYV	25.59	949.512	9	1.8	475.763	65.88	987.86	143	F143:10167	20170811 KP RA p53 C1_BB7.2_P1.wiff	1	1	Q9NPF4|OSGEP_HUMAN			PEAKS DB
ALMDEVVKA	25.56	974.511	9	1.5	488.265	57.35	3490	146	F146:9361	20170811 KP RA p53 C1_BB7.2_P4.wiff	1	1	P00558|PGK1_HUMAN			PEAKS DB
GM(+15.99)VEFQEGV	25.54	1010.44	9	3.5	506.23	53.93	1058	160	F160:8018	20170811 KP RA p53 Neg C1_BB7.2_P6.wiff	1	1	P16144|ITB4_HUMAN	Oxidation (M)	M2:Oxidation (M):1000.00	PEAKS DB
KLSDLQTQL	25.48	1044.58	9	1	523.301	54.74	23321	146	F146:8753	20170811 KP RA p53 C1_BB7.2_P4.wiff	1	1	P19387|RPB3_HUMAN			PEAKS DB
LLPEGPPAI	25.46	905.522	9	-0.7	453.771	67.35	9068.7	144	F144:10916	20170811 KP RA p53 C1_BB7.2_P2.wiff	1	1	Q15011|HERP1_HUMAN			PEAKS DB
ALANQIPTV	25.44	925.523	9	0	463.771	61.67	9273.5	146	F146:10596	20170811 KP RA p53 C1_BB7.2_P4.wiff	1	1	P43246|MSH2_HUMAN			PEAKS DB
KLLEPVLLL	25.42	1036.69	9	1.1	519.351	84.34	97007	147	F147:10876	20170811 KP RA p53 Neg C1_BB7.2_P10.wiff	1	1	P62249|RS16_HUMAN			PEAKS DB
ATTPVISSV	25.41	873.481	9	0.7	437.747	53.24	0	143	F143:9037	20170811 KP RA p53 C1_BB7.2_P1.wiff	0	0	P78559|MAP1A_HUMAN			PEAKS DB
ILDEPTNNL	25.41	1027.52	9	1.8	514.77	56.21	9725.3	144	F144:8545	20170811 KP RA p53 C1_BB7.2_P2.wiff	1	1	Q8NE71|ABCF1_HUMAN			PEAKS DB
HMYADPNFV	25.41	1092.47	9	8.3	547.249	57.23	0	160	F160:8721	20170811 KP RA p53 Neg C1_BB7.2_P6.wiff	0	0	Q07890|SOS2_HUMAN:Q07889|SOS1_HUMAN			PEAKS DB
KLDENSAFL	25.4	1035.52	9	-0.7	518.771	57.8	43487	160	F160:8881	20170811 KP RA p53 Neg C1_BB7.2_P6.wiff	1	1	Q13813|SPTN1_HUMAN			PEAKS DB
NLPSPSPTV	25.39	910.476	9	1.9	456.248	50.75	7022.3	160	F160:7242	20170811 KP RA p53 Neg C1_BB7.2_P6.wiff	1	1	Q9NR48|ASH1L_HUMAN			PEAKS DB
LLM(+15.99)GEARAV	25.38	974.522	9	1.4	488.271	41.75	652.97	146	F146:5559	20170811 KP RA p53 C1_BB7.2_P4.wiff	1	1	P47897|SYQ_HUMAN	Oxidation (M)	M3:Oxidation (M):1000.00	PEAKS DB
WLDETLAQV	25.36	1073.54	9	4.2	537.781	76.21	3529.8	160	F160:13797	20170811 KP RA p53 Neg C1_BB7.2_P6.wiff	1	1	Q9P2G9|KLHL8_HUMAN			PEAKS DB
VVLEDVM(+15.99)AV	25.36	989.51	9	0.1	495.764	61.74	447.26	160	F160:10269	20170811 KP RA p53 Neg C1_BB7.2_P6.wiff	1	1	Q9BWN1|PRR14_HUMAN	Oxidation (M)	M7:Oxidation (M):1000.00	PEAKS DB
ALAPGVRAV	25.36	852.518	9	2.2	427.269	44.27	0	160	F160:5669	20170811 KP RA p53 Neg C1_BB7.2_P6.wiff	0	0	Q9Y508|RN114_HUMAN			PEAKS DB
VLLTAVLLL	25.32	953.653	9	-6.6	477.833	85.68	0	153	F153:11983	20170811 KP RA p53 Neg C1_BB7.2_P15.wiff	0	0	P24593|IBP5_HUMAN			PEAKS DB
VLITAVLLL	25.32	953.653	9	-6.6	477.833	85.68	0	153	F153:11983	20170811 KP RA p53 Neg C1_BB7.2_P15.wiff	0	0	P00395|COX1_HUMAN			PEAKS DB
VIWGKVTRA	25.3	1028.61	9	0.3	343.88	47.1	8471.4	146	F146:6813	20170811 KP RA p53 C1_BB7.2_P4.wiff	1	1	P18077|RL35A_HUMAN			PEAKS DB
RLPPTPKQV	25.27	1034.62	9	-1.3	345.883	37.25	325.63	146	F146:5036	20170811 KP RA p53 C1_BB7.2_P4.wiff	2	2	Q7Z2Z1|TICRR_HUMAN			PEAKS DB
GLLKVVPQA	25.27	923.58	9	1.3	462.8	57.41	196.18	160	F160:8789	20170811 KP RA p53 Neg C1_BB7.2_P6.wiff	1	1	Q5T447|HECD3_HUMAN			PEAKS DB
AQGGVLPNI	25.21	867.481	9	0.1	434.75	64.93	21005	160	F160:11263	20170811 KP RA p53 Neg C1_BB7.2_P6.wiff	2	2	Q99878|H2A1J_HUMAN:Q96KK5|H2A1H_HUMAN:Q16777|H2A2C_HUMAN:Q9BTM1|H2AJ_HUMAN:P20671|H2A1D_HUMAN:P0C0S8|H2A1_HUMAN:Q6FI13|H2A2A_HUMAN:Q8IUE6|H2A2B_HUMAN:Q93077|H2A1C_HUMAN:P04908|H2A1B_HUMAN:Q7L7L0|H2A3_HUMAN:Q96QV6|H2A1A_HUMAN:P16104|H2AX_HUMAN			PEAKS DB
KTLEGEFSV	25.2	1008.51	9	1.2	505.266	59.34	39416	160	F160:9379	20170811 KP RA p53 Neg C1_BB7.2_P6.wiff	1	1	O15391|TYY2_HUMAN:P25490|TYY1_HUMAN			PEAKS DB
TM(+15.99)IDFPQMV	25.2	1096.49	9	5.6	549.259	77.46	0	160	F160:14199	20170811 KP RA p53 Neg C1_BB7.2_P6.wiff	0	0	Q9BVS4|RIOK2_HUMAN	Oxidation (M)	M2:Oxidation (M):69.64	PEAKS DB
IILGGVKAV	25.2	868.575	9	1.4	435.297	58.03	12878	160	F160:8956	20170811 KP RA p53 Neg C1_BB7.2_P6.wiff	1	1	P22314|UBA1_HUMAN			PEAKS DB
VLDSKSVEV	25.19	974.528	9	2.6	488.275	44.77	1594.3	160	F160:5806	20170811 KP RA p53 Neg C1_BB7.2_P6.wiff	1	1	P49454|CENPF_HUMAN			PEAKS DB
ALDDM(+15.99)ISTL	25.18	993.469	9	3.3	497.742	63.95	326.97	143	F143:10012	20170811 KP RA p53 C1_BB7.2_P1.wiff	1	1	P49368|TCPG_HUMAN	Oxidation (M)	M5:Oxidation (M):1000.00	PEAKS DB
ALAQPVTTV	25.15	898.512	9	0.1	450.265	50.23	844.27	160	F160:7102	20170811 KP RA p53 Neg C1_BB7.2_P6.wiff	1	1	Q9P2Y5|UVRAG_HUMAN			PEAKS DB
AIVDKVSSV	25.15	916.523	9	0.8	459.271	44.44	5796.7	160	F160:5688	20170811 KP RA p53 Neg C1_BB7.2_P6.wiff	1	1	Q9UBF2|COPG2_HUMAN			PEAKS DB
YLLPAIVHI	25.14	1037.63	9	0.4	519.821	84.03	8554.1	155	F155:10163	20170811 KP RA p53 Neg C1_BB7.2_P17.wiff	3	3	P17844|DDX5_HUMAN			PEAKS DB
SLQSLIISV	25.1	958.57	9	-4.6	480.29	84.33	1048.3	163	F163:9666	20170811 KP RA p53 Neg C1_BB7.2_P9.wiff	1	1	O94782|UBP1_HUMAN			PEAKS DB
ALDTSNVMV	25.09	948.459	9	-5	475.236	57.77	0	146	F146:9573	20170811 KP RA p53 C1_BB7.2_P4.wiff	0	0	Q27J81|INF2_HUMAN			PEAKS DB
FLPPPFPPP	25.09	1007.55	9	1.9	504.784	79.14	4258.2	160	F160:14499	20170811 KP RA p53 Neg C1_BB7.2_P6.wiff	1	1	Q01844|EWS_HUMAN			PEAKS DB
YIFTTPKSV	25.07	1054.57	9	-3.8	528.292	58.55	41877	160	F160:9683	20170811 KP RA p53 Neg C1_BB7.2_P6.wiff	1	1	Q9Y2H6|FND3A_HUMAN			PEAKS DB
NLAEKLIGV	25.06	955.57	9	-4	478.792	70.2	578.84	160	F160:12547	20170811 KP RA p53 Neg C1_BB7.2_P6.wiff	1	1	Q86X10|RLGPB_HUMAN			PEAKS DB
YLVTSIAKA	25.04	964.559	9	3.8	483.291	54.01	0	146	F146:8478	20170811 KP RA p53 C1_BB7.2_P4.wiff	0	0	Q9NYA4|MTMR4_HUMAN			PEAKS DB
VIQEHQPSV	24.99	1035.53	9	4.6	518.78	36.39	63.755	144	F144:5432	20170811 KP RA p53 C1_BB7.2_P2.wiff	1	1	P21964|COMT_HUMAN			PEAKS DB
AVM(+15.99)TDLPVI	24.98	973.515	9	3.8	487.77	71.07	11568	144	F144:11894	20170811 KP RA p53 C1_BB7.2_P2.wiff	1	1	Q7Z3U7|MON2_HUMAN	Oxidation (M)	M3:Oxidation (M):1000.00	PEAKS DB
ALNSM(+15.99)QNFL	24.96	1052.5	9	-3.4	527.256	62.83	2470.7	160	F160:10678	20170811 KP RA p53 Neg C1_BB7.2_P6.wiff	1	1	Q9Y570|PPME1_HUMAN	Oxidation (M)	M5:Oxidation (M):1000.00	PEAKS DB
SQM(+15.99)PTVIYV	24.95	1052.52	9	0.3	527.27	62.93	21494	146	F146:11095	20170811 KP RA p53 C1_BB7.2_P4.wiff	1	1	Q5T3J3|LRIF1_HUMAN	Oxidation (M)	M3:Oxidation (M):1000.00	PEAKS DB
MLIDGTNEV	24.95	990.469	9	2.6	496.245	59.22	8654.7	146	F146:9918	20170811 KP RA p53 C1_BB7.2_P4.wiff	1	1	O60942|MCE1_HUMAN			PEAKS DB
LEEQ(+.98)EERIQ	24.9	1173.55	9	-8	587.781	41.45	811.32	149	F149:6200	20170811 KP RA p53 Neg C1_BB7.2_P11_2.wiff	4	4	Q9UEY8|ADDG_HUMAN	Deamidation (NQ)	Q4:Deamidation (NQ):69.39	PEAKS DB
ALSQRTITV	24.88	987.571	9	9.4	494.8	48.16	0	144	F144:6629	20170811 KP RA p53 C1_BB7.2_P2.wiff	0	0	P24522|GA45A_HUMAN			PEAKS DB
VVASNIM(+15.99)EV	24.87	976.49	9	-3	489.253	48.03	308.64	160	F160:6711	20170811 KP RA p53 Neg C1_BB7.2_P6.wiff	1	1	Q16875|F263_HUMAN	Oxidation (M)	M7:Oxidation (M):1000.00	PEAKS DB
FLFNTENKL	24.86	1124.59	9	-1.3	563.302	70.37	1442.1	160	F160:12591	20170811 KP RA p53 Neg C1_BB7.2_P6.wiff	1	1	Q13907|IDI1_HUMAN			PEAKS DB
LVIDVIHEV	24.86	1035.6	9	3.1	518.809	73.26	705.79	160	F160:13307	20170811 KP RA p53 Neg C1_BB7.2_P6.wiff	1	1	Q9HAU8|RNPL1_HUMAN			PEAKS DB
SLIRSVVAL	24.84	956.602	9	2.7	479.311	69.63	2383.1	160	F160:12444	20170811 KP RA p53 Neg C1_BB7.2_P6.wiff	1	1	P51665|PSMD7_HUMAN			PEAKS DB
GVISKTFQL	24.82	991.57	9	1.2	496.795	66.59	8127.1	146	F146:11766	20170811 KP RA p53 C1_BB7.2_P4.wiff	1	1	Q6YHK3|CD109_HUMAN			PEAKS DB
RLPDSGVYV	24.81	1004.53	9	3.2	503.275	53.5	26272	146	F146:8378	20170811 KP RA p53 C1_BB7.2_P4.wiff	1	1	O75147|OBSL1_HUMAN			PEAKS DB
VM(+15.99)DPKQMNV	24.81	1076.5	9	1.2	539.26	38.42	1278.7	160	F160:4869	20170811 KP RA p53 Neg C1_BB7.2_P6.wiff	1	1	Q9Y646|CBPQ_HUMAN	Oxidation (M)	M2:Oxidation (M):47.64	PEAKS DB
KLPIPDPGV	24.79	934.549	9	2.9	468.285	60.96	0	160	F160:10019	20170811 KP RA p53 Neg C1_BB7.2_P6.wiff	0	0	Q8TEH3|DEN1A_HUMAN			PEAKS DB
TLSDVVVGL	24.77	901.512	9	-0.8	451.765	74.59	983.69	146	F146:14122	20170811 KP RA p53 C1_BB7.2_P4.wiff	1	1	Q96EB1|ELP4_HUMAN			PEAKS DB
GLFAPVHKV	24.74	966.565	9	1.2	484.292	50.81	716.27	160	F160:7334	20170811 KP RA p53 Neg C1_BB7.2_P6.wiff	1	1	P30622|CLIP1_HUMAN			PEAKS DB
AM(+15.99)QDRYMEV	24.72	1157.48	9	2.8	579.753	47.22	402.09	146	F146:6848	20170811 KP RA p53 C1_BB7.2_P4.wiff	1	1	Q12874|SF3A3_HUMAN	Oxidation (M)	M2:Oxidation (M):60.87	PEAKS DB
ALAPHLDDA	24.71	921.456	9	3.5	461.738	44.73	0	160	F160:5820	20170811 KP RA p53 Neg C1_BB7.2_P6.wiff	0	0	Q86Y56|DAAF5_HUMAN			PEAKS DB
ILQQHIATV	24.67	1021.59	9	-1.9	511.805	48.24	182.58	144	F144:6639	20170811 KP RA p53 C1_BB7.2_P2.wiff	1	1	Q9Y575|ASB3_HUMAN			PEAKS DB
SAMEVVPAL	24.66	915.473	9	4.9	458.746	11.81	9191.6	145	F145:1689	20170811 KP RA p53 C1_BB7.2_P3.wiff	1	1	O94952|FBX21_HUMAN			PEAKS DB
AAIENLNEA	24.66	943.461	9	3.2	472.741	46.31	297.22	146	F146:6522	20170811 KP RA p53 C1_BB7.2_P4.wiff	1	1	Q9UJX4|APC5_HUMAN			PEAKS DB
VM(+15.99)PPSTQAV	24.65	944.464	9	11.3	473.244	10.91	1762	145	F145:1355	20170811 KP RA p53 C1_BB7.2_P3.wiff	1	1	Q8IWY9|CDAN1_HUMAN	Oxidation (M)	M2:Oxidation (M):1000.00	PEAKS DB
TLKDTITSV	24.65	976.544	9	-0.5	489.282	51.84	1573.6	144	F144:7434	20170811 KP RA p53 C1_BB7.2_P2.wiff	1	1	Q9UP83|COG5_HUMAN			PEAKS DB
ILAETQPEL	24.63	1012.54	9	-0.1	507.281	58.99	122080	146	F146:9749	20170811 KP RA p53 C1_BB7.2_P4.wiff	1	1	Q9P2W9|STX18_HUMAN			PEAKS DB
ALSGLAVRL	24.63	898.56	9	0.3	450.289	68.29	2793.4	146	F146:12336	20170811 KP RA p53 C1_BB7.2_P4.wiff	1	1	P0DMW4|SIL2A_HUMAN:P0DMW5|SIL2B_HUMAN:P0DMW3|SIML1_HUMAN:Q96HG1|SIM10_HUMAN			PEAKS DB
GLIEKNIEL	24.6	1027.59	9	6.7	514.806	11.48	105590	145	F145:1575	20170811 KP RA p53 C1_BB7.2_P3.wiff	2	2	P26358|DNMT1_HUMAN			PEAKS DB
TVPPPPAAA	24.6	819.449	9	1.4	410.731	35.99	132.32	143	F143:7278	20170811 KP RA p53 C1_BB7.2_P1.wiff	1	1	Q8IY37|DHX37_HUMAN			PEAKS DB
AQDPTAFSV	24.6	934.44	9	-3.2	468.227	58.04	0	146	F146:9604	20170811 KP RA p53 C1_BB7.2_P4.wiff	0	0	Q1ED39|KNOP1_HUMAN			PEAKS DB
AM(+15.99)LEGSPQL	24.59	960.459	9	1	481.239	51.96	1156	146	F146:7846	20170811 KP RA p53 C1_BB7.2_P4.wiff	1	1	Q6NUK1|SCMC1_HUMAN	Oxidation (M)	M2:Oxidation (M):1000.00	PEAKS DB
ALQQALTAA	24.58	885.492	9	7.8	443.758	50.3	0	160	F160:7156	20170811 KP RA p53 Neg C1_BB7.2_P6.wiff	0	0	Q9C0D5|TANC1_HUMAN			PEAKS DB
EYLTKVDKL	24.57	1107.62	9	0.8	370.215	50.52	1833.8	146	F146:7578	20170811 KP RA p53 C1_BB7.2_P4.wiff	2	2	Q00610|CLH1_HUMAN			PEAKS DB
SILEHQIQV	24.56	1065.58	9	1.7	533.801	59.06	89760	160	F160:9460	20170811 KP RA p53 Neg C1_BB7.2_P6.wiff	1	1	P33991|MCM4_HUMAN			PEAKS DB
VLYNEIEYA	24.55	1112.54	9	-1	557.278	65.16	834.76	160	F160:11402	20170811 KP RA p53 Neg C1_BB7.2_P6.wiff	1	1	Q96T58|MINT_HUMAN			PEAKS DB
YLEDGFAYV	24.53	1075.49	9	1.1	538.753	76.21	10309	160	F160:13798	20170811 KP RA p53 Neg C1_BB7.2_P6.wiff	1	1	P49643|PRI2_HUMAN			PEAKS DB
M(+15.99)LLEIPYM(+15.99)A	24.49	1111.53	9	1.2	556.773	74.84	782.56	161	F161:8282	20170811 KP RA p53 Neg C1_BB7.2_P7.wiff	1	1	Q99613|EIF3C_HUMAN:B5ME19|EIFCL_HUMAN	Oxidation (M)	M1:Oxidation (M):1000.00;M8:Oxidation (M):1000.00	PEAKS DB
LLSEETPSA	24.49	945.466	9	0.3	473.742	44.77	1259.1	146	F146:6040	20170811 KP RA p53 C1_BB7.2_P4.wiff	1	1	Q9UGL1|KDM5B_HUMAN			PEAKS DB
SQIEADFRL	24.48	1077.55	9	-1.2	539.782	68.3	9649.4	146	F146:12363	20170811 KP RA p53 C1_BB7.2_P4.wiff	1	1	P11387|TOP1_HUMAN			PEAKS DB
TIM(+15.99)DLQTQL	24.41	1077.54	9	4	539.78	61.77	0	146	F146:10768	20170811 KP RA p53 C1_BB7.2_P4.wiff	0	0	Q8IUD2|RB6I2_HUMAN	Oxidation (M)	M3:Oxidation (M):1000.00	PEAKS DB
EYLLKVNEI	24.39	1119.62	9	0.1	560.818	68.35	514.51	146	F146:12388	20170811 KP RA p53 C1_BB7.2_P4.wiff	1	1	O43150|ASAP2_HUMAN			PEAKS DB
EYLIKVNEI	24.39	1119.62	9	0.1	560.818	68.35	514.51	146	F146:12388	20170811 KP RA p53 C1_BB7.2_P4.wiff	1	1	Q9ULH1|ASAP1_HUMAN			PEAKS DB
AIMETNPSI	24.38	974.474	9	9.4	488.252	56.04	1406.4	144	F144:8504	20170811 KP RA p53 C1_BB7.2_P2.wiff	1	1	O75154|RFIP3_HUMAN			PEAKS DB
AVHETLVAV	24.37	937.523	9	0.2	469.771	52.93	2926.2	146	F146:8200	20170811 KP RA p53 C1_BB7.2_P4.wiff	1	1	Q9BRY0|S39A3_HUMAN			PEAKS DB
GM(+15.99)LSAITNV	24.33	920.464	9	-5.5	461.238	58.67	0	160	F160:9249	20170811 KP RA p53 Neg C1_BB7.2_P6.wiff	0	0	Q8IWE2|NXP20_HUMAN	Oxidation (M)	M2:Oxidation (M):1000.00	PEAKS DB
SLFNANYDV	24.33	1041.48	9	-1	521.747	71.85	338.04	146	F146:13270	20170811 KP RA p53 C1_BB7.2_P4.wiff	1	1	Q14696|MESD_HUMAN			PEAKS DB
GLYGGVAGV	24.32	791.418	9	3.1	396.719	59.49	1391.4	146	F146:9949	20170811 KP RA p53 C1_BB7.2_P4.wiff	1	1	Q6ZV70|LANC3_HUMAN			PEAKS DB
TLLEKDYFL	24.31	1140.61	9	-1.7	571.312	75.96	2286.1	146	F146:14395	20170811 KP RA p53 C1_BB7.2_P4.wiff	1	1	Q8TF05|PP4R1_HUMAN			PEAKS DB
SINEEIQTV	24.31	1031.51	9	2.2	516.768	54.79	2621	144	F144:8093	20170811 KP RA p53 C1_BB7.2_P2.wiff	1	1	Q9H147|TDIF1_HUMAN			PEAKS DB
SLHDAIMIV	24.3	997.527	9	0.1	499.773	69.34	35386	160	F160:12345	20170811 KP RA p53 Neg C1_BB7.2_P6.wiff	1	1	Q99832|TCPH_HUMAN			PEAKS DB
ILDETVNSV	24.29	988.508	9	0.9	495.26	53.57	5788.8	143	F143:9171	20170811 KP RA p53 C1_BB7.2_P1.wiff	1	1	O60518|RNBP6_HUMAN			PEAKS DB
YLM(+15.99)EVTHDL	24.26	1135.52	9	0.6	568.771	56.04	551.34	146	F146:8977	20170811 KP RA p53 C1_BB7.2_P4.wiff	1	1	Q9P2J5|SYLC_HUMAN	Oxidation (M)	M3:Oxidation (M):1000.00	PEAKS DB
QLDPTLLQM	24.23	1057.55	9	2.6	529.784	77.59	1707.2	160	F160:14244	20170811 KP RA p53 Neg C1_BB7.2_P6.wiff	1	1	P49711|CTCF_HUMAN			PEAKS DB
YLDENYERI	24.22	1213.56	9	3.7	607.793	55.75	312.64	146	F146:8920	20170811 KP RA p53 C1_BB7.2_P4.wiff	1	1	Q9NQX7|ITM2C_HUMAN			PEAKS DB
TLNEKLFLL	24.21	1089.64	9	1	545.827	83.19	463.53	147	F147:10765	20170811 KP RA p53 Neg C1_BB7.2_P10.wiff	1	1	P48995|TRPC1_HUMAN			PEAKS DB
KFSPNTSQF	24.14	1054.51	9	2.1	528.265	48.98	145.13	144	F144:6793	20170811 KP RA p53 C1_BB7.2_P2.wiff	1	1	O43684|BUB3_HUMAN			PEAKS DB
AM(+15.99)QDRYM(+15.99)EV	24.12	1173.48	9	-3	587.748	35.07	45.429	146	F146:4919	20170811 KP RA p53 C1_BB7.2_P4.wiff	1	1	Q12874|SF3A3_HUMAN	Oxidation (M)	M2:Oxidation (M):1000.00;M7:Oxidation (M):1000.00	PEAKS DB
ALLDSPTAL	24.11	899.496	9	-1.7	450.757	68.26	1045.7	144	F144:11055	20170811 KP RA p53 C1_BB7.2_P2.wiff	1	1	Q96L93|KI16B_HUMAN			PEAKS DB
AQNTIVPKV	24.1	968.565	9	-5.9	485.29	49.03	452.23	144	F144:6785	20170811 KP RA p53 C1_BB7.2_P2.wiff	1	1	P30154|2AAB_HUMAN			PEAKS DB
ALAGAPYQA	24.06	860.439	9	1	431.229	45.78	941.44	146	F146:6380	20170811 KP RA p53 C1_BB7.2_P4.wiff	1	1	O43175|SERA_HUMAN			PEAKS DB
KLQEEIPVL	24.05	1067.62	9	-1.5	534.82	67.78	19481	146	F146:12169	20170811 KP RA p53 C1_BB7.2_P4.wiff	1	1	Q02224|CENPE_HUMAN			PEAKS DB
AM(+15.99)APGAPQV	24.02	856.411	9	3	429.216	40.33	3264.9	146	F146:5364	20170811 KP RA p53 C1_BB7.2_P4.wiff	1	1	P98160|PGBM_HUMAN	Oxidation (M)	M2:Oxidation (M):1000.00	PEAKS DB
ALSQDIPEI	24.01	984.513	9	0.4	493.267	70.49	13591	144	F144:11766	20170811 KP RA p53 C1_BB7.2_P2.wiff	1	1	Q6P2E9|EDC4_HUMAN			PEAKS DB
GLDSPKAEV	24	914.471	9	1.4	458.245	39.59	182.62	146	F146:5227	20170811 KP RA p53 C1_BB7.2_P4.wiff	1	1	Q86XS8|GOLI_HUMAN			PEAKS DB
AM(+15.99)FENFVSV	23.99	1058.47	9	-0.5	530.246	73.62	25247	146	F146:13762	20170811 KP RA p53 C1_BB7.2_P4.wiff	1	1	Q09161|NCBP1_HUMAN	Oxidation (M)	M2:Oxidation (M):1000.00	PEAKS DB
GLTELITVI	23.99	957.575	9	-0.2	479.795	84.8	0	155	F155:10288	20170811 KP RA p53 Neg C1_BB7.2_P17.wiff	0	0	P56589|PEX3_HUMAN			PEAKS DB
ISEDQTAAL	23.96	946.461	9	2.1	474.241	53.85	10062	144	F144:7930	20170811 KP RA p53 C1_BB7.2_P2.wiff	1	1	Q14596|NBR1_HUMAN			PEAKS DB
SISQPILTV	23.95	956.554	9	-7.1	479.284	68.32	1260.1	144	F144:11106	20170811 KP RA p53 C1_BB7.2_P2.wiff	1	1	P12270|TPR_HUMAN			PEAKS DB
SVADTVARV	23.94	916.498	9	2.4	459.259	45.51	1167.6	160	F160:6013	20170811 KP RA p53 Neg C1_BB7.2_P6.wiff	1	1	Q9NYY3|PLK2_HUMAN			PEAKS DB
ALQTEPKAV	23.93	955.534	9	-0.4	478.777	35.5	156.58	144	F144:5380	20170811 KP RA p53 C1_BB7.2_P2.wiff	1	1	Q4AC94|C2CD3_HUMAN			PEAKS DB
SLSASIYQA	23.93	938.471	9	-2.5	470.244	55.36	565.2	144	F144:8278	20170811 KP RA p53 C1_BB7.2_P2.wiff	1	1	Q8TDJ6|DMXL2_HUMAN			PEAKS DB
NQTPVTLQV	23.87	998.54	9	2.5	500.28	59.33	4905.1	146	F146:9836	20170811 KP RA p53 C1_BB7.2_P4.wiff	1	1	P26368|U2AF2_HUMAN			PEAKS DB
NVPDVYTQI	23.82	1047.52	9	1.2	524.772	64.65	81892	160	F160:11202	20170811 KP RA p53 Neg C1_BB7.2_P6.wiff	1	1	Q8N0X2|SPG16_HUMAN			PEAKS DB
LLQDIILQV	23.81	1053.64	9	0.1	527.827	84.56	783.56	147	F147:10962	20170811 KP RA p53 Neg C1_BB7.2_P10.wiff	1	1	Q9UKT7|FBXL3_HUMAN			PEAKS DB
AM(+15.99)AEM(+15.99)VLQV	23.81	1022.48	9	1.3	512.247	57.14	3997.8	161	F161:7129	20170811 KP RA p53 Neg C1_BB7.2_P7.wiff	3	3	Q15021|CND1_HUMAN	Oxidation (M)	M2:Oxidation (M):1000.00;M5:Oxidation (M):1000.00	PEAKS DB
TMVDRIEEV	23.79	1090.53	9	-0.2	546.276	56.55	3080.3	146	F146:9268	20170811 KP RA p53 C1_BB7.2_P4.wiff	1	1	P29375|KDM5A_HUMAN			PEAKS DB
SLLQALNEV	23.77	985.544	9	-1.4	493.781	83.12	888.01	160	F160:14813	20170811 KP RA p53 Neg C1_BB7.2_P6.wiff	1	1	Q14204|DYHC1_HUMAN			PEAKS DB
ILLSQTTGV	23.74	930.539	9	-3.1	466.277	59.9	885.87	146	F146:10125	20170811 KP RA p53 C1_BB7.2_P4.wiff	1	1	P12270|TPR_HUMAN			PEAKS DB
AM(+15.99)IELVERL	23.71	1088.59	9	0.6	545.303	67.83	6931.8	161	F161:7867	20170811 KP RA p53 Neg C1_BB7.2_P7.wiff	2	2	Q96DX7|TRI44_HUMAN	Oxidation (M)	M2:Oxidation (M):1000.00	PEAKS DB
ALNALTTTV	23.71	902.507	9	-7.6	452.259	60.2	0	146	F146:10205	20170811 KP RA p53 C1_BB7.2_P4.wiff	0	0	Q15884|F1892_HUMAN			PEAKS DB
VM(+15.99)M(+15.99)EEFVQL	23.69	1156.51	9	-3.3	579.263	69.75	9093.5	161	F161:7975	20170811 KP RA p53 Neg C1_BB7.2_P7.wiff	1	1	O60287|NPA1P_HUMAN	Oxidation (M)	M2:Oxidation (M):1000.00;M3:Oxidation (M):1000.00	PEAKS DB
LM(+15.99)TKEISSV	23.68	1022.53	9	0.1	512.276	41.79	2432.9	144	F144:5866	20170811 KP RA p53 C1_BB7.2_P2.wiff	1	1	P78527|PRKDC_HUMAN	Oxidation (M)	M2:Oxidation (M):1000.00	PEAKS DB
VLSELAARL	23.67	970.581	9	-5.4	486.297	66.64	940.91	146	F146:11803	20170811 KP RA p53 C1_BB7.2_P4.wiff	1	1	Q8TB03|CX038_HUMAN			PEAKS DB
M(+15.99)LQDFQIQA	23.66	1108.52	9	3.8	555.274	63.85	22487	144	F144:10191	20170811 KP RA p53 C1_BB7.2_P2.wiff	1	1	Q15904|VAS1_HUMAN	Oxidation (M)	M1:Oxidation (M):1000.00	PEAKS DB
QLDSHVHAV	23.64	1004.5	9	0.2	335.843	34.23	831.17	146	F146:4872	20170811 KP RA p53 C1_BB7.2_P4.wiff	1	1	O95295|SNAPN_HUMAN			PEAKS DB
VITETVVEV	23.57	987.549	9	5.4	494.786	62.88	16706	160	F160:10652	20170811 KP RA p53 Neg C1_BB7.2_P6.wiff	1	1	Q15723|ELF2_HUMAN			PEAKS DB
SLATKIQAA	23.55	901.523	9	1.9	451.772	42.15	410.28	160	F160:5232	20170811 KP RA p53 Neg C1_BB7.2_P6.wiff	1	1	O00159|MYO1C_HUMAN			PEAKS DB
QLQPQPATL	23.55	994.545	9	6.2	498.285	50.75	86.71	160	F160:7310	20170811 KP RA p53 Neg C1_BB7.2_P6.wiff	1	1	Q9Y6R0|NUMBL_HUMAN			PEAKS DB
AVAPLIKGV	23.54	866.559	9	-1.4	434.288	57.8	325.87	160	F160:8895	20170811 KP RA p53 Neg C1_BB7.2_P6.wiff	1	1	O95239|KIF4A_HUMAN			PEAKS DB
TLDGNLYAV	23.54	964.487	9	-1	483.252	63.69	6765	160	F160:10948	20170811 KP RA p53 Neg C1_BB7.2_P6.wiff	1	1	Q6TDP4|KLH17_HUMAN			PEAKS DB
ITFSNPKEV	23.51	1033.54	9	-1.6	517.782	50.35	1419.2	144	F144:7181	20170811 KP RA p53 C1_BB7.2_P2.wiff	1	1	O60502|OGA_HUMAN			PEAKS DB
QLAESVANV	23.51	929.482	9	-3.7	465.748	51.09	389.45	160	F160:7387	20170811 KP RA p53 Neg C1_BB7.2_P6.wiff	1	1	Q12929|EPS8_HUMAN			PEAKS DB
SLFPGQVVI	23.5	958.549	9	-0.3	480.283	83.5	25978	146	F146:15149	20170811 KP RA p53 C1_BB7.2_P4.wiff	1	1	Q14181|DPOA2_HUMAN			PEAKS DB
YLADQNNQV	23.49	1063.49	9	2.3	532.758	40.37	343.32	144	F144:5724	20170811 KP RA p53 C1_BB7.2_P2.wiff	1	1	Q8TF05|PP4R1_HUMAN			PEAKS DB
ALWTGMHTI	23.48	1028.51	9	0.1	515.265	70.43	3427.4	160	F160:12600	20170811 KP RA p53 Neg C1_BB7.2_P6.wiff	1	1	Q9P2R3|ANFY1_HUMAN			PEAKS DB
GM(+15.99)DEKEFTV	23.46	1070.46	9	8.4	536.243	47.96	587.72	146	F146:7003	20170811 KP RA p53 C1_BB7.2_P4.wiff	1	1	Q9HCK8|CHD8_HUMAN	Oxidation (M)	M2:Oxidation (M):1000.00	PEAKS DB
QLIDKVWQL	23.44	1141.65	9	6.1	571.838	78.79	770.55	160	F160:14488	20170811 KP RA p53 Neg C1_BB7.2_P6.wiff	1	1	Q92503|S14L1_HUMAN			PEAKS DB
FLDDNQIVT	23.44	1063.52	9	1.6	532.769	60.81	26456	146	F146:10459	20170811 KP RA p53 C1_BB7.2_P4.wiff	1	1	P62873|GBB1_HUMAN			PEAKS DB
YLGRLAHEV	23.42	1056.57	9	-0.1	353.199	46.36	28596	146	F146:6536	20170811 KP RA p53 C1_BB7.2_P4.wiff	1	1	P40429|RL13A_HUMAN			PEAKS DB
LLAPKLNEA	23.41	967.57	9	-0.2	484.795	50.92	514.83	144	F144:7324	20170811 KP RA p53 C1_BB7.2_P2.wiff	1	1	Q96KG9|SCYL1_HUMAN			PEAKS DB
VVFNDPEKV	23.41	1045.54	9	3.2	523.784	51.04	2254.5	144	F144:7330	20170811 KP RA p53 C1_BB7.2_P2.wiff	1	1	Q9H3M7|TXNIP_HUMAN			PEAKS DB
KLIPQLPTL	23.39	1021.65	9	-1.5	511.835	76.95	0	146	F146:14541	20170811 KP RA p53 C1_BB7.2_P4.wiff	0	0	Q9HB90|RRAGC_HUMAN:Q9NQL2|RRAGD_HUMAN			PEAKS DB
FLEKESAIV	23.37	1034.56	9	5.3	518.294	55.24	3394.9	146	F146:8799	20170811 KP RA p53 C1_BB7.2_P4.wiff	1	1	Q9Y314|NOSIP_HUMAN			PEAKS DB
RLLEVPVML	23.36	1068.64	9	2.7	535.325	82.43	1258.7	147	F147:10714	20170811 KP RA p53 Neg C1_BB7.2_P10.wiff	1	1	Q96AB3|ISOC2_HUMAN			PEAKS DB
AGQEAIFIL	23.34	960.528	9	0.1	481.271	84.31	41770	155	F155:10202	20170811 KP RA p53 Neg C1_BB7.2_P17.wiff	1	1	Q9NR33|DPOE4_HUMAN			PEAKS DB
ELAKQLWM(+15.99)V	23.33	1132.6	9	2.3	567.308	68.98	943	146	F146:12641	20170811 KP RA p53 C1_BB7.2_P4.wiff	1	1	O60645|EXOC3_HUMAN	Oxidation (M)	M8:Oxidation (M):1000.00	PEAKS DB
ILQDEQYLM	23.32	1151.55	9	0.2	576.787	68.49	646.64	144	F144:11174	20170811 KP RA p53 C1_BB7.2_P2.wiff	1	1	Q8WV16|DCAF4_HUMAN			PEAKS DB
FM(+15.99)TTNVPNV	23.32	1037.49	9	1.5	519.753	54.63	18929	146	F146:8586	20170811 KP RA p53 C1_BB7.2_P4.wiff	1	1	P35611|ADDA_HUMAN	Oxidation (M)	M2:Oxidation (M):1000.00	PEAKS DB
RLQDLQQQV	23.32	1126.61	9	1.2	564.315	46.2	2973.8	160	F160:6267	20170811 KP RA p53 Neg C1_BB7.2_P6.wiff	1	1	Q8IYR2|SMYD4_HUMAN			PEAKS DB
TLAQQPTAV	23.31	927.503	9	3.7	464.76	11.07	3143.2	145	F145:1379	20170811 KP RA p53 C1_BB7.2_P3.wiff	1	1	Q13952|NFYC_HUMAN			PEAKS DB
AILPTSIFL	23.28	973.585	9	-0.7	487.799	85.12	2304.7	150	F150:10264	20170811 KP RA p53 Neg C1_BB7.2_P12.wiff	1	1	O14744|ANM5_HUMAN			PEAKS DB
NLLDPPPEV	23.24	992.518	9	3.9	497.271	67.52	11643	144	F144:10713	20170811 KP RA p53 C1_BB7.2_P2.wiff	1	1	P42356|PI4KA_HUMAN			PEAKS DB
IVM(+15.99)QEVETV	23.19	1062.53	9	0.6	532.273	46.25	6559.1	146	F146:6508	20170811 KP RA p53 C1_BB7.2_P4.wiff	1	1	Q14204|DYHC1_HUMAN	Oxidation (M)	M3:Oxidation (M):1000.00	PEAKS DB
GQWASVIRV	23.16	1014.56	9	-3.5	508.288	68.58	1043.2	146	F146:12520	20170811 KP RA p53 C1_BB7.2_P4.wiff	1	1	Q15393|SF3B3_HUMAN			PEAKS DB
ALSELIILT	23.16	971.59	9	0.1	486.803	84.25	613.69	162	F162:9739	20170811 KP RA p53 Neg C1_BB7.2_P8.wiff	1	1	Q16850|CP51A_HUMAN			PEAKS DB
M(+15.99)LPPPPLTA	23.16	951.51	9	5.7	476.767	57.35	1764.8	160	F160:8875	20170811 KP RA p53 Neg C1_BB7.2_P6.wiff	1	1	P18858|DNLI1_HUMAN	Oxidation (M)	M1:Oxidation (M):1000.00	PEAKS DB
KTNEKLYTV	23.12	1094.6	9	3.8	548.31	38.65	84.83	160	F160:4870	20170811 KP RA p53 Neg C1_BB7.2_P6.wiff	1	1	Q29RF7|PDS5A_HUMAN			PEAKS DB
QLNEKVAQL	23.07	1041.58	9	1.3	521.802	48.81	14389	144	F144:6716	20170811 KP RA p53 C1_BB7.2_P2.wiff	1	1	Q16850|CP51A_HUMAN			PEAKS DB
ALGGVLVGV	23.07	783.485	9	-6	392.749	72.99	2970.5	146	F146:13542	20170811 KP RA p53 C1_BB7.2_P4.wiff	1	1	P19634|SL9A1_HUMAN			PEAKS DB
FLDDNQIIT	23.06	1077.53	9	6.8	539.78	64.87	2658.2	160	F160:11272	20170811 KP RA p53 Neg C1_BB7.2_P6.wiff	1	1	P62879|GBB2_HUMAN			PEAKS DB
AYLSGMLRF	23.05	1056.54	9	-1.4	529.278	80.72	730.34	155	F155:9940	20170811 KP RA p53 Neg C1_BB7.2_P17.wiff	1	1	Q9UHB9|SRP68_HUMAN			PEAKS DB
NLAEKPKTV	23.04	998.576	9	1.1	500.299	28.61	0	144	F144:4515	20170811 KP RA p53 C1_BB7.2_P2.wiff	0	0	Q5VYK3|ECM29_HUMAN			PEAKS DB
LSENQ(+.98)LQTV	23.02	1031.51	9	2	516.768	54.79	2621	144	F144:8077	20170811 KP RA p53 C1_BB7.2_P2.wiff	1	1	Q96H22|CENPN_HUMAN	Deamidation (NQ)	Q5:Deamidation (NQ):8.14	PEAKS DB
QLIQQVEQL	23.02	1097.61	9	2.8	549.816	70.15	508.79	144	F144:11688	20170811 KP RA p53 C1_BB7.2_P2.wiff	1	1	Q9Y5Q3|MAFB_HUMAN			PEAKS DB
ALKEEFEYI	22.99	1140.57	9	3.6	571.297	68.23	1443.4	146	F146:12389	20170811 KP RA p53 C1_BB7.2_P4.wiff	1	1	Q9C0E8|LNP_HUMAN			PEAKS DB
SLQEEIAFL	22.99	1048.54	9	-1.8	525.278	84.41	0	163	F163:9671	20170811 KP RA p53 Neg C1_BB7.2_P9.wiff	0	0	P08670|VIME_HUMAN			PEAKS DB
SLQEEQQQL	22.95	1101.53	9	3.7	551.777	45.51	380.32	146	F146:6259	20170811 KP RA p53 C1_BB7.2_P4.wiff	1	1	Q96T51|RUFY1_HUMAN			PEAKS DB
MLDEPTNHL	22.95	1068.49	9	0.5	535.256	49.9	4268.4	144	F144:6991	20170811 KP RA p53 C1_BB7.2_P2.wiff	1	1	Q8NE71|ABCF1_HUMAN			PEAKS DB
NLDPAVHEV	22.89	992.493	9	2.7	497.257	46.14	9232.3	160	F160:6275	20170811 KP RA p53 Neg C1_BB7.2_P6.wiff	1	1	Q9HCN4|GPN1_HUMAN			PEAKS DB
YLSDYDNSL	22.89	1088.47	9	7.9	545.247	59.27	1002.4	146	F146:9862	20170811 KP RA p53 C1_BB7.2_P4.wiff	1	1	Q96RL7|VP13A_HUMAN			PEAKS DB
GLFQGKTPL	22.86	959.544	9	2.7	480.783	62.88	6103.5	144	F144:9910	20170811 KP RA p53 C1_BB7.2_P2.wiff	1	1	Q9ULW0|TPX2_HUMAN			PEAKS DB
ALQNKVVAL	22.85	954.586	9	-2.7	478.301	52.99	147.26	146	F146:8201	20170811 KP RA p53 C1_BB7.2_P4.wiff	1	1	Q5VZ03|NXNL2_HUMAN			PEAKS DB
KMSELQTYV	22.84	1097.54	9	2	549.782	57.35	881.91	160	F160:8763	20170811 KP RA p53 Neg C1_BB7.2_P6.wiff	1	1	P49454|CENPF_HUMAN			PEAKS DB
GLQEGTHEL	22.81	982.472	9	3.6	492.247	41.29	86.223	160	F160:5155	20170811 KP RA p53 Neg C1_BB7.2_P6.wiff	1	1	O76094|SRP72_HUMAN			PEAKS DB
KTIETSPSL	22.8	974.528	9	7.8	488.277	42.67	111.43	160	F160:5297	20170811 KP RA p53 Neg C1_BB7.2_P6.wiff	1	1	Q9NVI1|FANCI_HUMAN			PEAKS DB
VTYEDPQAV	22.79	1020.48	9	3.8	511.25	46.59	990.22	146	F146:6618	20170811 KP RA p53 C1_BB7.2_P4.wiff	1	1	Q6ZVM7|TM1L2_HUMAN			PEAKS DB
GLDNQIQEI	22.78	1028.51	9	0.3	515.266	60.87	16214	146	F146:10393	20170811 KP RA p53 C1_BB7.2_P4.wiff	1	1	P62191|PRS4_HUMAN			PEAKS DB
GLTDKLTQA	22.74	945.513	9	0.5	473.766	46.48	1198.2	160	F160:6375	20170811 KP RA p53 Neg C1_BB7.2_P6.wiff	1	1	P00491|PNPH_HUMAN			PEAKS DB
ITVGSLVTV	22.71	887.533	9	1	444.776	74.02	1251.1	146	F146:13952	20170811 KP RA p53 C1_BB7.2_P4.wiff	1	1	Q9UGP8|SEC63_HUMAN			PEAKS DB
YLDGEVELV	22.69	1035.51	9	0.4	518.766	71.97	2383.1	146	F146:13292	20170811 KP RA p53 C1_BB7.2_P4.wiff	1	1	Q99536|VAT1_HUMAN			PEAKS DB
FSFEGPEKV	22.67	1038.5	9	-3.1	520.259	60.65	1018.8	160	F160:9916	20170811 KP RA p53 Neg C1_BB7.2_P6.wiff	1	1	Q6DN90|IQEC1_HUMAN			PEAKS DB
LLAPRPVAV	22.67	934.596	9	2.1	468.308	54.57	12502	146	F146:8573	20170811 KP RA p53 C1_BB7.2_P4.wiff	1	1	P49918|CDN1C_HUMAN			PEAKS DB
KLLTEISSA	22.66	960.549	9	2.7	481.285	51.62	318.25	146	F146:7783	20170811 KP RA p53 C1_BB7.2_P4.wiff	1	1	Q8TCY9|URGCP_HUMAN			PEAKS DB
YVSGELEHV	22.64	1031.49	9	2.5	516.758	48.58	1252	144	F144:6694	20170811 KP RA p53 C1_BB7.2_P2.wiff	1	1	P17858|PFKAL_HUMAN			PEAKS DB
ALEQFVNSV	22.56	1005.51	9	1.4	503.767	68.91	0	144	F144:11327	20170811 KP RA p53 C1_BB7.2_P2.wiff	0	0	Q9UNS2|CSN3_HUMAN			PEAKS DB
FVDEGKATV	22.56	964.486	9	6.6	483.256	39.48	1001.7	146	F146:5225	20170811 KP RA p53 C1_BB7.2_P4.wiff	1	1	Q96L50|LLR1_HUMAN			PEAKS DB
AAIPIQINV	22.56	937.56	9	9.1	469.793	74.87	1765.8	146	F146:14204	20170811 KP RA p53 C1_BB7.2_P4.wiff	1	1	P46379|BAG6_HUMAN			PEAKS DB
YLGEGPRMV	22.55	1020.51	9	2.7	511.264	52.36	5241.5	146	F146:8061	20170811 KP RA p53 C1_BB7.2_P4.wiff	1	1	P43686|PRS6B_HUMAN			PEAKS DB
FVDYQTTM(+15.99)V	22.53	1118.5	9	-2.7	560.256	54.56	798.74	160	F160:8096	20170811 KP RA p53 Neg C1_BB7.2_P6.wiff	1	1	Q9Y490|TLN1_HUMAN	Oxidation (M)	M8:Oxidation (M):1000.00	PEAKS DB
ALANMTEQI	22.48	989.485	9	0.4	495.752	60.87	1158.8	146	F146:10416	20170811 KP RA p53 C1_BB7.2_P4.wiff	1	1	P12110|CO6A2_HUMAN			PEAKS DB
SM(+15.99)FLPPTTV	22.48	1007.5	9	-5.6	504.756	64.81	6896.5	146	F146:11325	20170811 KP RA p53 C1_BB7.2_P4.wiff	1	1	Q9H3K2|GHITM_HUMAN	Oxidation (M)	M2:Oxidation (M):1000.00	PEAKS DB
LLAPVVKEI	22.45	980.627	9	3.4	491.325	63.48	157.47	144	F144:10115	20170811 KP RA p53 C1_BB7.2_P2.wiff	1	1	Q13576|IQGA2_HUMAN			PEAKS DB
ILAPVVKEI	22.45	980.627	9	3.4	491.325	63.48	157.47	144	F144:10115	20170811 KP RA p53 C1_BB7.2_P2.wiff	1	1	P46940|IQGA1_HUMAN			PEAKS DB
TLDEYTTRV	22.44	1096.54	9	-13.9	549.268	49.32	0	143	F143:8543	20170811 KP RA p53 C1_BB7.2_P1.wiff	0	0	Q16656|NRF1_HUMAN			PEAKS DB
KLLGNIKNV	22.43	997.628	9	1.4	499.824	47.16	1798.5	146	F146:6802	20170811 KP RA p53 C1_BB7.2_P4.wiff	1	1	Q00688|FKBP3_HUMAN			PEAKS DB
STHEFLHEV	22.42	1097.51	9	-2.3	549.765	47.62	119.69	146	F146:6963	20170811 KP RA p53 C1_BB7.2_P4.wiff	1	1	Q9H269|VPS16_HUMAN			PEAKS DB
SLIEQTTAL	22.39	974.528	9	0.9	488.274	63.47	32118	160	F160:11008	20170811 KP RA p53 Neg C1_BB7.2_P6.wiff	1	1	Q9NVK5|FGOP2_HUMAN			PEAKS DB
ELAKELPQV	22.38	1025.58	9	4.6	513.799	56.29	0	146	F146:9120	20170811 KP RA p53 C1_BB7.2_P4.wiff	0	0	O76003|GLRX3_HUMAN			PEAKS DB
GLDKQIQEL	22.38	1042.57	9	2.8	522.294	55.92	1665.6	146	F146:8992	20170811 KP RA p53 C1_BB7.2_P4.wiff	1	1	P17980|PRS6A_HUMAN			PEAKS DB
WLEENVHEV	22.37	1153.54	9	2.6	577.781	57.24	423.62	160	F160:8741	20170811 KP RA p53 Neg C1_BB7.2_P6.wiff	1	1	Q9BQ70|TCF25_HUMAN			PEAKS DB
YM(+15.99)PANGETV	22.37	996.422	9	1.1	499.221	37.99	223.47	146	F146:5096	20170811 KP RA p53 C1_BB7.2_P4.wiff	1	1	Q5TA45|INT11_HUMAN	Oxidation (M)	M2:Oxidation (M):1000.00	PEAKS DB
KLANPPPM(+15.99)V	22.36	981.532	9	-1.2	491.775	38.49	175.26	144	F144:5595	20170811 KP RA p53 C1_BB7.2_P2.wiff	1	1	Q12955|ANK3_HUMAN	Oxidation (M)	M8:Oxidation (M):1000.00	PEAKS DB
GLSEAVVSV	22.35	859.465	9	1.4	430.742	60.58	629.98	146	F146:10327	20170811 KP RA p53 C1_BB7.2_P4.wiff	1	1	Q9P273|TEN3_HUMAN			PEAKS DB
ALREENEQL	22.35	1100.55	9	2.2	551.284	39.65	861.99	146	F146:5243	20170811 KP RA p53 C1_BB7.2_P4.wiff	1	1	Q8IYR2|SMYD4_HUMAN			PEAKS DB
NM(+15.99)LNPPAEV	22.34	999.47	9	1.6	500.745	50.12	8755.3	146	F146:7311	20170811 KP RA p53 C1_BB7.2_P4.wiff	1	1	P13010|XRCC5_HUMAN	Oxidation (M)	M2:Oxidation (M):1000.00	PEAKS DB
KLFEFM(+15.99)HET	22.33	1196.55	9	-1.7	599.285	52.87	928.57	146	F146:8173	20170811 KP RA p53 C1_BB7.2_P4.wiff	1	1	O14980|XPO1_HUMAN	Oxidation (M)	M6:Oxidation (M):1000.00	PEAKS DB
SLQEKPM(+15.99)EI	22.32	1089.54	9	2.6	545.78	40.95	1558.1	146	F146:5432	20170811 KP RA p53 C1_BB7.2_P4.wiff	1	1	O75385|ULK1_HUMAN	Oxidation (M)	M7:Oxidation (M):1000.00	PEAKS DB
FLETNVPLL	22.3	1044.59	9	0.5	523.302	83.99	3011.2	160	F160:14917	20170811 KP RA p53 Neg C1_BB7.2_P6.wiff	1	1	P35221|CTNA1_HUMAN			PEAKS DB
LLSDPIPEV	22.3	981.538	9	-1	491.778	73.56	7376.7	146	F146:13694	20170811 KP RA p53 C1_BB7.2_P4.wiff	1	1	Q8N122|RPTOR_HUMAN			PEAKS DB
LTTEVHPEL	22.29	1037.54	9	4.3	519.779	11.23	8158.3	145	F145:1480	20170811 KP RA p53 C1_BB7.2_P3.wiff	1	1	Q9Y282|ERGI3_HUMAN			PEAKS DB
KLLNTVEET	22.27	1045.57	9	3	523.794	43.44	0	160	F160:5475	20170811 KP RA p53 Neg C1_BB7.2_P6.wiff	0	0	P52732|KIF11_HUMAN			PEAKS DB
VLGEPPPVV	22.26	905.522	9	2.4	453.771	59.33	815.63	146	F146:9997	20170811 KP RA p53 C1_BB7.2_P4.wiff	1	1	O75147|OBSL1_HUMAN			PEAKS DB
AQIEVVPSA	22.24	912.492	9	-1.2	457.254	52.62	3550.2	160	F160:7701	20170811 KP RA p53 Neg C1_BB7.2_P6.wiff	1	1	P30050|RL12_HUMAN			PEAKS DB
VLLGSVITA	22.24	871.538	9	0.1	436.778	72.14	807.82	146	F146:13357	20170811 KP RA p53 C1_BB7.2_P4.wiff	1	1	O15439|MRP4_HUMAN			PEAKS DB
SM(+15.99)TDVLTM(+15.99)L	22.23	1041.47	9	-0.3	521.743	67.61	24181	150	F150:8969	20170811 KP RA p53 Neg C1_BB7.2_P12.wiff	1	1	Q5T5P2|SKT_HUMAN	Oxidation (M)	M2:Oxidation (M):1000.00;M8:Oxidation (M):1000.00	PEAKS DB
FM(+15.99)EQHVENV	22.22	1147.5	9	1.1	574.759	40.15	95.24	160	F160:5007	20170811 KP RA p53 Neg C1_BB7.2_P6.wiff	1	1	O95835|LATS1_HUMAN:Q9NRM7|LATS2_HUMAN	Oxidation (M)	M2:Oxidation (M):1000.00	PEAKS DB
KLGEIVTTI	22.2	972.586	9	1.1	487.303	62.08	16225	144	F144:9699	20170811 KP RA p53 C1_BB7.2_P2.wiff	1	1	P84085|ARF5_HUMAN:P18085|ARF4_HUMAN:P61204|ARF3_HUMAN:P84077|ARF1_HUMAN			PEAKS DB
LLDPNVKSI	22.19	997.581	9	-2.3	499.798	56.27	546.48	146	F146:9118	20170811 KP RA p53 C1_BB7.2_P4.wiff	1	1	O43414|ERI3_HUMAN			PEAKS DB
TMGETVM(+15.99)SV	22.19	969.415	9	-2.2	485.716	45.34	92.395	146	F146:6234	20170811 KP RA p53 C1_BB7.2_P4.wiff	1	1	Q9NX07|TSAP1_HUMAN	Oxidation (M)	M7:Oxidation (M):52.68	PEAKS DB
ITADVNHNL	22.19	995.504	9	0.4	498.761	42.71	92.737	146	F146:5702	20170811 KP RA p53 C1_BB7.2_P4.wiff	1	1	Q16222|UAP1_HUMAN			PEAKS DB
ALEERLAQA	22.17	999.535	9	0.5	500.777	43.47	1043.5	160	F160:5432	20170811 KP RA p53 Neg C1_BB7.2_P6.wiff	1	1	O43164|PJA2_HUMAN:Q8NG27|PJA1_HUMAN			PEAKS DB
ILGTHNITV	22.15	966.55	9	1.1	484.285	54.79	1418.4	146	F146:8657	20170811 KP RA p53 C1_BB7.2_P4.wiff	1	1	Q9NVH2|INT7_HUMAN			PEAKS DB
AALPQVVAV	22.14	866.523	9	-2	434.269	66.52	9666.7	160	F160:11912	20170811 KP RA p53 Neg C1_BB7.2_P6.wiff	1	1	Q6ZS17|RIPR1_HUMAN			PEAKS DB
AAWHGYYSV	22.12	1052.47	9	2.6	527.246	58.49	767.42	160	F160:9177	20170811 KP RA p53 Neg C1_BB7.2_P6.wiff	1	1	P53355|DAPK1_HUMAN			PEAKS DB
AM(+15.99)LNEPWAV	22.11	1045.49	9	4.4	523.757	70.54	2283.4	160	F160:12672	20170811 KP RA p53 Neg C1_BB7.2_P6.wiff	1	1	Q96EP0|RNF31_HUMAN	Oxidation (M)	M2:Oxidation (M):1000.00	PEAKS DB
VAAPQVQQV	22.11	938.519	9	-3.3	470.267	45.06	0	146	F146:6150	20170811 KP RA p53 C1_BB7.2_P4.wiff	0	0	Q12772|SRBP2_HUMAN			PEAKS DB
AM(+15.99)PGSPVEV	22.07	901.422	9	5.7	451.723	46.24	0	144	F144:6361	20170811 KP RA p53 C1_BB7.2_P2.wiff	0	0	O43439|MTG8R_HUMAN	Oxidation (M)	M2:Oxidation (M):1000.00	PEAKS DB
SLWEENQAL	22.07	1088.51	9	1.5	545.268	69.29	1264.6	144	F144:11416	20170811 KP RA p53 C1_BB7.2_P2.wiff	1	1	O15230|LAMA5_HUMAN			PEAKS DB
SIIPPLFTV	22.06	985.585	9	2.5	493.801	85.14	1735.9	155	F155:10325	20170811 KP RA p53 Neg C1_BB7.2_P17.wiff	1	1	P51571|SSRD_HUMAN			PEAKS DB
VLIPKLPQL	22.06	1019.67	9	1.5	510.847	80.54	0	160	F160:14618	20170811 KP RA p53 Neg C1_BB7.2_P6.wiff	0	0	Q8N138|ORML3_HUMAN			PEAKS DB
SM(+15.99)FGAGLTV	22.05	897.427	9	-0.6	449.722	65.44	14184	160	F160:11366	20170811 KP RA p53 Neg C1_BB7.2_P6.wiff	1	1	Q99437|VATO_HUMAN	Oxidation (M)	M2:Oxidation (M):1000.00	PEAKS DB
SLDDHVVAV	22.05	953.482	9	10.3	477.753	11.26	0	145	F145:1468	20170811 KP RA p53 C1_BB7.2_P3.wiff	0	0	A2RRH5|WDR27_HUMAN			PEAKS DB
KVADLVLM(+15.99)L	22.05	1016.59	9	1.6	509.305	77.02	466.26	155	F155:9717	20170811 KP RA p53 Neg C1_BB7.2_P17.wiff	1	1	Q14692|BMS1_HUMAN	Oxidation (M)	M8:Oxidation (M):1000.00	PEAKS DB
VIQDLVVSV	22.04	970.57	9	0.2	486.294	72.19	930.41	146	F146:13367	20170811 KP RA p53 C1_BB7.2_P4.wiff	1	1	O95427|PIGN_HUMAN			PEAKS DB
MLANDIARL	21.98	1015.55	9	-2.5	508.782	66.12	624.9	146	F146:11622	20170811 KP RA p53 C1_BB7.2_P4.wiff	1	1	Q9H4M9|EHD1_HUMAN			PEAKS DB
YMSDSFINV	21.98	1074.47	9	1.7	538.245	74.24	14230	146	F146:14057	20170811 KP RA p53 C1_BB7.2_P4.wiff	1	1	Q8N954|GPT11_HUMAN			PEAKS DB
GM(+15.99)FNGIISI	21.95	966.484	9	5.5	484.252	79.43	0	150	F150:9856	20170811 KP RA p53 Neg C1_BB7.2_P12.wiff	0	0	Q9HBG6|IF122_HUMAN	Oxidation (M)	M2:Oxidation (M):1000.00	PEAKS DB
SLVRSVVGV	21.94	914.555	9	-0.4	458.286	56.21	392.34	160	F160:8512	20170811 KP RA p53 Neg C1_BB7.2_P6.wiff	1	1	Q92508|PIEZ1_HUMAN			PEAKS DB
AYLSGM(+15.99)LRF	21.94	1072.54	9	-1.6	537.275	69.15	2247.9	155	F155:9168	20170811 KP RA p53 Neg C1_BB7.2_P17.wiff	1	1	Q9UHB9|SRP68_HUMAN	Oxidation (M)	M6:Oxidation (M):1000.00	PEAKS DB
MLDM(+15.99)SVPAV	21.94	977.456	9	3	489.739	59.22	5636	146	F146:9812	20170811 KP RA p53 C1_BB7.2_P4.wiff	1	1	Q86WA8|LONP2_HUMAN	Oxidation (M)	M4:Oxidation (M):7.64	PEAKS DB
NMMSGISSV	21.91	924.404	9	2	463.212	62.6	10747	160	F160:10564	20170811 KP RA p53 Neg C1_BB7.2_P6.wiff	1	1	P68400|CSK21_HUMAN			PEAKS DB
GVWENPPSA	21.91	955.44	9	-5.9	478.723	53.45	444.95	143	F143:9072	20170811 KP RA p53 C1_BB7.2_P1.wiff	1	1	Q9HC44|GPBL1_HUMAN			PEAKS DB
RVYNVTYTV	21.9	1113.58	9	3.5	557.802	53.38	321.53	146	F146:8327	20170811 KP RA p53 C1_BB7.2_P4.wiff	1	1	Q14315|FLNC_HUMAN			PEAKS DB
AIM(+15.99)ETNPSI	21.88	990.469	9	0.7	496.245	46.23	1178.4	144	F144:6354	20170811 KP RA p53 C1_BB7.2_P2.wiff	1	1	O75154|RFIP3_HUMAN	Oxidation (M)	M3:Oxidation (M):1000.00	PEAKS DB
AQVENLITA	21.88	957.513	9	3.3	479.767	59.33	35187	146	F146:9835	20170811 KP RA p53 C1_BB7.2_P4.wiff	1	1	Q9H0Q3|FXYD6_HUMAN			PEAKS DB
YLLEKSRVV	21.87	1105.65	9	4.6	553.837	48.24	658.04	146	F146:7020	20170811 KP RA p53 C1_BB7.2_P4.wiff	1	1	O43795|MYO1B_HUMAN:O00159|MYO1C_HUMAN			PEAKS DB
YLIEKSRVV	21.87	1105.65	9	4.6	553.837	48.24	658.04	146	F146:7020	20170811 KP RA p53 C1_BB7.2_P4.wiff	1	1				PEAKS DB
LLIKQVVEV	21.83	1039.66	9	-0.8	520.841	66.87	653.57	146	F146:11895	20170811 KP RA p53 C1_BB7.2_P4.wiff	1	1	Q8NDN9|RCBT1_HUMAN			PEAKS DB
QLFEKQLQL	21.82	1145.64	9	-5.2	573.829	68.88	0	146	F146:12580	20170811 KP RA p53 C1_BB7.2_P4.wiff	0	0	Q05209|PTN12_HUMAN			PEAKS DB
ILSESVMNL	21.77	1004.52	9	6.4	503.273	73.52	0	146	F146:13759	20170811 KP RA p53 C1_BB7.2_P4.wiff	0	0	Q9UHV7|MED13_HUMAN			PEAKS DB
M(+15.99)LYDIVPVV	21.77	1063.56	9	-3.8	532.786	82.53	187.01	163	F163:9525	20170811 KP RA p53 Neg C1_BB7.2_P9.wiff	1	1	Q8IYB1|M21D2_HUMAN	Oxidation (M)	M1:Oxidation (M):1000.00	PEAKS DB
SMSGPLIGV	21.75	859.447	9	1.6	430.734	68.84	0	144	F144:11301	20170811 KP RA p53 C1_BB7.2_P2.wiff	0	0	Q14146|URB2_HUMAN			PEAKS DB
SLLENIAKA	21.72	957.549	9	5.3	479.784	11.56	21904	145	F145:1565	20170811 KP RA p53 C1_BB7.2_P3.wiff	1	1	Q93074|MED12_HUMAN			PEAKS DB
KINEKPQVI	21.7	1067.63	9	0.7	534.827	36.99	65.735	160	F160:4766	20170811 KP RA p53 Neg C1_BB7.2_P6.wiff	1	1	O60869|EDF1_HUMAN			PEAKS DB
ILDHEVPSL	21.67	1021.54	9	1.4	511.782	60.54	12143	160	F160:9914	20170811 KP RA p53 Neg C1_BB7.2_P6.wiff	1	1	Q6NZ36|FAP20_HUMAN			PEAKS DB
VLQDIQVML	21.67	1057.58	9	-8.2	529.797	81.43	301.13	146	F146:14834	20170811 KP RA p53 C1_BB7.2_P4.wiff	1	1	P33992|MCM5_HUMAN			PEAKS DB
M(+15.99)TDDKITEV	21.66	1066.49	9	2.5	534.253	39.27	318.06	160	F160:4917	20170811 KP RA p53 Neg C1_BB7.2_P6.wiff	1	1	P46013|KI67_HUMAN	Oxidation (M)	M1:Oxidation (M):1000.00	PEAKS DB
RLLQSNPVL	21.66	1038.62	9	0.3	520.319	57.35	3806.7	160	F160:8758	20170811 KP RA p53 Neg C1_BB7.2_P6.wiff	1	1	O00159|MYO1C_HUMAN			PEAKS DB
VLHSYPESV	21.61	1029.51	9	2.2	515.767	44.66	2180.3	160	F160:5751	20170811 KP RA p53 Neg C1_BB7.2_P6.wiff	1	1	Q86X10|RLGPB_HUMAN			PEAKS DB
KMYGKIIRV	21.59	1106.66	9	-5.1	369.895	43.85	159.37	146	F146:5925	20170811 KP RA p53 C1_BB7.2_P4.wiff	1	1	Q9UKA9|PTBP2_HUMAN			PEAKS DB
GMPDFLEKL	21.59	1048.53	9	0.1	525.269	83.65	2087.4	147	F147:10793	20170811 KP RA p53 Neg C1_BB7.2_P10.wiff	1	1	Q9NQZ5|STAR7_HUMAN			PEAKS DB
SVQESTVTV	21.57	948.476	9	1.9	475.248	43.46	0	146	F146:5819	20170811 KP RA p53 C1_BB7.2_P4.wiff	0	0	P18583|SON_HUMAN			PEAKS DB
QLSEAQLSL	21.57	987.524	9	2.8	494.772	64.76	4341.4	160	F160:11243	20170811 KP RA p53 Neg C1_BB7.2_P6.wiff	1	1	Q14494|NF2L1_HUMAN			PEAKS DB
TQQQFVEGV	21.55	1034.5	9	4	518.264	53.9	353.82	144	F144:7938	20170811 KP RA p53 C1_BB7.2_P2.wiff	1	1	P35222|CTNB1_HUMAN			PEAKS DB
SM(+15.99)NPNVSM(+15.99)V	21.55	1009.42	9	-2.4	505.719	37.58	708.63	144	F144:5480	20170811 KP RA p53 C1_BB7.2_P2.wiff	1	1	Q9UPW6|SATB2_HUMAN	Oxidation (M)	M2:Oxidation (M):1000.00;M8:Oxidation (M):1000.00	PEAKS DB
TLDGSLHAV	21.52	911.471	9	-2.1	456.745	49.04	1060.3	144	F144:6805	20170811 KP RA p53 C1_BB7.2_P2.wiff	1	1	O75460|ERN1_HUMAN			PEAKS DB
FLAVRVQQV	21.49	1058.62	9	-5.3	530.318	59.62	1222.6	160	F160:9560	20170811 KP RA p53 Neg C1_BB7.2_P6.wiff	1	1	Q2M1Z3|RHG31_HUMAN			PEAKS DB
ASLEAPPEV	21.48	911.46	9	-2.1	456.735	54.56	294.65	143	F143:9262	20170811 KP RA p53 C1_BB7.2_P1.wiff	1	1	Q8IWC1|MA7D3_HUMAN			PEAKS DB
SM(+15.99)SADVPLV	21.47	933.448	9	2.3	467.731	57.38	24571	143	F143:9518	20170811 KP RA p53 C1_BB7.2_P1.wiff	1	1	P12004|PCNA_HUMAN	Oxidation (M)	M2:Oxidation (M):1000.00	PEAKS DB
ALVNELYSL	21.46	1020.55	9	-11	511.278	83.69	0	160	F160:14848	20170811 KP RA p53 Neg C1_BB7.2_P6.wiff	0	0	Q9Y6B7|AP4B1_HUMAN			PEAKS DB
ALLNEAKEV	21.44	985.544	9	3.2	493.784	49.9	82.926	144	F144:7049	20170811 KP RA p53 C1_BB7.2_P2.wiff	1	1	Q6R327|RICTR_HUMAN			PEAKS DB
YLSEEVQAV	21.41	1036.51	9	-2.6	519.263	55.53	12589	144	F144:8441	20170811 KP RA p53 C1_BB7.2_P2.wiff	1	1	Q53GS9|SNUT2_HUMAN			PEAKS DB
GAAKDLPGV	21.39	826.455	9	1.4	414.237	42.84	382.25	160	F160:5322	20170811 KP RA p53 Neg C1_BB7.2_P6.wiff	1	1	Q9ULR0|ISY1_HUMAN			PEAKS DB
GLQGRVTTV	21.34	929.529	9	1	465.774	40.61	78.005	146	F146:5378	20170811 KP RA p53 C1_BB7.2_P4.wiff	1	1	Q969L4|LSM10_HUMAN			PEAKS DB
KLN(+.98)DTYVNV	21.31	1065.53	9	7.8	533.779	11.23	22723	145	F145:1483	20170811 KP RA p53 C1_BB7.2_P3.wiff	1	1	O14524|NEMP1_HUMAN	Deamidation (NQ)	N3:Deamidation (NQ):79.02	PEAKS DB
AM(+15.99)FGKLMTI	21.31	1026.52	9	1.1	514.272	70.16	0	160	F160:12549	20170811 KP RA p53 Neg C1_BB7.2_P6.wiff	0	0	Q29RF7|PDS5A_HUMAN	Oxidation (M)	M2:Oxidation (M):26.84	PEAKS DB
IQDFEMPTV	21.29	1078.5	9	1	540.26	74.4	0	146	F146:14058	20170811 KP RA p53 C1_BB7.2_P4.wiff	0	0	Q9BSC4|NOL10_HUMAN			PEAKS DB
AM(+15.99)LAQQMQL	21.29	1048.5	9	10.8	525.268	60.52	0	144	F144:9380	20170811 KP RA p53 C1_BB7.2_P2.wiff	0	0	Q9NR56|MBNL1_HUMAN	Oxidation (M)	M2:Oxidation (M):50.40	PEAKS DB
SLVPVYVKV	21.28	1002.61	9	0.1	502.315	69.15	1421.5	146	F146:12631	20170811 KP RA p53 C1_BB7.2_P4.wiff	1	1	Q6IQ32|ADNP2_HUMAN			PEAKS DB
GLQQKNVEV	21.28	1013.55	9	-0.3	507.784	38.68	921.2	146	F146:5139	20170811 KP RA p53 C1_BB7.2_P4.wiff	1	1	Q9UBU8|MO4L1_HUMAN			PEAKS DB
TLMAEM(+15.99)HVV	21.27	1045.49	9	1.5	523.757	49.09	1114.6	146	F146:7276	20170811 KP RA p53 C1_BB7.2_P4.wiff	1	1	Q12830|BPTF_HUMAN	Oxidation (M)	M6:Oxidation (M):68.47	PEAKS DB
ALISNSHQL	21.26	981.524	9	0.5	491.772	47.48	3660.7	144	F144:6548	20170811 KP RA p53 C1_BB7.2_P2.wiff	1	1	O75444|MAF_HUMAN			PEAKS DB
KLFEFMHET	21.26	1180.56	9	7.9	591.294	63.1	445.54	146	F146:11132	20170811 KP RA p53 C1_BB7.2_P4.wiff	1	1	O14980|XPO1_HUMAN			PEAKS DB
KLIANNTTV	21.26	972.56	9	-3.4	487.288	39.93	997.84	146	F146:5283	20170811 KP RA p53 C1_BB7.2_P4.wiff	1	1	O96019|ACL6A_HUMAN			PEAKS DB
SMFLPPTTV	21.24	991.505	9	0.1	496.762	74.3	3672.4	146	F146:14087	20170811 KP RA p53 C1_BB7.2_P4.wiff	1	1	Q9H3K2|GHITM_HUMAN			PEAKS DB
ALLGNISSI	21.24	886.512	9	0.4	444.265	75.76	2782.9	160	F160:13667	20170811 KP RA p53 Neg C1_BB7.2_P6.wiff	1	1	Q8N357|S35F6_HUMAN			PEAKS DB
LM(+15.99)DHTIPEV	21.2	1069.51	9	0.1	535.765	51.31	2723.1	160	F160:7413	20170811 KP RA p53 Neg C1_BB7.2_P6.wiff	1	1	O00560|SDCB1_HUMAN	Oxidation (M)	M2:Oxidation (M):1000.00	PEAKS DB
TLDDIM(+15.99)AAV	21.2	963.458	9	1.6	482.736	60.21	692.65	143	F143:9764	20170811 KP RA p53 C1_BB7.2_P1.wiff	1	1	O75179|ANR17_HUMAN	Oxidation (M)	M6:Oxidation (M):1000.00	PEAKS DB
IVPPGGHSV	21.17	861.471	9	6.6	431.745	10.78	126.31	145	F145:1295	20170811 KP RA p53 C1_BB7.2_P3.wiff	1	1	Q14687|GSE1_HUMAN			PEAKS DB
HLGEYQAAV	21.14	986.482	9	1	494.251	43.98	7656	160	F160:5602	20170811 KP RA p53 Neg C1_BB7.2_P6.wiff	1	1	Q00610|CLH1_HUMAN			PEAKS DB
KLTDIQIEL	21.14	1071.62	9	2.5	536.819	73.12	4072.5	160	F160:13264	20170811 KP RA p53 Neg C1_BB7.2_P6.wiff	1	1	Q5VZ66|JKIP3_HUMAN			PEAKS DB
QLLQGLDEA	21.13	985.508	9	9.4	493.768	64.14	2330.2	160	F160:11044	20170811 KP RA p53 Neg C1_BB7.2_P6.wiff	1	1	P49454|CENPF_HUMAN			PEAKS DB
GLNSEQILL	21.12	985.544	9	2.4	493.783	72.7	7864.4	146	F146:13483	20170811 KP RA p53 C1_BB7.2_P4.wiff	1	1	P35125|UBP6_HUMAN			PEAKS DB
AQFEHTILL	21.1	1070.58	9	0.7	536.298	69.4	104980	160	F160:12331	20170811 KP RA p53 Neg C1_BB7.2_P6.wiff	1	1	P50579|MAP2_HUMAN			PEAKS DB
VIAEILRGV	21.09	968.602	9	1.6	485.311	70.43	15337	160	F160:12582	20170811 KP RA p53 Neg C1_BB7.2_P6.wiff	1	1	O00567|NOP56_HUMAN			PEAKS DB
AM(+15.99)FDKKVQL	21.09	1094.58	9	1.7	365.869	46.2	19831	160	F160:6301	20170811 KP RA p53 Neg C1_BB7.2_P6.wiff	2	2	O15061|SYNEM_HUMAN	Oxidation (M)	M2:Oxidation (M):1000.00	PEAKS DB
NMDSFMAQV	21.02	1041.43	9	1	521.723	73.44	4219.7	146	F146:13718	20170811 KP RA p53 C1_BB7.2_P4.wiff	1	1	Q6P988|NOTUM_HUMAN			PEAKS DB
VLATTVGKV	21.01	886.549	9	1.7	444.284	44.49	328.15	160	F160:5726	20170811 KP RA p53 Neg C1_BB7.2_P6.wiff	1	1	Q92667|AKAP1_HUMAN			PEAKS DB
AM(+15.99)LTGVLLA	21.01	903.51	9	7.4	452.767	71.46	1347.6	146	F146:13206	20170811 KP RA p53 C1_BB7.2_P4.wiff	1	1	Q7L1Q6|BZW1_HUMAN	Oxidation (M)	M2:Oxidation (M):1000.00	PEAKS DB
RLDDNIRTV	20.95	1100.59	9	3.8	551.308	41.8	2650.2	160	F160:5201	20170811 KP RA p53 Neg C1_BB7.2_P6.wiff	2	2	Q5VIR6|VPS53_HUMAN			PEAKS DB
SVSSVNPSV	20.86	874.44	9	2.6	438.231	40.71	186.01	144	F144:5744	20170811 KP RA p53 C1_BB7.2_P2.wiff	1	1	Q8TBA6|GOGA5_HUMAN			PEAKS DB
LQAETEPIV	20.85	998.528	9	13.2	500.281	54.37	0	144	F144:8010	20170811 KP RA p53 C1_BB7.2_P2.wiff	0	0	P60228|EIF3E_HUMAN			PEAKS DB
LGSEVLNLL	20.84	956.554	9	-4.3	479.284	82.47	1980.9	146	F146:14986	20170811 KP RA p53 C1_BB7.2_P4.wiff	1	1	Q08AF3|SLFN5_HUMAN			PEAKS DB
QLIDYERQL	20.83	1176.61	9	8.6	589.322	61.28	6934.9	160	F160:10276	20170811 KP RA p53 Neg C1_BB7.2_P6.wiff	2	2	O95147|DUS14_HUMAN			PEAKS DB
KLDESIYDV	20.83	1080.53	9	9	541.281	58.2	62320	160	F160:9051	20170811 KP RA p53 Neg C1_BB7.2_P6.wiff	1	1	Q13033|STRN3_HUMAN			PEAKS DB
SQFSGKITV	20.8	965.518	9	5	483.771	52.87	1396.5	146	F146:8183	20170811 KP RA p53 C1_BB7.2_P4.wiff	1	1	Q92545|TM131_HUMAN			PEAKS DB
ELDEHISYV	20.79	1103.51	9	-1.5	552.765	56.32	2330.5	146	F146:9103	20170811 KP RA p53 C1_BB7.2_P4.wiff	1	1	O00471|EXOC5_HUMAN			PEAKS DB
LLQEPPRTV	20.78	1051.6	9	-0.5	526.81	45.97	7107.2	160	F160:6158	20170811 KP RA p53 Neg C1_BB7.2_P6.wiff	1	1	Q96IZ0|PAWR_HUMAN			PEAKS DB
RLLAEIGAV	20.77	940.571	9	-0.5	471.294	64.86	4684.8	146	F146:11324	20170811 KP RA p53 C1_BB7.2_P4.wiff	1	1	Q9BSV6|SEN34_HUMAN			PEAKS DB
KVFSAFITV	20.77	1010.58	9	5.8	506.302	75.56	1596.6	146	F146:14350	20170811 KP RA p53 C1_BB7.2_P4.wiff	1	1	Q5SRE5|NU188_HUMAN			PEAKS DB
TLAAAVPKI	20.77	882.554	9	3.2	442.287	59.74	690.06	160	F160:9551	20170811 KP RA p53 Neg C1_BB7.2_P6.wiff	1	1	P42858|HD_HUMAN			PEAKS DB
AMFENFVSV	20.74	1042.48	9	-2.9	522.247	82.88	9544.5	146	F146:15106	20170811 KP RA p53 C1_BB7.2_P4.wiff	1	1	Q09161|NCBP1_HUMAN			PEAKS DB
RLAEAQTYL	20.74	1063.57	9	4.6	532.795	53.47	0	146	F146:8359	20170811 KP RA p53 C1_BB7.2_P4.wiff	0	0	Q5T764|IFT1B_HUMAN			PEAKS DB
SM(+15.99)LEFQELM(+15.99)	20.74	1158.49	9	5.5	580.255	65.95	0	147	F147:9272	20170811 KP RA p53 Neg C1_BB7.2_P10.wiff	0	0	Q8IVB5|LIX1L_HUMAN	Oxidation (M)	M2:Oxidation (M):1000.00;M9:Oxidation (M):1000.00	PEAKS DB
AAPEAPVYA	20.73	887.439	9	3.5	444.73	45.79	1007.7	146	F146:6322	20170811 KP RA p53 C1_BB7.2_P4.wiff	1	1	P17535|JUND_HUMAN			PEAKS DB
ILDDNM(+15.99)QKL	20.71	1104.55	9	-0.7	553.283	44.48	1564.1	146	F146:5992	20170811 KP RA p53 C1_BB7.2_P4.wiff	1	1	Q9H6R3|ACSS3_HUMAN	Oxidation (M)	M6:Oxidation (M):1000.00	PEAKS DB
RIADQFLGA	20.69	989.529	9	3	495.775	57.86	29658	160	F160:8920	20170811 KP RA p53 Neg C1_BB7.2_P6.wiff	1	1	O60341|KDM1A_HUMAN			PEAKS DB
TVGDKYM(+15.99)TV	20.65	1028.48	9	-0.3	515.252	37.47	951.7	144	F144:5496	20170811 KP RA p53 C1_BB7.2_P2.wiff	1	1	Q02153|GCYB1_HUMAN	Oxidation (M)	M7:Oxidation (M):1000.00	PEAKS DB
KLANPPPMV	20.65	965.537	9	1	483.779	48.71	0	144	F144:6731	20170811 KP RA p53 C1_BB7.2_P2.wiff	0	0	Q12955|ANK3_HUMAN			PEAKS DB
ALSSYDPQM	20.62	1010.44	9	0.9	506.229	55.02	586.79	144	F144:8157	20170811 KP RA p53 C1_BB7.2_P2.wiff	1	1	O60287|NPA1P_HUMAN			PEAKS DB
KLPEKWESV	20.62	1114.6	9	1	558.311	50.47	8377	146	F146:7555	20170811 KP RA p53 C1_BB7.2_P4.wiff	1	1	O76021|RL1D1_HUMAN			PEAKS DB
KLAKLQAQV	20.61	997.628	9	-1.1	499.823	38.7	61.806	160	F160:4878	20170811 KP RA p53 Neg C1_BB7.2_P6.wiff	1	1	P20290|BTF3_HUMAN			PEAKS DB
SLSPGTAAV	20.58	801.423	9	0	401.721	44.53	433.97	146	F146:6007	20170811 KP RA p53 C1_BB7.2_P4.wiff	1	1	Q6P3S6|FBX42_HUMAN			PEAKS DB
ILSQTSHDL	20.56	1012.52	9	9.5	507.274	42.81	0	160	F160:5329	20170811 KP RA p53 Neg C1_BB7.2_P6.wiff	0	0	Q14511|CASL_HUMAN			PEAKS DB
AVFDNLIQL	20.47	1031.57	9	7	516.792	84.54	0	147	F147:10960	20170811 KP RA p53 Neg C1_BB7.2_P10.wiff	0	0	Q9UHY1|NRBP_HUMAN			PEAKS DB
ALLKVNQEL	20.45	1026.61	9	-2.6	514.312	58.58	0	160	F160:9216	20170811 KP RA p53 Neg C1_BB7.2_P6.wiff	0	0	Q9Y512|SAM50_HUMAN			PEAKS DB
ALYSDPKSL	20.41	992.518	9	-3.1	497.267	50.58	563.01	144	F144:7229	20170811 KP RA p53 C1_BB7.2_P2.wiff	1	1	Q9HB40|RISC_HUMAN			PEAKS DB
TLYSGLDEV	20.4	995.481	9	3.2	498.748	66.16	0	143	F143:10204	20170811 KP RA p53 C1_BB7.2_P1.wiff	0	0	Q99941|ATF6B_HUMAN			PEAKS DB
YLDDLNEGV	20.39	1036.47	9	5.9	519.248	60.58	1654.2	146	F146:10342	20170811 KP RA p53 C1_BB7.2_P4.wiff	1	1	Q12768|WASC5_HUMAN			PEAKS DB
TVLDKQIM(+15.99)V	20.38	1061.58	9	1.2	531.799	54.73	1830.2	160	F160:8142	20170811 KP RA p53 Neg C1_BB7.2_P6.wiff	1	1	Q96M94|KLH15_HUMAN	Oxidation (M)	M8:Oxidation (M):1000.00	PEAKS DB
ILDTSVAYV	20.38	979.523	9	2.5	490.772	65.21	28125	160	F160:11352	20170811 KP RA p53 Neg C1_BB7.2_P6.wiff	1	1	O60333|KIF1B_HUMAN			PEAKS DB
ALEQHIASV	20.35	966.513	9	1.3	484.263	46.37	0	143	F143:8358	20170811 KP RA p53 C1_BB7.2_P1.wiff	0	0	Q96AY4|TTC28_HUMAN			PEAKS DB
AVLQEVAAA	20.35	870.481	9	2.9	436.252	53.04	1452.1	144	F144:7820	20170811 KP RA p53 C1_BB7.2_P2.wiff	1	1	Q14203|DCTN1_HUMAN			PEAKS DB
TMEDTLM(+15.99)TV	20.3	1055.45	9	4.6	528.739	57.51	1624.5	144	F144:8807	20170811 KP RA p53 C1_BB7.2_P2.wiff	1	1	P53365|ARFP2_HUMAN	Oxidation (M)	M7:Oxidation (M):68.60	PEAKS DB
GM(+15.99)LDLVKKV	20.28	1017.59	9	-3	340.204	50.01	4059.2	146	F146:7471	20170811 KP RA p53 C1_BB7.2_P4.wiff	1	1	Q9UKD1|GMEB2_HUMAN	Oxidation (M)	M2:Oxidation (M):1000.00	PEAKS DB
KVMGTFSTV	20.25	968.5	9	0	485.259	52.13	1040.3	146	F146:7881	20170811 KP RA p53 C1_BB7.2_P4.wiff	1	1	P08240|SRPRA_HUMAN			PEAKS DB
IQDFEM(+15.99)PTV	20.25	1094.5	9	10.9	548.263	58.88	384.25	146	F146:9752	20170811 KP RA p53 C1_BB7.2_P4.wiff	1	1	Q9BSC4|NOL10_HUMAN	Oxidation (M)	M6:Oxidation (M):1000.00	PEAKS DB
AMAASPHAV	20.22	853.412	9	-1.6	427.715	33.06	912.52	144	F144:5199	20170811 KP RA p53 C1_BB7.2_P2.wiff	1	1	Q13151|ROA0_HUMAN			PEAKS DB
NM(+15.99)LPSSTEV	20.22	992.448	9	9.3	497.239	45.17	0	144	F144:6231	20170811 KP RA p53 C1_BB7.2_P2.wiff	0	0	Q03188|CENPC_HUMAN	Oxidation (M)	M2:Oxidation (M):1000.00	PEAKS DB
FQEGTVFEV	20.22	1054.5	9	4.5	528.26	72.62	0	146	F146:13473	20170811 KP RA p53 C1_BB7.2_P4.wiff	0	0	A1X283|SPD2B_HUMAN			PEAKS DB
IVDNTTMQL	20.16	1033.51	9	0.5	517.765	58.93	383.51	146	F146:9750	20170811 KP RA p53 C1_BB7.2_P4.wiff	1	1	P51553|IDH3G_HUMAN			PEAKS DB
ATM(+15.99)PVTMLI	20.14	991.508	9	0.2	496.762	75.53	3813.3	155	F155:9607	20170811 KP RA p53 Neg C1_BB7.2_P17.wiff	1	1	Q9UKX7|NUP50_HUMAN	Oxidation (M)	M3:Oxidation (M):54.08	PEAKS DB
ALMPKQATV	20.12	957.532	9	-4.9	479.773	45.4	3891.3	160	F160:6075	20170811 KP RA p53 Neg C1_BB7.2_P6.wiff	1	1	Q9P2D3|HTR5B_HUMAN			PEAKS DB
ALM(+15.99)AQEQKL	20.11	1046.54	9	-1.9	524.281	39.44	0	144	F144:5649	20170811 KP RA p53 C1_BB7.2_P2.wiff	0	0	O95602|RPA1_HUMAN	Oxidation (M)	M3:Oxidation (M):1000.00	PEAKS DB
VLAELPALV	20.1	923.569	9	-1	462.793	83.46	0	146	F146:15168	20170811 KP RA p53 C1_BB7.2_P4.wiff	0	0	O75155|CAND2_HUMAN			PEAKS DB
QLLDFSQKL	20.05	1090.6	9	1.9	546.312	72.27	0	160	F160:13088	20170811 KP RA p53 Neg C1_BB7.2_P6.wiff	0	0	O14980|XPO1_HUMAN			PEAKS DB
ALDGKIYEL	20.05	1020.55	9	-2.2	511.284	64.2	951.62	144	F144:10255	20170811 KP RA p53 C1_BB7.2_P2.wiff	1	1	Q13017|RHG05_HUMAN			PEAKS DB
LVYLNESSV	20.03	1022.53	9	-9.8	512.268	62.71	9667	160	F160:10486	20170811 KP RA p53 Neg C1_BB7.2_P6.wiff	1	1	Q92614|MY18A_HUMAN			PEAKS DB
SLFSTPHGA	20.02	915.445	9	-1.1	458.731	51.84	2822.3	146	F146:7797	20170811 KP RA p53 C1_BB7.2_P4.wiff	1	1	Q96BW1|UPP_HUMAN			PEAKS DB
QQYQWLEKV	20.02	1220.62	9	7.7	611.324	68.35	927.4	146	F146:12370	20170811 KP RA p53 C1_BB7.2_P4.wiff	1	1	O95456|PSMG1_HUMAN			PEAKS DB
SLPSVAVGV	19.96	827.475	9	0.8	414.747	63.68	2299.6	160	F160:10981	20170811 KP RA p53 Neg C1_BB7.2_P6.wiff	1	1	P98161|PKD1_HUMAN			PEAKS DB
SLDSTLHAV	19.95	941.482	9	-3.7	471.748	54.23	1938.7	146	F146:8506	20170811 KP RA p53 C1_BB7.2_P4.wiff	1	1	Q9C099|LRCC1_HUMAN			PEAKS DB
YLNKEIEEA	19.94	1107.54	9	-1.6	554.781	44.49	234.03	160	F160:5755	20170811 KP RA p53 Neg C1_BB7.2_P6.wiff	1	1	Q9Y5B0|CTDP1_HUMAN			PEAKS DB
AIMEQLKEL	19.94	1073.58	9	4.8	537.802	68.23	572.66	146	F146:12303	20170811 KP RA p53 C1_BB7.2_P4.wiff	1	1	Q5BJF6|ODFP2_HUMAN			PEAKS DB
KLLGKVTIA	19.93	941.627	9	0.7	471.823	48.35	3187.7	146	F146:7035	20170811 KP RA p53 C1_BB7.2_P4.wiff	2	2	Q99878|H2A1J_HUMAN:Q96KK5|H2A1H_HUMAN:Q16777|H2A2C_HUMAN:Q9BTM1|H2AJ_HUMAN:P20671|H2A1D_HUMAN:P0C0S8|H2A1_HUMAN:Q6FI13|H2A2A_HUMAN			PEAKS DB
RLIEESVTV	19.91	1044.58	9	1	523.301	54.74	23321	146	F146:8619	20170811 KP RA p53 C1_BB7.2_P4.wiff	1	1	Q12769|NU160_HUMAN			PEAKS DB
FLDNAIMIV	19.91	1034.55	9	1.2	518.279	84.56	15056	147	F147:10981	20170811 KP RA p53 Neg C1_BB7.2_P10.wiff	1	1	Q6PI78|TMM65_HUMAN			PEAKS DB
SLAEPRVSV	19.9	956.529	9	-0.2	479.274	50.75	17830	144	F144:7227	20170811 KP RA p53 C1_BB7.2_P2.wiff	1	1	P49327|FAS_HUMAN			PEAKS DB
AAPESGLEV	19.89	871.429	9	-6.4	436.717	51.04	116	143	F143:8659	20170811 KP RA p53 C1_BB7.2_P1.wiff	1	1	O14641|DVL2_HUMAN			PEAKS DB
QLAGFPVTV	19.85	930.518	9	-0.1	466.268	77.3	11968	160	F160:14170	20170811 KP RA p53 Neg C1_BB7.2_P6.wiff	1	1	O75886|STAM2_HUMAN			PEAKS DB
VYSPKSPSL	19.85	976.523	9	2.3	489.272	46.03	1924.3	160	F160:6233	20170811 KP RA p53 Neg C1_BB7.2_P6.wiff	1	1	O60291|MGRN1_HUMAN			PEAKS DB
SVLDSTAKV	19.82	918.502	9	0.6	460.26	45.17	2868.3	160	F160:5930	20170811 KP RA p53 Neg C1_BB7.2_P6.wiff	1	1	Q0IIM8|TBC8B_HUMAN			PEAKS DB
FLPPAQVTV	19.81	970.549	9	-0.1	486.284	66.2	0	160	F160:11748	20170811 KP RA p53 Neg C1_BB7.2_P6.wiff	0	0	Q9H6R4|NOL6_HUMAN			PEAKS DB
FISEPARTV	19.8	1018.54	9	1.9	510.283	44.94	664.98	160	F160:5858	20170811 KP RA p53 Neg C1_BB7.2_P6.wiff	1	1	O94868|FCSD2_HUMAN			PEAKS DB
TLNSSVQSI	19.77	947.492	9	1.8	474.756	50.43	0	160	F160:7204	20170811 KP RA p53 Neg C1_BB7.2_P6.wiff	0	0	P32519|ELF1_HUMAN			PEAKS DB
KLPDGTWNL	19.73	1042.54	9	-0.7	522.281	67.32	3238.3	146	F146:12042	20170811 KP RA p53 C1_BB7.2_P4.wiff	1	1	Q13627|DYR1A_HUMAN			PEAKS DB
ILDNETNFV	19.73	1063.52	9	1.3	532.769	63.79	72.168	160	F160:11014	20170811 KP RA p53 Neg C1_BB7.2_P6.wiff	1	1	O96005|CLPT1_HUMAN			PEAKS DB
QMLPDTWSV	19.72	1075.5	9	2.3	538.761	77.7	2000.4	160	F160:14278	20170811 KP RA p53 Neg C1_BB7.2_P6.wiff	1	1	Q8WUH2|TGFA1_HUMAN			PEAKS DB
KLDETGNSL	19.71	975.487	9	0.5	488.753	37.43	1486.4	146	F146:5051	20170811 KP RA p53 C1_BB7.2_P4.wiff	1	1	P11388|TOP2A_HUMAN			PEAKS DB
KLQEKIQEL	19.7	1127.65	9	5.1	564.838	10.99	536.51	145	F145:1360	20170811 KP RA p53 C1_BB7.2_P3.wiff	1	1	Q02224|CENPE_HUMAN			PEAKS DB
ALQTNQPLV	19.68	982.545	9	8.3	492.282	53.07	0	143	F143:8998	20170811 KP RA p53 C1_BB7.2_P1.wiff	0	0	Q8TAM1|BBS10_HUMAN			PEAKS DB
KLGPEGELL	19.65	954.539	9	-0.4	478.278	58.26	1987	160	F160:9080	20170811 KP RA p53 Neg C1_BB7.2_P6.wiff	1	1	Q15758|AAAT_HUMAN			PEAKS DB
AISELIQSV	19.62	958.534	9	-0.8	480.276	73.18	0	146	F146:13631	20170811 KP RA p53 C1_BB7.2_P4.wiff	0	0	Q9NX95|SYBU_HUMAN			PEAKS DB
KLQDEAYQV	19.61	1092.55	9	-2.3	547.281	45.17	597.79	160	F160:5957	20170811 KP RA p53 Neg C1_BB7.2_P6.wiff	1	1	Q9Y4J8|DTNA_HUMAN			PEAKS DB
HQVPAVSSV	19.58	922.487	9	3.7	462.254	39.37	1635.4	146	F146:5194	20170811 KP RA p53 C1_BB7.2_P4.wiff	1	1	P25440|BRD2_HUMAN			PEAKS DB
ALSPNNHEV	19.57	979.472	9	1.6	490.747	34.32	0	144	F144:5294	20170811 KP RA p53 C1_BB7.2_P2.wiff	0	0	Q92747|ARC1A_HUMAN			PEAKS DB
FQDPSFPAI	19.56	1020.49	9	5.4	511.258	77.38	0	160	F160:14176	20170811 KP RA p53 Neg C1_BB7.2_P6.wiff	0	0	P17655|CAN2_HUMAN			PEAKS DB
AAPPEM(+15.99)YEV	19.54	1021.44	9	3.4	511.732	48.64	2205.4	146	F146:7224	20170811 KP RA p53 C1_BB7.2_P4.wiff	1	1	Q92974|ARHG2_HUMAN	Oxidation (M)	M6:Oxidation (M):1000.00	PEAKS DB
TLVYHVVGV	19.54	985.56	9	6.4	493.793	61.5	149.87	144	F144:9645	20170811 KP RA p53 C1_BB7.2_P2.wiff	1	1	Q15393|SF3B3_HUMAN			PEAKS DB
ALSDYDLVL	19.52	1007.52	9	11.1	504.772	12.08	0	145	F145:1781	20170811 KP RA p53 C1_BB7.2_P3.wiff	0	0	P08754|GNAI3_HUMAN			PEAKS DB
KIGDEPPKV	19.52	981.549	9	-1.8	328.191	36.24	8721.2	146	F146:4969	20170811 KP RA p53 C1_BB7.2_P4.wiff	1	1	P58340|MLF1_HUMAN			PEAKS DB
AVNSHVISV	19.49	924.503	9	0.6	463.262	47.03	684.72	144	F144:6465	20170811 KP RA p53 C1_BB7.2_P2.wiff	1	1	O95490|AGRL2_HUMAN			PEAKS DB
M(+15.99)LAGFITTL	19.49	981.52	9	-1.5	491.767	83.66	0	150	F150:10177	20170811 KP RA p53 Neg C1_BB7.2_P12.wiff	0	0	Q9NWH2|TM242_HUMAN	Oxidation (M)	M1:Oxidation (M):1000.00	PEAKS DB
SLAQYLINA	19.49	991.534	9	2.6	496.778	79.16	1301.3	144	F144:12443	20170811 KP RA p53 C1_BB7.2_P2.wiff	1	1	Q15365|PCBP1_HUMAN			PEAKS DB
SLAKQIIEA	19.46	971.565	9	0.8	486.792	52.47	334.6	146	F146:8016	20170811 KP RA p53 C1_BB7.2_P4.wiff	1	1	O94983|CMTA2_HUMAN			PEAKS DB
ALFPERITV	19.46	1044.6	9	2.5	523.309	71.97	11708	160	F160:12976	20170811 KP RA p53 Neg C1_BB7.2_P6.wiff	1	1	Q5SQI0|ATAT_HUMAN			PEAKS DB
NYNEKIYEL	19.42	1184.57	9	1.3	593.296	60.08	517.66	160	F160:9716	20170811 KP RA p53 Neg C1_BB7.2_P6.wiff	1	1	Q92890|UFD1_HUMAN			PEAKS DB
KMIEAIKES	19.41	1047.56	9	-12.3	524.785	35.95	0	146	F146:4959	20170811 KP RA p53 C1_BB7.2_P4.wiff	0	0	Q9Y5B9|SP16H_HUMAN			PEAKS DB
QMLAVVETI	19.39	1002.54	9	-1.2	502.28	76.98	0	160	F160:14055	20170811 KP RA p53 Neg C1_BB7.2_P6.wiff	0	0	Q9P035|HACD3_HUMAN			PEAKS DB
M(+15.99)QDPM(+15.99)EIFV	19.37	1140.48	9	-9.1	571.246	66.24	5274.2	149	F149:8595	20170811 KP RA p53 Neg C1_BB7.2_P11_2.wiff	1	1	Q13838|DX39B_HUMAN	Oxidation (M)	M1:Oxidation (M):1000.00;M5:Oxidation (M):1000.00	PEAKS DB
SLVKDVIGA	19.34	900.528	9	1.2	451.274	57.29	5347.3	160	F160:8747	20170811 KP RA p53 Neg C1_BB7.2_P6.wiff	1	1	Q12802|AKP13_HUMAN			PEAKS DB
VQYGNVPAV	19.31	945.492	9	-1.4	473.751	54.79	860.04	143	F143:9285	20170811 KP RA p53 C1_BB7.2_P1.wiff	1	1	Q96JM2|ZN462_HUMAN			PEAKS DB
IYNGDMEKI	19.31	1081.51	9	-2.3	541.765	50.64	768.58	144	F144:7234	20170811 KP RA p53 C1_BB7.2_P2.wiff	1	1	Q12983|BNIP3_HUMAN			PEAKS DB
SLLEKQQEV	19.29	1072.58	9	-6.7	537.294	43.81	196.29	160	F160:5590	20170811 KP RA p53 Neg C1_BB7.2_P6.wiff	1	1	P17027|ZNF23_HUMAN			PEAKS DB
SYM(+15.99)PVIDVF	19.28	1085.51	9	2.3	543.764	81.98	542.53	155	F155:10033	20170811 KP RA p53 Neg C1_BB7.2_P17.wiff	1	1	Q4AC94|C2CD3_HUMAN	Oxidation (M)	M3:Oxidation (M):1000.00	PEAKS DB
SLNEYQPKL	19.28	1090.57	9	-0.5	546.292	55.41	3391.7	146	F146:8858	20170811 KP RA p53 C1_BB7.2_P4.wiff	1	1	Q8NF91|SYNE1_HUMAN			PEAKS DB
AMSSKFFLV	19.28	1028.54	9	6.2	515.281	76.9	1891.9	160	F160:14016	20170811 KP RA p53 Neg C1_BB7.2_P6.wiff	1	1	P41221|WNT5A_HUMAN			PEAKS DB
GQLISVEKV	19.27	971.565	9	0.6	486.792	55.02	177.79	146	F146:8730	20170811 KP RA p53 C1_BB7.2_P4.wiff	1	1	Q9NWH9|SLTM_HUMAN			PEAKS DB
YQNEFNTNV	19.24	1127.49	9	5.5	564.753	52.99	103.27	143	F143:8990	20170811 KP RA p53 C1_BB7.2_P1.wiff	1	1	Q9Y4D7|PLXD1_HUMAN			PEAKS DB
AQPASLVEV	19.23	912.492	9	-0.1	457.255	59.27	1784.3	146	F146:9809	20170811 KP RA p53 C1_BB7.2_P4.wiff	1	1	O75155|CAND2_HUMAN			PEAKS DB
ATMPVVPSV	19.22	899.479	9	-5.5	450.746	64.44	0	160	F160:11210	20170811 KP RA p53 Neg C1_BB7.2_P6.wiff	0	0	Q9NR46|SHLB2_HUMAN			PEAKS DB
EAVQIKSQ(+.98)V	19.21	1001.54	9	12.5	501.786	49.21	5455.2	144	F144:6821	20170811 KP RA p53 C1_BB7.2_P2.wiff	1	1	Q9NVC6|MED17_HUMAN	Deamidation (NQ)	Q8:Deamidation (NQ):92.39	PEAKS DB
ILDEHVQRV	19.17	1107.6	9	-0.4	370.21	40.15	3809.4	160	F160:4993	20170811 KP RA p53 Neg C1_BB7.2_P6.wiff	1	1	O15169|AXIN1_HUMAN			PEAKS DB
ALM(+15.99)HALTDL	19.15	999.506	9	0.2	500.762	56.38	1069	160	F160:8553	20170811 KP RA p53 Neg C1_BB7.2_P6.wiff	1	1	Q14527|HLTF_HUMAN	Oxidation (M)	M3:Oxidation (M):1000.00	PEAKS DB
LLHSVEVEV	19.13	1023.56	9	-3.3	512.788	58.15	477.29	160	F160:9046	20170811 KP RA p53 Neg C1_BB7.2_P6.wiff	1	1	Q9C0D3|ZY11B_HUMAN			PEAKS DB
RLPEAIEEV	19.11	1054.57	9	0	528.292	58.55	41877	160	F160:9178	20170811 KP RA p53 Neg C1_BB7.2_P6.wiff	1	1	Q9UBQ7|GRHPR_HUMAN			PEAKS DB
ALASLIRSV	19.09	928.571	9	-7.4	465.291	68.13	539.21	160	F160:12174	20170811 KP RA p53 Neg C1_BB7.2_P6.wiff	1	1	Q9Y646|CBPQ_HUMAN			PEAKS DB
FLEENISEV	19.07	1078.52	9	2.6	540.27	65.67	1063.6	160	F160:11547	20170811 KP RA p53 Neg C1_BB7.2_P6.wiff	1	1	Q96RD7|PANX1_HUMAN			PEAKS DB
RLNQTTFTA	19.07	1050.55	9	0.8	526.283	43.52	728.63	160	F160:5476	20170811 KP RA p53 Neg C1_BB7.2_P6.wiff	1	1	P00403|COX2_HUMAN			PEAKS DB
RLLEYTPTA	19.06	1062.57	9	1.2	532.295	53.38	6219.6	146	F146:8298	20170811 KP RA p53 C1_BB7.2_P4.wiff	1	1	P49841|GSK3B_HUMAN			PEAKS DB
KLDPATSAV	18.99	900.492	9	-3.5	451.253	38.28	67.779	146	F146:5120	20170811 KP RA p53 C1_BB7.2_P4.wiff	1	1	Q9NVX7|KBTB4_HUMAN			PEAKS DB
YLEQDVENV	18.98	1107.51	9	2.7	554.766	55.47	179.51	144	F144:8365	20170811 KP RA p53 C1_BB7.2_P2.wiff	1	1	Q9HCD6|TANC2_HUMAN			PEAKS DB
TM(+15.99)M(+15.99)LDILEV	18.94	1095.52	9	-2.3	548.766	79.07	4073.6	161	F161:8506	20170811 KP RA p53 Neg C1_BB7.2_P7.wiff	1	1	Q9H4L7|SMRCD_HUMAN	Oxidation (M)	M2:Oxidation (M):1000.00;M3:Oxidation (M):1000.00	PEAKS DB
TLAEEVVAL	18.92	943.523	9	5.7	472.773	75.3	21352	160	F160:13606	20170811 KP RA p53 Neg C1_BB7.2_P6.wiff	1	1	O95714|HERC2_HUMAN:Q9BVR0|HRC23_HUMAN			PEAKS DB
IFIDEIDSF	18.9	1097.53	9	9.5	549.777	84.41	0	155	F155:10252	20170811 KP RA p53 Neg C1_BB7.2_P17.wiff	0	0	Q8NBU5|ATAD1_HUMAN			PEAKS DB
SVYDGKLLI	18.89	1006.57	9	0.9	504.295	69.38	10894	146	F146:12696	20170811 KP RA p53 C1_BB7.2_P4.wiff	1	1	Q15165|PON2_HUMAN			PEAKS DB
TLAENLLEA	18.88	972.513	9	-9.6	487.261	71.54	0	146	F146:13212	20170811 KP RA p53 C1_BB7.2_P4.wiff	0	0	Q5T4S7|UBR4_HUMAN			PEAKS DB
SM(+15.99)YDKVLML	18.84	1114.54	9	2.6	558.281	69.6	4928.9	146	F146:12858	20170811 KP RA p53 C1_BB7.2_P4.wiff	1	1	Q9Y5Q8|TF3C5_HUMAN	Oxidation (M)	M2:Oxidation (M):79.01	PEAKS DB
RLYTEPLLV	18.84	1102.64	9	1.8	552.33	69.91	61474	160	F160:12464	20170811 KP RA p53 Neg C1_BB7.2_P6.wiff	1	1	Q969N2|PIGT_HUMAN			PEAKS DB
ILSEVERNL	18.76	1071.59	9	2.9	536.807	57.58	1854.6	160	F160:8821	20170811 KP RA p53 Neg C1_BB7.2_P6.wiff	1	1	P49368|TCPG_HUMAN			PEAKS DB
RYIPTAAAF	18.72	1008.54	9	0	505.279	58.2	4959.8	160	F160:9106	20170811 KP RA p53 Neg C1_BB7.2_P6.wiff	1	1	P61619|S61A1_HUMAN:Q9H9S3|S61A2_HUMAN			PEAKS DB
QLNEQVHSL	18.72	1066.54	9	0	534.28	45.11	13546	160	F160:6024	20170811 KP RA p53 Neg C1_BB7.2_P6.wiff	1	1	Q15555|MARE2_HUMAN			PEAKS DB
KLDNNLDSV	18.71	1016.51	9	6.4	509.269	44.47	0	160	F160:5733	20170811 KP RA p53 Neg C1_BB7.2_P6.wiff	0	0	Q9H7D7|WDR26_HUMAN			PEAKS DB
HLAIKLEQV	18.7	1049.62	9	1.3	525.822	54.84	114.53	160	F160:8175	20170811 KP RA p53 Neg C1_BB7.2_P6.wiff	1	1	Q9Y4B6|DCAF1_HUMAN			PEAKS DB
TIVETPPMV	18.69	985.515	9	1.9	493.768	64.14	2330.2	160	F160:11074	20170811 KP RA p53 Neg C1_BB7.2_P6.wiff	1	1	P39023|RL3_HUMAN			PEAKS DB
GLSAASPPL	18.66	811.444	9	1	406.732	55.99	395.26	144	F144:8582	20170811 KP RA p53 C1_BB7.2_P2.wiff	1	1	Q9UHG2|PCSK1_HUMAN			PEAKS DB
LLHEENFSV	18.65	1086.53	9	5.9	544.28	58.75	0	160	F160:9275	20170811 KP RA p53 Neg C1_BB7.2_P6.wiff	0	0	Q9UGU0|TCF20_HUMAN			PEAKS DB
ALDTQIPAT	18.61	928.487	9	-1.9	465.252	50.58	1172.9	160	F160:7225	20170811 KP RA p53 Neg C1_BB7.2_P6.wiff	1	1	P41002|CCNF_HUMAN			PEAKS DB
FINIVVHSV	18.59	1026.59	9	-9.7	514.297	68.09	0	146	F146:12300	20170811 KP RA p53 C1_BB7.2_P4.wiff	0	0	O95466|FMNL1_HUMAN:Q8IVF7|FMNL3_HUMAN			PEAKS DB
YQIN(+.98)NISTV	18.59	1051.52	9	1.9	526.77	65.6	0	160	F160:11546	20170811 KP RA p53 Neg C1_BB7.2_P6.wiff	0	0	Q07157|ZO1_HUMAN	Deamidation (NQ)	N4:Deamidation (NQ):23.10	PEAKS DB
IYM(+15.99)DTLNIF	18.55	1144.55	9	4.4	573.284	83.1	19208	155	F155:10089	20170811 KP RA p53 Neg C1_BB7.2_P17.wiff	1	1	Q9H3K2|GHITM_HUMAN	Oxidation (M)	M3:Oxidation (M):1000.00	PEAKS DB
ALESGRYEL	18.54	1036.52	9	0.9	519.269	53.21	1948.4	146	F146:8271	20170811 KP RA p53 C1_BB7.2_P4.wiff	1	1	Q9NRL2|BAZ1A_HUMAN			PEAKS DB
ALDQDHVAV	18.53	966.477	9	1.2	484.248	43.07	130.57	160	F160:5378	20170811 KP RA p53 Neg C1_BB7.2_P6.wiff	1	1	Q9H8H0|NOL11_HUMAN			PEAKS DB
LSSPASAAV	18.5	801.423	9	0	401.721	44.53	433.97	146	F146:6024	20170811 KP RA p53 C1_BB7.2_P4.wiff	1	1	Q9HCE3|ZN532_HUMAN			PEAKS DB
QALSELHTV	18.48	996.524	9	-1.4	499.271	50.52	272.53	144	F144:7230	20170811 KP RA p53 C1_BB7.2_P2.wiff	1	1	Q5T4S7|UBR4_HUMAN			PEAKS DB
KVGPVPVLV	18.42	906.59	9	6	454.305	11.56	128660	145	F145:1587	20170811 KP RA p53 C1_BB7.2_P3.wiff	2	2	P60468|SC61B_HUMAN			PEAKS DB
HM(+15.99)LESPESL	18.36	1057.47	9	4.5	529.749	46.88	222.88	146	F146:6771	20170811 KP RA p53 C1_BB7.2_P4.wiff	1	1	P11940|PABP1_HUMAN	Oxidation (M)	M2:Oxidation (M):1000.00	PEAKS DB
VLFQDENTL	18.34	1077.53	9	-1.3	539.777	67.98	1067.9	144	F144:11010	20170811 KP RA p53 C1_BB7.2_P2.wiff	1	1	Q9NZJ0|DTL_HUMAN			PEAKS DB
ALGPTSLRV	18.32	912.539	9	-0.5	457.278	58.15	8491.9	160	F160:9143	20170811 KP RA p53 Neg C1_BB7.2_P6.wiff	1	1	P16144|ITB4_HUMAN			PEAKS DB
SILNDNINL	18.29	1014.53	9	-0.1	508.276	73.84	2892.1	146	F146:13835	20170811 KP RA p53 C1_BB7.2_P4.wiff	1	1	Q03933|HSF2_HUMAN			PEAKS DB
SMDDGM(+15.99)INV	18.29	996.389	9	4.2	499.206	52.87	0	160	F160:7724	20170811 KP RA p53 Neg C1_BB7.2_P6.wiff	0	0	Q99973|TEP1_HUMAN	Oxidation (M)	M6:Oxidation (M):22.37	PEAKS DB
QTDPTLLSV	18.29	972.513	9	-8.2	487.258	65.83	39668	143	F143:10251	20170811 KP RA p53 C1_BB7.2_P1.wiff	2	2	Q9Y5M8|SRPRB_HUMAN			PEAKS DB
VQIGDIVTV	18.28	942.539	9	1.7	472.279	74.02	147120	146	F146:13869	20170811 KP RA p53 C1_BB7.2_P4.wiff	1	1	P62280|RS11_HUMAN			PEAKS DB
NVVDVFHAV	18.25	998.519	9	1.3	500.269	66.98	26074	146	F146:12695	20170811 KP RA p53 C1_BB7.2_P4.wiff	1	1	Q15262|PTPRK_HUMAN			PEAKS DB
FLDDSKSLV	18.24	1022.53	9	1.2	512.274	59.23	1204.1	160	F160:9380	20170811 KP RA p53 Neg C1_BB7.2_P6.wiff	1	1	P98161|PKD1_HUMAN			PEAKS DB
SRPALPFIL	18.2	1012.61	9	-4.7	507.308	84.03	593.22	155	F155:10162	20170811 KP RA p53 Neg C1_BB7.2_P17.wiff	1	1	Q5T4S7|UBR4_HUMAN			PEAKS DB
QLTSNLAQV	18.17	972.524	9	-2.5	487.271	55.71	3070.4	144	F144:8435	20170811 KP RA p53 C1_BB7.2_P2.wiff	1	1	Q8N680|ZBTB2_HUMAN			PEAKS DB
VFSQEM(+15.99)VFF	18.15	1148.52	9	-0.1	575.268	81.86	0	155	F155:10031	20170811 KP RA p53 Neg C1_BB7.2_P17.wiff	0	0	P07996|TSP1_HUMAN	Oxidation (M)	M6:Oxidation (M):1000.00	PEAKS DB
KLWEAESKL	18.14	1102.6	9	1.3	552.311	52.5	810.3	160	F160:7581	20170811 KP RA p53 Neg C1_BB7.2_P6.wiff	1	1	Q9NYP9|MS18A_HUMAN			PEAKS DB
RIINEPTAA	18.1	983.54	9	3.4	492.781	38.91	278.7	146	F146:5166	20170811 KP RA p53 C1_BB7.2_P4.wiff	1	1	P11021|GRP78_HUMAN:P54652|HSP72_HUMAN:P11142|HSP7C_HUMAN			PEAKS DB
TLQNDPPSL	18.09	983.492	9	-1.9	492.754	52.97	0	160	F160:7759	20170811 KP RA p53 Neg C1_BB7.2_P6.wiff	0	0	O95747|OXSR1_HUMAN			PEAKS DB
VLDSVDVRL	18.07	1014.57	9	0	508.296	64.22	0	144	F144:10272	20170811 KP RA p53 C1_BB7.2_P2.wiff	0	0	Q8NCH0|CHSTE_HUMAN			PEAKS DB
GQNANNLEL	18.06	971.467	9	4.9	486.741	39.18	729.65	147	F147:4664	20170811 KP RA p53 Neg C1_BB7.2_P10.wiff	1	1	Q9BSE4|HERP2_HUMAN			PEAKS DB
EVPYVRYTI	18.04	1138.6	9	-4.4	570.304	51.76	168.65	147	F147:6875	20170811 KP RA p53 Neg C1_BB7.2_P10.wiff	1	1	P22314|UBA1_HUMAN			PEAKS DB
TENDIYNFF	18.04	1161.5	9	2.9	581.758	84.31	0	155	F155:10214	20170811 KP RA p53 Neg C1_BB7.2_P17.wiff	0	0	P31943|HNRH1_HUMAN			PEAKS DB
YLQPGPAAL	18.03	928.502	9	-1.2	465.259	60.3	3001.3	146	F146:10207	20170811 KP RA p53 C1_BB7.2_P4.wiff	1	1	Q8TF72|SHRM3_HUMAN			PEAKS DB
ALM(+15.99)ADM(+15.99)VYV	18.01	1043.47	9	-5.8	522.741	60.16	240.2	144	F144:9333	20170811 KP RA p53 C1_BB7.2_P2.wiff	1	1	O75643|U520_HUMAN	Oxidation (M)	M3:Oxidation (M):1000.00;M6:Oxidation (M):1000.00	PEAKS DB
KMM(+15.99)DVTVTI	17.96	1052.52	9	6.9	527.273	11.35	0	145	F145:1505	20170811 KP RA p53 C1_BB7.2_P3.wiff	0	0	P69849|NOMO3_HUMAN:Q15155|NOMO1_HUMAN:Q5JPE7|NOMO2_HUMAN	Oxidation (M)	M3:Oxidation (M):0.00	PEAKS DB
RSGGGGGRF	17.96	849.42	9	-4.1	850.424	70.55	0	156	F156:8586	20170811 KP RA p53 Neg C1_BB7.2_P18.wiff	0	0	P04264|K2C1_HUMAN			PEAKS DB
RVIGDLDTV	17.94	986.54	9	2.2	494.28	53.67	10168	146	F146:8396	20170811 KP RA p53 C1_BB7.2_P4.wiff	1	1	Q96AX9|MIB2_HUMAN			PEAKS DB
LLPSQPPPA	17.94	918.518	9	1.2	460.268	46.88	2788.9	146	F146:6780	20170811 KP RA p53 C1_BB7.2_P4.wiff	1	1	Q8WX93|PALLD_HUMAN			PEAKS DB
VLIGHSYGV	17.89	943.513	9	6.7	472.769	53.45	0	146	F146:8350	20170811 KP RA p53 C1_BB7.2_P4.wiff	0	0	Q96I13|ABHD8_HUMAN			PEAKS DB
RLGGIPVGV	17.88	866.534	9	-0.3	434.276	59.17	4215.3	160	F160:9374	20170811 KP RA p53 Neg C1_BB7.2_P6.wiff	1	1	Q13085|ACACA_HUMAN			PEAKS DB
ELDRTPPEV	17.87	1054.53	9	8.8	528.279	43.86	768.19	160	F160:5606	20170811 KP RA p53 Neg C1_BB7.2_P6.wiff	1	1	Q15393|SF3B3_HUMAN			PEAKS DB
MELLTNNLK	17.84	1074.57	9	-6.6	538.289	84.49	0	147	F147:10943	20170811 KP RA p53 Neg C1_BB7.2_P10.wiff	0	0	Q8NGL6|O4A15_HUMAN			PEAKS DB
TSLSALVTN	17.81	904.487	9	10.2	453.257	75.36	43499	160	F160:13515	20170811 KP RA p53 Neg C1_BB7.2_P6.wiff	1	1	Q9NVK5|FGOP2_HUMAN			PEAKS DB
RLYQGINQL	17.8	1103.61	9	-0.1	552.814	56.44	733.6	160	F160:8598	20170811 KP RA p53 Neg C1_BB7.2_P6.wiff	1	1	P43246|MSH2_HUMAN			PEAKS DB
AFVIPVVQA	17.8	942.554	9	2.5	472.287	72.55	95737	146	F146:13988	20170811 KP RA p53 C1_BB7.2_P4.wiff	1	1	Q8N8A6|DDX51_HUMAN			PEAKS DB
GM(+15.99)M(+15.99)TAILGV	17.79	923.446	9	-3.8	462.728	61.99	887.84	163	F163:7948	20170811 KP RA p53 Neg C1_BB7.2_P9.wiff	1	1	Q96K37|S35E1_HUMAN	Oxidation (M)	M2:Oxidation (M):1000.00;M3:Oxidation (M):1000.00	PEAKS DB
VLDASVKEV	17.77	958.533	9	-0.6	480.276	45.57	1820.5	160	F160:6131	20170811 KP RA p53 Neg C1_BB7.2_P6.wiff	1	1	Q5T5Y3|CAMP1_HUMAN			PEAKS DB
NM(+15.99)VAKVDEV	17.77	1019.5	9	1.7	510.754	36.79	706.41	143	F143:7395	20170811 KP RA p53 C1_BB7.2_P1.wiff	1	1	P62906|RL10A_HUMAN	Oxidation (M)	M2:Oxidation (M):1000.00	PEAKS DB
SLAANTFTI	17.76	936.492	9	-11.7	469.25	71.66	0	146	F146:13224	20170811 KP RA p53 C1_BB7.2_P4.wiff	0	0	P20290|BTF3_HUMAN			PEAKS DB
SQNDGFFAV	17.76	983.435	9	2.7	492.728	72.93	2361.4	146	F146:13526	20170811 KP RA p53 C1_BB7.2_P4.wiff	1	1	O43795|MYO1B_HUMAN			PEAKS DB
ISTEVNPKL	17.75	999.56	9	4	500.788	48.28	119.74	143	F143:8476	20170811 KP RA p53 C1_BB7.2_P1.wiff	1	1	Q96RY5|CRML_HUMAN			PEAKS DB
KIAQFLESV	17.74	1033.58	9	-0.2	517.8	69.75	518.5	160	F160:12460	20170811 KP RA p53 Neg C1_BB7.2_P6.wiff	1	1	Q9NU22|MDN1_HUMAN			PEAKS DB
ALNDPKM(+15.99)YV	17.73	1065.52	9	-1.7	533.767	49.68	517.35	146	F146:7381	20170811 KP RA p53 C1_BB7.2_P4.wiff	1	1	Q13616|CUL1_HUMAN	Oxidation (M)	M7:Oxidation (M):1000.00	PEAKS DB
VLYGDVEEL	17.73	1035.51	9	5.5	518.769	69.52	1299	144	F144:11547	20170811 KP RA p53 C1_BB7.2_P2.wiff	1	1	Q07065|CKAP4_HUMAN			PEAKS DB
SLPENTVQV	17.71	985.508	9	1.4	493.76	52.86	0	143	F143:8950	20170811 KP RA p53 C1_BB7.2_P1.wiff	0	0	Q32MZ4|LRRF1_HUMAN			PEAKS DB
QM(+15.99)AEIAVNA	17.69	961.454	9	2.8	481.734	43.85	1104	143	F143:8221	20170811 KP RA p53 C1_BB7.2_P1.wiff	1	1	P48643|TCPE_HUMAN	Oxidation (M)	M2:Oxidation (M):1000.00	PEAKS DB
YPAPQ(+.98)VSTA	17.69	933.444	9	4.7	467.733	46.01	1383	160	F160:6167	20170811 KP RA p53 Neg C1_BB7.2_P6.wiff	1	1	P68363|TBA1B_HUMAN:Q71U36|TBA1A_HUMAN	Deamidation (NQ)	Q5:Deamidation (NQ):1000.00	PEAKS DB
HLAKVTAEV	17.69	966.55	9	-0.5	484.284	36.23	266.36	160	F160:4737	20170811 KP RA p53 Neg C1_BB7.2_P6.wiff	1	1	P04843|RPN1_HUMAN			PEAKS DB
TLANNTWSL	17.67	1018.51	9	10.9	510.269	72.29	0	146	F146:13410	20170811 KP RA p53 C1_BB7.2_P4.wiff	0	0	Q69YN4|VIR_HUMAN			PEAKS DB
ALLQQVHSA	17.63	965.529	9	-0.2	483.774	44.32	1413.9	160	F160:5675	20170811 KP RA p53 Neg C1_BB7.2_P6.wiff	1	1	Q86XN7|PRSR1_HUMAN			PEAKS DB
SILEKQASV	17.62	973.544	9	0.4	487.782	43.07	551.6	160	F160:5389	20170811 KP RA p53 Neg C1_BB7.2_P6.wiff	1	1	P98174|FGD1_HUMAN			PEAKS DB
GMAFRVPTA	17.62	948.485	9	-7.6	475.248	62.25	23736	160	F160:10040	20170811 KP RA p53 Neg C1_BB7.2_P6.wiff	1	1	P04406|G3P_HUMAN			PEAKS DB
TLM(+15.99)ERTVSL	17.6	1064.55	9	-2.4	533.285	50.52	301.43	160	F160:7210	20170811 KP RA p53 Neg C1_BB7.2_P6.wiff	1	1	Q8IWE2|NXP20_HUMAN	Oxidation (M)	M3:Oxidation (M):1000.00	PEAKS DB
TLSEDM(+15.99)ILL	17.6	1049.53	9	4.2	525.775	75.1	0	162	F162:8929	20170811 KP RA p53 Neg C1_BB7.2_P8.wiff	0	0	O60287|NPA1P_HUMAN	Oxidation (M)	M6:Oxidation (M):1000.00	PEAKS DB
VM(+15.99)LDVPIRL	17.6	1070.62	9	-8.3	536.311	77.86	0	161	F161:8451	20170811 KP RA p53 Neg C1_BB7.2_P7.wiff	0	0	Q9UJF2|NGAP_HUMAN	Oxidation (M)	M2:Oxidation (M):1000.00	PEAKS DB
LRTALNELK	17.56	1056.63	9	-0.1	529.324	47.56	347.7	146	F146:6946	20170811 KP RA p53 C1_BB7.2_P4.wiff	1	1	Q6ZP65|BICL1_HUMAN			PEAKS DB
KLAQGISQL	17.56	956.565	9	4.2	479.294	51.96	241.27	146	F146:7845	20170811 KP RA p53 C1_BB7.2_P4.wiff	1	1	Q9UP83|COG5_HUMAN			PEAKS DB
QLQPQPVAV	17.54	978.55	9	-12.8	490.278	51.22	0	160	F160:7396	20170811 KP RA p53 Neg C1_BB7.2_P6.wiff	0	0	Q9HC07|TM165_HUMAN			PEAKS DB
ALIPETTTL	17.54	957.538	9	-4.1	479.777	69.19	0	144	F144:11408	20170811 KP RA p53 C1_BB7.2_P2.wiff	0	0	Q9UBR5|CKLF_HUMAN			PEAKS DB
SMGQLPHTV	17.52	968.475	9	-2.4	485.246	49.78	1434.6	144	F144:6989	20170811 KP RA p53 C1_BB7.2_P2.wiff	1	1	P36402|TCF7_HUMAN			PEAKS DB
SLM(+15.99)DLQERL	17.5	1119.56	9	3.4	560.791	61.67	467.27	146	F146:10729	20170811 KP RA p53 C1_BB7.2_P4.wiff	1	1	Q9P246|STIM2_HUMAN	Oxidation (M)	M3:Oxidation (M):1000.00	PEAKS DB
ALLN(+.98)AVLSA	17.49	871.501	9	-0.8	436.759	75.81	5272.8	160	F160:13707	20170811 KP RA p53 Neg C1_BB7.2_P6.wiff	1	1	Q9NSG2|CA112_HUMAN	Deamidation (NQ)	N4:Deamidation (NQ):1000.00	PEAKS DB
VVYKSIPYG	17.48	1024.56	9	3.4	513.287	53.72	0	147	F147:7327	20170811 KP RA p53 Neg C1_BB7.2_P10.wiff	0	0	Q9UF12|HYPDH_HUMAN			PEAKS DB
ALDVEPIHA	17.47	963.503	9	-4.9	482.758	54.23	209.03	146	F146:8518	20170811 KP RA p53 C1_BB7.2_P4.wiff	1	1	Q9NRL3|STRN4_HUMAN			PEAKS DB
ALQTDPAAV	17.43	884.46	9	0.8	443.24	45.11	878.96	146	F146:6119	20170811 KP RA p53 C1_BB7.2_P4.wiff	1	1	Q13459|MYO9B_HUMAN			PEAKS DB
ALLNGEYLL	17.41	1004.55	9	-0.4	503.286	83.83	0	160	F160:14871	20170811 KP RA p53 Neg C1_BB7.2_P6.wiff	0	0	Q9BV38|WDR18_HUMAN			PEAKS DB
DDVVLGIGV	17.41	885.481	9	11.2	443.754	58.76	13185	146	F146:10014	20170811 KP RA p53 C1_BB7.2_P4.wiff	1	1	Q9H2F5|EPC1_HUMAN			PEAKS DB
ILDM(+15.99)SPFTV	17.38	1037.51	9	-0.5	519.762	73.73	1069.6	161	F161:8220	20170811 KP RA p53 Neg C1_BB7.2_P7.wiff	1	1	P51790|CLCN3_HUMAN	Oxidation (M)	M4:Oxidation (M):1000.00	PEAKS DB
FQNPSTVTL	17.36	1005.51	9	-0.8	503.765	61.27	614.21	146	F146:10583	20170811 KP RA p53 C1_BB7.2_P4.wiff	1	1	Q8NI77|KI18A_HUMAN			PEAKS DB
M(+15.99)LNEHDFEV	17.34	1148.48	9	2.5	575.252	59.06	207.72	144	F144:9167	20170811 KP RA p53 C1_BB7.2_P2.wiff	1	1	P38398|BRCA1_HUMAN	Oxidation (M)	M1:Oxidation (M):1000.00	PEAKS DB
VM(+15.99)NPVIQAV	17.34	985.527	9	3.8	493.774	57.45	2173	160	F160:8703	20170811 KP RA p53 Neg C1_BB7.2_P6.wiff	1	1	Q8IWI9|MGAP_HUMAN	Oxidation (M)	M2:Oxidation (M):1000.00	PEAKS DB
SIQDM(+15.99)TAQV	17.32	1007.46	9	1.7	504.741	40.43	231.51	144	F144:5730	20170811 KP RA p53 C1_BB7.2_P2.wiff	1	1	P21333|FLNA_HUMAN	Oxidation (M)	M5:Oxidation (M):1000.00	PEAKS DB
GLWRTTPEA	17.31	1029.52	9	-1.5	515.771	52.51	0	146	F146:8045	20170811 KP RA p53 C1_BB7.2_P4.wiff	0	0	Q15043|S39AE_HUMAN			PEAKS DB
TVLERVEGA	17.28	972.524	9	-2.7	487.271	46.97	795.94	144	F144:6456	20170811 KP RA p53 C1_BB7.2_P2.wiff	1	1	Q9P0T7|TMEM9_HUMAN			PEAKS DB
NLIGGVDM(+15.99)V	17.27	932.464	9	-12.2	467.235	62.6	0	146	F146:11018	20170811 KP RA p53 C1_BB7.2_P4.wiff	0	0	P49327|FAS_HUMAN	Oxidation (M)	M8:Oxidation (M):1000.00	PEAKS DB
SLSEKLAAV	17.23	916.523	9	2.5	459.272	52.64	4043.7	146	F146:8080	20170811 KP RA p53 C1_BB7.2_P4.wiff	1	1	P16333|NCK1_HUMAN			PEAKS DB
LSVN(+.98)YPVGA	17.21	919.465	9	0.9	460.742	62.25	14454	146	F146:10860	20170811 KP RA p53 C1_BB7.2_P4.wiff	1	1	Q14242|SELPL_HUMAN	Deamidation (NQ)	N4:Deamidation (NQ):1000.00	PEAKS DB
TAPPNAYTV	17.2	932.46	9	0.2	467.239	46.59	2068.6	146	F146:6665	20170811 KP RA p53 C1_BB7.2_P4.wiff	1	1	P39656|OST48_HUMAN			PEAKS DB
NMM(+15.99)SGISSV	17.2	940.399	9	-6.2	471.206	47.78	0	160	F160:6694	20170811 KP RA p53 Neg C1_BB7.2_P6.wiff	0	0	P68400|CSK21_HUMAN	Oxidation (M)	M3:Oxidation (M):7.21	PEAKS DB
TVAEVIQSV	17.18	944.518	9	9.4	473.273	66.1	0	144	F144:10597	20170811 KP RA p53 C1_BB7.2_P2.wiff	0	0	Q2KJY2|KI26B_HUMAN			PEAKS DB
AQFGAVLEV	17.18	932.497	9	7.4	467.261	74.7	0	160	F160:13501	20170811 KP RA p53 Neg C1_BB7.2_P6.wiff	0	0	Q9NW13|RBM28_HUMAN			PEAKS DB
YIQGTPVSV	17.16	962.507	9	0.6	482.264	54.96	6573.3	144	F144:8110	20170811 KP RA p53 C1_BB7.2_P2.wiff	1	1	Q8NFY4|SEM6D_HUMAN			PEAKS DB
FLDGNEM(+15.99)TL	17.15	1054.46	9	2.4	528.243	60.13	23628	146	F146:10131	20170811 KP RA p53 C1_BB7.2_P4.wiff	1	1	Q9Y696|CLIC4_HUMAN	Oxidation (M)	M7:Oxidation (M):1000.00	PEAKS DB
YM(+15.99)DQWVPVI	17.15	1165.55	9	-3.6	583.777	83.53	500.01	147	F147:10782	20170811 KP RA p53 Neg C1_BB7.2_P10.wiff	1	1	P24522|GA45A_HUMAN	Oxidation (M)	M2:Oxidation (M):1000.00	PEAKS DB
TLDAAQPRV	17.13	969.524	9	-1.1	485.771	41.01	128.19	146	F146:5447	20170811 KP RA p53 C1_BB7.2_P4.wiff	1	1	P08294|SODE_HUMAN			PEAKS DB
LPATVKVAS	17.11	884.533	9	-10.6	443.271	67.39	6010.4	149	F149:8692	20170811 KP RA p53 Neg C1_BB7.2_P11_2.wiff	1	1	P51610|HCFC1_HUMAN			PEAKS DB
AMASLGALA	17.1	803.421	9	-0.6	402.719	63.8	2678.2	160	F160:11000	20170811 KP RA p53 Neg C1_BB7.2_P6.wiff	1	1	P51571|SSRD_HUMAN			PEAKS DB
M(+15.99)LQPYM(+15.99)PTV	17.09	1110.51	9	3.3	556.266	55.74	2487.2	146	F146:8975	20170811 KP RA p53 C1_BB7.2_P4.wiff	1	1	P56192|SYMC_HUMAN	Oxidation (M)	M1:Oxidation (M):1000.00;M6:Oxidation (M):1000.00	PEAKS DB
KLDPAVQQL	17.04	1010.58	9	-1.2	506.298	50.2	0	144	F144:7130	20170811 KP RA p53 C1_BB7.2_P2.wiff	0	0	Q6KB66|K2C80_HUMAN			PEAKS DB
AIWSQPELA	17.04	1013.52	9	11.7	507.775	69.98	1987	144	F144:11638	20170811 KP RA p53 C1_BB7.2_P2.wiff	1	1	Q8IYS1|P20D2_HUMAN			PEAKS DB
GLAPQTKQV	17.02	940.534	9	-6.8	471.274	34.65	0	144	F144:5327	20170811 KP RA p53 C1_BB7.2_P2.wiff	0	0	Q9H799|CE042_HUMAN			PEAKS DB
SLSEAVQAA	17.01	874.44	9	5.8	438.231	44.82	880.9	146	F146:6108	20170811 KP RA p53 C1_BB7.2_P4.wiff	1	1	O00213|APBB1_HUMAN			PEAKS DB
QLDPQTVGV	17	955.497	9	1.2	478.759	54.73	5912.8	144	F144:8193	20170811 KP RA p53 C1_BB7.2_P2.wiff	1	1	O00267|SPT5H_HUMAN			PEAKS DB
HIIENIVAV	17	1006.58	9	4.2	504.303	62.71	6041.5	144	F144:9861	20170811 KP RA p53 C1_BB7.2_P2.wiff	1	1	O76021|RL1D1_HUMAN			PEAKS DB
KYTEGVQSL	16.93	1023.52	9	1.1	512.772	45.06	164.36	160	F160:5920	20170811 KP RA p53 Neg C1_BB7.2_P6.wiff	1	1	Q9Y5B9|SP16H_HUMAN			PEAKS DB
LYPPGIELI	16.92	1013.58	9	1.9	507.798	84.38	640.56	155	F155:10244	20170811 KP RA p53 Neg C1_BB7.2_P17.wiff	1	1	Q9P265|DIP2B_HUMAN			PEAKS DB
RIMDPEIAL	16.91	1056.56	9	0.4	529.291	67.05	12414	146	F146:11942	20170811 KP RA p53 C1_BB7.2_P4.wiff	1	1	Q9H0L4|CSTFT_HUMAN			PEAKS DB
SLIPTSPQV	16.87	940.523	9	1.7	471.271	63.8	6655.6	160	F160:11055	20170811 KP RA p53 Neg C1_BB7.2_P6.wiff	1	1	Q5PRF9|SMAG2_HUMAN			PEAKS DB
RQDQIQQVV	16.86	1112.59	9	0.9	557.307	43.75	291.86	160	F160:5563	20170811 KP RA p53 Neg C1_BB7.2_P6.wiff	1	1	P52292|IMA1_HUMAN			PEAKS DB
LSNLTQPSL	16.85	971.529	9	0.2	486.774	52.38	3747.8	160	F160:7501	20170811 KP RA p53 Neg C1_BB7.2_P6.wiff	1	1	Q5VT52|RPRD2_HUMAN			PEAKS DB
AVM(+15.99)GIVSEV	16.85	919.468	9	0.3	460.744	56.55	127290	144	F144:8854	20170811 KP RA p53 C1_BB7.2_P2.wiff	1	1	Q14204|DYHC1_HUMAN	Oxidation (M)	M3:Oxidation (M):1000.00	PEAKS DB
ILIDPIRVV	16.85	1036.66	9	1.3	519.342	76.76	2809.9	146	F146:14515	20170811 KP RA p53 C1_BB7.2_P4.wiff	1	1	Q86XP3|DDX42_HUMAN			PEAKS DB
QLVESQNEL	16.85	1058.52	9	3	530.273	50.53	960.27	160	F160:7252	20170811 KP RA p53 Neg C1_BB7.2_P6.wiff	1	1	Q96EA4|SPDLY_HUMAN			PEAKS DB
LLLDM(+15.99)QNRL	16.84	1130.61	9	4.6	566.318	60.14	1594	160	F160:9712	20170811 KP RA p53 Neg C1_BB7.2_P6.wiff	1	1	Q16531|DDB1_HUMAN	Oxidation (M)	M5:Oxidation (M):1000.00	PEAKS DB
QLQDYQHFV	16.82	1176.56	9	-2.1	589.287	59.97	8024.1	160	F160:9608	20170811 KP RA p53 Neg C1_BB7.2_P6.wiff	1	1	Q9ULL8|SHRM4_HUMAN:Q8TF72|SHRM3_HUMAN			PEAKS DB
AVAPGIPAL	16.82	807.485	9	5.3	404.754	70.38	1785.7	144	F144:11778	20170811 KP RA p53 C1_BB7.2_P2.wiff	1	1	Q9NWS6|F118A_HUMAN			PEAKS DB
LMQTEVHHV	16.8	1092.54	9	0.1	365.188	34.9	0	146	F146:4904	20170811 KP RA p53 C1_BB7.2_P4.wiff	0	0	Q6ZSZ5|ARHGI_HUMAN			PEAKS DB
RIEEGTYGV	16.78	1022.5	9	2.1	512.262	44.77	605.21	160	F160:5829	20170811 KP RA p53 Neg C1_BB7.2_P6.wiff	1	1	Q9UQ88|CD11A_HUMAN			PEAKS DB
IQSEQINAV	16.78	1000.52	9	5.5	501.272	45.85	426.29	146	F146:6388	20170811 KP RA p53 C1_BB7.2_P4.wiff	1	1	Q6PGP7|TTC37_HUMAN			PEAKS DB
AQAQEVFFL	16.78	1051.53	9	1.6	526.775	84.26	160.37	161	F161:8961	20170811 KP RA p53 Neg C1_BB7.2_P7.wiff	1	1	Q8WUM4|PDC6I_HUMAN			PEAKS DB
KLGENVANI	16.75	956.529	9	1.9	479.275	48.53	487.57	144	F144:6679	20170811 KP RA p53 C1_BB7.2_P2.wiff	1	1	Q9Y3I1|FBX7_HUMAN			PEAKS DB
HLLNESPM(+15.99)L	16.73	1068.53	9	-0.6	535.274	55.01	1356.9	144	F144:8138	20170811 KP RA p53 C1_BB7.2_P2.wiff	1	1	Q92621|NU205_HUMAN	Oxidation (M)	M8:Oxidation (M):1000.00	PEAKS DB
AVAQAPPAV	16.67	822.46	9	-0.1	412.24	41.34	0	144	F144:5830	20170811 KP RA p53 C1_BB7.2_P2.wiff	0	0	Q9UHV2|SRTD1_HUMAN			PEAKS DB
LLLKGVEAV	16.67	940.596	9	-1.9	471.307	62.31	83.221	144	F144:9767	20170811 KP RA p53 C1_BB7.2_P2.wiff	1	1	Q9UJV9|DDX41_HUMAN			PEAKS DB
GM(+15.99)PDFLEKL	16.67	1064.52	9	3.7	533.268	72.4	8227	147	F147:9993	20170811 KP RA p53 Neg C1_BB7.2_P10.wiff	1	1	Q9NQZ5|STAR7_HUMAN	Oxidation (M)	M2:Oxidation (M):1000.00	PEAKS DB
VLQGKLAEV	16.66	955.57	9	-5.5	478.792	49.78	311.52	144	F144:6988	20170811 KP RA p53 C1_BB7.2_P2.wiff	1	1	Q9UPN3|MACF1_HUMAN			PEAKS DB
LLPPPPQM(+15.99)L	16.63	1020.57	9	-6.3	511.29	65.21	5545.7	146	F146:11513	20170811 KP RA p53 C1_BB7.2_P4.wiff	1	1	Q92733|PRCC_HUMAN	Oxidation (M)	M8:Oxidation (M):1000.00	PEAKS DB
FVDGSAIQV	16.62	934.476	9	3.3	468.249	60.99	6469.1	146	F146:10430	20170811 KP RA p53 C1_BB7.2_P4.wiff	1	1	Q9NUQ6|SPS2L_HUMAN			PEAKS DB
M(+15.99)IAQTVTAV	16.62	948.495	9	3.7	475.259	48.08	1774.1	144	F144:6620	20170811 KP RA p53 C1_BB7.2_P2.wiff	1	1	P05141|ADT2_HUMAN:P12236|ADT3_HUMAN	Oxidation (M)	M1:Oxidation (M):1000.00	PEAKS DB
ALPNGVPKA	16.61	865.502	9	-2.2	433.759	43.46	551.01	146	F146:5796	20170811 KP RA p53 C1_BB7.2_P4.wiff	1	1	Q9C0C9|UBE2O_HUMAN			PEAKS DB
QAPGVITGV	16.59	840.471	9	-0.3	421.245	53.67	630.12	144	F144:7840	20170811 KP RA p53 C1_BB7.2_P2.wiff	1	1	Q9UHX1|PUF60_HUMAN			PEAKS DB
LLPEEQVYL	16.59	1102.59	9	-2.1	552.304	74.59	2223.2	146	F146:14093	20170811 KP RA p53 C1_BB7.2_P4.wiff	1	1	O95071|UBR5_HUMAN			PEAKS DB
ATTHLSPEL	16.57	967.497	9	13	484.765	49.17	0	144	F144:6852	20170811 KP RA p53 C1_BB7.2_P2.wiff	0	0	Q96T76|MMS19_HUMAN			PEAKS DB
AMPGSPVEV	16.55	885.427	9	-2.2	443.722	55.7	1366.7	144	F144:8410	20170811 KP RA p53 C1_BB7.2_P2.wiff	1	1	O43439|MTG8R_HUMAN			PEAKS DB
GM(+15.99)IDAFDEA	16.51	983.391	9	5.3	492.708	55.87	713.17	144	F144:8470	20170811 KP RA p53 C1_BB7.2_P2.wiff	1	1	P50452|SPB8_HUMAN	Oxidation (M)	M2:Oxidation (M):1000.00	PEAKS DB
YMDAPKAAL	16.5	978.484	9	-2.2	490.251	50.29	456.93	144	F144:7127	20170811 KP RA p53 C1_BB7.2_P2.wiff	1	1	Q8N114|SHSA5_HUMAN			PEAKS DB
GLVVVNHYL	16.48	1012.57	9	-0.2	507.295	66.7	5300.9	146	F146:11781	20170811 KP RA p53 C1_BB7.2_P4.wiff	1	1	Q6UWH6|TX261_HUMAN			PEAKS DB
NM(+15.99)DSFMAQV	16.47	1057.42	9	3.2	529.721	62.7	1076.7	146	F146:11058	20170811 KP RA p53 C1_BB7.2_P4.wiff	1	1	Q6P988|NOTUM_HUMAN	Oxidation (M)	M2:Oxidation (M):0.00	PEAKS DB
LVDPYM(+15.99)HEV	16.46	1117.51	9	0.9	559.766	50.35	3459.7	160	F160:7151	20170811 KP RA p53 Neg C1_BB7.2_P6.wiff	1	1	Q6P1X5|TAF2_HUMAN	Oxidation (M)	M6:Oxidation (M):1000.00	PEAKS DB
QLAPRPPMA	16.45	979.527	9	-2.3	490.772	45.69	0	160	F160:6132	20170811 KP RA p53 Neg C1_BB7.2_P6.wiff	0	0	Q96JG8|MAGD4_HUMAN			PEAKS DB
YLGDVSERV	16.39	1036.52	9	-0.8	519.269	50.69	1628.5	144	F144:7272	20170811 KP RA p53 C1_BB7.2_P2.wiff	1	1	P53621|COPA_HUMAN			PEAKS DB
LLPGQPEAV	16.38	922.512	9	-0.4	462.266	55.19	860.73	144	F144:8232	20170811 KP RA p53 C1_BB7.2_P2.wiff	1	1	P48637|GSHB_HUMAN			PEAKS DB
TLMQDQQTL	16.32	1076.52	9	0.2	539.269	53.84	432.88	144	F144:7917	20170811 KP RA p53 C1_BB7.2_P2.wiff	1	1	Q15154|PCM1_HUMAN			PEAKS DB
LLYDQPLQV	16.32	1087.59	9	5.7	544.808	72.99	1084.4	146	F146:13559	20170811 KP RA p53 C1_BB7.2_P4.wiff	1	1	Q96RT1|ERBIN_HUMAN			PEAKS DB
VLLGATTLV	16.29	885.553	9	-2.3	443.785	74.84	303.11	160	F160:13509	20170811 KP RA p53 Neg C1_BB7.2_P6.wiff	1	1	P17181|INAR1_HUMAN			PEAKS DB
GMLDLVKKV	16.28	1001.59	9	-0.2	334.873	67.27	1183.5	146	F146:12030	20170811 KP RA p53 C1_BB7.2_P4.wiff	1	1	Q9UKD1|GMEB2_HUMAN			PEAKS DB
MVDGTLLLL	16.27	973.552	9	-3.3	487.782	84.95	1516.6	162	F162:9787	20170811 KP RA p53 Neg C1_BB7.2_P8.wiff	1	1	P13747|HLAE_HUMAN			PEAKS DB
VLLPLRVTL	16.27	1022.69	9	-0.9	512.348	83.53	331.56	147	F147:10785	20170811 KP RA p53 Neg C1_BB7.2_P10.wiff	1	1	Q53EU6|GPAT3_HUMAN			PEAKS DB
RINIPPPSV	16.24	991.581	9	1.3	496.8	53.76	377.09	160	F160:7988	20170811 KP RA p53 Neg C1_BB7.2_P6.wiff	1	1	Q00341|VIGLN_HUMAN			PEAKS DB
NM(+15.99)MSGISSV	16.22	940.399	9	-7.1	471.205	49.47	0	160	F160:6969	20170811 KP RA p53 Neg C1_BB7.2_P6.wiff	0	0	P68400|CSK21_HUMAN	Oxidation (M)	M2:Oxidation (M):9.34	PEAKS DB
ALNRSVQVV	16.19	984.572	9	2.9	493.296	43.81	458.18	160	F160:5572	20170811 KP RA p53 Neg C1_BB7.2_P6.wiff	1	1	Q9UHW5|GPN3_HUMAN			PEAKS DB
VMQENITKV	16.19	1060.56	9	1.9	531.29	45.63	2547.8	160	F160:6066	20170811 KP RA p53 Neg C1_BB7.2_P6.wiff	1	1	O75379|VAMP4_HUMAN			PEAKS DB
M(+15.99)LDM(+15.99)SVPAV	16.16	993.451	9	-1.9	497.734	54	1238.2	146	F146:8480	20170811 KP RA p53 C1_BB7.2_P4.wiff	1	1	Q86WA8|LONP2_HUMAN	Oxidation (M)	M1:Oxidation (M):1000.00;M4:Oxidation (M):1000.00	PEAKS DB
RIADLSYTV	16.15	1036.56	9	-1.3	519.286	59	2684.7	160	F160:9318	20170811 KP RA p53 Neg C1_BB7.2_P6.wiff	1	1	Q8N960|CE120_HUMAN			PEAKS DB
ILQDRLNQV	16.12	1097.62	9	5.7	549.823	50.35	310.32	144	F144:7147	20170811 KP RA p53 C1_BB7.2_P2.wiff	1	1	Q99741|CDC6_HUMAN			PEAKS DB
GM(+15.99)M(+15.99)STVTEV	16.11	985.41	9	0.8	493.714	37.31	153.53	146	F146:5037	20170811 KP RA p53 C1_BB7.2_P4.wiff	1	1	Q5VYK3|ECM29_HUMAN	Oxidation (M)	M2:Oxidation (M):1000.00;M3:Oxidation (M):1000.00	PEAKS DB
SLFPGKLEV	16.08	988.559	9	-0.4	495.289	72.9	12228	160	F160:13271	20170811 KP RA p53 Neg C1_BB7.2_P6.wiff	1	1	Q13045|FLII_HUMAN			PEAKS DB
ALMADMVYV	16.07	1011.48	9	5.1	506.748	12.09	0	145	F145:1782	20170811 KP RA p53 C1_BB7.2_P3.wiff	0	0	O75643|U520_HUMAN			PEAKS DB
KLDQDLNEV	16.06	1072.54	9	0.4	537.276	46.84	478.67	143	F143:8388	20170811 KP RA p53 C1_BB7.2_P1.wiff	1	1	Q9UQE7|SMC3_HUMAN			PEAKS DB
QGIGKLASV	16.05	871.513	9	-6.1	436.763	49.67	837.67	144	F144:6974	20170811 KP RA p53 C1_BB7.2_P2.wiff	1	1	P05387|RLA2_HUMAN			PEAKS DB
ALYGKTEVV	16.04	978.539	9	3.8	490.281	47.65	1354.6	144	F144:6583	20170811 KP RA p53 C1_BB7.2_P2.wiff	1	1	Q8WXE0|CSKI2_HUMAN			PEAKS DB
NLVPQVQSV	16.04	982.545	9	3.5	492.283	60.49	0	146	F146:10312	20170811 KP RA p53 C1_BB7.2_P4.wiff	0	0	Q96PY6|NEK1_HUMAN			PEAKS DB
KALESIEYV	16.03	1050.56	9	2	526.29	57.46	1636.7	160	F160:8819	20170811 KP RA p53 Neg C1_BB7.2_P6.wiff	1	1	Q5MIZ7|P4R3B_HUMAN			PEAKS DB
AQLPVMVIV	16.02	968.573	9	2.9	485.295	84.32	4719.5	155	F155:10240	20170811 KP RA p53 Neg C1_BB7.2_P17.wiff	1	1	Q9H6R4|NOL6_HUMAN			PEAKS DB
NVADLVVIL	16	954.575	9	-3.4	478.293	84.8	0	155	F155:10287	20170811 KP RA p53 Neg C1_BB7.2_P17.wiff	0	0	Q12905|ILF2_HUMAN			PEAKS DB
RQVTGVTRV	15.98	1014.59	9	-2.4	508.303	10.58	864.63	145	F145:1225	20170811 KP RA p53 C1_BB7.2_P3.wiff	1	1	Q13765|NACA_HUMAN			PEAKS DB
KVDVDVPDV	15.96	984.513	9	2.7	493.267	55.53	823.99	146	F146:8850	20170811 KP RA p53 C1_BB7.2_P4.wiff	1	1	Q09666|AHNK_HUMAN			PEAKS DB
YVLKAGQTV	15.96	977.555	9	-0.7	489.786	45.48	0	160	F160:6059	20170811 KP RA p53 Neg C1_BB7.2_P6.wiff	0	0	P20700|LMNB1_HUMAN			PEAKS DB
ILPKYVQQV	15.94	1086.64	9	-0.1	544.331	55.13	1289.5	146	F146:8754	20170811 KP RA p53 C1_BB7.2_P4.wiff	1	1	O75489|NDUS3_HUMAN			PEAKS DB
IIHDVGITV	15.92	965.555	9	1.3	483.787	57.63	3601.9	160	F160:9101	20170811 KP RA p53 Neg C1_BB7.2_P6.wiff	2	2	Q6P1M9|ARMX5_HUMAN			PEAKS DB
AM(+15.99)NSQILEV	15.91	1019.5	9	-0.4	510.753	59.22	5909.2	143	F143:9653	20170811 KP RA p53 C1_BB7.2_P1.wiff	1	1	O60281|ZN292_HUMAN	Oxidation (M)	M2:Oxidation (M):1000.00	PEAKS DB
SVQNGIALV	15.91	899.508	9	2.7	450.764	62.08	754.37	160	F160:10376	20170811 KP RA p53 Neg C1_BB7.2_P6.wiff	1	1	O43164|PJA2_HUMAN			PEAKS DB
VLDSRIETA	15.91	1002.53	9	-0.7	502.276	41.46	175.09	146	F146:5510	20170811 KP RA p53 C1_BB7.2_P4.wiff	1	1	Q8NFC6|BD1L1_HUMAN			PEAKS DB
GQTGVIRSV	15.9	915.514	9	1.5	458.767	39.7	116.57	146	F146:5272	20170811 KP RA p53 C1_BB7.2_P4.wiff	1	1	O00267|SPT5H_HUMAN			PEAKS DB
RLEDQVIGV	15.89	1027.57	9	1.5	514.793	55.24	7150.2	146	F146:8790	20170811 KP RA p53 C1_BB7.2_P4.wiff	1	1	Q2KHR3|QSER1_HUMAN			PEAKS DB
QQAPTVTMV	15.87	973.49	9	3.9	487.757	53.84	225.28	144	F144:7932	20170811 KP RA p53 C1_BB7.2_P2.wiff	1	1	P85037|FOXK1_HUMAN			PEAKS DB
RLMNDM(+15.99)TAV	15.84	1065.49	9	-0.3	533.757	40.21	4673.1	146	F146:5307	20170811 KP RA p53 C1_BB7.2_P4.wiff	1	1	Q92598|HS105_HUMAN	Oxidation (M)	M6:Oxidation (M):40.63	PEAKS DB
SLYEMVSRV	15.83	1082.54	9	-6	542.278	70.2	2886.8	160	F160:12522	20170811 KP RA p53 Neg C1_BB7.2_P6.wiff	1	1	Q08945|SSRP1_HUMAN			PEAKS DB
N(+.98)IGLQ(+.98)NGVL	15.83	928.487	9	-1.9	465.252	50.58	1172.9	160	F160:7226	20170811 KP RA p53 Neg C1_BB7.2_P6.wiff	1	1	Q15393|SF3B3_HUMAN	Deamidation (NQ)	N1:Deamidation (NQ):32.32;Q5:Deamidation (NQ):8.14	PEAKS DB
KLSDYGVTV	15.79	980.518	9	3.6	491.27	56.15	231.36	146	F146:9054	20170811 KP RA p53 C1_BB7.2_P4.wiff	1	1	Q8WXS8|ATS14_HUMAN			PEAKS DB
VM(+15.99)AEAPPGV	15.75	885.427	9	4.3	443.724	43.75	246.73	160	F160:5568	20170811 KP RA p53 Neg C1_BB7.2_P6.wiff	1	1	P53990|IST1_HUMAN	Oxidation (M)	M2:Oxidation (M):1000.00	PEAKS DB
M(+15.99)VMEGVTTV	15.72	981.451	9	0.7	491.735	52.59	236.35	146	F146:8082	20170811 KP RA p53 C1_BB7.2_P4.wiff	1	1	Q9UG01|IF172_HUMAN	Oxidation (M)	M1:Oxidation (M):7.32	PEAKS DB
LLLDSNIRL	15.72	1055.63	9	2.5	528.828	76.71	554.33	146	F146:14503	20170811 KP RA p53 C1_BB7.2_P4.wiff	1	1	Q9P0I2|EMC3_HUMAN			PEAKS DB
YQLDQDHNV	15.72	1130.5	9	-4.8	566.256	42.71	60.274	146	F146:5697	20170811 KP RA p53 C1_BB7.2_P4.wiff	1	1	Q96T23|RSF1_HUMAN			PEAKS DB
GSLENVPNV	15.71	927.466	9	8.6	464.747	55.19	234.72	144	F144:8233	20170811 KP RA p53 C1_BB7.2_P2.wiff	1	1	P53004|BIEA_HUMAN			PEAKS DB
GLDPARVNV	15.7	939.514	9	0.9	470.767	49.72	1934.2	144	F144:7047	20170811 KP RA p53 C1_BB7.2_P2.wiff	1	1	P40926|MDHM_HUMAN			PEAKS DB
AVDGNTVEL	15.7	916.45	9	-4.4	459.233	52.64	1135.3	144	F144:7609	20170811 KP RA p53 C1_BB7.2_P2.wiff	1	1	Q13151|ROA0_HUMAN			PEAKS DB
VVDKTLLLV	15.69	998.638	9	0.4	500.328	69.63	1529.3	160	F160:12437	20170811 KP RA p53 Neg C1_BB7.2_P6.wiff	1	1	Q96F05|CK024_HUMAN			PEAKS DB
AM(+15.99)NGHVPAV	15.68	910.433	9	-1	456.225	35.09	0	160	F160:4673	20170811 KP RA p53 Neg C1_BB7.2_P6.wiff	0	0	Q8IWZ3|ANKH1_HUMAN	Oxidation (M)	M2:Oxidation (M):1000.00	PEAKS DB
ILDQSRETV	15.68	1059.56	9	-2.3	530.786	39.87	184.47	146	F146:5286	20170811 KP RA p53 C1_BB7.2_P4.wiff	1	1	A2RUB6|CCD66_HUMAN			PEAKS DB
RLLDYVVNI	15.67	1103.63	9	-2.1	552.825	78.26	2706.3	146	F146:14618	20170811 KP RA p53 C1_BB7.2_P4.wiff	1	1	Q63ZY3|KANK2_HUMAN			PEAKS DB
ALLKQIQEA	15.65	1012.59	9	5.4	507.308	51.73	183.81	146	F146:7798	20170811 KP RA p53 C1_BB7.2_P4.wiff	1	1	Q9UNL4|ING4_HUMAN			PEAKS DB
GLMDTVKKV	15.63	989.558	9	5.6	495.789	11.22	9498.7	145	F145:1439	20170811 KP RA p53 C1_BB7.2_P3.wiff	1	1	Q9Y692|GMEB1_HUMAN			PEAKS DB
SLIRIVPVV	15.62	994.654	9	-3.4	498.334	75.96	246.15	146	F146:14400	20170811 KP RA p53 C1_BB7.2_P4.wiff	1	1	Q76L83|ASXL2_HUMAN			PEAKS DB
FLSDTPVGV	15.61	933.481	9	-6.8	467.746	63.4	5825.4	160	F160:10861	20170811 KP RA p53 Neg C1_BB7.2_P6.wiff	1	1	Q5JU85|IQEC2_HUMAN			PEAKS DB
GM(+15.99)LPDPKNV	15.6	985.49	9	2.6	493.756	44.77	1003.4	146	F146:6086	20170811 KP RA p53 C1_BB7.2_P4.wiff	1	1	P12235|ADT1_HUMAN	Oxidation (M)	M2:Oxidation (M):1000.00	PEAKS DB
GTFSQPEKV	15.59	991.497	9	3.6	496.76	40.72	167.44	146	F146:5391	20170811 KP RA p53 C1_BB7.2_P4.wiff	1	1	O43684|BUB3_HUMAN			PEAKS DB
AM(+15.99)LEKNYKL	15.56	1124.59	9	0.3	375.872	42.38	0	146	F146:5670	20170811 KP RA p53 C1_BB7.2_P4.wiff	0	0	Q9UG01|IF172_HUMAN	Oxidation (M)	M2:Oxidation (M):1000.00	PEAKS DB
M(+15.99)LSQDAPTV	15.54	976.454	9	2	489.237	44.54	4537.8	160	F160:5707	20170811 KP RA p53 Neg C1_BB7.2_P6.wiff	1	1	O60934|NBN_HUMAN	Oxidation (M)	M1:Oxidation (M):1000.00	PEAKS DB
NLDSTTVAV	15.54	918.466	9	-1.3	460.238	51.37	67.531	143	F143:8690	20170811 KP RA p53 C1_BB7.2_P1.wiff	1	1	P21291|CSRP1_HUMAN			PEAKS DB
FLEDGTSQV	15.53	994.461	9	-0.9	498.236	51.6	146.35	143	F143:8729	20170811 KP RA p53 C1_BB7.2_P1.wiff	1	1	Q8IWC1|MA7D3_HUMAN			PEAKS DB
LLQNNLPAV	15.53	980.565	9	2.3	491.293	64.08	2311.3	160	F160:11089	20170811 KP RA p53 Neg C1_BB7.2_P6.wiff	1	1	P48643|TCPE_HUMAN			PEAKS DB
VTAQKPTAV	15.52	913.523	9	-10.7	457.766	72.02	1130.3	146	F146:13305	20170811 KP RA p53 C1_BB7.2_P4.wiff	1	1	Q16531|DDB1_HUMAN			PEAKS DB
LWAPRPFNL	15.52	1112.61	9	-2.5	557.312	81.06	743.47	155	F155:9960	20170811 KP RA p53 Neg C1_BB7.2_P17.wiff	1	1	Q6P2Q9|PRP8_HUMAN			PEAKS DB
AILM(+15.99)GCAIL	15.49	919.487	9	14.1	460.76	69.93	2510.7	144	F144:11616	20170811 KP RA p53 C1_BB7.2_P2.wiff	1	1	O75533|SF3B1_HUMAN	Oxidation (M)	M4:Oxidation (M):1000.00	PEAKS DB
MQDDNQVMV	15.47	1078.44	9	0.6	540.231	48.54	694.98	160	F160:6831	20170811 KP RA p53 Neg C1_BB7.2_P6.wiff	1	1	P25205|MCM3_HUMAN			PEAKS DB
AQTVQVAEV	15.47	943.497	9	2.4	472.759	45.45	44181	160	F160:6337	20170811 KP RA p53 Neg C1_BB7.2_P6.wiff	1	1	Q2TAL8|QRIC1_HUMAN			PEAKS DB
RLQEVIETL	15.47	1099.62	9	-0.4	550.821	65.56	583.94	146	F146:11516	20170811 KP RA p53 C1_BB7.2_P4.wiff	1	1	O00232|PSD12_HUMAN			PEAKS DB
KSHNQ(+.98)ELLK	15.41	1096.59	9	3.7	549.301	52.38	15358	147	F147:6992	20170811 KP RA p53 Neg C1_BB7.2_P10.wiff	1	1	Q6DJT9|PLAG1_HUMAN	Deamidation (NQ)	Q5:Deamidation (NQ):40.00	PEAKS DB
VYIKHPVSL	15.39	1054.62	9	2.1	528.319	48.58	287.26	146	F146:7092	20170811 KP RA p53 C1_BB7.2_P4.wiff	1	1	P48556|PSMD8_HUMAN			PEAKS DB
ALSVRPDTV	15.35	956.529	9	4.7	479.276	45.19	0	160	F160:5972	20170811 KP RA p53 Neg C1_BB7.2_P6.wiff	0	0	Q9H3S7|PTN23_HUMAN			PEAKS DB
RLIDGLVNA	15.33	969.561	9	0.6	485.79	59.97	2995.7	160	F160:9637	20170811 KP RA p53 Neg C1_BB7.2_P6.wiff	1	1	Q12767|TMM94_HUMAN			PEAKS DB
SLANN(+.98)VTSV	15.33	904.45	9	-0.8	453.235	54.82	490.67	144	F144:8108	20170811 KP RA p53 C1_BB7.2_P2.wiff	1	1	Q96PD2|DCBD2_HUMAN	Deamidation (NQ)	N5:Deamidation (NQ):0.00	PEAKS DB
TQILSVPKV	15.31	983.601	9	0.7	492.81	62.48	657.04	160	F160:10527	20170811 KP RA p53 Neg C1_BB7.2_P6.wiff	1	1	P42166|LAP2A_HUMAN			PEAKS DB
AILGIHNEV	15.31	964.534	9	2.7	483.277	56.44	2619.1	160	F160:8574	20170811 KP RA p53 Neg C1_BB7.2_P6.wiff	1	1	P12814|ACTN1_HUMAN			PEAKS DB
STNRKNKKN	15.28	1088.61	9	11.1	545.316	69.4	2660.6	152	F152:10880	20170811 KP RA p53 Neg C1_BB7.2_P14.wiff	1	1	Q8IWZ3|ANKH1_HUMAN			PEAKS DB
AM(+15.99)AASPHAV	15.26	869.407	9	-3.7	435.711	25.51	0	144	F144:3988	20170811 KP RA p53 C1_BB7.2_P2.wiff	0	0	Q13151|ROA0_HUMAN	Oxidation (M)	M2:Oxidation (M):1000.00	PEAKS DB
YVLPEVSKV	15.26	1032.59	9	2.3	517.303	61.91	1622.9	160	F160:10319	20170811 KP RA p53 Neg C1_BB7.2_P6.wiff	1	1	Q9UI10|EI2BD_HUMAN			PEAKS DB
QSFPEPLII	15.26	1042.57	9	4.8	522.295	84.2	740.59	155	F155:10173	20170811 KP RA p53 Neg C1_BB7.2_P17.wiff	1	1	Q9NRL2|BAZ1A_HUMAN			PEAKS DB
IVDRTTTVV	15.25	1002.57	9	1.4	502.295	39.31	330.17	146	F146:5207	20170811 KP RA p53 C1_BB7.2_P4.wiff	1	1	P43007|SATT_HUMAN			PEAKS DB
ALSPNYDHV	15.25	1014.48	9	0	508.248	44.83	712.22	160	F160:5828	20170811 KP RA p53 Neg C1_BB7.2_P6.wiff	1	1	Q13347|EIF3I_HUMAN			PEAKS DB
AVGEHVFAV	15.23	927.481	9	5.1	464.752	57.46	389.82	160	F160:8790	20170811 KP RA p53 Neg C1_BB7.2_P6.wiff	1	1	O00257|CBX4_HUMAN			PEAKS DB
SMLPTLREA	15.23	1016.53	9	-0.2	509.275	59.57	8616.1	160	F160:9557	20170811 KP RA p53 Neg C1_BB7.2_P6.wiff	1	1	P56589|PEX3_HUMAN			PEAKS DB
LLLDAN(+.98)FTV	15.19	1005.54	9	-2.1	503.778	71.23	636.35	144	F144:11957	20170811 KP RA p53 C1_BB7.2_P2.wiff	1	1	Q9H8H0|NOL11_HUMAN	Deamidation (NQ)	N6:Deamidation (NQ):1000.00	PEAKS DB
YVPETVYRV	15.18	1124.59	9	0.8	563.303	55.92	5703.6	146	F146:8957	20170811 KP RA p53 C1_BB7.2_P4.wiff	1	1	P49841|GSK3B_HUMAN:P49840|GSK3A_HUMAN			PEAKS DB
RLTELETAV	15.13	1030.57	9	2.6	516.294	54.29	14184	146	F146:8519	20170811 KP RA p53 C1_BB7.2_P4.wiff	1	1	Q13561|DCTN2_HUMAN			PEAKS DB
ALM(+15.99)PKQATV	15.13	973.527	9	-8.8	487.768	34.21	0	160	F160:4582	20170811 KP RA p53 Neg C1_BB7.2_P6.wiff	0	0	Q9P2D3|HTR5B_HUMAN	Oxidation (M)	M3:Oxidation (M):1000.00	PEAKS DB
LQ(+.98)RITLPSI	15.09	1040.62	9	-13.5	521.314	84.73	0	149	F149:10372	20170811 KP RA p53 Neg C1_BB7.2_P11_2.wiff	0	0	O94830|DDHD2_HUMAN	Deamidation (NQ)	Q2:Deamidation (NQ):1000.00	PEAKS DB
SLSSQTPSL	15.02	918.466	9	-3	460.237	52.28	0	143	F143:8818	20170811 KP RA p53 C1_BB7.2_P1.wiff	0	0	Q7Z3G6|PRIC2_HUMAN			PEAKS DB
ATPM(+15.99)PTPSV	15	915.437	9	4.6	458.73	40.32	733.32	160	F160:5012	20170811 KP RA p53 Neg C1_BB7.2_P6.wiff	1	1	A3KN83|SBNO1_HUMAN	Oxidation (M)	M4:Oxidation (M):1000.00	PEAKS DB
YLHSQVVSV	14.96	1030.54	9	2	516.284	49.5	4184.3	144	F144:6961	20170811 KP RA p53 C1_BB7.2_P2.wiff	1	1	Q03519|TAP2_HUMAN			PEAKS DB
RLMNDMTAV	14.96	1049.5	9	3.7	525.761	52.64	28748	146	F146:8063	20170811 KP RA p53 C1_BB7.2_P4.wiff	1	1	Q92598|HS105_HUMAN			PEAKS DB
NTM(+15.99)AIGIAV	14.95	904.469	9	-4	453.24	82.51	8393.9	155	F155:10058	20170811 KP RA p53 Neg C1_BB7.2_P17.wiff	1	1	O75815|BCAR3_HUMAN	Oxidation (M)	M3:Oxidation (M):1000.00	PEAKS DB
TLQGGVQEV	14.91	929.482	9	0.7	465.75	44.95	0	146	F146:6120	20170811 KP RA p53 C1_BB7.2_P4.wiff	0	0	Q96GC6|ZN274_HUMAN			PEAKS DB
VIIDDHPEV	14.89	1035.52	9	5.1	518.775	52.07	475.69	144	F144:7470	20170811 KP RA p53 C1_BB7.2_P2.wiff	1	1	Q9Y520|PRC2C_HUMAN			PEAKS DB
RGIN(+.98)TVVKN	14.89	1000.57	9	-5.3	501.29	64.87	66723	149	F149:8748	20170811 KP RA p53 Neg C1_BB7.2_P11_2.wiff	1	1	P98164|LRP2_HUMAN	Deamidation (NQ)	N4:Deamidation (NQ):25.58	PEAKS DB
Q(+.98)AIDSIHQV	14.89	1010.5	9	0.5	506.261	44.37	516.98	160	F160:5918	20170811 KP RA p53 Neg C1_BB7.2_P6.wiff	1	1	Q9P265|DIP2B_HUMAN:Q9Y2E4|DIP2C_HUMAN:Q14689|DIP2A_HUMAN	Deamidation (NQ)	Q1:Deamidation (NQ):67.12	PEAKS DB
FPVPKPM(+15.99)VT	14.88	1030.55	9	-6.8	516.278	64.5	0	147	F147:9070	20170811 KP RA p53 Neg C1_BB7.2_P10.wiff	0	0	Q6VVB1|NHLC1_HUMAN	Oxidation (M)	M7:Oxidation (M):1000.00	PEAKS DB
ILHDDEVTV	14.88	1039.52	9	1	520.77	49.04	18150	144	F144:6791	20170811 KP RA p53 C1_BB7.2_P2.wiff	1	1	P05386|RLA1_HUMAN			PEAKS DB
TYFSTPLLL	14.88	1053.57	9	-0.4	527.794	84.95	0	155	F155:10313	20170811 KP RA p53 Neg C1_BB7.2_P17.wiff	0	0	P40926|MDHM_HUMAN			PEAKS DB
SLHDAIM(+15.99)IV	14.86	1013.52	9	1.2	507.771	62.2	68292	160	F160:10383	20170811 KP RA p53 Neg C1_BB7.2_P6.wiff	1	1	Q99832|TCPH_HUMAN	Oxidation (M)	M7:Oxidation (M):1000.00	PEAKS DB
ISEQTLLEL	14.85	1044.57	9	-0.4	523.292	84.14	5770.2	161	F161:8934	20170811 KP RA p53 Neg C1_BB7.2_P7.wiff	1	1	Q6P995|F171B_HUMAN			PEAKS DB
KIKEIAVTV	14.83	999.633	9	-1.9	500.825	48.58	303.53	146	F146:7106	20170811 KP RA p53 C1_BB7.2_P4.wiff	1	1	Q99832|TCPH_HUMAN			PEAKS DB
TTLGDM(+15.99)IYV	14.83	1027.49	9	1	514.755	66.54	1104.1	144	F144:10682	20170811 KP RA p53 C1_BB7.2_P2.wiff	1	1	Q53G59|KLH12_HUMAN	Oxidation (M)	M6:Oxidation (M):1000.00	PEAKS DB
ALAANIDEI	14.82	928.486	9	-1.4	465.252	64.95	0	160	F160:11310	20170811 KP RA p53 Neg C1_BB7.2_P6.wiff	0	0	Q8WWC4|MAIP1_HUMAN			PEAKS DB
AETARATSV	14.81	904.461	9	-13.1	453.235	54.82	490.67	144	F144:8084	20170811 KP RA p53 C1_BB7.2_P2.wiff	1	1	Q9UPA5|BSN_HUMAN			PEAKS DB
KLYTGLREV	14.81	1077.62	9	-3.2	539.817	47.85	297.47	146	F146:6996	20170811 KP RA p53 C1_BB7.2_P4.wiff	1	1	Q13618|CUL3_HUMAN			PEAKS DB
RLQQELM(+15.99)TL	14.81	1146.61	9	2.5	574.314	55.92	1536.9	146	F146:8960	20170811 KP RA p53 C1_BB7.2_P4.wiff	1	1	O00762|UBE2C_HUMAN	Oxidation (M)	M7:Oxidation (M):1000.00	PEAKS DB
RLQEFIDEV	14.79	1147.59	9	-0.2	574.803	67.15	1107.5	146	F146:12026	20170811 KP RA p53 C1_BB7.2_P4.wiff	1	1	Q96RT8|GCP5_HUMAN			PEAKS DB
LLNSKEAAL	14.79	957.549	9	-1.3	479.784	47.49	177.34	144	F144:6561	20170811 KP RA p53 C1_BB7.2_P2.wiff	1	1	P02545|LMNA_HUMAN			PEAKS DB
IIAGVIYQA	14.78	946.549	9	-0.8	474.283	64.16	0	160	F160:11121	20170811 KP RA p53 Neg C1_BB7.2_P6.wiff	0	0	O75586|MED6_HUMAN			PEAKS DB
VM(+15.99)IDKNPGI	14.77	1001.52	9	0.3	501.771	45.2	129.06	144	F144:6250	20170811 KP RA p53 C1_BB7.2_P2.wiff	1	1	Q32P41|TRM5_HUMAN	Oxidation (M)	M2:Oxidation (M):1000.00	PEAKS DB
VM(+15.99)QDIVYKL	14.71	1123.59	9	7.2	562.811	60.64	119.7	146	F146:10359	20170811 KP RA p53 C1_BB7.2_P4.wiff	1	1	Q9BSM1|PCGF1_HUMAN	Oxidation (M)	M2:Oxidation (M):1000.00	PEAKS DB
HLSVVSVTV	14.7	939.539	9	-4.6	470.776	59.34	467.57	160	F160:9457	20170811 KP RA p53 Neg C1_BB7.2_P6.wiff	1	1	Q9P2D6|F135A_HUMAN			PEAKS DB
SAYGEPRKL	14.69	1019.54	9	-2.1	340.855	34.72	586.36	146	F146:4895	20170811 KP RA p53 C1_BB7.2_P4.wiff	1	1	P43355|MAGA1_HUMAN			PEAKS DB
HLIEPLANA	14.69	976.534	9	-2.8	489.275	55.26	0	160	F160:8306	20170811 KP RA p53 Neg C1_BB7.2_P6.wiff	0	0	Q9Y490|TLN1_HUMAN			PEAKS DB
M(+15.99)VDGTLLLL	14.68	989.547	9	-1.9	495.78	84.48	17074	162	F162:9758	20170811 KP RA p53 Neg C1_BB7.2_P8.wiff	1	1	P13747|HLAE_HUMAN	Oxidation (M)	M1:Oxidation (M):1000.00	PEAKS DB
LQLTKDPLK	14.67	1054.64	9	-0.2	352.555	35.53	539.66	160	F160:4697	20170811 KP RA p53 Neg C1_BB7.2_P6.wiff	1	1	Q9NRG9|AAAS_HUMAN			PEAKS DB
QLQEKLVAL	14.67	1040.62	9	3.3	521.323	62.65	671.39	144	F144:9862	20170811 KP RA p53 C1_BB7.2_P2.wiff	1	1	Q86UU1|PHLB1_HUMAN			PEAKS DB
SYVPKVAGL	14.66	932.533	9	-11.2	467.27	60.15	0	160	F160:9723	20170811 KP RA p53 Neg C1_BB7.2_P6.wiff	0	0	Q14315|FLNC_HUMAN			PEAKS DB
LADGVTM(+15.99)QV	14.64	948.459	9	-0.7	475.238	45.07	0	146	F146:6153	20170811 KP RA p53 C1_BB7.2_P4.wiff	0	0	Q9UBF2|COPG2_HUMAN	Oxidation (M)	M7:Oxidation (M):1000.00	PEAKS DB
GNISGAGQL	14.63	815.414	9	-0.7	408.712	35.59	317.76	147	F147:4236	20170811 KP RA p53 Neg C1_BB7.2_P10.wiff	1	1	Q8IZX4|TAF1L_HUMAN			PEAKS DB
ALSSELAQA	14.63	888.455	9	2.7	445.238	50.18	1166	160	F160:7083	20170811 KP RA p53 Neg C1_BB7.2_P6.wiff	1	1	P35241|RADI_HUMAN			PEAKS DB
VLM(+15.99)ENIVYL	14.62	1108.58	9	2.3	555.301	76.83	1018.9	163	F163:9032	20170811 KP RA p53 Neg C1_BB7.2_P9.wiff	1	1	Q9P2J5|SYLC_HUMAN	Oxidation (M)	M3:Oxidation (M):1000.00	PEAKS DB
PSLLAPYQ(+.98)A	14.55	959.496	9	2.4	480.759	55.19	16201	144	F144:8358	20170811 KP RA p53 C1_BB7.2_P2.wiff	1	1	Q7L3T8|SYPM_HUMAN	Deamidation (NQ)	Q8:Deamidation (NQ):1000.00	PEAKS DB
ATINEVVQV	14.53	971.529	9	-2.9	486.772	61.64	0	146	F146:10720	20170811 KP RA p53 C1_BB7.2_P4.wiff	0	0	O75362|ZN217_HUMAN			PEAKS DB
SLN(+.98)ETATTI	14.48	949.46	9	-2.9	475.738	50.75	233.02	160	F160:7307	20170811 KP RA p53 Neg C1_BB7.2_P6.wiff	1	1	Q15262|PTPRK_HUMAN	Deamidation (NQ)	N3:Deamidation (NQ):1000.00	PEAKS DB
RLLEQKVEL	14.47	1126.67	9	1.8	564.346	53.07	1051.2	160	F160:7787	20170811 KP RA p53 Neg C1_BB7.2_P6.wiff	1	1	Q9H307|PININ_HUMAN			PEAKS DB
SADPNVPNV	14.46	911.435	9	11.3	456.732	46.36	276.33	146	F146:6560	20170811 KP RA p53 C1_BB7.2_P4.wiff	1	1	P52565|GDIR1_HUMAN			PEAKS DB
QQDPQQYNV	14.45	1118.5	9	1	560.261	41.16	291.31	144	F144:5782	20170811 KP RA p53 C1_BB7.2_P2.wiff	1	1	P35869|AHR_HUMAN			PEAKS DB
ILLSEVSAA	14.39	901.512	9	-1.4	451.764	63.01	0	160	F160:10729	20170811 KP RA p53 Neg C1_BB7.2_P6.wiff	0	0	P36406|TRI23_HUMAN			PEAKS DB
AMAENILAA	14.38	902.453	9	2.6	452.237	62.08	12409	160	F160:10330	20170811 KP RA p53 Neg C1_BB7.2_P6.wiff	1	1	Q96MY1|NOL4L_HUMAN			PEAKS DB
AVMESIQGV	14.35	932.464	9	-14.3	467.234	58.15	0	146	F146:9622	20170811 KP RA p53 C1_BB7.2_P4.wiff	0	0	Q96RU2|UBP28_HUMAN			PEAKS DB
YMGQSIHQV	14.34	1061.5	9	0.2	531.758	44.55	3511	160	F160:5830	20170811 KP RA p53 Neg C1_BB7.2_P6.wiff	1	1	O75886|STAM2_HUMAN			PEAKS DB
PVNMDSPPI	14.34	968.464	9	-5.2	485.237	61.69	0	156	F156:8030	20170811 KP RA p53 Neg C1_BB7.2_P18.wiff	0	0	Q5JWF2|GNAS1_HUMAN			PEAKS DB
GM(+15.99)DSSTPKL	14.33	950.438	9	4.2	476.23	35.64	0	160	F160:4703	20170811 KP RA p53 Neg C1_BB7.2_P6.wiff	0	0	O00311|CDC7_HUMAN	Oxidation (M)	M2:Oxidation (M):1000.00	PEAKS DB
PGPAGQQGA	14.32	781.372	9	12.8	782.393	65.62	132.64	149	F149:8553	20170811 KP RA p53 Neg C1_BB7.2_P11_2.wiff	1	1	P02461|CO3A1_HUMAN			PEAKS DB
IM(+15.99)TLLASFL	14.31	1023.57	9	-5.6	512.79	76.76	62873	146	F146:14528	20170811 KP RA p53 C1_BB7.2_P4.wiff	1	1	Q9NXK6|MPRG_HUMAN	Oxidation (M)	M2:Oxidation (M):1000.00	PEAKS DB
ALQGSAWQV	14.3	958.487	9	6.9	480.256	63.22	2277.3	160	F160:10755	20170811 KP RA p53 Neg C1_BB7.2_P6.wiff	1	1	Q9Y4W2|LAS1L_HUMAN			PEAKS DB
KMPEGTFLV	14.29	1020.53	9	-0.8	511.275	66.94	6171.4	146	F146:11849	20170811 KP RA p53 C1_BB7.2_P4.wiff	1	1	Q9NSE2|CISH_HUMAN			PEAKS DB
YIPLIQ(+.98)GLR	14.27	1072.63	9	-8.3	537.315	66.96	0	147	F147:9382	20170811 KP RA p53 Neg C1_BB7.2_P10.wiff	0	0	Q9P2D7|DYH1_HUMAN	Deamidation (NQ)	Q6:Deamidation (NQ):1000.00	PEAKS DB
DISISAVLN	14.25	930.502	9	3.3	466.262	70.49	42274	144	F144:11717	20170811 KP RA p53 C1_BB7.2_P2.wiff	1	1	Q8NFD5|ARI1B_HUMAN			PEAKS DB
YLIGQHVTA	14.23	1000.53	9	2	501.278	49.91	0	144	F144:7051	20170811 KP RA p53 C1_BB7.2_P2.wiff	0	0	O94952|FBX21_HUMAN			PEAKS DB
SMLEDVQRA	14.23	1047.5	9	5.9	524.761	11.15	28197	145	F145:1449	20170811 KP RA p53 C1_BB7.2_P3.wiff	1	1	Q9NW13|RBM28_HUMAN			PEAKS DB
LTASQ(+.98)LTNV	14.22	946.497	9	1.6	474.259	58.09	2390.4	146	F146:9601	20170811 KP RA p53 C1_BB7.2_P4.wiff	1	1	Q9NQG6|MID51_HUMAN	Deamidation (NQ)	Q5:Deamidation (NQ):45.70	PEAKS DB
ILLGKVQQL	14.21	1010.65	9	-7.3	506.331	63.26	0	144	F144:10061	20170811 KP RA p53 C1_BB7.2_P2.wiff	0	0	Q9UNS2|CSN3_HUMAN			PEAKS DB
FLDGNEMTL	14.21	1038.47	9	2.5	520.245	72.99	7794.1	146	F146:13507	20170811 KP RA p53 C1_BB7.2_P4.wiff	1	1	Q9Y696|CLIC4_HUMAN			PEAKS DB
RLAQLITQA	14.18	1012.6	9	2.4	507.312	54.44	45.614	160	F160:8068	20170811 KP RA p53 Neg C1_BB7.2_P6.wiff	1	1	Q9NXE4|NSMA3_HUMAN			PEAKS DB
SPSFLNPPL	14.16	970.512	9	-1	486.266	61.33	0	144	F144:9580	20170811 KP RA p53 C1_BB7.2_P2.wiff	0	0	P78559|MAP1A_HUMAN			PEAKS DB
LLIGATM(+15.99)QV	14.15	960.531	9	-5.4	481.272	59.87	1966.6	160	F160:10022	20170811 KP RA p53 Neg C1_BB7.2_P6.wiff	1	1	Q8TEM1|PO210_HUMAN	Oxidation (M)	M7:Oxidation (M):1000.00	PEAKS DB
M(+15.99)M(+15.99)FDEPVLL	14.14	1125.51	9	-2.1	563.76	77.98	2494.9	161	F161:8454	20170811 KP RA p53 Neg C1_BB7.2_P7.wiff	1	1	O75592|MYCB2_HUMAN	Oxidation (M)	M1:Oxidation (M):1000.00;M2:Oxidation (M):1000.00	PEAKS DB
M(+15.99)LQEEPVIV	14.12	1072.55	9	5.7	537.282	61.82	257.41	143	F143:9890	20170811 KP RA p53 C1_BB7.2_P1.wiff	1	1	Q5JRA6|MIA3_HUMAN	Oxidation (M)	M1:Oxidation (M):1000.00	PEAKS DB
AM(+15.99)APGTVTV	14.11	861.427	9	-1.3	431.722	43.07	5418.3	160	F160:5337	20170811 KP RA p53 Neg C1_BB7.2_P6.wiff	1	1	Q9P243|ZFAT_HUMAN	Oxidation (M)	M2:Oxidation (M):1000.00	PEAKS DB
GM(+15.99)DLVVKTV	14.03	976.526	9	-3.5	489.271	47.45	68.127	160	F160:6617	20170811 KP RA p53 Neg C1_BB7.2_P6.wiff	1	1	Q9BW83|IFT27_HUMAN	Oxidation (M)	M2:Oxidation (M):1000.00	PEAKS DB
KTLEGIAAV	14.02	900.528	9	0.7	451.273	52.54	0	146	F146:8055	20170811 KP RA p53 C1_BB7.2_P4.wiff	0	0	Q6P1R4|DUS1L_HUMAN			PEAKS DB
AVDPLGNYM(+15.99)V	66.97	1093.51	10	-0.3	547.765	68.31	4459.4	160	F160:12207	20170811 KP RA p53 Neg C1_BB7.2_P6.wiff	1	1	Q96R06|SPAG5_HUMAN	Oxidation (M)	M9:Oxidation (M):1000.00	PEAKS DB
VAPPPPPVEV	57.66	1000.56	10	2.4	501.291	56.78	15787	144	F144:8702	20170811 KP RA p53 C1_BB7.2_P2.wiff	1	1	Q14839|CHD4_HUMAN			PEAKS DB
YTYDEAIHSV	57.53	1196.53	10	2	599.278	57.46	5469.7	146	F146:9433	20170811 KP RA p53 C1_BB7.2_P4.wiff	1	1	Q5T5C0|STXB5_HUMAN			PEAKS DB
AMPPPPPQGV	57.21	989.5	10	-2.1	495.758	46.93	19758	146	F146:6989	20170811 KP RA p53 C1_BB7.2_P4.wiff	5	5	O60216|RAD21_HUMAN			PEAKS DB
ALFPAPLAQI	57.12	1039.61	10	-0.2	520.809	84.62	4504.6	147	F147:10982	20170811 KP RA p53 Neg C1_BB7.2_P10.wiff	1	1	Q8ND24|RN214_HUMAN			PEAKS DB
GLLGGVIM(+15.99)M(+15.99)V	57.08	1020.53	10	-4.3	511.275	78.13	2843.3	149	F149:9962	20170811 KP RA p53 Neg C1_BB7.2_P11_2.wiff	2	2	Q92504|S39A7_HUMAN	Oxidation (M)	M8:Oxidation (M):1000.00;M9:Oxidation (M):1000.00	PEAKS DB
SLINVGLISV	56.86	1013.61	10	-4.8	507.813	84.63	21766	149	F149:10362	20170811 KP RA p53 Neg C1_BB7.2_P11_2.wiff	2	2	Q92688|AN32B_HUMAN			PEAKS DB
SLADLQNDEV	56.15	1102.51	10	3.6	552.269	58.88	95684	146	F146:9731	20170811 KP RA p53 C1_BB7.2_P4.wiff	2	2	P61247|RS3A_HUMAN			PEAKS DB
ALDSGAFQSV	56.02	993.477	10	3.8	497.75	60.02	17387	146	F146:10129	20170811 KP RA p53 C1_BB7.2_P4.wiff	1	1	Q8NFW8|NEUA_HUMAN			PEAKS DB
GMQGAGIQGV	54.13	916.444	10	-1.8	459.23	49.67	7196.9	160	F160:6983	20170811 KP RA p53 Neg C1_BB7.2_P6.wiff	1	1	Q9H0L4|CSTFT_HUMAN			PEAKS DB
TLVEDYGMEL	53.73	1168.53	10	-0.5	585.275	76.9	7922	160	F160:14004	20170811 KP RA p53 Neg C1_BB7.2_P6.wiff	1	1	O00232|PSD12_HUMAN			PEAKS DB
GILGIQPPSV	53.55	979.57	10	0.5	490.795	77.99	57406	160	F160:14369	20170811 KP RA p53 Neg C1_BB7.2_P6.wiff	1	1	Q9UPN6|SCAF8_HUMAN			PEAKS DB
YLMEGSYNKV	52.97	1202.56	10	-0.8	602.291	54.34	8595.9	146	F146:8520	20170811 KP RA p53 C1_BB7.2_P4.wiff	1	1	P48556|PSMD8_HUMAN			PEAKS DB
KLVEFDFLGA	52.82	1137.61	10	-1	569.808	83.7	2127.5	147	F147:10804	20170811 KP RA p53 Neg C1_BB7.2_P10.wiff	1	1	Q9Y6A5|TACC3_HUMAN			PEAKS DB
NM(+15.99)FGTKFETV	52.67	1188.55	10	1.1	595.284	57	26561	146	F146:9307	20170811 KP RA p53 C1_BB7.2_P4.wiff	2	2	Q00013|EM55_HUMAN	Oxidation (M)	M2:Oxidation (M):1000.00	PEAKS DB
AALSGTLSGV	52.52	874.476	10	2.8	438.248	58.37	1392.5	146	F146:9689	20170811 KP RA p53 C1_BB7.2_P4.wiff	1	1	P33992|MCM5_HUMAN			PEAKS DB
ALDNSHPIEV	52.04	1093.54	10	-1.6	547.78	50.18	1508.4	144	F144:7121	20170811 KP RA p53 C1_BB7.2_P2.wiff	1	1	P55786|PSA_HUMAN			PEAKS DB
GLQDFDLIRV	51.78	1174.63	10	-4.4	588.32	83.93	1425.6	147	F147:10840	20170811 KP RA p53 Neg C1_BB7.2_P10.wiff	1	1	Q05513|KPCZ_HUMAN			PEAKS DB
GLQDFDLLRV	51.78	1174.63	10	-4.4	588.32	83.93	1425.6	147	F147:10840	20170811 KP RA p53 Neg C1_BB7.2_P10.wiff	1	1	P41743|KPCI_HUMAN			PEAKS DB
YLMDTSGKVV	51.69	1111.56	10	2.3	556.79	54.74	1761.6	146	F146:8646	20170811 KP RA p53 C1_BB7.2_P4.wiff	1	1	P27694|RFA1_HUMAN			PEAKS DB
ALLTGIISKA	51.28	985.617	10	0.9	493.818	70.19	5623.7	160	F160:12548	20170811 KP RA p53 Neg C1_BB7.2_P6.wiff	1	1	Q92621|NU205_HUMAN			PEAKS DB
SLAETDKITL	51.11	1089.59	10	3.3	545.807	59.91	121680	160	F160:9583	20170811 KP RA p53 Neg C1_BB7.2_P6.wiff	1	1	P38606|VATA_HUMAN			PEAKS DB
RLWVGTGNGV	50.98	1057.57	10	0.6	529.793	57.24	2556.8	160	F160:8719	20170811 KP RA p53 Neg C1_BB7.2_P6.wiff	1	1	O60271|JIP4_HUMAN			PEAKS DB
KVFDPVPVGV	50.58	1055.6	10	4.9	528.811	11.56	45734	145	F145:1577	20170811 KP RA p53 C1_BB7.2_P3.wiff	2	2	Q08211|DHX9_HUMAN			PEAKS DB
YLM(+15.99)EGSYNKV	50.55	1218.56	10	1.5	610.29	45.28	7290.9	146	F146:6191	20170811 KP RA p53 C1_BB7.2_P4.wiff	2	2	P48556|PSMD8_HUMAN	Oxidation (M)	M3:Oxidation (M):1000.00	PEAKS DB
VLYPHEPTAV	50.27	1124.59	10	-0.7	563.303	51.9	19076	144	F144:7439	20170811 KP RA p53 C1_BB7.2_P2.wiff	1	1	Q9NYP3|DONS_HUMAN			PEAKS DB
ALLDVTPNAV	50.17	1011.56	10	2.4	506.791	68.6	14159	144	F144:11170	20170811 KP RA p53 C1_BB7.2_P2.wiff	2	2	Q07157|ZO1_HUMAN			PEAKS DB
HLLDSKVPSV	50.09	1093.61	10	0.8	547.817	51.79	907.36	146	F146:7803	20170811 KP RA p53 C1_BB7.2_P4.wiff	1	1	P16144|ITB4_HUMAN			PEAKS DB
AM(+15.99)PPPPPQGV	50.07	1005.5	10	1.6	503.759	40.88	81884	144	F144:5787	20170811 KP RA p53 C1_BB7.2_P2.wiff	5	5	O60216|RAD21_HUMAN	Oxidation (M)	M2:Oxidation (M):1000.00	PEAKS DB
YLDLFGDPSV	49.96	1124.54	10	-6.5	563.273	84.36	0	162	F162:9751	20170811 KP RA p53 Neg C1_BB7.2_P8.wiff	0	0	P14324|FPPS_HUMAN			PEAKS DB
LYADVGGKQF	49.71	1096.56	10	-0.9	549.287	55.13	19954	146	F146:8801	20170811 KP RA p53 C1_BB7.2_P4.wiff	1	1	P51571|SSRD_HUMAN			PEAKS DB
TLAELQNNM(+15.99)V	49.47	1147.55	10	3	574.788	53.65	1622	160	F160:7927	20170811 KP RA p53 Neg C1_BB7.2_P6.wiff	1	1	O95235|KI20A_HUMAN	Oxidation (M)	M9:Oxidation (M):1000.00	PEAKS DB
KLLSDPNYGV	49.26	1104.58	10	1.6	553.301	54.23	23246	146	F146:8514	20170811 KP RA p53 C1_BB7.2_P4.wiff	1	1	Q9BTV4|TMM43_HUMAN			PEAKS DB
AVIDVGINRV	49.26	1054.61	10	1.7	528.317	60.54	57707	160	F160:9872	20170811 KP RA p53 Neg C1_BB7.2_P6.wiff	1	1	P13995|MTDC_HUMAN			PEAKS DB
GVLGNALEGV	48.76	927.503	10	0.1	464.76	71.74	9098.8	146	F146:13223	20170811 KP RA p53 C1_BB7.2_P4.wiff	1	1	P49321|NASP_HUMAN			PEAKS DB
ALLDEQQVNV	48.68	1127.58	10	3.8	564.803	61.56	1331.1	146	F146:10709	20170811 KP RA p53 C1_BB7.2_P4.wiff	1	1	P41134|ID1_HUMAN			PEAKS DB
TLAELQNNMV	48.45	1131.56	10	0.2	566.789	64.08	1370.1	160	F160:11112	20170811 KP RA p53 Neg C1_BB7.2_P6.wiff	1	1	O95235|KI20A_HUMAN			PEAKS DB
IMIDPVLGTV	48.4	1056.59	10	-0.8	529.303	82.55	14554	146	F146:14963	20170811 KP RA p53 C1_BB7.2_P4.wiff	1	1	P13639|EF2_HUMAN			PEAKS DB
ALLSGQLNTL	48.35	1028.59	10	3.6	515.304	72.99	1410.2	146	F146:13556	20170811 KP RA p53 C1_BB7.2_P4.wiff	1	1	Q96G25|MED8_HUMAN			PEAKS DB
ALSEGDIHTL	48.03	1054.53	10	3.6	528.276	54.11	5703	146	F146:8498	20170811 KP RA p53 C1_BB7.2_P4.wiff	1	1	P06756|ITAV_HUMAN			PEAKS DB
ALFSDTPANA	47.92	1005.48	10	1.7	503.748	57.35	1829.9	146	F146:9404	20170811 KP RA p53 C1_BB7.2_P4.wiff	1	1	Q2QGD7|ZXDC_HUMAN			PEAKS DB
SLAEGSVTSV	47.9	948.476	10	0	475.247	49.1	19641	160	F160:6932	20170811 KP RA p53 Neg C1_BB7.2_P6.wiff	1	1	P13010|XRCC5_HUMAN			PEAKS DB
AYIAVGSISF	47.78	1026.54	10	8.4	514.281	83.16	0	155	F155:10100	20170811 KP RA p53 Neg C1_BB7.2_P17.wiff	0	0	Q9NV96|CC50A_HUMAN			PEAKS DB
ALWEDEGVRA	47.61	1144.55	10	2	573.286	57.92	25223	160	F160:8930	20170811 KP RA p53 Neg C1_BB7.2_P6.wiff	1	1	Q5JWF2|GNAS1_HUMAN:P63092|GNAS2_HUMAN			PEAKS DB
VLFEKEVNEV	47.42	1204.63	10	2.2	603.328	60.42	7086.5	160	F160:9796	20170811 KP RA p53 Neg C1_BB7.2_P6.wiff	1	1	Q9BZQ8|NIBAN_HUMAN			PEAKS DB
AMFNGGMATT	47.37	999.415	10	-1.1	500.717	54.51	1559.1	144	F144:8020	20170811 KP RA p53 C1_BB7.2_P2.wiff	1	1	Q9H0C5|BTBD1_HUMAN:Q9BX70|BTBD2_HUMAN			PEAKS DB
GLDIEGVKTV	47.28	1029.57	10	-2	515.793	59.68	16073	160	F160:9521	20170811 KP RA p53 Neg C1_BB7.2_P6.wiff	1	1	Q96GQ7|DDX27_HUMAN			PEAKS DB
GTYADYLAEA	47.23	1072.47	10	1.8	537.246	65.78	1376.1	160	F160:11604	20170811 KP RA p53 Neg C1_BB7.2_P6.wiff	1	1	Q9UBW8|CSN7A_HUMAN			PEAKS DB
NMFGTKFETV	47.11	1172.55	10	3.6	587.288	67.55	9583.4	146	F146:12132	20170811 KP RA p53 C1_BB7.2_P4.wiff	1	1	Q00013|EM55_HUMAN			PEAKS DB
VVFEIQGTTV	47.1	1091.59	10	-3.3	546.801	72.76	1612.2	146	F146:13474	20170811 KP RA p53 C1_BB7.2_P4.wiff	1	1	O94955|RHBT3_HUMAN			PEAKS DB
TLVEDYGM(+15.99)EL	47.01	1184.53	10	2.4	593.274	66.58	23383	160	F160:11813	20170811 KP RA p53 Neg C1_BB7.2_P6.wiff	1	1	O00232|PSD12_HUMAN	Oxidation (M)	M8:Oxidation (M):1000.00	PEAKS DB
VLYNQRVEEI	46.86	1261.67	10	1	631.844	55.36	2796.5	146	F146:8793	20170811 KP RA p53 C1_BB7.2_P4.wiff	1	1	Q9UHB9|SRP68_HUMAN			PEAKS DB
KLAEGAGIQL	46.8	998.576	10	3	500.299	57.01	30311	160	F160:8680	20170811 KP RA p53 Neg C1_BB7.2_P6.wiff	1	1	Q86U06|RBM23_HUMAN			PEAKS DB
TLMDM(+15.99)RLSQV	46.74	1208.59	10	1.1	605.305	57.98	760.25	146	F146:9599	20170811 KP RA p53 C1_BB7.2_P4.wiff	1	1	O94906|PRP6_HUMAN	Oxidation (M)	M5:Oxidation (M):39.76	PEAKS DB
KLYAIGGQAV	46.51	1018.58	10	-0.3	510.3	54.11	3918.8	146	F146:8511	20170811 KP RA p53 C1_BB7.2_P4.wiff	1	1	Q9P2K6|KLH42_HUMAN			PEAKS DB
AIDPHLLLSV	46.5	1076.62	10	-1.8	539.32	79.36	6982.5	146	F146:14675	20170811 KP RA p53 C1_BB7.2_P4.wiff	1	1	Q29RF7|PDS5A_HUMAN			PEAKS DB
ALQEASEAYL	46.41	1093.53	10	4.4	547.776	60.19	24511	146	F146:10153	20170811 KP RA p53 C1_BB7.2_P4.wiff	1	1	Q6NXT2|H3C_HUMAN:P84243|H33_HUMAN:Q71DI3|H32_HUMAN			PEAKS DB
ALAKPPVVSV	46.37	979.607	10	-0.2	490.812	54.57	6940.9	146	F146:8582	20170811 KP RA p53 C1_BB7.2_P4.wiff	1	1	Q96L91|EP400_HUMAN			PEAKS DB
ALLEKNLSTA	46.33	1058.6	10	3.3	530.311	48.24	1448.7	144	F144:6634	20170811 KP RA p53 C1_BB7.2_P2.wiff	1	1	P61758|PFD3_HUMAN			PEAKS DB
GLSGNTM(+15.99)LGV	46.25	963.47	10	2.6	482.742	54.14	1311.8	143	F143:9233	20170811 KP RA p53 C1_BB7.2_P1.wiff	1	1	O96019|ACL6A_HUMAN	Oxidation (M)	M7:Oxidation (M):1000.00	PEAKS DB
GQFPSYLETV	46.21	1139.55	10	1.6	570.785	75.16	9410.4	146	F146:14265	20170811 KP RA p53 C1_BB7.2_P4.wiff	1	1	Q86Y56|DAAF5_HUMAN			PEAKS DB
SLFEVLPQQV	46.2	1158.63	10	-4	580.322	83.33	2942.3	146	F146:15144	20170811 KP RA p53 C1_BB7.2_P4.wiff	1	1	P46939|UTRO_HUMAN			PEAKS DB
STYEGKPIFL	46.16	1153.6	10	3.6	577.813	67.04	569.99	146	F146:11964	20170811 KP RA p53 C1_BB7.2_P4.wiff	1	1	Q9NU02|ANKE1_HUMAN			PEAKS DB
AMFNGNYM(+15.99)EA	46.09	1162.44	10	-0.6	582.23	54.44	3981.1	160	F160:8046	20170811 KP RA p53 Neg C1_BB7.2_P6.wiff	2	2	O94955|RHBT3_HUMAN	Oxidation (M)	M8:Oxidation (M):69.44	PEAKS DB
QLFQDEVAKA	46.07	1147.59	10	2.4	574.805	54.28	2361.1	146	F146:8530	20170811 KP RA p53 C1_BB7.2_P4.wiff	1	1	Q15149|PLEC_HUMAN			PEAKS DB
YLTNEGIQYL	46.01	1212.6	10	0.9	607.312	73.56	55735	146	F146:13726	20170811 KP RA p53 C1_BB7.2_P4.wiff	1	1	P46783|RS10_HUMAN			PEAKS DB
AAYEGSVAKV	45.84	993.513	10	-3.1	497.764	40.21	52.846	146	F146:5327	20170811 KP RA p53 C1_BB7.2_P4.wiff	1	1	Q8IWY9|CDAN1_HUMAN			PEAKS DB
VM(+15.99)VDGKPVNL	45.82	1086.57	10	3.6	544.298	54.56	8421.7	160	F160:8062	20170811 KP RA p53 Neg C1_BB7.2_P6.wiff	1	1	P60763|RAC3_HUMAN:P63000|RAC1_HUMAN	Oxidation (M)	M2:Oxidation (M):1000.00	PEAKS DB
TLYSGTGLSV	45.67	996.513	10	8.5	499.27	64.59	10399	160	F160:11214	20170811 KP RA p53 Neg C1_BB7.2_P6.wiff	1	1	O75167|PHAR2_HUMAN			PEAKS DB
ALQDVPLSSV	45.4	1027.55	10	3.4	514.788	65.15	3951.1	160	F160:11375	20170811 KP RA p53 Neg C1_BB7.2_P6.wiff	1	1	Q9Y3B7|RM11_HUMAN			PEAKS DB
YILEGEPGKV	45.25	1103.59	10	0.6	552.803	54.91	46101	146	F146:8625	20170811 KP RA p53 C1_BB7.2_P4.wiff	1	1	Q9UHB9|SRP68_HUMAN			PEAKS DB
LLQDPPVTYI	44.82	1157.63	10	1.7	579.827	74.02	3625.8	146	F146:14038	20170811 KP RA p53 C1_BB7.2_P4.wiff	1	1	Q9NR09|BIRC6_HUMAN			PEAKS DB
FLFDEEM(+15.99)EQM(+15.99)	44.81	1349.52	10	2.5	675.767	66.62	0	161	F161:7783	20170811 KP RA p53 Neg C1_BB7.2_P7.wiff	0	0	Q6PKG0|LARP1_HUMAN	Oxidation (M)	M7:Oxidation (M):1000.00;M10:Oxidation (M):1000.00	PEAKS DB
VLLAAGPSAA	44.77	868.502	10	0.8	435.257	52.43	1738.6	143	F143:8816	20170811 KP RA p53 C1_BB7.2_P1.wiff	1	1	Q8TEM1|PO210_HUMAN			PEAKS DB
GLAEAQPM(+15.99)AV	44.77	1001.49	10	3.6	501.755	44.81	337.63	144	F144:6210	20170811 KP RA p53 C1_BB7.2_P2.wiff	1	1	P29590|PML_HUMAN	Oxidation (M)	M8:Oxidation (M):1000.00	PEAKS DB
TVMDSKIVQV	44.69	1118.6	10	3.3	560.312	56.21	50505	146	F146:9041	20170811 KP RA p53 C1_BB7.2_P4.wiff	1	1	O15131|IMA6_HUMAN:O60684|IMA7_HUMAN:P52294|IMA5_HUMAN			PEAKS DB
TLM(+15.99)DMRLSQV	44.63	1208.59	10	4.8	605.307	59.44	3401.2	146	F146:9926	20170811 KP RA p53 C1_BB7.2_P4.wiff	1	1	O94906|PRP6_HUMAN	Oxidation (M)	M3:Oxidation (M):55.92	PEAKS DB
GLAAGGIVAV	44.62	826.491	10	-1.1	414.254	64.53	41616	160	F160:11199	20170811 KP RA p53 Neg C1_BB7.2_P6.wiff	5	5	Q9ULH7|MKL2_HUMAN			PEAKS DB
KLQEVGQVSV	44.57	1085.61	10	-0.9	543.814	49.04	2358.8	144	F144:6794	20170811 KP RA p53 C1_BB7.2_P2.wiff	2	2	P06756|ITAV_HUMAN			PEAKS DB
TVM(+15.99)DSKIVQV	44.5	1134.6	10	4.5	568.31	46.65	19271	146	F146:6604	20170811 KP RA p53 C1_BB7.2_P4.wiff	1	1	O15131|IMA6_HUMAN:O60684|IMA7_HUMAN:P52294|IMA5_HUMAN	Oxidation (M)	M3:Oxidation (M):1000.00	PEAKS DB
SLIGLDLSSV	44.49	1002.56	10	0.9	502.289	83.95	0	160	F160:14899	20170811 KP RA p53 Neg C1_BB7.2_P6.wiff	0	0	Q7Z3T8|ZFY16_HUMAN			PEAKS DB
GLPSGAPPGV	44.38	850.455	10	1.1	426.237	52.39	17889	160	F160:7628	20170811 KP RA p53 Neg C1_BB7.2_P6.wiff	2	2	Q765P7|MTSSL_HUMAN			PEAKS DB
TLITDGMRSV	44.25	1091.56	10	3.3	546.793	60.94	16798	160	F160:10049	20170811 KP RA p53 Neg C1_BB7.2_P6.wiff	1	1	Q10570|CPSF1_HUMAN			PEAKS DB
SLLEQGLVEA	44.2	1057.57	10	2.4	529.794	69.69	13657	144	F144:11549	20170811 KP RA p53 C1_BB7.2_P2.wiff	1	1	O96028|NSD2_HUMAN			PEAKS DB
YLDPSVLSGV	44.12	1048.54	10	2.5	525.283	74.29	36100	146	F146:13942	20170811 KP RA p53 C1_BB7.2_P4.wiff	1	1	Q15041|AR6P1_HUMAN			PEAKS DB
TLAEIAKVEL	43.84	1085.63	10	1.7	543.827	71.5	10088	160	F160:12809	20170811 KP RA p53 Neg C1_BB7.2_P6.wiff	1	1	Q15233|NONO_HUMAN			PEAKS DB
ALVSQELQRA	43.82	1113.61	10	2.6	557.819	49.72	552.66	144	F144:6993	20170811 KP RA p53 C1_BB7.2_P2.wiff	1	1	Q14669|TRIPC_HUMAN			PEAKS DB
VLIEGSINSV	43.71	1029.57	10	-0.1	515.794	63.41	3788.9	160	F160:10843	20170811 KP RA p53 Neg C1_BB7.2_P6.wiff	1	1	P59998|ARPC4_HUMAN			PEAKS DB
ALLDVTPKAV	43.55	1025.61	10	1.7	513.816	61.05	19433	160	F160:10128	20170811 KP RA p53 Neg C1_BB7.2_P6.wiff	1	1	Q9UDY2|ZO2_HUMAN			PEAKS DB
IM(+15.99)FLGDGM(+15.99)GV	43.42	1070.48	10	2.9	536.248	69.14	1894.8	162	F162:8437	20170811 KP RA p53 Neg C1_BB7.2_P8.wiff	1	1	P05186|PPBT_HUMAN	Oxidation (M)	M2:Oxidation (M):1000.00;M8:Oxidation (M):1000.00	PEAKS DB
MLLEIPYM(+15.99)AA	43.36	1166.57	10	2.7	584.295	81.26	1229.4	161	F161:8629	20170811 KP RA p53 Neg C1_BB7.2_P7.wiff	1	1	Q99613|EIF3C_HUMAN:B5ME19|EIFCL_HUMAN	Oxidation (M)	M8:Oxidation (M):122.76	PEAKS DB
ALMAHAMEEV	43.28	1100.5	10	2.7	551.261	57.24	2308.9	160	F160:8707	20170811 KP RA p53 Neg C1_BB7.2_P6.wiff	1	1	Q07666|KHDR1_HUMAN			PEAKS DB
ALVDQRELYL	43.05	1218.66	10	1.2	610.341	69.15	24346	146	F146:12644	20170811 KP RA p53 C1_BB7.2_P4.wiff	1	1	Q9UL33|TPC2L_HUMAN			PEAKS DB
FLLGEKVTEV	42.97	1133.63	10	1.6	567.827	67.89	2582.8	146	F146:12214	20170811 KP RA p53 C1_BB7.2_P4.wiff	1	1	Q9HCD6|TANC2_HUMAN			PEAKS DB
GLSEGHTFQV	42.65	1073.51	10	0.2	537.767	54.79	14395	146	F146:8696	20170811 KP RA p53 C1_BB7.2_P4.wiff	1	1	Q14315|FLNC_HUMAN			PEAKS DB
AVPEEGLAQV	42.59	1011.52	10	2.7	506.773	56.38	1847.3	144	F144:8704	20170811 KP RA p53 C1_BB7.2_P2.wiff	1	1	O15417|TNC18_HUMAN			PEAKS DB
GLGELAGLTV	42.49	928.523	10	0.4	465.272	80.66	1451.2	144	F144:12580	20170811 KP RA p53 C1_BB7.2_P2.wiff	1	1	O43815|STRN_HUMAN			PEAKS DB
VMLEHDPQYA	42.44	1201.54	10	3	601.783	46.31	304.7	160	F160:6349	20170811 KP RA p53 Neg C1_BB7.2_P6.wiff	1	1	O60841|IF2P_HUMAN			PEAKS DB
LLDSNTSHQI	42.4	1126.56	10	-0.4	564.29	43.75	525.69	160	F160:5576	20170811 KP RA p53 Neg C1_BB7.2_P6.wiff	1	1	Q9NT68|TEN2_HUMAN			PEAKS DB
SLLPEGPPAI	42.24	992.554	10	1.5	497.287	75.22	10283	146	F146:14342	20170811 KP RA p53 C1_BB7.2_P4.wiff	1	1	Q15011|HERP1_HUMAN			PEAKS DB
KILDTSVAYV	42.16	1107.62	10	0.4	554.818	60.54	14329	160	F160:9851	20170811 KP RA p53 Neg C1_BB7.2_P6.wiff	1	1	O60333|KIF1B_HUMAN			PEAKS DB
VMFGGKQVVV	42.1	1062.59	10	-0.5	532.305	63.74	269.07	144	F144:10189	20170811 KP RA p53 C1_BB7.2_P2.wiff	1	1	O43865|SAHH2_HUMAN			PEAKS DB
GVYDGEEHSV	42.05	1090.46	10	7.8	546.24	10.82	116060	145	F145:1310	20170811 KP RA p53 C1_BB7.2_P3.wiff	3	3	O15479|MAGB2_HUMAN			PEAKS DB
KTIEDTLM(+15.99)TV	41.99	1165.59	10	1.8	583.806	60.02	13152	146	F146:10093	20170811 KP RA p53 C1_BB7.2_P4.wiff	1	1	P53367|ARFP1_HUMAN	Oxidation (M)	M8:Oxidation (M):1000.00	PEAKS DB
ALFSEKSVGL	41.99	1049.58	10	1.8	525.798	67.66	0	146	F146:12184	20170811 KP RA p53 C1_BB7.2_P4.wiff	0	0	Q8IVF5|TIAM2_HUMAN			PEAKS DB
ALADGVTMQV	41.98	1003.5	10	2.7	502.761	62.6	331.13	160	F160:10592	20170811 KP RA p53 Neg C1_BB7.2_P6.wiff	1	1	Q9UBF2|COPG2_HUMAN			PEAKS DB
SLLGGDVVSV	41.89	944.518	10	1.4	473.269	72.31	141090	146	F146:13443	20170811 KP RA p53 C1_BB7.2_P4.wiff	1	1	Q99576|T22D3_HUMAN			PEAKS DB
ALVEKGEFAL	41.87	1075.59	10	1	538.806	66.98	8949.9	146	F146:11958	20170811 KP RA p53 C1_BB7.2_P4.wiff	1	1	P49454|CENPF_HUMAN			PEAKS DB
GVLGN(+.98)ALEGV	41.82	928.486	10	2.6	465.254	73.44	15820	146	F146:13754	20170811 KP RA p53 C1_BB7.2_P4.wiff	1	1	P49321|NASP_HUMAN	Deamidation (NQ)	N5:Deamidation (NQ):1000.00	PEAKS DB
TLLEDGTFKV	41.81	1121.6	10	0.1	561.808	69.43	38888	146	F146:12720	20170811 KP RA p53 C1_BB7.2_P4.wiff	1	1	Q9HBL8|NMRL1_HUMAN			PEAKS DB
SLDPNAVKAL	41.79	1026.57	10	1.2	514.295	55.87	15511	146	F146:8931	20170811 KP RA p53 C1_BB7.2_P4.wiff	1	1	Q29RF7|PDS5A_HUMAN			PEAKS DB
LVNEVTEFAK	41.48	1148.61	10	0.2	575.309	56.11	273.52	143	F143:9400	20170811 KP RA p53 C1_BB7.2_P1.wiff	1	1	P02768|ALBU_HUMAN			PEAKS DB
KLYPQLPAEI	41.45	1170.66	10	1.1	586.343	69.43	914.44	146	F146:12759	20170811 KP RA p53 C1_BB7.2_P4.wiff	1	1	Q9HCE0|EPG5_HUMAN			PEAKS DB
ALINSTGEEV	41.4	1031.51	10	-3	516.761	53.34	353.28	143	F143:9063	20170811 KP RA p53 C1_BB7.2_P1.wiff	1	1	P02545|LMNA_HUMAN			PEAKS DB
TLIEKTMQNV	41.37	1175.62	10	2.6	588.822	57.63	536.34	160	F160:8845	20170811 KP RA p53 Neg C1_BB7.2_P6.wiff	1	1	P02786|TFR1_HUMAN			PEAKS DB
ALDEAQGVGL	40.97	971.492	10	5.8	486.758	57.83	0	146	F146:9589	20170811 KP RA p53 C1_BB7.2_P4.wiff	0	0	O75533|SF3B1_HUMAN			PEAKS DB
EYPDRIMNTF	40.96	1284.58	10	13.3	643.306	11.63	0	145	F145:1610	20170811 KP RA p53 C1_BB7.2_P3.wiff	0	0	P07437|TBB5_HUMAN			PEAKS DB
FVYDEPGHAV	40.93	1132.52	10	0.6	567.27	50.98	1906.3	144	F144:7335	20170811 KP RA p53 C1_BB7.2_P2.wiff	1	1	Q9NZM1|MYOF_HUMAN			PEAKS DB
FLSKQQASQV	40.84	1134.6	10	0.8	568.312	39.37	2722.5	146	F146:5209	20170811 KP RA p53 C1_BB7.2_P4.wiff	1	1	P07225|PROS_HUMAN			PEAKS DB
FLLGPRLVLA	40.82	1097.7	10	-9.7	549.85	83.9	157.01	150	F150:10191	20170811 KP RA p53 Neg C1_BB7.2_P12.wiff	1	1	P49755|TMEDA_HUMAN			PEAKS DB
AQAPGVITGV	40.79	911.508	10	-0.1	456.764	54.79	5310.5	144	F144:8152	20170811 KP RA p53 C1_BB7.2_P2.wiff	1	1	Q9UHX1|PUF60_HUMAN			PEAKS DB
AYAPQGWIAF	40.69	1122.55	10	-2.5	562.281	84.38	7908.8	155	F155:10234	20170811 KP RA p53 Neg C1_BB7.2_P17.wiff	1	1	Q8TEY7|UBP33_HUMAN			PEAKS DB
GVIDGHIYAV	40.47	1042.54	10	0.7	522.282	60.94	17695	160	F160:9979	20170811 KP RA p53 Neg C1_BB7.2_P6.wiff	1	1	Q14145|KEAP1_HUMAN			PEAKS DB
ALPDQGIAKA	40.47	982.545	10	1.4	492.282	42.88	5510.8	146	F146:5713	20170811 KP RA p53 C1_BB7.2_P4.wiff	1	1	P78318|IGBP1_HUMAN			PEAKS DB
YLNEVRSTEV	40.42	1208.6	10	-0.5	605.311	46.6	1129.3	160	F160:6408	20170811 KP RA p53 Neg C1_BB7.2_P6.wiff	1	1	Q8WUH2|TGFA1_HUMAN			PEAKS DB
IIADMDKWTV	40.32	1190.6	10	0.9	596.31	71.91	655.32	160	F160:12983	20170811 KP RA p53 Neg C1_BB7.2_P6.wiff	1	1	Q8TF40|FNIP1_HUMAN			PEAKS DB
GM(+15.99)VPFVFVGT	40.21	1068.53	10	2.4	535.274	81.78	5630.3	150	F150:9969	20170811 KP RA p53 Neg C1_BB7.2_P12.wiff	1	1	P51114|FXR1_HUMAN:Q06787|FMR1_HUMAN	Oxidation (M)	M2:Oxidation (M):1000.00	PEAKS DB
ALIEGVGILL	40.09	996.622	10	1.1	499.317	84.97	13128	147	F147:11050	20170811 KP RA p53 Neg C1_BB7.2_P10.wiff	1	1	O60830|TI17B_HUMAN			PEAKS DB
QLEEEGITFV	40.03	1163.57	10	0.6	582.795	74.14	20386	146	F146:13926	20170811 KP RA p53 C1_BB7.2_P4.wiff	1	1	Q92503|S14L1_HUMAN			PEAKS DB
TLTEEGVIKV	39.95	1087.61	10	1	544.816	58.49	34920	160	F160:9132	20170811 KP RA p53 Neg C1_BB7.2_P6.wiff	1	1	Q9BZE4|NOG1_HUMAN			PEAKS DB
LLSEQGDVKL	39.81	1100.61	10	1.4	551.314	55.87	3735	146	F146:8955	20170811 KP RA p53 C1_BB7.2_P4.wiff	1	1	Q9P289|STK26_HUMAN:O00506|STK25_HUMAN			PEAKS DB
ALLKIEGVYA	39.81	1075.63	10	2	538.824	68.75	188850	146	F146:12512	20170811 KP RA p53 C1_BB7.2_P4.wiff	1	1	P18077|RL35A_HUMAN			PEAKS DB
GM(+15.99)QGAGIQGV	39.54	932.438	10	-0.5	467.228	41.58	2942.5	160	F160:5166	20170811 KP RA p53 Neg C1_BB7.2_P6.wiff	1	1	Q9H0L4|CSTFT_HUMAN	Oxidation (M)	M2:Oxidation (M):1000.00	PEAKS DB
ALLQGAIESV	39.51	999.56	10	3.9	500.791	71.74	1519	146	F146:13241	20170811 KP RA p53 C1_BB7.2_P4.wiff	1	1	Q58EX7|PKHG4_HUMAN			PEAKS DB
KLFQSNDPTL	39.43	1161.6	10	-1.9	581.81	57.17	1051.6	160	F160:8708	20170811 KP RA p53 Neg C1_BB7.2_P6.wiff	1	1	Q9Y678|COPG1_HUMAN			PEAKS DB
ALDPAAQAFL	39.18	1015.53	10	-1.8	508.775	75.87	10154	160	F160:13719	20170811 KP RA p53 Neg C1_BB7.2_P6.wiff	1	1	Q5SWA1|PR15B_HUMAN			PEAKS DB
SLFSEETPVV	39.11	1106.55	10	3	554.286	74.02	8313.6	146	F146:13904	20170811 KP RA p53 C1_BB7.2_P4.wiff	1	1	O75787|RENR_HUMAN			PEAKS DB
YLDAGQVKSV	38.95	1078.57	10	-0.3	540.292	46.42	877.56	160	F160:6361	20170811 KP RA p53 Neg C1_BB7.2_P6.wiff	1	1	Q9Y6X3|SCC4_HUMAN			PEAKS DB
TLMDMRLSQV	38.81	1192.59	10	-2.4	597.306	70.12	3671.8	146	F146:12960	20170811 KP RA p53 C1_BB7.2_P4.wiff	1	1	O94906|PRP6_HUMAN			PEAKS DB
LMAEMGVHSV	38.78	1072.5	10	6.5	537.265	54.94	0	146	F146:8706	20170811 KP RA p53 C1_BB7.2_P4.wiff	0	0	Q9NWZ5|UCKL1_HUMAN			PEAKS DB
ALEEADKMFL	38.67	1165.57	10	7.7	583.798	71.23	543.21	160	F160:12776	20170811 KP RA p53 Neg C1_BB7.2_P6.wiff	1	1	Q9Y6B2|EID1_HUMAN			PEAKS DB
VYQPEASM(+15.99)NF	38.6	1200.51	10	6.2	601.269	52.03	0	160	F160:7470	20170811 KP RA p53 Neg C1_BB7.2_P6.wiff	0	0	O95388|WISP1_HUMAN	Oxidation (M)	M8:Oxidation (M):1000.00	PEAKS DB
KLGDFGLATV	38.37	1019.57	10	0.5	510.792	69.15	69610	146	F146:12634	20170811 KP RA p53 C1_BB7.2_P4.wiff	1	1	Q8N568|DCLK2_HUMAN			PEAKS DB
KIGDFGLATV	38.37	1019.57	10	0.5	510.792	69.15	69610	146	F146:12634	20170811 KP RA p53 C1_BB7.2_P4.wiff	1	1	P15056|BRAF_HUMAN:P10398|ARAF_HUMAN:P04049|RAF1_HUMAN			PEAKS DB
FM(+15.99)AETKGVAL	38.09	1081.55	10	-1.7	541.782	52.16	1070.2	160	F160:7490	20170811 KP RA p53 Neg C1_BB7.2_P6.wiff	1	1	P04424|ARLY_HUMAN	Oxidation (M)	M2:Oxidation (M):1000.00	PEAKS DB
LTIEDGIFEV	38.05	1134.58	10	7	568.302	84.44	0	163	F163:9673	20170811 KP RA p53 Neg C1_BB7.2_P9.wiff	0	0	P54652|HSP72_HUMAN:P11142|HSP7C_HUMAN			PEAKS DB
FLDPNNIPKA	38.02	1127.6	10	4.3	564.811	57.34	54909	146	F146:9331	20170811 KP RA p53 C1_BB7.2_P4.wiff	1	1	Q9BVK2|ALG8_HUMAN			PEAKS DB
NQWDGTQHGV	37.94	1140.49	10	1.5	571.258	41.58	5228.4	146	F146:5521	20170811 KP RA p53 C1_BB7.2_P4.wiff	1	1	P46939|UTRO_HUMAN			PEAKS DB
ALDPKANFST	37.88	1062.53	10	2.8	532.278	46.31	19605	160	F160:6360	20170811 KP RA p53 Neg C1_BB7.2_P6.wiff	1	1	Q07912|ACK1_HUMAN			PEAKS DB
M(+15.99)LLEIPYM(+15.99)AA	37.85	1182.57	10	2.4	592.292	74.23	23813	161	F161:8265	20170811 KP RA p53 Neg C1_BB7.2_P7.wiff	2	2	Q99613|EIF3C_HUMAN:B5ME19|EIFCL_HUMAN	Oxidation (M)	M1:Oxidation (M):1000.00;M8:Oxidation (M):1000.00	PEAKS DB
GLSDTATYKV	37.83	1053.53	10	-1.8	527.772	48.34	0	143	F143:8477	20170811 KP RA p53 C1_BB7.2_P1.wiff	0	0	Q13015|AF1Q_HUMAN			PEAKS DB
TLPERPLTEV	37.5	1153.63	10	5	577.83	55.17	0	146	F146:8776	20170811 KP RA p53 C1_BB7.2_P4.wiff	0	0	Q96QC0|PP1RA_HUMAN			PEAKS DB
ALADGVVSQA	37.2	929.482	10	2	465.751	47.62	439.41	146	F146:6957	20170811 KP RA p53 C1_BB7.2_P4.wiff	1	1	Q92917|GPKOW_HUMAN			PEAKS DB
AILETAPKEV	37.05	1069.6	10	0.1	535.811	49.87	0	144	F144:7038	20170811 KP RA p53 C1_BB7.2_P2.wiff	0	0	Q9P2E9|RRBP1_HUMAN			PEAKS DB
YIDEEGVRYV	37.04	1241.59	10	0	621.806	55.33	94.421	146	F146:8805	20170811 KP RA p53 C1_BB7.2_P4.wiff	1	1	Q9H0E3|SP130_HUMAN			PEAKS DB
AMIEGEIESL	36.95	1090.52	10	-2.3	546.269	73.22	4805.1	146	F146:13617	20170811 KP RA p53 C1_BB7.2_P4.wiff	1	1	Q9UHP3|UBP25_HUMAN			PEAKS DB
RLIEVNGQNV	36.77	1140.63	10	-0.1	571.323	50.12	2146.6	144	F144:7088	20170811 KP RA p53 C1_BB7.2_P2.wiff	1	1	Q15599|NHRF2_HUMAN			PEAKS DB
AMFDHIPVGV	36.72	1084.54	10	5.8	543.281	73.63	3580.3	160	F160:13341	20170811 KP RA p53 Neg C1_BB7.2_P6.wiff	1	1	Q9Y3I0|RTCB_HUMAN			PEAKS DB
ALPKEDPTAV	36.55	1039.55	10	1.5	520.788	42.43	56489	146	F146:5650	20170811 KP RA p53 C1_BB7.2_P4.wiff	1	1	Q9Y678|COPG1_HUMAN			PEAKS DB
GLVAGGIIGA	36.55	826.491	10	-0.6	414.251	66.63	833.69	143	F143:10271	20170811 KP RA p53 C1_BB7.2_P1.wiff	1	1	Q9NPL8|TIDC1_HUMAN			PEAKS DB
ALAN(+.98)LTGTVV	36.36	958.534	10	4.1	480.279	68.72	74730	144	F144:11190	20170811 KP RA p53 C1_BB7.2_P2.wiff	1	1	Q92542|NICA_HUMAN	Deamidation (NQ)	N4:Deamidation (NQ):1000.00	PEAKS DB
AM(+15.99)LQELNFGA	36.02	1108.52	10	2.6	555.272	68.13	5821.8	160	F160:12169	20170811 KP RA p53 Neg C1_BB7.2_P6.wiff	1	1	O14744|ANM5_HUMAN	Oxidation (M)	M2:Oxidation (M):1000.00	PEAKS DB
[truncated: 689 more rows]

## Sheet: Mut175 A2
Peptide	-10lgP	Mass	Length	ppm	m/z	RT	Area P53_Set_II	Fraction	Scan	Source File	#Feature	#Feature P53_Set_II	Accession	PTM	AScore	Found By
VPVVAPV	13.61	679.427	7	-2.4	680.433	78.2	6105.7	98	F98:16424	20170818 KP RA p53 WT_BB7.2_P6.wiff	1	1	Q9UQ52|CNTN6_HUMAN			PEAKS DB
VNIVEKY	14.13	863.475	7	-3.4	432.741	46.6	263.99	101	F101:5329	20170818 KP RA p53 WT_BB7.2_P9.wiff	1	1	Q13867|BLMH_HUMAN			PEAKS DB
VDLSNPA	14.47	714.355	7	-11	715.357	78.54	0	91	F91:12211	20170818 KP RA p53 WT_BB7.2_P19.wiff	0	0	Q86X10|RLGPB_HUMAN			PEAKS DB
VAFPPEV	13.64	757.401	7	-3.7	379.708	68.11	10587	84	F84:10358	20170818 KP RA p53 WT_BB7.2_P12.wiff	1	1	Q14973|NTCP_HUMAN			PEAKS DB
TVSVDHR	14.05	812.414	7	-2.6	407.211	45.48	0	101	F101:5274	20170818 KP RA p53 WT_BB7.2_P9.wiff	0	0	P51571|SSRD_HUMAN			PEAKS DB
TVPAPNF	14.14	744.381	7	-12.4	745.381	79.55	0	91	F91:12503	20170818 KP RA p53 WT_BB7.2_P19.wiff	0	0	Q14814|MEF2D_HUMAN			PEAKS DB
TFPVAM(+15.99)F	19.26	827.389	7	1.7	414.702	74.09	0	90	F90:11176	20170818 KP RA p53 WT_BB7.2_P18.wiff	0	0	P0DJ07|PT100_HUMAN	Oxidation (M)	M6:Oxidation (M):1000.00	PEAKS DB
TFAPVNV	29.14	746.396	7	3.2	374.205	59.59	1897.2	96	F96:10380	20170818 KP RA p53 WT_BB7.2_P4.wiff	1	1	P68104|EF1A1_HUMAN:Q5VTE0|EF1A3_HUMAN			PEAKS DB
SLDPAAV	14.89	671.349	7	7.9	672.365	79.88	0	81	F81:16167	20170818 KP RA p53 WT_BB7.2_P1.wiff	0	0	P78527|PRKDC_HUMAN			PEAKS DB
SGGPNVP	14.01	626.302	7	-13.6	627.303	66.78	0	89	F89:9951	20170818 KP RA p53 WT_BB7.2_P17.wiff	0	0	Q13285|STF1_HUMAN			PEAKS DB
SDHHIYL	14.44	883.419	7	0.1	442.717	54.22	2886.8	98	F98:9014	20170818 KP RA p53 WT_BB7.2_P6.wiff	1	1	P04075|ALDOA_HUMAN			PEAKS DB
RGGSPEI	14.06	714.366	7	1.9	715.375	64.51	148.58	92	F92:11675	20170818 KP RA p53 WT_BB7.2_P2.wiff	1	1	Q9Y2H9|MAST1_HUMAN			PEAKS DB
QYMPEWL	16.56	965.432	7	-0.3	483.721	83.84	1421.3	93	F93:17145	20170818 KP RA p53 WT_BB7.2_P20.wiff	1	1	Q3SXM5|HSDL1_HUMAN			PEAKS DB
QNPATIP	19.64	739.386	7	7.3	740.402	81.18	0	87	F87:10352	20170818 KP RA p53 WT_BB7.2_P15.wiff	0	0	Q9BYP7|WNK3_HUMAN			PEAKS DB
PPVLLAS	14.96	695.422	7	11.6	348.723	63.04	36051	87	F87:8965	20170818 KP RA p53 WT_BB7.2_P15.wiff	1	1	Q5VWI1|TCRGL_HUMAN			PEAKS DB
PPKNPHN	13.75	802.409	7	12.7	402.218	67.74	2253.7	97	F97:11875	20170818 KP RA p53 WT_BB7.2_P5.wiff	1	1				PEAKS DB
PLRIYLF	14.94	920.548	7	-3	461.283	84.46	1491.2	88	F88:13081	20170818 KP RA p53 WT_BB7.2_P16.wiff	1	1	Q14679|TTLL4_HUMAN			PEAKS DB
PDGQVIT	14.41	728.37	7	10.6	729.388	83.62	0	87	F87:10622	20170818 KP RA p53 WT_BB7.2_P15.wiff	0	0	P63267|ACTH_HUMAN:P62736|ACTA_HUMAN:P68032|ACTC_HUMAN:P68133|ACTS_HUMAN:P60709|ACTB_HUMAN:P63261|ACTG_HUMAN			PEAKS DB
NLIDAGV	14.82	700.375	7	9.6	701.393	72.81	72.22	81	F81:13967	20170818 KP RA p53 WT_BB7.2_P1.wiff	1	1	P12268|IMDH2_HUMAN			PEAKS DB
MLAASLL	18.47	717.409	7	-0.3	718.417	77.38	7341	90	F90:12193	20170818 KP RA p53 WT_BB7.2_P18.wiff	1	1	O15121|DEGS1_HUMAN			PEAKS DB
MHQAAGG	14.51	670.286	7	-3.3	671.288	66.08	0	93	F93:11656	20170818 KP RA p53 WT_BB7.2_P20.wiff	0	0	P48552|NRIP1_HUMAN			PEAKS DB
MDTVKKV	20.01	819.452	7	1	410.733	52.33	17893	95	F95:7893	20170818 KP RA p53 WT_BB7.2_P3.wiff	1	1	Q9Y692|GMEB1_HUMAN			PEAKS DB
LYAIGGF	13.84	739.39	7	4.3	740.398	80.17	0	94	F94:14435	20170818 KP RA p53 WT_BB7.2_P21.wiff	0	0	Q2TBA0|KLH40_HUMAN			PEAKS DB
LKEFLHL	15.17	898.528	7	2.8	450.271	73.78	0	93	F93:13638	20170818 KP RA p53 WT_BB7.2_P20.wiff	0	0	O94827|PKHG5_HUMAN			PEAKS DB
LKEFIHI	15.17	898.528	7	2.8	450.271	73.78	0	93	F93:13638	20170818 KP RA p53 WT_BB7.2_P20.wiff	0	0	Q9NZ32|ARP10_HUMAN			PEAKS DB
LDKFIRL	17.43	903.554	7	0.1	452.786	76.21	6916.9	91	F91:11647	20170818 KP RA p53 WT_BB7.2_P19.wiff	1	1	Q9NVN8|GNL3L_HUMAN			PEAKS DB
LARLLSI	17.46	784.517	7	3.1	393.267	68.65	1486.6	98	F98:13347	20170818 KP RA p53 WT_BB7.2_P6.wiff	1	1				PEAKS DB
LARILSL	17.46	784.517	7	3.1	393.267	68.65	1486.6	98	F98:13347	20170818 KP RA p53 WT_BB7.2_P6.wiff	1	1	Q8NHP8|PLBL2_HUMAN			PEAKS DB
LAAANPV	13.5	654.37	7	-4	655.372	77.9	0	93	F93:15047	20170818 KP RA p53 WT_BB7.2_P20.wiff	0	0	P25205|MCM3_HUMAN			PEAKS DB
KGSKGDT	18.94	691.35	7	11.9	692.365	79.48	0	90	F90:12677	20170818 KP RA p53 WT_BB7.2_P18.wiff	0	0	O95573|ACSL3_HUMAN			PEAKS DB
KGPGGTT	16.81	616.318	7	-7.7	617.325	82.96	0	88	F88:12530	20170818 KP RA p53 WT_BB7.2_P16.wiff	0	0	Q8IVL1|NAV2_HUMAN			PEAKS DB
KGAMGPA	13.97	630.316	7	11.9	631.333	74.88	1047.1	91	F91:11473	20170818 KP RA p53 WT_BB7.2_P19.wiff	1	1	Q9UMD9|COHA1_HUMAN			PEAKS DB
KDFAADS	18.53	752.334	7	-7.9	753.338	82.24	257.58	91	F91:13536	20170818 KP RA p53 WT_BB7.2_P19.wiff	1	1	Q92974|ARHG2_HUMAN			PEAKS DB
KAAKVVP	19.43	711.464	7	5.2	712.472	71.13	0	94	F94:11673	20170818 KP RA p53 WT_BB7.2_P21.wiff	0	0	P19338|NUCL_HUMAN			PEAKS DB
KAAGHPG	14.28	636.334	7	7	637.348	85.11	0	87	F87:10958	20170818 KP RA p53 WT_BB7.2_P15.wiff	0	0	Q9Y490|TLN1_HUMAN			PEAKS DB
ILQGIVF	18.27	788.48	7	1.3	395.246	83.33	3374	93	F93:16977	20170818 KP RA p53 WT_BB7.2_P20.wiff	1	1	P06493|CDK1_HUMAN			PEAKS DB
IKVALDV	13.57	756.475	7	6.1	379.246	63.66	0	95	F95:11054	20170818 KP RA p53 WT_BB7.2_P3.wiff	0	0	Q9UHN1|DPOG2_HUMAN			PEAKS DB
IALKEDL	15.91	800.464	7	1.1	401.239	52.3	8619.1	96	F96:8306	20170818 KP RA p53 WT_BB7.2_P4.wiff	1	1	P05534|1A24_HUMAN:P01892|1A02_HUMAN			PEAKS DB
IACGPPQ	13.84	684.327	7	4.4	685.339	72.32	0	89	F89:11125	20170818 KP RA p53 WT_BB7.2_P17.wiff	0	0	Q9Y520|PRC2C_HUMAN			PEAKS DB
IAAANPV	13.5	654.37	7	-4	655.372	77.9	0	93	F93:15047	20170818 KP RA p53 WT_BB7.2_P20.wiff	0	0	Q9UJA3|MCM8_HUMAN			PEAKS DB
HCPALVT	17.91	739.369	7	7.3	740.384	82.96	0	91	F91:13693	20170818 KP RA p53 WT_BB7.2_P19.wiff	0	0	P04626|ERBB2_HUMAN			PEAKS DB
GYKKVVN	18.33	806.465	7	-13.1	404.236	67.06	0	87	F87:9211	20170818 KP RA p53 WT_BB7.2_P15.wiff	0	0	P49961|ENTP1_HUMAN			PEAKS DB
GGVLEYF	19.91	783.38	7	3	392.697	82.63	1243.2	94	F94:15058	20170818 KP RA p53 WT_BB7.2_P21.wiff	1	1	O94955|RHBT3_HUMAN			PEAKS DB
GASIFSQ	13.41	708.344	7	1.9	709.355	77.43	0	91	F91:11868	20170818 KP RA p53 WT_BB7.2_P19.wiff	0	0	Q9Y6V0|PCLO_HUMAN			PEAKS DB
FVDENTF	24.46	870.376	7	-0.5	436.194	56.62	13588	95	F95:8951	20170818 KP RA p53 WT_BB7.2_P3.wiff	1	1	Q9BWD3|RTL8A_HUMAN:Q17RB0|RTL8B_HUMAN:A6ZKI3|RTL8C_HUMAN			PEAKS DB
FFKGFKW	18.95	958.506	7	9.4	480.269	78.02	0	88	F88:11093	20170818 KP RA p53 WT_BB7.2_P16.wiff	0	0	O43676|NDUB3_HUMAN			PEAKS DB
ETLETYL	17.61	867.423	7	5.7	434.721	68.85	2983.5	92	F92:13175	20170818 KP RA p53 WT_BB7.2_P2.wiff	1	1	Q9H3C7|GGNB2_HUMAN			PEAKS DB
EIPYMAA	27.45	793.368	7	1.4	397.69	59.42	4477.1	96	F96:10268	20170818 KP RA p53 WT_BB7.2_P4.wiff	1	1	Q99613|EIF3C_HUMAN:B5ME19|EIFCL_HUMAN			PEAKS DB
EIPYM(+15.99)AA	14.7	809.363	7	3.8	405.689	44.79	1446.1	96	F96:6264	20170818 KP RA p53 WT_BB7.2_P4.wiff	1	1	Q99613|EIF3C_HUMAN:B5ME19|EIFCL_HUMAN	Oxidation (M)	M5:Oxidation (M):1000.00	PEAKS DB
EFFQVDV	22.52	882.412	7	5	442.218	78.29	1250	81	F81:15588	20170818 KP RA p53 WT_BB7.2_P1.wiff	1	1	P35573|GDE_HUMAN			PEAKS DB
EFDIHQV	27.7	886.418	7	-0.6	444.215	55.97	469.11	96	F96:9367	20170818 KP RA p53 WT_BB7.2_P4.wiff	1	1	Q9BW27|NUP85_HUMAN			PEAKS DB
DVEPFVF	15.44	851.407	7	5.7	426.714	84.71	0	91	F91:14199	20170818 KP RA p53 WT_BB7.2_P19.wiff	0	0	Q9H7Z6|KAT8_HUMAN			PEAKS DB
DTLNIFM(+15.99)	23.16	868.4	7	0.6	435.206	73.43	11443	93	F93:13487	20170818 KP RA p53 WT_BB7.2_P20.wiff	1	1	Q9H3K2|GHITM_HUMAN	Oxidation (M)	M7:Oxidation (M):1000.00	PEAKS DB
DKKVEKV	19.19	844.502	7	-0.7	423.257	30.32	633.3	96	F96:4372	20170818 KP RA p53 WT_BB7.2_P4.wiff	1	1	P08238|HS90B_HUMAN			PEAKS DB
DFLPEGV	20.78	775.375	7	12.9	388.699	70.57	0	95	F95:13302	20170818 KP RA p53 WT_BB7.2_P3.wiff	0	0	Q96IP4|FA46A_HUMAN			PEAKS DB
DEILVNA	20.03	772.397	7	-0.7	387.205	52.67	4300.4	92	F92:8002	20170818 KP RA p53 WT_BB7.2_P2.wiff	1	1	P11388|TOP2A_HUMAN:Q02880|TOP2B_HUMAN			PEAKS DB
DEILLQL	18.39	842.475	7	1.4	422.245	84.15	0	98	F98:17997	20170818 KP RA p53 WT_BB7.2_P6.wiff	0	0				PEAKS DB
DEIILQL	18.39	842.475	7	1.4	422.245	84.15	0	98	F98:17997	20170818 KP RA p53 WT_BB7.2_P6.wiff	0	0	Q99996|AKAP9_HUMAN			PEAKS DB
CATILVT	13.51	719.389	7	0.2	720.396	83.6	0	86	F86:10922	20170818 KP RA p53 WT_BB7.2_P14.wiff	0	0	Q6NUT3|MFS12_HUMAN			PEAKS DB
ATGARGE	13.46	660.319	7	12.5	661.332	67.17	0	99	F99:7621	20170818 KP RA p53 WT_BB7.2_P7.wiff	0	0	Q15751|HERC1_HUMAN			PEAKS DB
ASNHPFL	15.77	784.387	7	8.4	785.401	79.1	0	90	F90:12537	20170818 KP RA p53 WT_BB7.2_P18.wiff	0	0	P41743|KPCI_HUMAN			PEAKS DB
ASNAAVA	16.36	602.302	7	7.7	603.316	75.24	595.21	91	F91:11421	20170818 KP RA p53 WT_BB7.2_P19.wiff	1	1	A5PLN9|TPC13_HUMAN			PEAKS DB
ASGGGKF	16.03	622.307	7	1.5	623.313	73.97	0	93	F93:13711	20170818 KP RA p53 WT_BB7.2_P20.wiff	0	0	Q969V3|NCLN_HUMAN			PEAKS DB
APAAGGR	13.85	598.319	7	-2.1	599.325	76.87	667.53	90	F90:11915	20170818 KP RA p53 WT_BB7.2_P18.wiff	1	1	Q15750|TAB1_HUMAN			PEAKS DB
ANVNRAT	14.84	744.388	7	7.4	745.398	85.43	0	93	F93:17728	20170818 KP RA p53 WT_BB7.2_P20.wiff	0	0	Q8IWZ3|ANKH1_HUMAN			PEAKS DB
AHKVPGV	14.45	706.413	7	-5.5	354.213	55.82	32320	97	F97:9455	20170818 KP RA p53 WT_BB7.2_P5.wiff	1	1	Q12830|BPTF_HUMAN			PEAKS DB
AHGQ(+.98)IQV	15.05	752.382	7	-4.3	377.195	35.1	0	96	F96:4693	20170818 KP RA p53 WT_BB7.2_P4.wiff	0	0	Q92630|DYRK2_HUMAN	Deamidation (NQ)	Q4:Deamidation (NQ):28.86	PEAKS DB
AGGLCAV	14.51	589.289	7	7.9	590.303	81.19	0	91	F91:13057	20170818 KP RA p53 WT_BB7.2_P19.wiff	0	0	Q14656|TM187_HUMAN			PEAKS DB
AGAQCVL	14.09	660.327	7	5.1	661.342	79.19	0	88	F88:11412	20170818 KP RA p53 WT_BB7.2_P16.wiff	0	0	Q96AY4|TTC28_HUMAN			PEAKS DB
AGAAAVT	14.96	559.297	7	-13	560.297	69.86	126.68	90	F90:10203	20170818 KP RA p53 WT_BB7.2_P18.wiff	1	1	P78414|IRX1_HUMAN			PEAKS DB
ADKIHSV	28.26	768.413	7	3.8	385.214	37.53	0	96	F96:4927	20170818 KP RA p53 WT_BB7.2_P4.wiff	0	0	O95147|DUS14_HUMAN			PEAKS DB
ADILNDV	24.44	758.381	7	-0.8	380.197	63.62	0	98	F98:11707	20170818 KP RA p53 WT_BB7.2_P6.wiff	0	0	Q96GQ5|RUS1_HUMAN			PEAKS DB
ADHIQKV	13.7	809.439	7	-1	405.725	35.42	644.87	96	F96:4721	20170818 KP RA p53 WT_BB7.2_P4.wiff	1	1	Q9Y678|COPG1_HUMAN			PEAKS DB
AAAPGGL	13.87	555.302	7	2.7	556.314	79.6	2227.3	88	F88:11525	20170818 KP RA p53 WT_BB7.2_P16.wiff	1	1	P83111|LACTB_HUMAN			PEAKS DB
YYGFTKLL	28.37	1003.54	8	-1.4	502.774	77.99	591.96	93	F93:15084	20170818 KP RA p53 WT_BB7.2_P20.wiff	1	1	Q9Y4F3|MARF1_HUMAN			PEAKS DB
YSGVLITL	16.48	864.496	8	0.2	433.253	82.92	21620	94	F94:15094	20170818 KP RA p53 WT_BB7.2_P21.wiff	1	1	Q96S94|CCNL2_HUMAN			PEAKS DB
YRLIFEKF	26.91	1114.62	8	-7.6	558.309	74.31	0	93	F93:13816	20170818 KP RA p53 WT_BB7.2_P20.wiff	0	0	P78527|PRKDC_HUMAN			PEAKS DB
YQSKYEEL	23.23	1058.49	8	2.5	530.253	46.31	226.95	99	F99:5927	20170818 KP RA p53 WT_BB7.2_P7.wiff	2	2	P04264|K2C1_HUMAN			PEAKS DB
YQIIM(+15.99)TM(+15.99)I	14.93	1043.5	8	3.1	522.759	68.13	243.5	94	F94:11112	20170818 KP RA p53 WT_BB7.2_P21.wiff	1	1	O95864|FADS2_HUMAN	Oxidation (M)	M5:Oxidation (M):1000.00;M7:Oxidation (M):1000.00	PEAKS DB
YPPVQVLF	28.11	961.527	8	-4.8	481.77	84.59	1505.9	91	F91:14156	20170818 KP RA p53 WT_BB7.2_P19.wiff	1	1	P52701|MSH6_HUMAN			PEAKS DB
YLVLYKMN(+.98)	18.82	1043.54	8	14.6	522.785	75.97	2365.9	89	F89:11901	20170818 KP RA p53 WT_BB7.2_P17.wiff	1	1	Q9NR09|BIRC6_HUMAN	Deamidation (NQ)	N8:Deamidation (NQ):1000.00	PEAKS DB
YLTVAAVF	23.95	882.485	8	-2.5	442.25	84.53	1554.9	91	F91:14134	20170818 KP RA p53 WT_BB7.2_P19.wiff	1	1	P07437|TBB5_HUMAN			PEAKS DB
YLMYLVM(+15.99)V	15.52	1046.52	8	-7.4	524.263	76.83	5205	98	F98:15894	20170818 KP RA p53 WT_BB7.2_P6.wiff	1	1	Q9BZW5|TM6S1_HUMAN	Oxidation (M)	M7:Oxidation (M):25.18	PEAKS DB
YLGQVTTI	14.96	893.486	8	0.8	447.753	62.69	26586	81	F81:11049	20170818 KP RA p53 WT_BB7.2_P1.wiff	1	1	Q9UBT2|SAE2_HUMAN			PEAKS DB
YLGKVLEL	21.01	933.553	8	4.9	467.786	69.45	5476.4	98	F98:13663	20170818 KP RA p53 WT_BB7.2_P6.wiff	1	1	O75153|CLU_HUMAN			PEAKS DB
YLFHVQEV	37.89	1033.52	8	0.2	517.767	67.25	9660.9	96	F96:12468	20170818 KP RA p53 WT_BB7.2_P4.wiff	1	1	O60906|NSMA_HUMAN			PEAKS DB
YLDKVQAL	16.89	948.528	8	-1.2	475.269	54.49	0	93	F93:10560	20170818 KP RA p53 WT_BB7.2_P20.wiff	0	0	P35527|K1C9_HUMAN			PEAKS DB
YLDKFIRL	35.99	1066.62	8	-2.1	534.317	76.21	11505	91	F91:11710	20170818 KP RA p53 WT_BB7.2_P19.wiff	1	1	Q9NVN8|GNL3L_HUMAN			PEAKS DB
YIIHTVLY	13.98	1020.56	8	-10.4	511.286	70.62	8443.4	97	F97:13363	20170818 KP RA p53 WT_BB7.2_P5.wiff	1	1	Q5T4S7|UBR4_HUMAN			PEAKS DB
YIALKEDL	20.23	963.528	8	2.4	482.772	59.08	6458.3	98	F98:10171	20170818 KP RA p53 WT_BB7.2_P6.wiff	1	1	P05534|1A24_HUMAN:P01892|1A02_HUMAN			PEAKS DB
YGVDLHKA	33.12	901.466	8	-4	451.738	47.88	0	92	F92:6771	20170818 KP RA p53 WT_BB7.2_P2.wiff	0	0	P11171|41_HUMAN			PEAKS DB
YGVDLHHA	22.94	910.43	8	-4.8	456.22	48.48	160.91	92	F92:6881	20170818 KP RA p53 WT_BB7.2_P2.wiff	1	1	O43491|E41L2_HUMAN			PEAKS DB
YGKLGRGG	15.3	806.44	8	13.6	404.231	67.28	6770.5	94	F94:10953	20170818 KP RA p53 WT_BB7.2_P21.wiff	1	1	O95714|HERC2_HUMAN			PEAKS DB
VQLLQFLA	13.53	930.554	8	-4.2	466.28	85.1	0	93	F93:17628	20170818 KP RA p53 WT_BB7.2_P20.wiff	0	0	Q9NXF1|TEX10_HUMAN			PEAKS DB
VMGKIFAV	33.45	863.494	8	3.6	432.754	66.07	32039	96	F96:12144	20170818 KP RA p53 WT_BB7.2_P4.wiff	1	1	Q9P2G9|KLHL8_HUMAN			PEAKS DB
VM(+15.99)GKIFAV	29.33	879.489	8	-1.3	440.75	57.16	10418	96	F96:9778	20170818 KP RA p53 WT_BB7.2_P4.wiff	1	1	Q9P2G9|KLHL8_HUMAN	Oxidation (M)	M2:Oxidation (M):1000.00	PEAKS DB
VLGRVNLV	15.19	868.549	8	1	435.285	57.02	1587	81	F81:9368	20170818 KP RA p53 WT_BB7.2_P1.wiff	1	1	P61962|DCAF7_HUMAN			PEAKS DB
VLGKVNEI	24.58	870.518	8	1.1	436.267	47.58	20893	92	F92:6640	20170818 KP RA p53 WT_BB7.2_P2.wiff	1	1	Q13561|DCTN2_HUMAN			PEAKS DB
VLGAVM(+15.99)AV	19.01	774.431	8	2.7	388.224	52.85	1462.6	98	F98:8522	20170818 KP RA p53 WT_BB7.2_P6.wiff	2	2	P30508|1C12_HUMAN:Q07000|1C15_HUMAN:P30505|1C08_HUMAN:Q9TNN7|1C05_HUMAN	Oxidation (M)	M6:Oxidation (M):1000.00	PEAKS DB
VLFEDVYE	19.65	1012.48	8	5.9	507.246	72.8	0	96	F96:14150	20170818 KP RA p53 WT_BB7.2_P4.wiff	0	0	O14936|CSKP_HUMAN			PEAKS DB
VLDVIHEV	18.13	922.512	8	3.3	462.265	61.73	2202.4	98	F98:10985	20170818 KP RA p53 WT_BB7.2_P6.wiff	1	1	O75962|TRIO_HUMAN			PEAKS DB
VIDVIHEV	18.13	922.512	8	3.3	462.265	61.73	2202.4	98	F98:10985	20170818 KP RA p53 WT_BB7.2_P6.wiff	1	1	Q9HAU8|RNPL1_HUMAN			PEAKS DB
VFFKGFKW	14.7	1057.57	8	-3.2	353.534	78.06	58723	88	F88:11068	20170818 KP RA p53 WT_BB7.2_P16.wiff	1	1	O43676|NDUB3_HUMAN			PEAKS DB
VEQEYLQV	16.39	1006.5	8	-12.7	504.248	64.99	0	99	F99:7364	20170818 KP RA p53 WT_BB7.2_P7.wiff	0	0	Q8NHU6|TDRD7_HUMAN			PEAKS DB
TVGLIRNL	23.49	884.544	8	-2.2	443.28	63.35	14078	89	F89:9141	20170818 KP RA p53 WT_BB7.2_P17.wiff	1	1	P35222|CTNB1_HUMAN			PEAKS DB
TTIVPLVL	28.82	854.548	8	8.5	428.286	84.86	0	89	F89:14803	20170818 KP RA p53 WT_BB7.2_P17.wiff	0	0	P98198|AT8B2_HUMAN			PEAKS DB
TQLGAFYI	18.81	911.475	8	0.6	456.743	83.83	13761	94	F94:15485	20170818 KP RA p53 WT_BB7.2_P21.wiff	1	1	O15121|DEGS1_HUMAN			PEAKS DB
TPSAASSS	13.99	706.313	8	6.4	707.33	38.53	0	85	F85:6853	20170818 KP RA p53 WT_BB7.2_P13.wiff	0	0	Q8WYL5|SSH1_HUMAN			PEAKS DB
TLGQIWDV	32.45	930.481	8	0.1	466.246	81.97	16427	96	F96:16229	20170818 KP RA p53 WT_BB7.2_P4.wiff	1	1	Q14204|DYHC1_HUMAN			PEAKS DB
TGVGELTT	13.63	776.392	8	8.7	777.411	84.51	0	88	F88:13097	20170818 KP RA p53 WT_BB7.2_P16.wiff	0	0	Q96A65|EXOC4_HUMAN			PEAKS DB
SYALLTYM(+15.99)	33.24	976.458	8	-6.4	489.235	68.81	0	91	F91:10009	20170818 KP RA p53 WT_BB7.2_P19.wiff	0	0	P04818|TYSY_HUMAN	Oxidation (M)	M8:Oxidation (M):1000.00	PEAKS DB
SVLDQKIL	18.59	914.544	8	0.9	458.279	61.62	1609.5	98	F98:10942	20170818 KP RA p53 WT_BB7.2_P6.wiff	1	1	O60287|NPA1P_HUMAN			PEAKS DB
SQLILQKL	17.41	941.591	8	1.3	471.805	64.5	243.42	89	F89:9459	20170818 KP RA p53 WT_BB7.2_P17.wiff	1	1				PEAKS DB
SQLILQKI	17.41	941.591	8	1.3	471.805	64.5	243.42	89	F89:9459	20170818 KP RA p53 WT_BB7.2_P17.wiff	1	1	Q7Z4L5|TT21B_HUMAN			PEAKS DB
SQLILHLI	25.42	935.58	8	0.2	468.801	81.95	19011	88	F88:12139	20170818 KP RA p53 WT_BB7.2_P16.wiff	1	1	Q9UPZ3|HPS5_HUMAN			PEAKS DB
SPVRPLVF	35.31	913.538	8	-0.8	457.776	66.43	1154.5	90	F90:9704	20170818 KP RA p53 WT_BB7.2_P18.wiff	1	1	Q96EX3|WDR34_HUMAN			PEAKS DB
SM(+15.99)YDKVLM(+15.99)	16.7	1017.45	8	-4.3	509.731	42.48	67.732	98	F98:5895	20170818 KP RA p53 WT_BB7.2_P6.wiff	1	1	Q9Y5Q8|TF3C5_HUMAN	Oxidation (M)	M2:Oxidation (M):1000.00;M8:Oxidation (M):1000.00	PEAKS DB
SMVDVVM(+15.99)L	17.85	908.435	8	-4.3	455.221	74.75	19535	96	F96:14685	20170818 KP RA p53 WT_BB7.2_P4.wiff	1	1	P46379|BAG6_HUMAN	Oxidation (M)	M7:Oxidation (M):90.87	PEAKS DB
SLLPAIVE	16.18	840.496	8	7.8	421.258	77.34	6623.4	98	F98:16007	20170818 KP RA p53 WT_BB7.2_P6.wiff	1	1	P30153|2AAA_HUMAN:P30154|2AAB_HUMAN			PEAKS DB
SLIEGYIS	14.84	880.454	8	-2.7	441.233	66.96	1406.8	98	F98:12842	20170818 KP RA p53 WT_BB7.2_P6.wiff	1	1	A6NHX0|CAST2_HUMAN			PEAKS DB
SLGKVFGV	32.62	805.47	8	-3	403.74	63.3	7938.4	95	F95:10932	20170818 KP RA p53 WT_BB7.2_P3.wiff	1	1	P54132|BLM_HUMAN			PEAKS DB
SLGKIFAL	27.12	847.517	8	-0.1	424.764	77.14	1091	93	F93:14803	20170818 KP RA p53 WT_BB7.2_P20.wiff	1	1	Q9BXS9|S26A6_HUMAN			PEAKS DB
SLFKIWLV	25.02	1004.61	8	-4.1	503.31	85.25	6363.6	89	F89:14919	20170818 KP RA p53 WT_BB7.2_P17.wiff	1	1	Q6PID8|KLD10_HUMAN			PEAKS DB
SLFEEM(+15.99)LQ	26.6	1011.46	8	-2.7	506.733	65.61	1763.2	99	F99:7421	20170818 KP RA p53 WT_BB7.2_P7.wiff	1	1	P61011|SRP54_HUMAN	Oxidation (M)	M6:Oxidation (M):1000.00	PEAKS DB
SFLARTLQ	13.56	934.524	8	6.4	468.273	77.31	24334	97	F97:15047	20170818 KP RA p53 WT_BB7.2_P5.wiff	1	1	Q86UW6|N4BP2_HUMAN			PEAKS DB
RSIGLFFV	14.48	937.538	8	-3.8	469.778	84.69	1601	88	F88:13165	20170818 KP RA p53 WT_BB7.2_P16.wiff	1	1	P38435|VKGC_HUMAN			PEAKS DB
RSGPGPGL	13.6	739.398	8	-0.2	740.405	79.66	0	90	F90:12746	20170818 KP RA p53 WT_BB7.2_P18.wiff	0	0	Q96JE9|MAP6_HUMAN			PEAKS DB
RQVLIFLV	15.23	986.628	8	0.4	494.319	84.75	26479	94	F94:15842	20170818 KP RA p53 WT_BB7.2_P21.wiff	1	1	Q9Y5E9|PCDBE_HUMAN			PEAKS DB
RNLILPYI	14.55	1000.61	8	-1.9	501.313	82.4	3651.7	88	F88:12329	20170818 KP RA p53 WT_BB7.2_P16.wiff	1	1	Q8TCG2|P4K2B_HUMAN			PEAKS DB
RLWTPVGV	14.22	926.534	8	0.7	464.273	67.54	2891.9	96	F96:12525	20170818 KP RA p53 WT_BB7.2_P4.wiff	1	1	Q9NPH0|PPA6_HUMAN			PEAKS DB
RLIALLEV	14.39	925.596	8	0.7	463.804	81.55	0	94	F94:14765	20170818 KP RA p53 WT_BB7.2_P21.wiff	0	0	P21333|FLNA_HUMAN:Q14315|FLNC_HUMAN:O75369|FLNB_HUMAN			PEAKS DB
RLGLAPQI	14.56	866.534	8	0.3	434.274	59.02	4627.1	98	F98:10048	20170818 KP RA p53 WT_BB7.2_P6.wiff	1	1	Q86VI3|IQGA3_HUMAN			PEAKS DB
RLGFTPSV	15.82	875.486	8	5.9	438.755	57	0	81	F81:9369	20170818 KP RA p53 WT_BB7.2_P1.wiff	0	0	Q9Y4A5|TRRAP_HUMAN			PEAKS DB
RLFPGLAI	25.56	885.544	8	1.7	443.783	82.06	292450	88	F88:12283	20170818 KP RA p53 WT_BB7.2_P16.wiff	2	2	Q99661|KIF2C_HUMAN			PEAKS DB
RAYILNLV	21.79	960.576	8	-3.5	481.295	78.03	10017	91	F91:12013	20170818 KP RA p53 WT_BB7.2_P19.wiff	2	2	P50991|TCPD_HUMAN			PEAKS DB
Q(+.98)VDFELLL	14.74	976.512	8	-4.3	489.264	84.98	0	88	F88:13272	20170818 KP RA p53 WT_BB7.2_P16.wiff	0	0	Q92759|TF2H4_HUMAN	Deamidation (NQ)	Q1:Deamidation (NQ):1000.00	PEAKS DB
QTIKLWDI	19.37	1015.57	8	2.3	508.795	80.07	3464.4	91	F91:12628	20170818 KP RA p53 WT_BB7.2_P19.wiff	1	1				PEAKS DB
QTIKIWDI	19.37	1015.57	8	2.3	508.795	80.07	3464.4	91	F91:12628	20170818 KP RA p53 WT_BB7.2_P19.wiff	1	1	Q6Q0C0|TRAF7_HUMAN			PEAKS DB
QLIDKVWQ	29.55	1028.57	8	0.8	515.29	60.83	28340	98	F98:10700	20170818 KP RA p53 WT_BB7.2_P6.wiff	1	1	Q92503|S14L1_HUMAN			PEAKS DB
QGGYMLAA	13.98	809.374	8	-10.1	405.689	44.79	1446.1	96	F96:6428	20170818 KP RA p53 WT_BB7.2_P4.wiff	1	1	Q3L8U1|CHD9_HUMAN			PEAKS DB
PYNDYFEY	23.67	1109.43	8	2.8	555.73	71.92	1374.5	88	F88:9721	20170818 KP RA p53 WT_BB7.2_P16.wiff	1	1	Q13547|HDAC1_HUMAN:Q92769|HDAC2_HUMAN			PEAKS DB
PVDLGAPI	17.71	780.438	8	1.5	781.449	83.48	536.31	89	F89:14359	20170818 KP RA p53 WT_BB7.2_P17.wiff	1	1	Q10570|CPSF1_HUMAN			PEAKS DB
PPQHLIRV	22.69	958.571	8	-4.5	480.291	58.11	7931.5	98	F98:9800	20170818 KP RA p53 WT_BB7.2_P6.wiff	1	1	p53Mut175:p53Mut273:P04637|P53_HUMAN			PEAKS DB
PPGEDDAP	16.9	796.324	8	-3.1	399.169	53.8	0	97	F97:8606	20170818 KP RA p53 WT_BB7.2_P5.wiff	0	0	O43281|EFS_HUMAN			PEAKS DB
PDNSYIKV	14.05	934.476	8	4.7	468.249	62.59	6962.1	97	F97:10388	20170818 KP RA p53 WT_BB7.2_P5.wiff	1	1	Q13325|IFIT5_HUMAN			PEAKS DB
MFDKKVQL	14.01	1007.55	8	-0.9	504.783	55.25	1035.3	81	F81:8697	20170818 KP RA p53 WT_BB7.2_P1.wiff	1	1	O15061|SYNEM_HUMAN			PEAKS DB
LYSVSYLL	23.41	956.522	8	8.3	479.272	84.75	1122.4	90	F90:14509	20170818 KP RA p53 WT_BB7.2_P18.wiff	1	1	P21333|FLNA_HUMAN			PEAKS DB
LYLPSFFT	31.08	986.511	8	2.8	494.262	85.49	7543.4	93	F93:17753	20170818 KP RA p53 WT_BB7.2_P20.wiff	1	1	Q9NZJ7|MTCH1_HUMAN			PEAKS DB
LVLHGQNK	13.46	907.524	8	11.3	454.776	75.76	11286	97	F97:14480	20170818 KP RA p53 WT_BB7.2_P5.wiff	1	1	Q7Z5N4|SDK1_HUMAN			PEAKS DB
LSDHHIYL	32.55	996.503	8	-1.7	499.258	54.16	2343.6	98	F98:8988	20170818 KP RA p53 WT_BB7.2_P6.wiff	1	1	P04075|ALDOA_HUMAN			PEAKS DB
LQLKM(+15.99)IGI	18.77	930.557	8	3.1	466.286	66.47	0	94	F94:10907	20170818 KP RA p53 WT_BB7.2_P21.wiff	0	0	Q99832|TCPH_HUMAN	Oxidation (M)	M5:Oxidation (M):1000.00	PEAKS DB
LPAKPKHV	18.9	888.554	8	9.7	445.291	71.03	943.96	87	F87:9466	20170818 KP RA p53 WT_BB7.2_P15.wiff	1	1	Q9Y4K1|CRBG1_HUMAN			PEAKS DB
LLIENVAS	21.13	857.486	8	0.7	429.749	59.59	3720.5	96	F96:10359	20170818 KP RA p53 WT_BB7.2_P4.wiff	1	1	P07203|GPX1_HUMAN			PEAKS DB
LLGSAHEV	19.23	824.439	8	1.7	413.228	41.01	12509	98	F98:5542	20170818 KP RA p53 WT_BB7.2_P6.wiff	1	1	Q13813|SPTN1_HUMAN			PEAKS DB
LLGQVFQV	15.74	902.523	8	-3.4	452.267	80.01	0	92	F92:15922	20170818 KP RA p53 WT_BB7.2_P2.wiff	0	0	Q8TER5|ARH40_HUMAN			PEAKS DB
LLGKVVAL	15.54	811.553	8	-2.5	406.782	63.02	873.53	95	F95:10832	20170818 KP RA p53 WT_BB7.2_P3.wiff	1	1	Q9Y4R8|TELO2_HUMAN			PEAKS DB
LLGKIEKV	17.51	898.585	8	12.1	450.308	52.08	0	81	F81:7775	20170818 KP RA p53 WT_BB7.2_P1.wiff	0	0	Q10471|GALT2_HUMAN			PEAKS DB
LLDVTPLS	26.26	856.49	8	5	429.255	67.19	0	98	F98:12945	20170818 KP RA p53 WT_BB7.2_P6.wiff	0	0	P11142|HSP7C_HUMAN:P38646|GRP75_HUMAN			PEAKS DB
LLDKKIGV	14.99	884.569	8	6.7	443.294	62.57	8595.5	95	F95:10669	20170818 KP RA p53 WT_BB7.2_P3.wiff	1	1	P78371|TCPB_HUMAN			PEAKS DB
LDNERHEV	22.35	1010.48	8	-6.4	506.243	41.81	549.6	98	F98:5782	20170818 KP RA p53 WT_BB7.2_P6.wiff	1	1	Q16512|PKN1_HUMAN			PEAKS DB
LDKKVEKV	22.72	957.586	8	-0.3	320.201	30.32	2256.2	96	F96:4359	20170818 KP RA p53 WT_BB7.2_P4.wiff	2	2	P08238|HS90B_HUMAN			PEAKS DB
LAVCFGPV	14.09	804.42	8	-6.3	805.425	81.84	0	91	F91:13297	20170818 KP RA p53 WT_BB7.2_P19.wiff	0	0	Q5VT97|SYDE2_HUMAN			PEAKS DB
LASGPGGV	14.47	656.349	8	-4.5	657.35	82.26	0	101	F101:9274	20170818 KP RA p53 WT_BB7.2_P9.wiff	0	0	Q9NNW5|WDR6_HUMAN			PEAKS DB
LAELNSYV	22.83	907.465	8	-1.6	454.739	65.82	17952	98	F98:12362	20170818 KP RA p53 WT_BB7.2_P6.wiff	1	1	P22314|UBA1_HUMAN			PEAKS DB
KYPENFFL	15.05	1056.53	8	-7.7	529.269	78.37	25668	91	F91:12134	20170818 KP RA p53 WT_BB7.2_P19.wiff	2	2	P62136|PP1A_HUMAN:P36873|PP1G_HUMAN			PEAKS DB
KYGIVQEF	26.53	982.512	8	-0.4	492.265	62.67	564.82	89	F89:8988	20170818 KP RA p53 WT_BB7.2_P17.wiff	1	1	O94964|SOGA1_HUMAN			PEAKS DB
KVGEVTYV	17.38	893.486	8	-2.6	447.751	45.25	3079.6	81	F81:6010	20170818 KP RA p53 WT_BB7.2_P1.wiff	1	1	P52272|HNRPM_HUMAN			PEAKS DB
KPN(+.98)YLYLL	14	1023.56	8	-1.6	512.788	84.69	6287.9	90	F90:14513	20170818 KP RA p53 WT_BB7.2_P18.wiff	1	1	Q99650|OSMR_HUMAN	Deamidation (NQ)	N3:Deamidation (NQ):1000.00	PEAKS DB
KNQMVFPA	20.52	933.474	8	3.4	934.488	77.72	0	87	F87:9996	20170818 KP RA p53 WT_BB7.2_P15.wiff	0	0	O95672|ECEL1_HUMAN			PEAKS DB
KMFQVHQV	38.48	1015.53	8	6.9	508.773	44.69	1080.1	95	F95:5935	20170818 KP RA p53 WT_BB7.2_P3.wiff	1	1	Q8NBM4|UBAC2_HUMAN			PEAKS DB
KLWDIINV	19.16	999.575	8	4.2	500.794	83.77	1224.8	101	F101:9653	20170818 KP RA p53 WT_BB7.2_P9.wiff	1	1	Q3SXM5|HSDL1_HUMAN			PEAKS DB
KLLQNIGI	13.44	897.565	8	3	449.79	64.94	444.67	95	F95:11452	20170818 KP RA p53 WT_BB7.2_P3.wiff	1	1	Q13433|S39A6_HUMAN			PEAKS DB
KLLEQ(+.98)VSR	17.18	972.56	8	-9.1	487.281	52.98	11603	96	F96:8576	20170818 KP RA p53 WT_BB7.2_P4.wiff	1	1	P0DO97|CC192_HUMAN	Deamidation (NQ)	Q5:Deamidation (NQ):1000.00	PEAKS DB
KLGLVQKV	13.82	883.585	8	-11.6	442.794	43.14	879.41	95	F95:5528	20170818 KP RA p53 WT_BB7.2_P3.wiff	1	1	Q9Y6I4|UBP3_HUMAN			PEAKS DB
KLGLAPQI	15.67	838.528	8	0.4	420.273	57.88	2918	81	F81:9596	20170818 KP RA p53 WT_BB7.2_P1.wiff	1	1	P46940|IQGA1_HUMAN			PEAKS DB
KLGIVQGI	19.05	826.528	8	0.2	414.271	59.19	0	98	F98:10192	20170818 KP RA p53 WT_BB7.2_P6.wiff	0	0	P55268|LAMB2_HUMAN			PEAKS DB
KLGIAPQI	15.67	838.528	8	0.4	420.273	57.88	2918	81	F81:9596	20170818 KP RA p53 WT_BB7.2_P1.wiff	1	1				PEAKS DB
KLGGVVSI	15.87	771.485	8	-2.2	386.751	56.17	15143	81	F81:9025	20170818 KP RA p53 WT_BB7.2_P1.wiff	1	1	Q9Y4A5|TRRAP_HUMAN			PEAKS DB
KLGDIMGV	26.43	831.452	8	0.3	416.734	62.91	6423.2	92	F92:11050	20170818 KP RA p53 WT_BB7.2_P2.wiff	1	1	Q92620|PRP16_HUMAN			PEAKS DB
KLAILHLI	17.92	919.622	8	1.5	460.817	76.33	373.06	93	F93:14492	20170818 KP RA p53 WT_BB7.2_P20.wiff	1	1	Q69YN4|VIR_HUMAN			PEAKS DB
KGPGGTTL	15.27	729.402	8	-7	730.404	82.69	0	90	F90:13859	20170818 KP RA p53 WT_BB7.2_P18.wiff	0	0	Q8IVL1|NAV2_HUMAN			PEAKS DB
KGIVLEKV	18.94	884.569	8	0.3	443.291	45.08	1515.8	95	F95:5986	20170818 KP RA p53 WT_BB7.2_P3.wiff	1	1	P62266|RS23_HUMAN			PEAKS DB
KFYQGFLF	15.85	1048.54	8	-2.5	525.277	84.3	1716.7	91	F91:14032	20170818 KP RA p53 WT_BB7.2_P19.wiff	1	1	P78527|PRKDC_HUMAN			PEAKS DB
KAVKLWVI	23.11	955.622	8	-1.4	478.816	70.4	421.75	94	F94:11467	20170818 KP RA p53 WT_BB7.2_P21.wiff	1	1	A3KN83|SBNO1_HUMAN			PEAKS DB
IYTLIHYI	36.37	1034.58	8	-1.5	518.298	80.91	17650	89	F89:13409	20170818 KP RA p53 WT_BB7.2_P17.wiff	2	2	Q13315|ATM_HUMAN			PEAKS DB
IYITVHII	19.71	970.585	8	-0.7	486.298	78.05	0	93	F93:15100	20170818 KP RA p53 WT_BB7.2_P20.wiff	0	0	Q8N1I0|DOCK4_HUMAN			PEAKS DB
IYGRMWYF	35.39	1134.53	8	3.4	568.277	84.19	4836.8	91	F91:14000	20170818 KP RA p53 WT_BB7.2_P19.wiff	1	1	Q9NVH6|TMLH_HUMAN			PEAKS DB
IYGRM(+15.99)WYF	25.35	1150.53	8	5	576.275	76.49	5661.1	91	F91:11702	20170818 KP RA p53 WT_BB7.2_P19.wiff	1	1	Q9NVH6|TMLH_HUMAN	Oxidation (M)	M5:Oxidation (M):1000.00	PEAKS DB
ISFVNFAR	16.03	952.513	8	-4.7	477.264	63.71	1654.8	81	F81:11552	20170818 KP RA p53 WT_BB7.2_P1.wiff	1	1	Q08945|SSRP1_HUMAN			PEAKS DB
ILLEHIIM(+15.99)	14.12	996.568	8	-0.3	499.289	70.27	1331.4	99	F99:8059	20170818 KP RA p53 WT_BB7.2_P7.wiff	1	1	Q9Y6X3|SCC4_HUMAN	Oxidation (M)	M8:Oxidation (M):1000.00	PEAKS DB
ILGPTFTL	26.24	860.501	8	-0.1	431.256	83.52	2512.1	96	F96:16771	20170818 KP RA p53 WT_BB7.2_P4.wiff	1	1	P04035|HMDH_HUMAN			PEAKS DB
ILGKSHYV	13.47	915.518	8	10.4	306.183	37.81	931.53	98	F98:4932	20170818 KP RA p53 WT_BB7.2_P6.wiff	1	1	Q13200|PSMD2_HUMAN			PEAKS DB
ILGGVKAV	16.75	755.49	8	-1	378.752	47	712.15	92	F92:6468	20170818 KP RA p53 WT_BB7.2_P2.wiff	1	1	P22314|UBA1_HUMAN			PEAKS DB
IIVPAAFV	32.86	828.511	8	1.9	415.262	84	8206.7	94	F94:15548	20170818 KP RA p53 WT_BB7.2_P21.wiff	1	1	P55082|MFAP3_HUMAN			PEAKS DB
IINTFHQY	30.12	1034.52	8	-2.1	518.264	51.49	0	82	F82:7918	20170818 KP RA p53 WT_BB7.2_P10.wiff	0	0	P06702|S10A9_HUMAN			PEAKS DB
HYVKVFIF	42.18	1051.59	8	-1.8	526.799	73.68	1815.4	90	F90:11043	20170818 KP RA p53 WT_BB7.2_P18.wiff	1	1	Q6ZRQ5|MMS22_HUMAN			PEAKS DB
HQALIWDI	21.89	994.524	8	1.9	498.272	81.08	14048	89	F89:13474	20170818 KP RA p53 WT_BB7.2_P17.wiff	2	2	P61962|DCAF7_HUMAN			PEAKS DB
HLLLAHII	39.27	928.586	8	0	465.298	70.12	447.3	93	F93:12518	20170818 KP RA p53 WT_BB7.2_P20.wiff	1	1	Q9Y4A5|TRRAP_HUMAN			PEAKS DB
HGNPILLN	13.73	876.482	8	9.2	439.255	71.03	2059.6	88	F88:9607	20170818 KP RA p53 WT_BB7.2_P16.wiff	1	1	P21589|5NTD_HUMAN			PEAKS DB
GTPGGTPA	14.85	656.313	8	-7.6	657.315	77.84	1157.9	90	F90:12190	20170818 KP RA p53 WT_BB7.2_P18.wiff	1	1	Q92925|SMRD2_HUMAN			PEAKS DB
GSLRLWEV	23.41	958.524	8	-0.9	480.267	75.42	4322.4	93	F93:14169	20170818 KP RA p53 WT_BB7.2_P20.wiff	1	1	Q14137|BOP1_HUMAN			PEAKS DB
GQVLQFLI	22.59	916.538	8	0.3	459.278	85.31	0	89	F89:14960	20170818 KP RA p53 WT_BB7.2_P17.wiff	0	0	Q92621|NU205_HUMAN			PEAKS DB
GQVIIHNI	17.51	892.513	8	2.8	447.264	51.61	0	95	F95:7724	20170818 KP RA p53 WT_BB7.2_P3.wiff	0	0	Q8NI36|WDR36_HUMAN			PEAKS DB
GQQKLYQV	15.39	962.519	8	-6.1	482.264	44.2	315.25	98	F98:6449	20170818 KP RA p53 WT_BB7.2_P6.wiff	1	1	Q14511|CASL_HUMAN			PEAKS DB
GQFTLIGI	29.91	847.48	8	0.7	424.749	84.73	3675.6	91	F91:14198	20170818 KP RA p53 WT_BB7.2_P19.wiff	1	1	P38646|GRP75_HUMAN			PEAKS DB
GM(+15.99)LDFDYV	32.04	974.405	8	-0.1	488.21	74.17	4417.7	98	F98:15302	20170818 KP RA p53 WT_BB7.2_P6.wiff	1	1	P53396|ACLY_HUMAN	Oxidation (M)	M2:Oxidation (M):1000.00	PEAKS DB
GLLGTLVQ	27.2	799.48	8	-0.6	400.747	75.58	6597.3	98	F98:15613	20170818 KP RA p53 WT_BB7.2_P6.wiff	1	1	P35222|CTNB1_HUMAN			PEAKS DB
GLGRVWAV	13.66	856.492	8	-0.9	429.251	65.55	7713.7	96	F96:11931	20170818 KP RA p53 WT_BB7.2_P4.wiff	1	1	Q9Y289|SC5A6_HUMAN			PEAKS DB
GLGGVFKV	29.21	775.459	8	2.7	388.737	65.61	7678.8	96	F96:11969	20170818 KP RA p53 WT_BB7.2_P4.wiff	1	1	Q9H6S0|YTDC2_HUMAN			PEAKS DB
GGVAQRMA	13.52	788.396	8	4.9	395.208	47.57	0	97	F97:6998	20170818 KP RA p53 WT_BB7.2_P5.wiff	0	0	Q9Y4F5|C170B_HUMAN			PEAKS DB
GGLGPGPA	14.5	624.323	8	-10.2	625.326	82.94	0	89	F89:14143	20170818 KP RA p53 WT_BB7.2_P17.wiff	0	0	Q9UPR5|NAC2_HUMAN			PEAKS DB
GAAAAAPA	15.49	598.307	8	-14.4	599.31	83.4	0	88	F88:12691	20170818 KP RA p53 WT_BB7.2_P16.wiff	0	0	O00268|TAF4_HUMAN			PEAKS DB
FSRKFILI	28.25	1022.63	8	-11.9	512.313	83.54	6319.6	94	F94:15363	20170818 KP RA p53 WT_BB7.2_P21.wiff	1	1	Q7Z340|ZN551_HUMAN			PEAKS DB
FQAMNKEL	18.84	979.48	8	-3.4	490.749	51.06	171.23	88	F88:7875	20170818 KP RA p53 WT_BB7.2_P16.wiff	1	1	P15924|DESP_HUMAN			PEAKS DB
FLGYPITL	32.83	922.516	8	-0.7	462.267	84.91	7975.1	89	F89:14827	20170818 KP RA p53 WT_BB7.2_P17.wiff	1	1				PEAKS DB
FLDAVREV	15.67	947.508	8	2.1	474.765	59.46	4911.6	81	F81:10164	20170818 KP RA p53 WT_BB7.2_P1.wiff	1	1	Q9UHQ4|BAP29_HUMAN			PEAKS DB
FLATIMGV	32.61	850.462	8	-5.3	426.236	83.86	9896.4	98	F98:17902	20170818 KP RA p53 WT_BB7.2_P6.wiff	1	1	Q9Y6G1|TM14A_HUMAN			PEAKS DB
FLATIM(+15.99)GV	25.18	866.457	8	-2.8	434.235	69.4	10518	98	F98:13641	20170818 KP RA p53 WT_BB7.2_P6.wiff	1	1	Q9Y6G1|TM14A_HUMAN	Oxidation (M)	M6:Oxidation (M):1000.00	PEAKS DB
FIGYPITL	32.83	922.516	8	-0.7	462.267	84.91	7975.1	89	F89:14827	20170818 KP RA p53 WT_BB7.2_P17.wiff	1	1	P08238|HS90B_HUMAN:P07900|HS90A_HUMAN			PEAKS DB
FEPERASV	21.34	933.456	8	-4.9	467.734	64.32	8800	97	F97:10742	20170818 KP RA p53 WT_BB7.2_P5.wiff	1	1	Q8N960|CE120_HUMAN			PEAKS DB
FCLRN(+.98)LFF	18.39	1059.52	8	9.1	530.777	85.09	6249.5	88	F88:13314	20170818 KP RA p53 WT_BB7.2_P16.wiff	1	1	E2RYF6|MUC22_HUMAN	Deamidation (NQ)	N5:Deamidation (NQ):1000.00	PEAKS DB
FAGM(+15.99)PITL	14.58	864.442	8	2.6	433.227	69.84	2168	93	F93:12456	20170818 KP RA p53 WT_BB7.2_P20.wiff	1	1	P29353|SHC1_HUMAN	Oxidation (M)	M4:Oxidation (M):1000.00	PEAKS DB
EWASRFWL	39.69	1093.53	8	3.8	547.779	84.78	12476	87	F87:10921	20170818 KP RA p53 WT_BB7.2_P15.wiff	2	2	Q8N766|EMC1_HUMAN			PEAKS DB
ETVELLQA	16.97	901.476	8	2.3	451.748	62.88	0	81	F81:11176	20170818 KP RA p53 WT_BB7.2_P1.wiff	0	0	Q13561|DCTN2_HUMAN			PEAKS DB
EMGPVFTL	18.04	892.436	8	2	447.225	83.06	23508	96	F96:16707	20170818 KP RA p53 WT_BB7.2_P4.wiff	1	1	P00403|COX2_HUMAN			PEAKS DB
EGVVECSF	14.55	868.364	8	2.7	435.192	79.91	1114.3	87	F87:10215	20170818 KP RA p53 WT_BB7.2_P15.wiff	1	1	P40926|MDHM_HUMAN			PEAKS DB
EEIREILL	15.01	1013.58	8	-4.8	507.793	69.85	5742.1	98	F98:13790	20170818 KP RA p53 WT_BB7.2_P6.wiff	1	1	Q8N4U5|T11L2_HUMAN			PEAKS DB
EEEGITFV	16.42	922.428	8	-1.5	462.221	67.48	1772.3	92	F92:12696	20170818 KP RA p53 WT_BB7.2_P2.wiff	1	1	Q92503|S14L1_HUMAN			PEAKS DB
DLVLQKHV	13.62	950.555	8	10.7	476.291	73.66	0	89	F89:11392	20170818 KP RA p53 WT_BB7.2_P17.wiff	0	0	O15397|IPO8_HUMAN			PEAKS DB
AVVSAVTL	13.93	758.454	8	7.1	759.466	71.8	409.69	90	F90:10634	20170818 KP RA p53 WT_BB7.2_P18.wiff	1	1	Q14146|URB2_HUMAN			PEAKS DB
AVASPCAI	15.59	730.368	8	5.8	731.38	72.87	0	90	F90:10853	20170818 KP RA p53 WT_BB7.2_P18.wiff	0	0	Q9NQ84|GPC5C_HUMAN			PEAKS DB
APTANLLQ	13.7	826.455	8	-5.5	414.232	66.81	0	92	F92:12499	20170818 KP RA p53 WT_BB7.2_P2.wiff	0	0	Q9NR09|BIRC6_HUMAN			PEAKS DB
APSGGAPI	13.63	668.349	8	13.1	669.363	76.62	229.74	93	F93:14611	20170818 KP RA p53 WT_BB7.2_P20.wiff	1	1	Q5VST9|OBSCN_HUMAN			PEAKS DB
APGGGAAY	16.67	662.302	8	-5	663.304	67.21	0	93	F93:11891	20170818 KP RA p53 WT_BB7.2_P20.wiff	0	0	O00754|MA2B1_HUMAN			PEAKS DB
AM(+15.99)KVAFLI	20.38	907.52	8	-2.5	454.769	72.62	3785.4	88	F88:9910	20170818 KP RA p53 WT_BB7.2_P16.wiff	1	1	O95751|LDOC1_HUMAN	Oxidation (M)	M2:Oxidation (M):1000.00	PEAKS DB
AMKVAFLI	20.21	891.525	8	-0.6	446.773	81.55	2517.7	88	F88:12033	20170818 KP RA p53 WT_BB7.2_P16.wiff	1	1	O95751|LDOC1_HUMAN			PEAKS DB
ALYGRFTI	15.09	939.518	8	-10.6	470.762	73.95	0	97	F97:13830	20170818 KP RA p53 WT_BB7.2_P5.wiff	0	0	P06241|FYN_HUMAN:P07947|YES_HUMAN			PEAKS DB
ALGTVTNV	46.18	773.428	8	-0.3	387.721	48.56	12660	98	F98:7631	20170818 KP RA p53 WT_BB7.2_P6.wiff	2	2	Q8N3C0|ASCC3_HUMAN			PEAKS DB
ALGSVVAV	22.19	714.428	8	-4.3	358.218	58.75	3945.6	96	F96:10131	20170818 KP RA p53 WT_BB7.2_P4.wiff	1	1	Q9Y2E5|MA2B2_HUMAN:Q01780|EXOSX_HUMAN			PEAKS DB
ALGPIREL	16.05	867.518	8	0.9	434.767	60.94	4154.4	98	F98:10711	20170818 KP RA p53 WT_BB7.2_P6.wiff	1	1	Q9UBP0|SPAST_HUMAN			PEAKS DB
ALGLVKEL	22.34	841.527	8	-0.1	421.77	63.98	759.52	95	F95:11178	20170818 KP RA p53 WT_BB7.2_P3.wiff	1	1	Q92974|ARHG2_HUMAN			PEAKS DB
ALGKILSV	19.69	799.517	8	0.9	400.766	61.67	24116	92	F92:10723	20170818 KP RA p53 WT_BB7.2_P2.wiff	1	1	O60427|FADS1_HUMAN			PEAKS DB
ALGKIFTA	32.09	819.485	8	1.1	410.75	58	9601.3	98	F98:9753	20170818 KP RA p53 WT_BB7.2_P6.wiff	1	1	O14772|FPGT_HUMAN			PEAKS DB
ALGFIHEA	19.81	856.444	8	-4	429.23	57.48	3161.9	81	F81:9463	20170818 KP RA p53 WT_BB7.2_P1.wiff	1	1	Q86SJ2|AMGO2_HUMAN			PEAKS DB
ALGDIREV	22.39	871.476	8	-4.2	436.742	51.54	11347	95	F95:7680	20170818 KP RA p53 WT_BB7.2_P3.wiff	1	1	Q6AI12|ANR40_HUMAN			PEAKS DB
ALGAVVKV	28.24	755.49	8	-2.9	378.75	51.6	1772.4	95	F95:7722	20170818 KP RA p53 WT_BB7.2_P3.wiff	1	1	O75564|JERKY_HUMAN			PEAKS DB
ALFPGVAL	31.22	786.464	8	5	394.24	84.57	0	99	F99:10273	20170818 KP RA p53 WT_BB7.2_P7.wiff	0	0	P30101|PDIA3_HUMAN			PEAKS DB
AIYPEPFL	17.52	948.496	8	-8.7	475.249	84.01	0	94	F94:15570	20170818 KP RA p53 WT_BB7.2_P21.wiff	0	0	O15042|SR140_HUMAN			PEAKS DB
AILM(+15.99)ARLA	14.92	873.511	8	8.5	437.766	65.59	279960	98	F98:12279	20170818 KP RA p53 WT_BB7.2_P6.wiff	1	1	Q15436|SC23A_HUMAN	Oxidation (M)	M4:Oxidation (M):1000.00	PEAKS DB
AGVAEGGK	14.8	687.355	8	3.5	688.367	80.69	0	91	F91:12874	20170818 KP RA p53 WT_BB7.2_P19.wiff	0	0	Q8IYY4|DZI1L_HUMAN			PEAKS DB
AGN(+.98)PGSLF	13.82	762.355	8	-0.5	763.359	81.38	0	93	F93:16316	20170818 KP RA p53 WT_BB7.2_P20.wiff	0	0	P26006|ITA3_HUMAN	Deamidation (NQ)	N3:Deamidation (NQ):1000.00	PEAKS DB
AGLPGLHG	15.32	720.392	8	6.8	721.407	83.57	126.3	87	F87:10621	20170818 KP RA p53 WT_BB7.2_P15.wiff	1	1	Q5TAT6|CODA1_HUMAN			PEAKS DB
AGGDIGPP	19.24	682.329	8	10.4	683.345	77.32	0	91	F91:11832	20170818 KP RA p53 WT_BB7.2_P19.wiff	0	0	Q8WUY3|PRUN2_HUMAN			PEAKS DB
YYVWLQHTL	36	1221.62	9	12.6	611.826	80.74	0	91	F91:12893	20170818 KP RA p53 WT_BB7.2_P19.wiff	0	0	O15519|CFLAR_HUMAN			PEAKS DB
YYVRILSTI	19.43	1126.64	9	-2.1	564.323	76.63	376.89	93	F93:14621	20170818 KP RA p53 WT_BB7.2_P20.wiff	1	1	P43686|PRS6B_HUMAN			PEAKS DB
YYVQKLLQL	29.15	1166.67	9	0.7	584.343	80.46	0	90	F90:13037	20170818 KP RA p53 WT_BB7.2_P18.wiff	0	0	Q9ULT8|HECD1_HUMAN			PEAKS DB
YYVFKVVHL	48.08	1166.65	9	-0.2	389.889	72.95	24926	94	F94:12181	20170818 KP RA p53 WT_BB7.2_P21.wiff	1	1	Q75T13|PGAP1_HUMAN			PEAKS DB
YYVDFFKTL	44.22	1194.6	9	0.6	598.308	84.73	3896.3	89	F89:14770	20170818 KP RA p53 WT_BB7.2_P17.wiff	1	1	Q5BJH2|TM128_HUMAN			PEAKS DB
YYTREVM(+15.99)LI	23.62	1202.6	9	5.7	602.313	64.84	142.49	89	F89:9541	20170818 KP RA p53 WT_BB7.2_P17.wiff	1	1	O75533|SF3B1_HUMAN	Oxidation (M)	M7:Oxidation (M):1000.00	PEAKS DB
YYTKGFALL	33.38	1074.58	9	2.3	538.294	75.34	291220	94	F94:12833	20170818 KP RA p53 WT_BB7.2_P21.wiff	1	1	O00469|PLOD2_HUMAN			PEAKS DB
YYTGWM(+15.99)QKW	35.03	1277.55	9	-4.1	639.779	68.81	380.52	94	F94:11188	20170818 KP RA p53 WT_BB7.2_P21.wiff	1	1	Q9UIF7|MUTYH_HUMAN	Oxidation (M)	M6:Oxidation (M):1000.00	PEAKS DB
YYTDFVM(+15.99)EL	42.77	1195.51	9	4	598.765	83.04	4736.8	90	F90:13994	20170818 KP RA p53 WT_BB7.2_P18.wiff	1	1	Q9UKV5|AMFR_HUMAN	Oxidation (M)	M7:Oxidation (M):1000.00	PEAKS DB
YYSPILDQW	44.21	1183.55	9	5.5	592.79	84.7	6703.1	91	F91:14212	20170818 KP RA p53 WT_BB7.2_P19.wiff	1	1	Q9P2N7|KLH13_HUMAN			PEAKS DB
YYRPRFFLL	18.63	1273.7	9	2.7	425.572	82.42	62848	93	F93:16637	20170818 KP RA p53 WT_BB7.2_P20.wiff	1	1	P26358|DNMT1_HUMAN			PEAKS DB
YYRIFTWRF	39.62	1350.69	9	3.4	451.239	84.36	0	91	F91:14071	20170818 KP RA p53 WT_BB7.2_P19.wiff	0	0	Q12789|TF3C1_HUMAN			PEAKS DB
YYRAIQFYL	29.65	1235.63	9	3.4	618.828	82.23	29641	89	F89:13908	20170818 KP RA p53 WT_BB7.2_P17.wiff	2	2	Q00610|CLH1_HUMAN			PEAKS DB
YYQSSVQYL	21.59	1149.53	9	10.7	575.784	63.32	127.98	81	F81:11355	20170818 KP RA p53 WT_BB7.2_P1.wiff	1	1	Q86Y56|DAAF5_HUMAN			PEAKS DB
YYQPLVHLL	36.57	1144.63	9	8.9	573.331	82.23	20518	88	F88:12379	20170818 KP RA p53 WT_BB7.2_P16.wiff	1	1	O43374|RASL2_HUMAN:C9J798|RAS4B_HUMAN			PEAKS DB
YYPEYKLLF	51.03	1234.63	9	2	618.32	83.05	71344	93	F93:16867	20170818 KP RA p53 WT_BB7.2_P20.wiff	2	2	P61421|VA0D1_HUMAN			PEAKS DB
YYPELAFQF	38.94	1176.55	9	2.3	589.285	85.25	4116	89	F89:14969	20170818 KP RA p53 WT_BB7.2_P17.wiff	1	1	O75695|XRP2_HUMAN			PEAKS DB
YYPEHFTLL	32.86	1181.58	9	1.1	591.798	78.34	0	91	F91:12138	20170818 KP RA p53 WT_BB7.2_P19.wiff	0	0	Q9BWT7|CAR10_HUMAN			PEAKS DB
YYNVLWEKL	36.66	1226.63	9	0.3	614.326	83.3	3462.7	89	F89:14227	20170818 KP RA p53 WT_BB7.2_P17.wiff	1	1	Q8WU17|RN139_HUMAN			PEAKS DB
YYMIGEQKF	46.12	1177.55	9	8.4	589.784	65.56	4212.7	95	F95:11638	20170818 KP RA p53 WT_BB7.2_P3.wiff	1	1	P40261|NNMT_HUMAN			PEAKS DB
YYM(+15.99)IGEQKF	27.76	1193.54	9	-5.2	597.778	60.93	0	89	F89:8739	20170818 KP RA p53 WT_BB7.2_P17.wiff	0	0	P40261|NNMT_HUMAN	Oxidation (M)	M3:Oxidation (M):1000.00	PEAKS DB
YYM(+15.99)ELTKLL	29.31	1188.61	9	-0.8	595.312	76.7	1135.9	90	F90:11831	20170818 KP RA p53 WT_BB7.2_P18.wiff	1	1	Q9Y248|PSF2_HUMAN	Oxidation (M)	M3:Oxidation (M):1000.00	PEAKS DB
YYLTHGLYL	43.57	1141.58	9	0.9	571.796	75.62	29431	94	F94:12982	20170818 KP RA p53 WT_BB7.2_P21.wiff	1	1	Q9H490|PIGU_HUMAN			PEAKS DB
YYLN(+.98)KSVSI	27.76	1086.56	9	-1.3	544.286	61.59	0	98	F98:10972	20170818 KP RA p53 WT_BB7.2_P6.wiff	0	0	Q6AZY7|SCAR3_HUMAN	Deamidation (NQ)	N4:Deamidation (NQ):1000.00	PEAKS DB
YYLNEIQSF	34.69	1175.55	9	0.8	588.783	78.37	7426.8	98	F98:16481	20170818 KP RA p53 WT_BB7.2_P6.wiff	2	2	Q9H0A9|SPC1L_HUMAN			PEAKS DB
YYLNDLERI	41.42	1197.6	9	0.6	599.809	72.98	3945.6	98	F98:14930	20170818 KP RA p53 WT_BB7.2_P6.wiff	1	1	P04899|GNAI2_HUMAN:P19086|GNAZ_HUMAN			PEAKS DB
YYLKRFFEV	15.28	1263.67	9	-0.4	422.23	74.45	0	91	F91:11154	20170818 KP RA p53 WT_BB7.2_P19.wiff	0	0	Q15363|TMED2_HUMAN			PEAKS DB
YYLGKILEM(+15.99)	39.85	1144.58	9	1.5	573.3	69.03	28246	90	F90:10063	20170818 KP RA p53 WT_BB7.2_P18.wiff	1	1	Q96G01|BICD1_HUMAN	Oxidation (M)	M9:Oxidation (M):1000.00	PEAKS DB
YYLGKILEM	36.81	1128.59	9	-0.5	565.302	81.04	14374	90	F90:13198	20170818 KP RA p53 WT_BB7.2_P18.wiff	1	1	Q96G01|BICD1_HUMAN			PEAKS DB
YYIIYRNVF	47.47	1249.65	9	-2.5	625.828	79.01	6340.2	93	F93:15443	20170818 KP RA p53 WT_BB7.2_P20.wiff	1	1	Q8NHS4|CLHC1_HUMAN			PEAKS DB
YYIFIPSKF	38.03	1176.62	9	2.8	589.324	84.29	749920	88	F88:13004	20170818 KP RA p53 WT_BB7.2_P16.wiff	2	2	Q9H0S4|DDX47_HUMAN			PEAKS DB
YYGPSLFLL	33.52	1071.56	9	0.4	536.79	85.84	7649.2	90	F90:14870	20170818 KP RA p53 WT_BB7.2_P18.wiff	1	1	Q7Z6Z7|HUWE1_HUMAN			PEAKS DB
YYGLYRDLF	43.63	1208.59	9	-1.7	605.304	82.92	3558.5	88	F88:12508	20170818 KP RA p53 WT_BB7.2_P16.wiff	1	1	Q96DV4|RM38_HUMAN			PEAKS DB
YYGEHLFM(+15.99)L	36.2	1187.53	9	2.8	594.775	79.84	21080	90	F90:12785	20170818 KP RA p53 WT_BB7.2_P18.wiff	1	1	Q9H8H0|NOL11_HUMAN	Oxidation (M)	M8:Oxidation (M):1000.00	PEAKS DB
YYGDVIWVI	15.71	1126.57	9	11	564.303	85.76	0	88	F88:13504	20170818 KP RA p53 WT_BB7.2_P16.wiff	0	0	Q9H6K1|CF106_HUMAN			PEAKS DB
YYFSKLIEF	43.41	1208.61	9	5.9	605.321	84.69	20198	88	F88:13158	20170818 KP RA p53 WT_BB7.2_P16.wiff	1	1	Q9NYP7|ELOV5_HUMAN			PEAKS DB
YYEKQFPEI	36.07	1215.58	9	-0.8	608.799	65.13	1484.5	89	F89:9618	20170818 KP RA p53 WT_BB7.2_P17.wiff	1	1	Q9Y618|NCOR2_HUMAN:O75376|NCOR1_HUMAN			PEAKS DB
YYEKLHTYF	46.37	1262.6	9	6.1	632.312	60.56	232.43	89	F89:8688	20170818 KP RA p53 WT_BB7.2_P17.wiff	1	1	P16144|ITB4_HUMAN			PEAKS DB
YYDPKHVIF	24.11	1180.59	9	-2	394.538	61.59	942.3	89	F89:8793	20170818 KP RA p53 WT_BB7.2_P17.wiff	1	1	Q9NUQ8|ABCF3_HUMAN			PEAKS DB
YYDKHFTEF	28.41	1248.55	9	-3	625.278	55.51	1948.7	98	F98:9211	20170818 KP RA p53 WT_BB7.2_P6.wiff	1	1	P38606|VATA_HUMAN			PEAKS DB
YVYEYLLHV	40.64	1197.61	9	8.2	599.818	83.21	4825.3	89	F89:14242	20170818 KP RA p53 WT_BB7.2_P17.wiff	1	1	Q9BWW4|SSBP3_HUMAN:P81877|SSBP2_HUMAN			PEAKS DB
YVTSVILHI	49.34	1043.6	9	-0.2	522.806	75.62	7408.4	94	F94:13001	20170818 KP RA p53 WT_BB7.2_P21.wiff	1	1	Q5VIR6|VPS53_HUMAN			PEAKS DB
YVTDVLYRV	43.71	1126.6	9	-0.5	564.306	69.18	11710	96	F96:13040	20170818 KP RA p53 WT_BB7.2_P4.wiff	1	1	Q96Q15|SMG1_HUMAN			PEAKS DB
YVSGELEHV	26.32	1031.49	9	-9.7	516.748	48.6	2551.3	92	F92:6944	20170818 KP RA p53 WT_BB7.2_P2.wiff	1	1	P17858|PFKAL_HUMAN			PEAKS DB
YVSEILEKV	16.21	1078.59	9	-2.7	540.3	65.9	5524.7	95	F95:11719	20170818 KP RA p53 WT_BB7.2_P3.wiff	1	1	P42704|LPPRC_HUMAN			PEAKS DB
YVPETVYRV	24.09	1124.59	9	1.2	563.299	56.08	13195	96	F96:9427	20170818 KP RA p53 WT_BB7.2_P4.wiff	1	1	P49841|GSK3B_HUMAN:P49840|GSK3A_HUMAN			PEAKS DB
YVMESMTYL	19.32	1135.49	9	5	568.76	78.17	424.82	81	F81:15560	20170818 KP RA p53 WT_BB7.2_P1.wiff	1	1	Q9H845|ACAD9_HUMAN			PEAKS DB
YVLPEVSKV	32.28	1032.59	9	-0.4	517.3	62.3	96880	98	F98:11195	20170818 KP RA p53 WT_BB7.2_P6.wiff	2	2	Q9UI10|EI2BD_HUMAN			PEAKS DB
YVLEGLKSV	24.79	1006.57	9	-2.8	504.291	64.43	8558.7	92	F92:11623	20170818 KP RA p53 WT_BB7.2_P2.wiff	1	1	Q3B7T1|EDRF1_HUMAN			PEAKS DB
YVLDNLVNV	30.97	1047.56	9	-0.5	524.79	80.01	8536.4	81	F81:16243	20170818 KP RA p53 WT_BB7.2_P1.wiff	1	1	Q13085|ACACA_HUMAN			PEAKS DB
YVLDLAAKV	29.7	990.575	9	-10.4	496.288	69.41	695.06	96	F96:13049	20170818 KP RA p53 WT_BB7.2_P4.wiff	1	1	P53396|ACLY_HUMAN			PEAKS DB
YVIQKFFEF	51.19	1219.63	9	0.3	610.819	84.8	6107	93	F93:17531	20170818 KP RA p53 WT_BB7.2_P20.wiff	1	1	Q14671|PUM1_HUMAN:Q8TB72|PUM2_HUMAN			PEAKS DB
YVIELQHVV	21.65	1098.61	9	-0.6	550.309	69.97	4162.4	96	F96:13351	20170818 KP RA p53 WT_BB7.2_P4.wiff	1	1	P47897|SYQ_HUMAN			PEAKS DB
YVFPGVTRL	29.19	1050.59	9	1.2	526.304	73.15	88488	81	F81:14022	20170818 KP RA p53 WT_BB7.2_P1.wiff	2	2	Q9H0A9|SPC1L_HUMAN			PEAKS DB
YVDPVITSI	31.22	1005.54	9	1	503.775	72.45	0	95	F95:13941	20170818 KP RA p53 WT_BB7.2_P3.wiff	0	0	P08581|MET_HUMAN			PEAKS DB
YVDITKTVI	23.76	1050.6	9	-4.9	526.303	64.12	1678.5	98	F98:11853	20170818 KP RA p53 WT_BB7.2_P6.wiff	1	1	P30876|RPB2_HUMAN			PEAKS DB
YVDDVISRI	18.47	1078.57	9	1.4	540.291	65.51	0	92	F92:12025	20170818 KP RA p53 WT_BB7.2_P2.wiff	0	0	Q6P2C8|MED27_HUMAN			PEAKS DB
YVDDFGVSV	33.77	999.455	9	1.4	500.734	70.79	53766	95	F95:13355	20170818 KP RA p53 WT_BB7.2_P3.wiff	1	1	Q93063|EXT2_HUMAN			PEAKS DB
YVASNQHEV	18.69	1045.48	9	-6.2	523.748	29.82	103.39	81	F81:4048	20170818 KP RA p53 WT_BB7.2_P1.wiff	1	1	Q13127|REST_HUMAN			PEAKS DB
YTVEDTHYV	34.36	1125.5	9	-4.5	563.757	49.25	486.71	81	F81:7011	20170818 KP RA p53 WT_BB7.2_P1.wiff	1	1	Q13045|FLII_HUMAN			PEAKS DB
YTTDRVMTV	38.58	1084.52	9	-1	543.268	48.54	13983	92	F92:6916	20170818 KP RA p53 WT_BB7.2_P2.wiff	1	1	Q13547|HDAC1_HUMAN:Q92769|HDAC2_HUMAN			PEAKS DB
YTTDRVM(+15.99)TV	26.52	1100.52	9	4.7	551.267	37.71	4212.6	95	F95:4667	20170818 KP RA p53 WT_BB7.2_P3.wiff	1	1	Q13547|HDAC1_HUMAN:Q92769|HDAC2_HUMAN	Oxidation (M)	M7:Oxidation (M):1000.00	PEAKS DB
YTSPVNPAV	20.53	946.476	9	-3	474.244	50.49	0	98	F98:7972	20170818 KP RA p53 WT_BB7.2_P6.wiff	0	0	P61165|TM258_HUMAN			PEAKS DB
YTPPPPPTA	48.87	939.47	9	0.6	470.743	43.48	52173	92	F92:5863	20170818 KP RA p53 WT_BB7.2_P2.wiff	2	2	Q9BUJ2|HNRL1_HUMAN			PEAKS DB
YTPPAGAKV	20.21	902.486	9	-0.5	452.249	38.52	4531.5	95	F95:4728	20170818 KP RA p53 WT_BB7.2_P3.wiff	1	1	Q5VYK3|ECM29_HUMAN			PEAKS DB
YTM(+15.99)EELHQL	46.99	1178.53	9	-5.7	590.268	50.92	3611.3	98	F98:8086	20170818 KP RA p53 WT_BB7.2_P6.wiff	1	1	Q92753|RORB_HUMAN	Oxidation (M)	M3:Oxidation (M):1000.00	PEAKS DB
YTMEELHQL	37.87	1162.53	9	0.4	582.274	62.52	6486.5	98	F98:11288	20170818 KP RA p53 WT_BB7.2_P6.wiff	1	1	Q92753|RORB_HUMAN			PEAKS DB
YTFPQILGV	21.04	1036.56	9	5.9	519.288	85.11	0	99	F99:10422	20170818 KP RA p53 WT_BB7.2_P7.wiff	0	0	Q8N8U2|CDYL2_HUMAN			PEAKS DB
YTFDPVTKV	43.67	1068.55	9	1.1	535.285	61.61	10587	81	F81:10750	20170818 KP RA p53 WT_BB7.2_P1.wiff	1	1	Q9Y2T2|AP3M1_HUMAN			PEAKS DB
YTDATPLRV	32.74	1034.54	9	0.1	518.276	51.88	6555.2	95	F95:7782	20170818 KP RA p53 WT_BB7.2_P3.wiff	1	1	Q8N8A6|DDX51_HUMAN			PEAKS DB
YSLEKVFGI	44.15	1054.57	9	2.2	528.295	83.25	61278	89	F89:14217	20170818 KP RA p53 WT_BB7.2_P17.wiff	3	3	Q9UNF1|MAGD2_HUMAN			PEAKS DB
YSDDDVPSV	34.46	995.408	9	-4.2	498.709	51.71	7122.5	98	F98:8287	20170818 KP RA p53 WT_BB7.2_P6.wiff	1	1	Q6PL18|ATAD2_HUMAN			PEAKS DB
YRSEGWWTL	14.12	1196.56	9	-0.1	599.292	82.98	13653	88	F88:12507	20170818 KP RA p53 WT_BB7.2_P16.wiff	1	1	Q7Z392|TPC11_HUMAN			PEAKS DB
YQYPVIIHL	42.12	1144.63	9	1.1	573.324	81.21	50264	91	F91:13056	20170818 KP RA p53 WT_BB7.2_P19.wiff	2	2	Q9BW60|ELOV1_HUMAN			PEAKS DB
YQVGVHYEL	15.23	1106.54	9	4.4	554.279	62.47	8184.4	98	F98:11014	20170818 KP RA p53 WT_BB7.2_P6.wiff	1	1	Q14204|DYHC1_HUMAN			PEAKS DB
YQTPRLWLF	44.69	1222.65	9	7.4	612.339	85.08	7240.1	89	F89:14875	20170818 KP RA p53 WT_BB7.2_P17.wiff	1	1	Q9NT62|ATG3_HUMAN			PEAKS DB
YQTIKIWDI	39.5	1178.63	9	-7.1	590.322	83.31	2018.5	89	F89:14265	20170818 KP RA p53 WT_BB7.2_P17.wiff	1	1	Q6Q0C0|TRAF7_HUMAN			PEAKS DB
YQTEIGQTL	38.9	1051.52	9	1.6	526.766	57.41	42337	95	F95:9213	20170818 KP RA p53 WT_BB7.2_P3.wiff	1	1	P14324|FPPS_HUMAN			PEAKS DB
YQSGVVVLV	19.59	962.544	9	2.5	482.279	70.5	10935	95	F95:13284	20170818 KP RA p53 WT_BB7.2_P3.wiff	1	1	Q99643|C560_HUMAN			PEAKS DB
YQQIISRLF	14.15	1166.64	9	-9.5	584.322	77.81	25421	94	F94:13803	20170818 KP RA p53 WT_BB7.2_P21.wiff	1	1	Q8WUF5|IASPP_HUMAN			PEAKS DB
YQPYEIPAV	18.9	1078.53	9	2.1	540.275	70.85	6590.7	92	F92:13819	20170818 KP RA p53 WT_BB7.2_P2.wiff	1	1	Q96GV9|CE030_HUMAN			PEAKS DB
YQNYIM(+15.99)EGV	31.83	1131.49	9	2.1	566.754	57.67	93.83	92	F92:9555	20170818 KP RA p53 WT_BB7.2_P2.wiff	1	1	Q9Y508|RN114_HUMAN	Oxidation (M)	M6:Oxidation (M):1000.00	PEAKS DB
YQNQGIYQV	27.82	1111.53	9	-3.4	556.77	54.66	1822.6	92	F92:8609	20170818 KP RA p53 WT_BB7.2_P2.wiff	1	1	Q14511|CASL_HUMAN			PEAKS DB
YQNQEIHNL	18.67	1157.55	9	-4.1	579.778	45.82	0	98	F98:6925	20170818 KP RA p53 WT_BB7.2_P6.wiff	0	0	Q14692|BMS1_HUMAN			PEAKS DB
YQNDKITQL	36.48	1121.57	9	-3.2	561.791	48.31	920.07	92	F92:6842	20170818 KP RA p53 WT_BB7.2_P2.wiff	1	1	O15119|TBX3_HUMAN			PEAKS DB
YQLGELVM(+15.99)V	20.84	1066.54	9	10.6	534.28	79.14	0	99	F99:9453	20170818 KP RA p53 WT_BB7.2_P7.wiff	0	0	Q9H2T7|RBP17_HUMAN	Oxidation (M)	M8:Oxidation (M):1000.00	PEAKS DB
YQLDTGHYL	16.35	1108.52	9	13.2	555.274	61.67	2059.5	98	F98:11015	20170818 KP RA p53 WT_BB7.2_P6.wiff	1	1	Q92551|IP6K1_HUMAN			PEAKS DB
YQLDQDHNV	28.22	1130.5	9	-2.2	566.254	42.92	300.85	96	F96:5793	20170818 KP RA p53 WT_BB7.2_P4.wiff	1	1	Q96T23|RSF1_HUMAN			PEAKS DB
YQIN(+.98)NISTV	16.77	1051.52	9	2.9	526.771	66.18	0	81	F81:12118	20170818 KP RA p53 WT_BB7.2_P1.wiff	0	0	Q07157|ZO1_HUMAN	Deamidation (NQ)	N4:Deamidation (NQ):0.00	PEAKS DB
YQDPSVLYI	20.85	1096.54	9	-0.5	549.279	76.27	36340	98	F98:15720	20170818 KP RA p53 WT_BB7.2_P6.wiff	1	1	Q8WUI4|HDAC7_HUMAN			PEAKS DB
YQDPHSTAV	27.08	1016.46	9	4.8	509.24	31.95	172.51	81	F81:4167	20170818 KP RA p53 WT_BB7.2_P1.wiff	1	1	P00533|EGFR_HUMAN			PEAKS DB
YMNSVIQQL	38.16	1094.54	9	-2.2	548.276	72.25	9004.3	96	F96:13944	20170818 KP RA p53 WT_BB7.2_P4.wiff	2	2	Q93008|USP9X_HUMAN:O00507|USP9Y_HUMAN			PEAKS DB
YMMPVNSEV	53.16	1068.46	9	1.2	535.24	63.56	36387	97	F97:10042	20170818 KP RA p53 WT_BB7.2_P5.wiff	2	2	Q9BZD4|NUF2_HUMAN			PEAKS DB
YM(+15.99)MPVNSEV	39.05	1084.46	9	4.7	543.238	56.09	31919	92	F92:9085	20170818 KP RA p53 WT_BB7.2_P2.wiff	3	3	Q9BZD4|NUF2_HUMAN	Oxidation (M)	M2:Oxidation (M):17.01	PEAKS DB
YM(+15.99)M(+15.99)PVNSEV	28.24	1100.45	9	-0.7	551.231	42.58	8237.4	96	F96:5743	20170818 KP RA p53 WT_BB7.2_P4.wiff	2	2	Q9BZD4|NUF2_HUMAN	Oxidation (M)	M2:Oxidation (M):1000.00;M3:Oxidation (M):1000.00	PEAKS DB
YMM(+15.99)PVNSEV	22.23	1084.46	9	-0.4	543.236	50.7	1244.1	98	F98:7958	20170818 KP RA p53 WT_BB7.2_P6.wiff	1	1	Q9BZD4|NUF2_HUMAN	Oxidation (M)	M3:Oxidation (M):17.01	PEAKS DB
YMLEHVITL	23.88	1117.58	9	-0.2	559.799	79.45	936.32	98	F98:16901	20170818 KP RA p53 WT_BB7.2_P6.wiff	1	1	P50748|KNTC1_HUMAN			PEAKS DB
YM(+15.99)LEHVITL	18.49	1133.58	9	-5.6	567.795	73.41	1086.3	91	F91:10854	20170818 KP RA p53 WT_BB7.2_P19.wiff	1	1	P50748|KNTC1_HUMAN	Oxidation (M)	M2:Oxidation (M):1000.00	PEAKS DB
YMLDLQKQL	43.78	1150.61	9	8.3	576.313	70.25	0	96	F96:13396	20170818 KP RA p53 WT_BB7.2_P4.wiff	0	0	Q9Y371|SHLB1_HUMAN			PEAKS DB
YM(+15.99)LDLQKQL	40.98	1166.6	9	3.4	584.308	64.65	10024	96	F96:11717	20170818 KP RA p53 WT_BB7.2_P4.wiff	2	2	Q9Y371|SHLB1_HUMAN	Oxidation (M)	M2:Oxidation (M):1000.00	PEAKS DB
YMIAHITGL	47.46	1017.53	9	-1.1	509.773	71.49	63807	98	F98:14311	20170818 KP RA p53 WT_BB7.2_P6.wiff	2	2	P04818|TYSY_HUMAN			PEAKS DB
YM(+15.99)IAHITGL	41.63	1033.53	9	-0.9	517.77	65.65	62098	98	F98:12326	20170818 KP RA p53 WT_BB7.2_P6.wiff	1	1	P04818|TYSY_HUMAN	Oxidation (M)	M2:Oxidation (M):1000.00	PEAKS DB
YM(+15.99)HLTNYSV	25.25	1142.51	9	2.5	572.265	50.49	1652.5	81	F81:7452	20170818 KP RA p53 WT_BB7.2_P1.wiff	1	1	Q6ZT98|TTLL7_HUMAN	Oxidation (M)	M2:Oxidation (M):1000.00	PEAKS DB
YMHLTNYSV	15.54	1126.51	9	4.3	564.269	60.08	397.52	81	F81:10278	20170818 KP RA p53 WT_BB7.2_P1.wiff	1	1	Q6ZT98|TTLL7_HUMAN			PEAKS DB
YMGQSIHQV	44.34	1061.5	9	-0.7	531.755	45.15	9509	98	F98:6722	20170818 KP RA p53 WT_BB7.2_P6.wiff	1	1	O75886|STAM2_HUMAN			PEAKS DB
YM(+15.99)GQSIHQV	38.65	1077.49	9	-4.3	539.751	36.96	3873.1	98	F98:4811	20170818 KP RA p53 WT_BB7.2_P6.wiff	2	2	O75886|STAM2_HUMAN	Oxidation (M)	M2:Oxidation (M):1000.00	PEAKS DB
YM(+15.99)GGFAKSV	16.39	974.453	9	2.7	488.233	43.71	495.51	96	F96:6015	20170818 KP RA p53 WT_BB7.2_P4.wiff	1	1	O43676|NDUB3_HUMAN	Oxidation (M)	M2:Oxidation (M):1000.00	PEAKS DB
YMEDIQSNV	44.11	1097.47	9	0.7	549.745	53.94	2546.5	81	F81:8362	20170818 KP RA p53 WT_BB7.2_P1.wiff	1	1	Q66GS9|CP135_HUMAN			PEAKS DB
YM(+15.99)EDIQSNV	27.31	1113.46	9	2.7	557.744	46.27	964.25	81	F81:6321	20170818 KP RA p53 WT_BB7.2_P1.wiff	1	1	Q66GS9|CP135_HUMAN	Oxidation (M)	M2:Oxidation (M):1000.00	PEAKS DB
YM(+15.99)DTLNIFM(+15.99)	24.95	1178.5	9	2.3	590.256	77.45	3294.5	82	F82:9793	20170818 KP RA p53 WT_BB7.2_P10.wiff	1	1	Q9H3K2|GHITM_HUMAN	Oxidation (M)	M2:Oxidation (M):1000.00;M9:Oxidation (M):1000.00	PEAKS DB
YMDTLNIFM(+15.99)	21.18	1162.5	9	7.5	582.26	84.14	0	101	F101:9747	20170818 KP RA p53 WT_BB7.2_P9.wiff	0	0	Q9H3K2|GHITM_HUMAN	Oxidation (M)	M9:Oxidation (M):83.85	PEAKS DB
YM(+15.99)DQWVPVI	16.73	1165.55	9	-0.3	583.783	84.14	12201	83	F83:12481	20170818 KP RA p53 WT_BB7.2_P11.wiff	1	1	P24522|GA45A_HUMAN	Oxidation (M)	M2:Oxidation (M):1000.00	PEAKS DB
YM(+15.99)DAPKAAL	25.85	994.479	9	-0.2	498.247	42.01	364.26	92	F92:5617	20170818 KP RA p53 WT_BB7.2_P2.wiff	1	1	Q8N114|SHSA5_HUMAN	Oxidation (M)	M2:Oxidation (M):1000.00	PEAKS DB
YMDAPKAAL	18.61	978.484	9	0	490.25	50.51	1946.9	92	F92:7357	20170818 KP RA p53 WT_BB7.2_P2.wiff	1	1	Q8N114|SHSA5_HUMAN			PEAKS DB
YMAVTTQEV	49.3	1040.48	9	6.3	521.256	53.38	4924	81	F81:8155	20170818 KP RA p53 WT_BB7.2_P1.wiff	1	1	Q9H9Q4|NHEJ1_HUMAN			PEAKS DB
YM(+15.99)AVTTQEV	36.44	1056.48	9	2.2	529.251	45.42	6932.8	81	F81:6103	20170818 KP RA p53 WT_BB7.2_P1.wiff	1	1	Q9H9Q4|NHEJ1_HUMAN	Oxidation (M)	M2:Oxidation (M):1000.00	PEAKS DB
YM(+15.99)AELIERL	31.29	1152.58	9	2.5	577.301	67.24	23926	98	F98:12938	20170818 KP RA p53 WT_BB7.2_P6.wiff	2	2	O75496|GEMI_HUMAN	Oxidation (M)	M2:Oxidation (M):1000.00	PEAKS DB
YMAELIERL	23.6	1136.59	9	-0.2	569.302	79.39	20325	98	F98:16771	20170818 KP RA p53 WT_BB7.2_P6.wiff	1	1	O75496|GEMI_HUMAN			PEAKS DB
YLYVDKNFI	41.26	1173.61	9	0.2	587.811	72.06	9731.2	98	F98:14563	20170818 KP RA p53 WT_BB7.2_P6.wiff	1	1	P35579|MYH9_HUMAN			PEAKS DB
YLYPDITRL	23.12	1152.62	9	2.9	577.321	75.76	27885	81	F81:14751	20170818 KP RA p53 WT_BB7.2_P1.wiff	1	1	P31641|SC6A6_HUMAN			PEAKS DB
YLYNEGLSV	35.77	1056.51	9	-1.1	529.263	69.48	15380	92	F92:13394	20170818 KP RA p53 WT_BB7.2_P2.wiff	1	1	P41002|CCNF_HUMAN			PEAKS DB
YLVTSIAKA	29.7	964.559	9	-2.1	483.284	54.11	1807.7	96	F96:8890	20170818 KP RA p53 WT_BB7.2_P4.wiff	1	1	Q9NYA4|MTMR4_HUMAN			PEAKS DB
YLVSHPNEV	54.1	1056.52	9	-3.1	529.268	45.39	10389	98	F98:6797	20170818 KP RA p53 WT_BB7.2_P6.wiff	1	1	Q14739|LBR_HUMAN			PEAKS DB
YLVSEILKA	30.32	1034.6	9	3.8	518.31	73.78	0	92	F92:14650	20170818 KP RA p53 WT_BB7.2_P2.wiff	0	0	Q03701|CEBPZ_HUMAN			PEAKS DB
YLVPELDGV	43.55	1003.52	9	-2.3	502.767	80.46	74338	92	F92:16116	20170818 KP RA p53 WT_BB7.2_P2.wiff	3	3	Q9H269|VPS16_HUMAN			PEAKS DB
YLVNDIYEL	23.26	1140.57	9	-0.7	571.292	84.26	8511.5	98	F98:18054	20170818 KP RA p53 WT_BB7.2_P6.wiff	1	1	Q14CX7|NAA25_HUMAN			PEAKS DB
YLVDNRSYL	16.01	1141.58	9	7.7	571.803	59.94	0	81	F81:10228	20170818 KP RA p53 WT_BB7.2_P1.wiff	0	0	P54646|AAPK2_HUMAN			PEAKS DB
YLTNVNTTV	43.74	1023.52	9	3.5	512.774	53.78	8102	81	F81:8294	20170818 KP RA p53 WT_BB7.2_P1.wiff	1	1	Q8N3U4|STAG2_HUMAN			PEAKS DB
YLTLVTDKV	15.7	1050.6	9	2	526.306	63.82	598.04	92	F92:11416	20170818 KP RA p53 WT_BB7.2_P2.wiff	1	1	Q9H1Y0|ATG5_HUMAN			PEAKS DB
YLTKEDLRV	28.51	1135.62	9	-1	379.547	51.06	9368.3	96	F96:8176	20170818 KP RA p53 WT_BB7.2_P4.wiff	2	2	P60903|S10AA_HUMAN			PEAKS DB
YLTHDSPSV	23.03	1017.48	9	-1.5	509.743	40.81	17049	96	F96:5378	20170818 KP RA p53 WT_BB7.2_P4.wiff	1	1	P09234|RU1C_HUMAN			PEAKS DB
YLTDRVMTV	40.58	1096.56	9	-0.2	549.289	59.74	18379	81	F81:10185	20170818 KP RA p53 WT_BB7.2_P1.wiff	1	1	O15379|HDAC3_HUMAN			PEAKS DB
YLTDRVM(+15.99)TV	39.09	1112.55	9	0.2	557.287	48.91	10330	81	F81:6936	20170818 KP RA p53 WT_BB7.2_P1.wiff	1	1	O15379|HDAC3_HUMAN	Oxidation (M)	M7:Oxidation (M):1000.00	PEAKS DB
YLTAEILEL	35.67	1063.58	9	-0.9	532.8	85.21	58980	85	F85:10619	20170818 KP RA p53 WT_BB7.2_P13.wiff	3	3	Q99878|H2A1J_HUMAN:Q96KK5|H2A1H_HUMAN:Q16777|H2A2C_HUMAN:Q9BTM1|H2AJ_HUMAN:P20671|H2A1D_HUMAN:P0C0S8|H2A1_HUMAN:Q6FI13|H2A2A_HUMAN			PEAKS DB
YLSVGSPSV	39.05	907.465	9	-0.7	454.738	57.19	1120.1	95	F95:9194	20170818 KP RA p53 WT_BB7.2_P3.wiff	1	1	Q03188|CENPC_HUMAN			PEAKS DB
YLSTGQDTV	15.87	982.461	9	-3.2	492.234	45.02	181.88	96	F96:6378	20170818 KP RA p53 WT_BB7.2_P4.wiff	1	1	O75886|STAM2_HUMAN			PEAKS DB
YLSQNTSSV	32.88	997.472	9	-2.6	499.742	40.43	300.27	92	F92:5343	20170818 KP RA p53 WT_BB7.2_P2.wiff	1	1	Q8TAT6|NPL4_HUMAN			PEAKS DB
YLSQDTVSV	44.22	1010.49	9	-2.3	506.252	54.49	27957	92	F92:8577	20170818 KP RA p53 WT_BB7.2_P2.wiff	1	1	P07339|CATD_HUMAN			PEAKS DB
YLSPTFKEV	34.01	1082.56	9	2.6	542.294	59.4	17943	81	F81:10071	20170818 KP RA p53 WT_BB7.2_P1.wiff	1	1	Q9NYU1|UGGG2_HUMAN			PEAKS DB
YLSPDLSKV	30.31	1020.55	9	4.6	511.286	70.62	14221	97	F97:12777	20170818 KP RA p53 WT_BB7.2_P5.wiff	2	2	P15056|BRAF_HUMAN			PEAKS DB
YLSPDLSKI	28.71	1034.56	9	-1.2	518.289	64.68	14584	98	F98:11988	20170818 KP RA p53 WT_BB7.2_P6.wiff	1	1	P10398|ARAF_HUMAN			PEAKS DB
YLSNADERL	23.53	1079.52	9	1.4	540.773	46.78	647.16	81	F81:6514	20170818 KP RA p53 WT_BB7.2_P1.wiff	1	1	Q14204|DYHC1_HUMAN			PEAKS DB
YLSLLNQQL	41.85	1090.6	9	6.2	546.31	81.47	0	95	F95:16650	20170818 KP RA p53 WT_BB7.2_P3.wiff	0	0	O75643|U520_HUMAN			PEAKS DB
YLSERYAEL	27.03	1142.56	9	10.2	572.297	57.8	0	81	F81:9591	20170818 KP RA p53 WT_BB7.2_P1.wiff	0	0	Q5T953|IER5L_HUMAN			PEAKS DB
YLSEKVLAA	24.47	992.554	9	0.6	497.283	52.53	11008	96	F96:8418	20170818 KP RA p53 WT_BB7.2_P4.wiff	1	1	P35606|COPB2_HUMAN			PEAKS DB
YLSEKQFFA	22.42	1131.56	9	14.1	566.794	64.81	0	95	F95:11404	20170818 KP RA p53 WT_BB7.2_P3.wiff	0	0	O60296|TRAK2_HUMAN			PEAKS DB
YLSEKLNAL	14.12	1049.58	9	-7.3	525.794	59.15	0	81	F81:10036	20170818 KP RA p53 WT_BB7.2_P1.wiff	0	0	Q8NF91|SYNE1_HUMAN			PEAKS DB
YLSEGPYYV	28.19	1089.5	9	1.1	545.759	67.3	1220.4	98	F98:12979	20170818 KP RA p53 WT_BB7.2_P6.wiff	1	1	Q16401|PSMD5_HUMAN			PEAKS DB
YLSEEVQAV	28.56	1036.51	9	-6.6	519.258	55.8	24719	92	F92:9080	20170818 KP RA p53 WT_BB7.2_P2.wiff	1	1	Q53GS9|SNUT2_HUMAN			PEAKS DB
YLSDYDNSL	32.03	1088.47	9	-4.1	545.236	59.6	3087.8	96	F96:10349	20170818 KP RA p53 WT_BB7.2_P4.wiff	1	1	Q96RL7|VP13A_HUMAN			PEAKS DB
YLSDNVHLV	40.12	1058.54	9	12.3	530.286	60.19	1224.9	81	F81:10276	20170818 KP RA p53 WT_BB7.2_P1.wiff	1	1	Q16543|CDC37_HUMAN			PEAKS DB
YLQPKLLGI	30.67	1043.64	9	2.6	522.826	74.78	3202	95	F95:14760	20170818 KP RA p53 WT_BB7.2_P3.wiff	1	1	Q13535|ATR_HUMAN			PEAKS DB
YLQPGPAAL	16.43	928.502	9	0.2	465.257	60.56	1968.9	96	F96:10657	20170818 KP RA p53 WT_BB7.2_P4.wiff	1	1	Q8TF72|SHRM3_HUMAN			PEAKS DB
YLQNHFVGL	38.94	1089.56	9	1.7	545.787	66.52	1883.3	96	F96:12235	20170818 KP RA p53 WT_BB7.2_P4.wiff	1	1	Q96IP4|FA46A_HUMAN			PEAKS DB
YLQIHPQEL	15.32	1139.6	9	-1.7	570.805	62.8	1223.5	92	F92:11087	20170818 KP RA p53 WT_BB7.2_P2.wiff	1	1	Q16531|DDB1_HUMAN			PEAKS DB
YLQENPKGL	26.11	1060.56	9	1.2	531.286	46.12	5631.8	98	F98:6935	20170818 KP RA p53 WT_BB7.2_P6.wiff	1	1	O95999|BCL10_HUMAN			PEAKS DB
YLQEIQTQL	29.66	1134.59	9	6.4	568.31	65.78	0	81	F81:12026	20170818 KP RA p53 WT_BB7.2_P1.wiff	0	0	Q9BQF6|SENP7_HUMAN			PEAKS DB
YLQEHAQEV	43.52	1115.52	9	-2.3	558.767	38.35	668.67	95	F95:4720	20170818 KP RA p53 WT_BB7.2_P3.wiff	1	1	Q15397|PUM3_HUMAN			PEAKS DB
YLQDYTDRV	35.15	1171.55	9	-3.9	586.78	53.12	3221.3	92	F92:8204	20170818 KP RA p53 WT_BB7.2_P2.wiff	2	2	Q12874|SF3A3_HUMAN			PEAKS DB
YLQDVIMQV	36.45	1107.56	9	0.3	554.792	78.97	15292	81	F81:15813	20170818 KP RA p53 WT_BB7.2_P1.wiff	1	1	Q8NB15|ZN511_HUMAN			PEAKS DB
YLQDVIM(+15.99)QV	24.54	1123.56	9	3.9	562.792	69.05	14892	81	F81:12918	20170818 KP RA p53 WT_BB7.2_P1.wiff	1	1	Q8NB15|ZN511_HUMAN	Oxidation (M)	M7:Oxidation (M):1000.00	PEAKS DB
YLQDSTFAT	22.69	1044.48	9	0.9	523.246	54.27	389.32	92	F92:8560	20170818 KP RA p53 WT_BB7.2_P2.wiff	1	1	Q9BW27|NUP85_HUMAN			PEAKS DB
YLQDKIYEV	39	1169.6	9	3.9	585.811	59.51	2168.2	81	F81:10148	20170818 KP RA p53 WT_BB7.2_P1.wiff	1	1	Q8N8U2|CDYL2_HUMAN			PEAKS DB
YLQAHTQSV	34.72	1045.52	9	-3.2	523.764	36.42	38.233	95	F95:4508	20170818 KP RA p53 WT_BB7.2_P3.wiff	1	1	P50548|ERF_HUMAN			PEAKS DB
YLPYPIHQV	27.98	1128.6	9	2.7	565.307	63.72	139900	98	F98:11671	20170818 KP RA p53 WT_BB7.2_P6.wiff	2	2	P49760|CLK2_HUMAN			PEAKS DB
YLPTLWVKL	35.64	1131.67	9	-3	566.838	84.92	1418.8	93	F93:17546	20170818 KP RA p53 WT_BB7.2_P20.wiff	1	1	P69849|NOMO3_HUMAN:Q15155|NOMO1_HUMAN:Q5JPE7|NOMO2_HUMAN			PEAKS DB
YLPQLFYHL	25.32	1192.63	9	-1.6	597.318	84.75	2274.4	94	F94:15834	20170818 KP RA p53 WT_BB7.2_P21.wiff	1	1	Q8N5T2|TBC19_HUMAN			PEAKS DB
YLPPGFLSA	26.53	963.506	9	4	482.762	76.72	91634	98	F98:15810	20170818 KP RA p53 WT_BB7.2_P6.wiff	2	2	P36956|SRBP1_HUMAN			PEAKS DB
YLPPATQVV	46.09	986.544	9	3.5	494.279	58.94	488300	95	F95:9909	20170818 KP RA p53 WT_BB7.2_P3.wiff	3	3	P38919|IF4A3_HUMAN			PEAKS DB
YLPEWKENI	15.82	1190.6	9	1.6	596.305	66.47	11504	95	F95:11928	20170818 KP RA p53 WT_BB7.2_P3.wiff	1	1	Q9Y4C2|TCAF1_HUMAN			PEAKS DB
YLPELLQTV	39.79	1074.6	9	1.5	538.306	84.37	238490	98	F98:18068	20170818 KP RA p53 WT_BB7.2_P6.wiff	2	2	O14682|ENC1_HUMAN			PEAKS DB
YLPEDFIRV	25.16	1150.6	9	2.6	576.308	79.39	45944	96	F96:15800	20170818 KP RA p53 WT_BB7.2_P4.wiff	1	1	O43187|IRAK2_HUMAN			PEAKS DB
YLNVQVKEL	46.7	1104.62	9	-1.9	553.315	62.69	36933	98	F98:11371	20170818 KP RA p53 WT_BB7.2_P6.wiff	1	1	Q9NTJ3|SMC4_HUMAN			PEAKS DB
YLNQHIEHV	32.03	1151.57	9	-3.9	384.865	41.28	0	81	F81:5039	20170818 KP RA p53 WT_BB7.2_P1.wiff	0	0	P28715|ERCC5_HUMAN			PEAKS DB
YLNNVVEQL	25.85	1090.57	9	5.1	546.291	71.92	3474.1	95	F95:13736	20170818 KP RA p53 WT_BB7.2_P3.wiff	1	1	Q13257|MD2L1_HUMAN			PEAKS DB
YLNKEIEEA	29.78	1107.54	9	-2.9	554.778	45.04	794.27	98	F98:6705	20170818 KP RA p53 WT_BB7.2_P6.wiff	1	1	Q9Y5B0|CTDP1_HUMAN			PEAKS DB
YLNISQVNV	23.4	1048.56	9	-0.4	525.285	69.52	0	92	F92:13439	20170818 KP RA p53 WT_BB7.2_P2.wiff	0	0	O94768|ST17B_HUMAN			PEAKS DB
YLNETFSEL	20.23	1114.52	9	-3.6	558.263	74.36	3035.6	96	F96:14675	20170818 KP RA p53 WT_BB7.2_P4.wiff	1	1	P27708|PYR1_HUMAN			PEAKS DB
YLNEQVKAI	34.43	1076.59	9	-2.4	539.299	51.31	3710.4	92	F92:7672	20170818 KP RA p53 WT_BB7.2_P2.wiff	2	2	P02794|FRIH_HUMAN			PEAKS DB
YLNENPLRA	14.05	1088.56	9	-1.6	545.285	51.54	467.75	95	F95:7676	20170818 KP RA p53 WT_BB7.2_P3.wiff	1	1	Q13177|PAK2_HUMAN			PEAKS DB
YLNEIKDSV	38.79	1079.55	9	1.8	540.782	52.27	8089.7	95	F95:7886	20170818 KP RA p53 WT_BB7.2_P3.wiff	1	1	P13639|EF2_HUMAN			PEAKS DB
YLNDLIHSV	31.14	1072.56	9	7.4	537.287	69.97	11427	96	F96:13349	20170818 KP RA p53 WT_BB7.2_P4.wiff	1	1	O43572|AKA10_HUMAN			PEAKS DB
YLNDLHEVL	18.57	1114.57	9	5	558.291	67.48	635.04	96	F96:12537	20170818 KP RA p53 WT_BB7.2_P4.wiff	1	1	P24864|CCNE1_HUMAN			PEAKS DB
YLNDFTHEI	25.31	1150.53	9	-1.1	576.271	66.34	1428	92	F92:12295	20170818 KP RA p53 WT_BB7.2_P2.wiff	1	1	Q9H5V7|IKZF5_HUMAN			PEAKS DB
YLM(+15.99)QLPVAM(+15.99)	18.05	1096.53	9	-3.8	549.27	59.08	0	100	F100:7471	20170818 KP RA p53 WT_BB7.2_P8.wiff	0	0	Q92995|UBP13_HUMAN	Oxidation (M)	M3:Oxidation (M):1000.00;M9:Oxidation (M):1000.00	PEAKS DB
YLM(+15.99)PIIDQV	25.94	1106.57	9	1.3	554.29	73.49	3423	99	F99:8562	20170818 KP RA p53 WT_BB7.2_P7.wiff	1	1	Q96BZ9|TBC20_HUMAN	Oxidation (M)	M3:Oxidation (M):1000.00	PEAKS DB
YLMGERLGV	33.8	1036.54	9	0	519.274	63.7	4732.4	95	F95:11084	20170818 KP RA p53 WT_BB7.2_P3.wiff	1	1	P00338|LDHA_HUMAN			PEAKS DB
YLM(+15.99)GERLGV	20.94	1052.53	9	-10.6	527.266	53.19	0	95	F95:8159	20170818 KP RA p53 WT_BB7.2_P3.wiff	0	0	P00338|LDHA_HUMAN	Oxidation (M)	M3:Oxidation (M):1000.00	PEAKS DB
YLMEVTHDL	41.59	1119.53	9	-2.8	560.768	66.58	1984.5	95	F95:11964	20170818 KP RA p53 WT_BB7.2_P3.wiff	2	2	Q9P2J5|SYLC_HUMAN			PEAKS DB
YLM(+15.99)EVTHDL	34.35	1135.52	9	-2.4	568.765	55.99	1056.3	95	F95:8828	20170818 KP RA p53 WT_BB7.2_P3.wiff	1	1	Q9P2J5|SYLC_HUMAN	Oxidation (M)	M3:Oxidation (M):1000.00	PEAKS DB
YLMDLSYSM(+15.99)	41.16	1137.47	9	12.6	569.749	70.21	0	95	F95:13170	20170818 KP RA p53 WT_BB7.2_P3.wiff	0	0	P05556|ITB1_HUMAN:P05107|ITB2_HUMAN	Oxidation (M)	M9:Oxidation (M):112.31	PEAKS DB
YLM(+15.99)DLSYSM	13.72	1137.47	9	3.2	569.744	69.71	244.84	95	F95:13031	20170818 KP RA p53 WT_BB7.2_P3.wiff	1	1	P05556|ITB1_HUMAN:P05107|ITB2_HUMAN	Oxidation (M)	M3:Oxidation (M):87.26	PEAKS DB
YLLTPVAQA	36.24	974.544	9	-13.5	488.275	63.88	77690	81	F81:11793	20170818 KP RA p53 WT_BB7.2_P1.wiff	1	1	Q2VPB7|AP5B1_HUMAN			PEAKS DB
YLLPKDIKL	21.29	1101.68	9	-3.8	368.233	69.79	2061.2	98	F98:13765	20170818 KP RA p53 WT_BB7.2_P6.wiff	1	1	Q6T310|RSLBA_HUMAN			PEAKS DB
YLLPAIVHI	26.67	1037.63	9	1.2	519.82	84.4	461440	99	F99:10192	20170818 KP RA p53 WT_BB7.2_P7.wiff	3	3	P17844|DDX5_HUMAN:Q92841|DDX17_HUMAN			PEAKS DB
YLLLNNQEL	26.61	1118.6	9	1.5	560.31	78.11	960.12	81	F81:15540	20170818 KP RA p53 WT_BB7.2_P1.wiff	1	1	Q8TEL6|TP4AP_HUMAN			PEAKS DB
YLLGHDIRI	20.06	1098.62	9	-1.4	367.213	66.1	2561.2	98	F98:12525	20170818 KP RA p53 WT_BB7.2_P6.wiff	1	1	Q09328|MGT5A_HUMAN			PEAKS DB
YLLEQGAQV	16.85	1019.53	9	0	510.773	63.26	1544.8	97	F97:10268	20170818 KP RA p53 WT_BB7.2_P5.wiff	1	1	Q9BSK4|FEM1A_HUMAN			PEAKS DB
YLLEKSRVV	25.44	1105.65	9	-0.1	553.83	48.32	6582.2	96	F96:7446	20170818 KP RA p53 WT_BB7.2_P4.wiff	2	2	O43795|MYO1B_HUMAN:O00159|MYO1C_HUMAN:Q9Y4I1|MYO5A_HUMAN			PEAKS DB
YLLEKSRAI	15.79	1091.63	9	-0.8	364.884	47.76	8999.9	96	F96:7365	20170818 KP RA p53 WT_BB7.2_P4.wiff	1	1	P35579|MYH9_HUMAN:P35749|MYH11_HUMAN			PEAKS DB
YLLEKFVAV	38.48	1080.62	9	-1.3	541.317	79.91	4813.5	98	F98:17024	20170818 KP RA p53 WT_BB7.2_P6.wiff	1	1	Q92771|DDX12_HUMAN:A8MPP1|D11L8_HUMAN:Q96FC9|DDX11_HUMAN			PEAKS DB
YLLDYPNNL	49.49	1123.55	9	-3.8	562.783	77.16	3784.5	98	F98:16042	20170818 KP RA p53 WT_BB7.2_P6.wiff	1	1	O75179|ANR17_HUMAN			PEAKS DB
YLLDLHSYL	34.22	1135.59	9	-3.3	568.799	84.54	0	94	F94:15765	20170818 KP RA p53 WT_BB7.2_P21.wiff	0	0	O60337|MARH6_HUMAN			PEAKS DB
YLKESEIQL	29.58	1121.6	9	1.7	561.807	60.66	10957	98	F98:10600	20170818 KP RA p53 WT_BB7.2_P6.wiff	1	1	Q8N0Z3|SPICE_HUMAN			PEAKS DB
YLKDLIEEV	30.16	1120.6	9	-0.6	561.311	74.75	3084.4	81	F81:14536	20170818 KP RA p53 WT_BB7.2_P1.wiff	1	1	P18848|ATF4_HUMAN			PEAKS DB
YLKDKLDET	22.93	1123.58	9	-1.8	375.531	36.44	460.76	96	F96:4822	20170818 KP RA p53 WT_BB7.2_P4.wiff	1	1	P11388|TOP2A_HUMAN			PEAKS DB
YLKDGDVML	21.64	1052.52	9	-1.1	527.267	59.3	5650.6	98	F98:10173	20170818 KP RA p53 WT_BB7.2_P6.wiff	1	1	Q9NNW5|WDR6_HUMAN			PEAKS DB
YLKDFFSNV	25.25	1131.56	9	-1.9	566.784	76.57	0	95	F95:15366	20170818 KP RA p53 WT_BB7.2_P3.wiff	0	0	O95786|DDX58_HUMAN			PEAKS DB
YLIPLLERL	18.24	1128.69	9	2.6	565.354	85.18	0	90	F90:14686	20170818 KP RA p53 WT_BB7.2_P18.wiff	0	0	P26196|DDX6_HUMAN			PEAKS DB
YLINEIDRI	32.86	1147.62	9	2.3	574.819	75.46	30919	95	F95:15010	20170818 KP RA p53 WT_BB7.2_P3.wiff	1	1	Q03001|DYST_HUMAN			PEAKS DB
YLIKDGKLI	14.73	1061.65	9	0.1	354.89	56.95	0	98	F98:9611	20170818 KP RA p53 WT_BB7.2_P6.wiff	0	0	P39023|RL3_HUMAN			PEAKS DB
YLIGQHVTA	31.59	1000.53	9	1.9	501.274	50.09	6492.7	95	F95:7240	20170818 KP RA p53 WT_BB7.2_P3.wiff	1	1	O94952|FBX21_HUMAN			PEAKS DB
YLIGGDNNV	16.55	963.466	9	-0.8	482.738	57.07	2500.4	95	F95:9181	20170818 KP RA p53 WT_BB7.2_P3.wiff	1	1	Q53GT1|KLH22_HUMAN			PEAKS DB
YLIGELVSS	17	979.523	9	-2.1	490.767	75.42	1030.5	98	F98:15579	20170818 KP RA p53 WT_BB7.2_P6.wiff	1	1	O95239|KIF4A_HUMAN			PEAKS DB
YLIEKSRVV	25.44	1105.65	9	-0.1	553.83	48.32	6582.2	96	F96:7446	20170818 KP RA p53 WT_BB7.2_P4.wiff	2	2				PEAKS DB
YLHSQVVSV	28.74	1030.54	9	3.6	516.282	49.73	35183	92	F92:7181	20170818 KP RA p53 WT_BB7.2_P2.wiff	1	1	Q03519|TAP2_HUMAN			PEAKS DB
YLHSGQVAL	14.01	986.519	9	2.2	494.266	50.75	44288	95	F95:7410	20170818 KP RA p53 WT_BB7.2_P3.wiff	1	1	Q7Z3J2|CP062_HUMAN			PEAKS DB
YLHNQGIGV	32.48	999.514	9	2.3	500.768	46.55	56783	81	F81:6390	20170818 KP RA p53 WT_BB7.2_P1.wiff	2	2	O60566|BUB1B_HUMAN			PEAKS DB
YLGSAIQLV	15.45	962.544	9	2.5	482.283	77.83	5103.7	81	F81:15427	20170818 KP RA p53 WT_BB7.2_P1.wiff	1	1	Q9Y3T9|NOC2L_HUMAN			PEAKS DB
YLGRLAHEV	18.79	1056.57	9	1.2	353.197	46.56	41303	96	F96:6892	20170818 KP RA p53 WT_BB7.2_P4.wiff	1	1	P40429|RL13A_HUMAN			PEAKS DB
YLGPHIASV	31.75	955.513	9	2.5	478.767	57.02	28660	81	F81:9304	20170818 KP RA p53 WT_BB7.2_P1.wiff	1	1	Q96GC9|VMP1_HUMAN			PEAKS DB
YLGPDTPAL	22.45	945.481	9	7.5	473.754	63.77	1698.2	81	F81:11510	20170818 KP RA p53 WT_BB7.2_P1.wiff	1	1	P54259|ATN1_HUMAN			PEAKS DB
YLGNINPQM	25.84	1048.5	9	2.7	525.261	63.33	8201.9	97	F97:10374	20170818 KP RA p53 WT_BB7.2_P5.wiff	1	1	O15042|SR140_HUMAN			PEAKS DB
YLGKTVTNA	29.12	965.518	9	2.3	483.766	35.56	356.95	95	F95:4365	20170818 KP RA p53 WT_BB7.2_P3.wiff	1	1	P11142|HSP7C_HUMAN			PEAKS DB
YLGHLQQYV	49.96	1119.57	9	-2.6	560.791	62.47	14549	98	F98:11313	20170818 KP RA p53 WT_BB7.2_P6.wiff	1	1	Q08379|GOGA2_HUMAN			PEAKS DB
YLGEEYPEV	38.04	1097.49	9	1.7	549.757	63.54	14621	81	F81:11373	20170818 KP RA p53 WT_BB7.2_P1.wiff	1	1	O75533|SF3B1_HUMAN			PEAKS DB
YLGDVSERV	35.06	1036.52	9	0.4	519.267	50.97	43962	92	F92:7550	20170818 KP RA p53 WT_BB7.2_P2.wiff	1	1	P53621|COPA_HUMAN			PEAKS DB
YLFYDGESV	14.62	1091.48	9	11.7	546.752	74.47	1446.1	96	F96:14694	20170818 KP RA p53 WT_BB7.2_P4.wiff	1	1	O75436|VP26A_HUMAN			PEAKS DB
YLFTSPQRV	32.42	1109.59	9	0.7	555.801	59.87	2132.5	98	F98:10347	20170818 KP RA p53 WT_BB7.2_P6.wiff	1	1	Q53HI1|UNC50_HUMAN			PEAKS DB
YLFSGFQEA	44.79	1060.49	9	2.4	531.255	78.63	75438	81	F81:15744	20170818 KP RA p53 WT_BB7.2_P1.wiff	1	1	Q96IF1|AJUBA_HUMAN			PEAKS DB
YLFREPATI	32.14	1108.59	9	-1.2	555.301	66.75	14605	95	F95:11980	20170818 KP RA p53 WT_BB7.2_P3.wiff	2	2	O00217|NDUS8_HUMAN			PEAKS DB
YLFEPVAKA	39.73	1036.56	9	4.6	519.289	62.52	1250	92	F92:10927	20170818 KP RA p53 WT_BB7.2_P2.wiff	1	1	Q562E7|WDR81_HUMAN			PEAKS DB
YLFDKSKTV	14.88	1099.59	9	-0.2	367.536	49.23	1543.7	96	F96:7718	20170818 KP RA p53 WT_BB7.2_P4.wiff	1	1	O15111|IKKA_HUMAN			PEAKS DB
YLEQDVENV	25.29	1107.51	9	-2.2	554.76	55.86	709.09	92	F92:9042	20170818 KP RA p53 WT_BB7.2_P2.wiff	1	1	Q9HCD6|TANC2_HUMAN			PEAKS DB
YLEPYLKEV	26.35	1152.61	9	5.4	577.312	66.45	0	95	F95:11953	20170818 KP RA p53 WT_BB7.2_P3.wiff	0	0	P14927|QCR7_HUMAN			PEAKS DB
YLENGKETL	47.79	1065.53	9	-1.5	533.774	44.25	68647	98	F98:6474	20170818 KP RA p53 WT_BB7.2_P6.wiff	1	1	P05534|1A24_HUMAN:P01892|1A02_HUMAN:P04439|1A03_HUMAN:P30443|1A01_HUMAN:P30455|1A36_HUMAN:Q04826|1B40_HUMAN:P30461|1B13_HUMAN:P18463|1B37_HUMAN:P30484|1B46_HUMAN:P30464|1B15_HUMAN:P10319|1B58_HUMAN:P30493|1B55_HUMAN:P30685|1B35_HUMAN:Q29940|1B59_HUMAN:P30491|1B53_HUMAN:P30495|1B56_HUMAN:P30492|1B54_HUMAN:P30508|1C12_HUMAN:Q07000|1C15_HUMAN:P10321|1C07_HUMAN:P01893|HLAH_HUMAN:Q95604|1C17_HUMAN:P30…			PEAKS DB
YLEN(+.98)GKETL	21.35	1066.52	9	-0.6	534.269	46.31	0	81	F81:6338	20170818 KP RA p53 WT_BB7.2_P1.wiff	0	0	P05534|1A24_HUMAN:P01892|1A02_HUMAN:P04439|1A03_HUMAN:P30443|1A01_HUMAN:P30455|1A36_HUMAN:Q04826|1B40_HUMAN:P30461|1B13_HUMAN:P18463|1B37_HUMAN:P30484|1B46_HUMAN:P30464|1B15_HUMAN:P10319|1B58_HUMAN:P30493|1B55_HUMAN:P30685|1B35_HUMAN:Q29940|1B59_HUMAN:P30491|1B53_HUMAN:P30495|1B56_HUMAN:P30492|1B54_HUMAN:P30508|1C12_HUMAN:Q07000|1C15_HUMAN:P10321|1C07_HUMAN:P01893|HLAH_HUMAN:Q95604|1C17_HUMAN:P30…	Deamidation (NQ)	N4:Deamidation (NQ):1000.00	PEAKS DB
YLEEPLTQV	44.88	1090.55	9	0.2	546.285	66.67	27069	98	F98:12726	20170818 KP RA p53 WT_BB7.2_P6.wiff	1	1	Q9Y2Q5|LTOR2_HUMAN			PEAKS DB
YLEEFITNI	40.05	1140.57	9	-0.8	571.29	84.57	7887.1	99	F99:10270	20170818 KP RA p53 WT_BB7.2_P7.wiff	1	1	Q9Y2D4|EXC6B_HUMAN			PEAKS DB
YLEEELTKA	35.53	1094.55	9	3.6	548.282	52.5	2168.3	95	F95:7967	20170818 KP RA p53 WT_BB7.2_P3.wiff	1	1	P27987|IP3KB_HUMAN			PEAKS DB
YLEEDVYQL	23.77	1170.54	9	0.9	586.278	72.65	6014.7	96	F96:14091	20170818 KP RA p53 WT_BB7.2_P4.wiff	2	2	Q9Y4B5|MTCL1_HUMAN			PEAKS DB
YLEDTDRNL	15.09	1137.53	9	-6.5	569.769	46.8	1158.5	98	F98:7233	20170818 KP RA p53 WT_BB7.2_P6.wiff	1	1	Q9Y4A8|NF2L3_HUMAN			PEAKS DB
YLEDGFAYV	26.2	1075.49	9	0.4	538.751	76.83	40564	98	F98:15859	20170818 KP RA p53 WT_BB7.2_P6.wiff	1	1	P49643|PRI2_HUMAN			PEAKS DB
YLDWTIERV	14.41	1193.61	9	6	597.813	76.09	2461.5	95	F95:15232	20170818 KP RA p53 WT_BB7.2_P3.wiff	1	1	Q9Y597|KCTD3_HUMAN			PEAKS DB
YLDVVQSNV	56.19	1035.52	9	2.5	518.769	59.82	39727	96	F96:10441	20170818 KP RA p53 WT_BB7.2_P4.wiff	1	1	Q8IX04|UEVLD_HUMAN			PEAKS DB
YLDTINRSV	39.84	1079.56	9	-2.4	540.787	50	3630.7	92	F92:7200	20170818 KP RA p53 WT_BB7.2_P2.wiff	1	1	Q53GS9|SNUT2_HUMAN			PEAKS DB
YLDQRELLL	26.78	1161.64	9	6.3	581.834	72.52	6764.8	81	F81:13838	20170818 KP RA p53 WT_BB7.2_P1.wiff	1	1	Q96JB2|COG3_HUMAN			PEAKS DB
YLDQQLQKL	36.45	1147.62	9	-2.1	574.821	60.01	0	81	F81:10245	20170818 KP RA p53 WT_BB7.2_P1.wiff	0	0	Q9NQT8|KI13B_HUMAN			PEAKS DB
YLDPSLNSL	36.38	1020.51	9	0.9	511.263	71.47	35532	95	F95:13596	20170818 KP RA p53 WT_BB7.2_P3.wiff	1	1	Q6NSI4|CX057_HUMAN			PEAKS DB
YLDPNYQSI	32.63	1111.52	9	2.3	556.766	61.7	6021.8	96	F96:11065	20170818 KP RA p53 WT_BB7.2_P4.wiff	1	1	Q9Y2G1|MRF_HUMAN			PEAKS DB
YLDPNQRDL	32.45	1132.55	9	4.3	567.288	48.12	5956.4	81	F81:6768	20170818 KP RA p53 WT_BB7.2_P1.wiff	1	1	Q86YE8|ZN573_HUMAN			PEAKS DB
YLDPFLHHV	31.14	1139.58	9	0.2	380.866	65.54	3552.3	98	F98:12338	20170818 KP RA p53 WT_BB7.2_P6.wiff	1	1	Q9UHJ3|SMBT1_HUMAN			PEAKS DB
YLDPAQRGV	31.79	1017.52	9	-3	509.768	44.48	54981	98	F98:6554	20170818 KP RA p53 WT_BB7.2_P6.wiff	1	1	Q96S19|MTL26_HUMAN			PEAKS DB
YLDNGVVFV	31.48	1024.52	9	3	513.27	76.83	159750	98	F98:16014	20170818 KP RA p53 WT_BB7.2_P6.wiff	2	2	Q16531|DDB1_HUMAN			PEAKS DB
YLDMSKVII	21.27	1080.59	9	-2.4	541.3	73.08	1993.5	92	F92:14509	20170818 KP RA p53 WT_BB7.2_P2.wiff	1	1	Q9H5I5|PIEZ2_HUMAN			PEAKS DB
YLDLSSNKL	20.77	1051.55	9	3.4	526.789	60.81	698.59	81	F81:10486	20170818 KP RA p53 WT_BB7.2_P1.wiff	1	1	Q96LI5|CNO6L_HUMAN			PEAKS DB
YLDLSSNKI	20.77	1051.55	9	3.4	526.789	60.81	698.59	81	F81:10486	20170818 KP RA p53 WT_BB7.2_P1.wiff	1	1	Q9ULM6|CNOT6_HUMAN:Q9NYK1|TLR7_HUMAN			PEAKS DB
YLDLSHNQL	20.38	1101.55	9	6.4	551.786	60.68	0	81	F81:10448	20170818 KP RA p53 WT_BB7.2_P1.wiff	0	0	Q6PEZ8|PONL1_HUMAN:Q9Y2C9|TLR6_HUMAN			PEAKS DB
YLDLSENRL	30.62	1121.57	9	-4.5	561.791	62.98	37869	98	F98:11501	20170818 KP RA p53 WT_BB7.2_P6.wiff	2	2	Q13045|FLII_HUMAN			PEAKS DB
YLDLDKITV	28.6	1078.59	9	0.4	540.303	74.23	1188.2	98	F98:15281	20170818 KP RA p53 WT_BB7.2_P6.wiff	1	1	Q96B01|R51A1_HUMAN			PEAKS DB
YLDKSMVLL	34.15	1080.59	9	3.4	541.306	72.87	29700	81	F81:13958	20170818 KP RA p53 WT_BB7.2_P1.wiff	1	1	Q9NT68|TEN2_HUMAN			PEAKS DB
YLDKSM(+15.99)VLL	20.15	1096.58	9	2.3	549.303	61.26	14594	81	F81:10601	20170818 KP RA p53 WT_BB7.2_P1.wiff	2	2	Q9NT68|TEN2_HUMAN	Oxidation (M)	M6:Oxidation (M):1000.00	PEAKS DB
YLDKQVPDT	23.87	1077.53	9	-3.5	539.771	40.19	149.66	95	F95:5016	20170818 KP RA p53 WT_BB7.2_P3.wiff	1	1	Q5J8M3|EMC4_HUMAN			PEAKS DB
YLDGEVELV	28.98	1035.51	9	0.6	518.762	72.37	6232.4	96	F96:13983	20170818 KP RA p53 WT_BB7.2_P4.wiff	1	1	Q99536|VAT1_HUMAN			PEAKS DB
YLDFTNPKV	42.79	1095.56	9	2.8	548.789	63.83	2691.6	98	F98:11747	20170818 KP RA p53 WT_BB7.2_P6.wiff	1	1	Q8TET4|GANC_HUMAN			PEAKS DB
YLDEYIARM	41.45	1172.55	9	-1.7	587.281	69.41	6451.6	96	F96:13043	20170818 KP RA p53 WT_BB7.2_P4.wiff	1	1	P49815|TSC2_HUMAN			PEAKS DB
YLDEYIARM(+15.99)	37.92	1188.55	9	-1.5	595.279	54	6080	96	F96:8863	20170818 KP RA p53 WT_BB7.2_P4.wiff	2	2	P49815|TSC2_HUMAN	Oxidation (M)	M9:Oxidation (M):1000.00	PEAKS DB
YLDEQIKKV	26	1134.63	9	-2.4	379.218	44.33	4621.9	81	F81:5761	20170818 KP RA p53 WT_BB7.2_P1.wiff	1	1	Q9H1H9|KI13A_HUMAN			PEAKS DB
YLDENYERI	24.48	1213.56	9	6	607.79	55.91	1824.7	96	F96:9393	20170818 KP RA p53 WT_BB7.2_P4.wiff	1	1	Q9NQX7|ITM2C_HUMAN			PEAKS DB
YLDEIVKEV	42.84	1106.59	9	3.8	554.302	66.8	3691.7	92	F92:12486	20170818 KP RA p53 WT_BB7.2_P2.wiff	1	1	P12270|TPR_HUMAN			PEAKS DB
YLDDLNEGV	16.66	1036.47	9	2.2	519.242	60.95	4171.5	96	F96:10787	20170818 KP RA p53 WT_BB7.2_P4.wiff	1	1	Q12768|WASC5_HUMAN			PEAKS DB
YLDASLITV	19.08	993.538	9	4.6	497.781	78.54	0	81	F81:15679	20170818 KP RA p53 WT_BB7.2_P1.wiff	0	0	Q14562|DHX8_HUMAN			PEAKS DB
YLATLTEKM(+15.99)	13.68	1084.55	9	-4.1	543.279	46.1	0	98	F98:6983	20170818 KP RA p53 WT_BB7.2_P6.wiff	0	0	Q6PCD5|RFWD3_HUMAN	Oxidation (M)	M9:Oxidation (M):1000.00	PEAKS DB
YLASTIQQL	29.71	1035.56	9	-1.8	518.786	66.9	2653.4	98	F98:12854	20170818 KP RA p53 WT_BB7.2_P6.wiff	1	1	Q70CQ2|UBP34_HUMAN			PEAKS DB
YLASPPLVV	25.89	957.553	9	-3.9	479.781	74.6	0	96	F96:14731	20170818 KP RA p53 WT_BB7.2_P4.wiff	0	0	P48200|IREB2_HUMAN			PEAKS DB
YLASLIRSV	38.56	1020.6	9	1.5	511.309	70.6	3432.7	81	F81:13372	20170818 KP RA p53 WT_BB7.2_P1.wiff	1	1	P51665|PSMD7_HUMAN			PEAKS DB
YLAPSNQSV	25.06	977.482	9	-0.4	489.747	44.1	976.54	95	F95:5883	20170818 KP RA p53 WT_BB7.2_P3.wiff	1	1	Q9H9Y4|GPN2_HUMAN			PEAKS DB
YLAPHVRTL	21.22	1068.61	9	0.1	357.209	48.04	15069	96	F96:7434	20170818 KP RA p53 WT_BB7.2_P4.wiff	1	1	Q13098|CSN1_HUMAN			PEAKS DB
YLAPFLRNV	17.34	1091.61	9	-10.3	546.806	78.18	0	93	F93:15150	20170818 KP RA p53 WT_BB7.2_P20.wiff	0	0	A5YKK6|CNOT1_HUMAN			PEAKS DB
YLANGQTKV	27.08	992.529	9	-0.4	497.27	36.13	4915.1	95	F95:4430	20170818 KP RA p53 WT_BB7.2_P3.wiff	1	1	Q9H3M7|TXNIP_HUMAN			PEAKS DB
YLAGEAPTL	32.14	933.481	9	1.7	467.747	60.44	18200	96	F96:10592	20170818 KP RA p53 WT_BB7.2_P4.wiff	1	1	P26640|SYVC_HUMAN			PEAKS DB
YLADVTNAL	22.59	978.502	9	1.1	490.259	67.87	0	92	F92:12888	20170818 KP RA p53 WT_BB7.2_P2.wiff	0	0	Q5T4S7|UBR4_HUMAN			PEAKS DB
YLADVEQSM	32.72	1054.46	9	-1.5	528.237	59.12	0	96	F96:10206	20170818 KP RA p53 WT_BB7.2_P4.wiff	0	0	Q8WUF5|IASPP_HUMAN			PEAKS DB
YLADVEQSM(+15.99)	17.44	1070.46	9	-3.6	536.233	43.94	160.99	96	F96:6135	20170818 KP RA p53 WT_BB7.2_P4.wiff	1	1	Q8WUF5|IASPP_HUMAN	Oxidation (M)	M9:Oxidation (M):1000.00	PEAKS DB
YLADQNNQV	33.98	1063.49	9	-4.6	532.751	40.66	2431	92	F92:5373	20170818 KP RA p53 WT_BB7.2_P2.wiff	2	2	Q8TF05|PP4R1_HUMAN			PEAKS DB
YLADIFTKL	40.89	1082.6	9	-0.6	542.309	84.59	6810.5	91	F91:14163	20170818 KP RA p53 WT_BB7.2_P19.wiff	1	1	Q49AG3|ZBED5_HUMAN			PEAKS DB
YKNGWIVM(+15.99)I	19.76	1138.58	9	13.9	570.307	78.27	0	90	F90:12292	20170818 KP RA p53 WT_BB7.2_P18.wiff	0	0	Q9NVV0|TM38B_HUMAN	Oxidation (M)	M8:Oxidation (M):1000.00	PEAKS DB
YIYDKDMEI	13.66	1188.54	9	8	595.281	63.15	3779	98	F98:11461	20170818 KP RA p53 WT_BB7.2_P6.wiff	1	1	Q9UPT9|UBP22_HUMAN			PEAKS DB
YIVYDIAQV	25.15	1082.56	9	-3.1	542.288	77	3207.3	98	F98:15958	20170818 KP RA p53 WT_BB7.2_P6.wiff	1	1	P09874|PARP1_HUMAN			PEAKS DB
YITERIIAV	32.86	1076.62	9	3.4	539.319	64.94	43145	95	F95:11420	20170818 KP RA p53 WT_BB7.2_P3.wiff	1	1	Q68CZ2|TENS3_HUMAN			PEAKS DB
YITEGQIYV	30.92	1084.54	9	-1.8	543.278	66.96	23110	98	F98:12833	20170818 KP RA p53 WT_BB7.2_P6.wiff	2	2	P21281|VATB2_HUMAN			PEAKS DB
YISEENFRV	41.46	1155.56	9	1.7	578.786	60.6	23832	98	F98:10603	20170818 KP RA p53 WT_BB7.2_P6.wiff	1	1	P52732|KIF11_HUMAN			PEAKS DB
YIQGTPVSV	29.44	962.507	9	-2.6	482.26	55.23	543.15	92	F92:8781	20170818 KP RA p53 WT_BB7.2_P2.wiff	1	1	Q8NFY4|SEM6D_HUMAN			PEAKS DB
YIQDVYWNV	37.34	1198.57	9	-0.1	600.293	79.14	2091.2	81	F81:15875	20170818 KP RA p53 WT_BB7.2_P1.wiff	1	1	Q9NUD9|PIGV_HUMAN			PEAKS DB
YIMSYISRV	29.55	1130.58	9	0.3	566.297	70.24	1558.5	98	F98:13897	20170818 KP RA p53 WT_BB7.2_P6.wiff	1	1	Q12965|MYO1E_HUMAN			PEAKS DB
YIM(+15.99)SYISRV	16.99	1146.57	9	-1.1	574.294	57.94	1542.5	98	F98:9764	20170818 KP RA p53 WT_BB7.2_P6.wiff	1	1	Q12965|MYO1E_HUMAN	Oxidation (M)	M3:Oxidation (M):1000.00	PEAKS DB
YILNLVKQI	36.51	1102.67	9	-4.9	552.344	80.13	3072.5	91	F91:12653	20170818 KP RA p53 WT_BB7.2_P19.wiff	2	2	P50991|TCPD_HUMAN			PEAKS DB
YIKDGITRV	31.97	1063.6	9	-4.5	355.542	41.32	11043	81	F81:5013	20170818 KP RA p53 WT_BB7.2_P1.wiff	1	1	O60333|KIF1B_HUMAN			PEAKS DB
YIIPIDEKL	14.13	1102.63	9	-13.9	552.315	80.41	4779.5	91	F91:12653	20170818 KP RA p53 WT_BB7.2_P19.wiff	1	1	Q8TC27|ADA32_HUMAN			PEAKS DB
YIHNILYEV	30.92	1162.6	9	4.4	582.314	72.12	11956	81	F81:13675	20170818 KP RA p53 WT_BB7.2_P1.wiff	1	1	Q6ZUT9|DEN5B_HUMAN			PEAKS DB
YIGPVLVSV	29.58	945.553	9	-5	473.782	78.37	1528.1	98	F98:16516	20170818 KP RA p53 WT_BB7.2_P6.wiff	1	1	O00159|MYO1C_HUMAN			PEAKS DB
YIGPDTPAL	22.45	945.481	9	7.5	473.754	63.77	1698.2	81	F81:11510	20170818 KP RA p53 WT_BB7.2_P1.wiff	1	1				PEAKS DB
YIFTTPKSV	17.89	1054.57	9	-4.6	528.293	60.2	0	81	F81:10288	20170818 KP RA p53 WT_BB7.2_P1.wiff	0	0	Q9Y2H6|FND3A_HUMAN			PEAKS DB
YIFEEPFTI	24.18	1157.56	9	3.2	579.788	85.2	3583.9	101	F101:10117	20170818 KP RA p53 WT_BB7.2_P9.wiff	1	1	P08237|PFKAM_HUMAN			PEAKS DB
YIFDNVAKV	29.27	1067.57	9	0.6	534.788	66.55	0	95	F95:11979	20170818 KP RA p53 WT_BB7.2_P3.wiff	0	0	Q15293|RCN1_HUMAN			PEAKS DB
YIEQTLVTV	16.35	1064.58	9	-2.4	533.294	68.97	3117.1	92	F92:13209	20170818 KP RA p53 WT_BB7.2_P2.wiff	1	1	P25490|TYY1_HUMAN			PEAKS DB
YIDSSINNV	45.91	1023.49	9	0.4	512.754	52.25	35406	81	F81:7810	20170818 KP RA p53 WT_BB7.2_P1.wiff	1	1	Q2M2I8|AAK1_HUMAN			PEAKS DB
YIDDVFHAL	47.5	1091.53	9	2.2	546.771	78.33	7757.3	96	F96:15722	20170818 KP RA p53 WT_BB7.2_P4.wiff	1	1	Q92963|RIT1_HUMAN			PEAKS DB
YIDDTLTM(+15.99)V	35.19	1085.5	9	3.8	543.755	63.29	35669	96	F96:11553	20170818 KP RA p53 WT_BB7.2_P4.wiff	1	1	Q9H3C7|GGNB2_HUMAN	Oxidation (M)	M8:Oxidation (M):1000.00	PEAKS DB
YIDDTLTMV	32.73	1069.5	9	3.1	535.757	72.76	37003	96	F96:14113	20170818 KP RA p53 WT_BB7.2_P4.wiff	1	1	Q9H3C7|GGNB2_HUMAN			PEAKS DB
YIAKITEGV	32.83	992.554	9	3.3	497.284	51.31	656.01	95	F95:7650	20170818 KP RA p53 WT_BB7.2_P3.wiff	1	1	Q8IX04|UEVLD_HUMAN			PEAKS DB
YGPGLTHGV	54.59	899.45	9	1.1	450.735	46.32	11339	81	F81:6328	20170818 KP RA p53 WT_BB7.2_P1.wiff	1	1	P21333|FLNA_HUMAN			PEAKS DB
YGLPVVVKL	56.23	986.616	9	4.1	494.316	78.58	35242	96	F96:15733	20170818 KP RA p53 WT_BB7.2_P4.wiff	2	2	P35222|CTNB1_HUMAN			PEAKS DB
YGLEKFWAF	36.79	1159.57	9	-1.1	580.794	84.93	2230.1	91	F91:14288	20170818 KP RA p53 WT_BB7.2_P19.wiff	1	1	Q6PKG0|LARP1_HUMAN			PEAKS DB
YGIKDLATV	19.03	978.539	9	-5.1	490.274	63.55	2969	98	F98:11662	20170818 KP RA p53 WT_BB7.2_P6.wiff	1	1	Q15629|TRAM1_HUMAN			PEAKS DB
YFLKGVLVF	25.94	1084.63	9	-5.8	543.318	84.86	3076.4	93	F93:17542	20170818 KP RA p53 WT_BB7.2_P20.wiff	1	1	P49591|SYSC_HUMAN			PEAKS DB
YFLDKIDVI	45.16	1124.61	9	2.4	563.314	82.58	246290	90	F90:13802	20170818 KP RA p53 WT_BB7.2_P18.wiff	2	2	Q5JWF2|GNAS1_HUMAN:P63092|GNAS2_HUMAN			PEAKS DB
YFINRSWEW	39.05	1299.6	9	1.4	650.815	83.43	2985.6	88	F88:12716	20170818 KP RA p53 WT_BB7.2_P16.wiff	1	1	Q96K12|FACR2_HUMAN			PEAKS DB
YCAEIAHNV	46.04	1018.45	9	-0.9	510.234	46.63	6122.6	98	F98:7162	20170818 KP RA p53 WT_BB7.2_P6.wiff	1	1	P62910|RL32_HUMAN			PEAKS DB
YAYEKPHVV	54.59	1104.56	9	-5.2	369.192	41.63	729.69	98	F98:5733	20170818 KP RA p53 WT_BB7.2_P6.wiff	1	1	Q15751|HERC1_HUMAN			PEAKS DB
YAYDGKDYL	41.97	1106.49	9	1.4	554.252	55.4	23289	96	F96:9252	20170818 KP RA p53 WT_BB7.2_P4.wiff	1	1				PEAKS DB
YAYDGKDYI	41.97	1106.49	9	1.4	554.252	55.4	23289	96	F96:9252	20170818 KP RA p53 WT_BB7.2_P4.wiff	1	1	P05534|1A24_HUMAN:P01892|1A02_HUMAN:Q04826|1B40_HUMAN:P30490|1B52_HUMAN:P18464|1B51_HUMAN:P30498|1B78_HUMAN			PEAKS DB
YANYYTREV	40.44	1177.54	9	-5.2	589.778	49.19	163.67	81	F81:6980	20170818 KP RA p53 WT_BB7.2_P1.wiff	1	1	O75533|SF3B1_HUMAN			PEAKS DB
YAIKNIHGV	23.79	1013.57	9	0.5	338.863	45.75	3284	92	F92:6186	20170818 KP RA p53 WT_BB7.2_P2.wiff	1	1	P50570|DYN2_HUMAN			PEAKS DB
YAFPKSITV	41.19	1024.56	9	3.2	513.287	67.31	36015	95	F95:12212	20170818 KP RA p53 WT_BB7.2_P3.wiff	1	1	P53985|MOT1_HUMAN			PEAKS DB
YAFPKAVTV	33.92	994.549	9	0.3	498.282	63.32	628.68	98	F98:11618	20170818 KP RA p53 WT_BB7.2_P6.wiff	1	1	O60669|MOT2_HUMAN			PEAKS DB
YAFPKAVSV	22.15	980.533	9	-3.1	491.272	62.35	4835	98	F98:11304	20170818 KP RA p53 WT_BB7.2_P6.wiff	1	1	O15427|MOT4_HUMAN			PEAKS DB
YAFNM(+15.99)KATV	43.42	1059.51	9	-2.7	530.759	48.78	4571.8	98	F98:7636	20170818 KP RA p53 WT_BB7.2_P6.wiff	2	2	P11142|HSP7C_HUMAN	Oxidation (M)	M5:Oxidation (M):1000.00	PEAKS DB
WYPTSVPVL	18.74	1060.56	9	0.4	531.285	84.46	2228.1	94	F94:15719	20170818 KP RA p53 WT_BB7.2_P21.wiff	1	1	O14503|BHE40_HUMAN			PEAKS DB
WVDETLSSV	38.99	1034.49	9	0.3	518.254	66.22	60036	98	F98:12556	20170818 KP RA p53 WT_BB7.2_P6.wiff	1	1	O95071|UBR5_HUMAN			PEAKS DB
WQSPDIHQV	18.71	1108.53	9	-1.9	555.27	55.09	6792.9	95	F95:8433	20170818 KP RA p53 WT_BB7.2_P3.wiff	1	1	Q9Y2G5|OFUT2_HUMAN			PEAKS DB
WM(+15.99)LEQLRQV	25.18	1217.62	9	8	609.822	69.87	0	95	F95:13073	20170818 KP RA p53 WT_BB7.2_P3.wiff	0	0	Q8NFX7|STXB6_HUMAN	Oxidation (M)	M2:Oxidation (M):1000.00	PEAKS DB
WLVDHVYAI	33.17	1114.58	9	7.6	558.3	79.13	0	93	F93:15497	20170818 KP RA p53 WT_BB7.2_P20.wiff	0	0	P30153|2AAA_HUMAN:P30154|2AAB_HUMAN			PEAKS DB
WLRSLELLF	14.05	1175.67	9	-5.1	392.897	78.6	2253.8	91	F91:12235	20170818 KP RA p53 WT_BB7.2_P19.wiff	1	1	Q13972|RGRF1_HUMAN			PEAKS DB
WLKQEVPEV	23.09	1126.6	9	-4.4	564.306	60.77	3722	98	F98:10685	20170818 KP RA p53 WT_BB7.2_P6.wiff	1	1	Q58EX7|PKHG4_HUMAN			PEAKS DB
WLIEDGKVV	20.36	1057.58	9	0.4	529.796	67.77	250300	96	F96:12636	20170818 KP RA p53 WT_BB7.2_P4.wiff	2	2	Q9Y266|NUDC_HUMAN			PEAKS DB
WLEENVHEV	25.39	1153.54	9	5.3	577.784	57.42	1798.1	81	F81:9475	20170818 KP RA p53 WT_BB7.2_P1.wiff	1	1	Q9BQ70|TCF25_HUMAN			PEAKS DB
WLDSVVTQV	25.84	1045.54	9	8.4	523.785	77.47	23311	97	F97:15304	20170818 KP RA p53 WT_BB7.2_P5.wiff	2	2	P48378|RFX2_HUMAN			PEAKS DB
WLDNPKIQL	43.12	1125.62	9	1.6	563.817	72.12	45862	98	F98:14927	20170818 KP RA p53 WT_BB7.2_P6.wiff	2	2	O60341|KDM1A_HUMAN			PEAKS DB
WLDETLAQV	34.33	1073.54	9	3.5	537.779	76.89	23878	98	F98:15896	20170818 KP RA p53 WT_BB7.2_P6.wiff	1	1	Q9P2G9|KLHL8_HUMAN			PEAKS DB
WLAEKLPTL	27.62	1069.62	9	5.4	535.817	77.61	1736	96	F96:15604	20170818 KP RA p53 WT_BB7.2_P4.wiff	1	1	Q14008|CKAP5_HUMAN			PEAKS DB
WIDDTSAFV	13.82	1052.48	9	0.1	527.248	76.49	5772.1	98	F98:15825	20170818 KP RA p53 WT_BB7.2_P6.wiff	1	1	O95453|PARN_HUMAN			PEAKS DB
WEQGFSQSF	24.02	1114.47	9	-4.9	558.242	70.27	146.93	89	F89:10610	20170818 KP RA p53 WT_BB7.2_P17.wiff	1	1	P35222|CTNB1_HUMAN			PEAKS DB
VYYPELFVW	42.19	1214.6	9	6.8	608.316	85.85	4952.3	88	F88:13519	20170818 KP RA p53 WT_BB7.2_P16.wiff	1	1	Q16612|NREP_HUMAN			PEAKS DB
VYWKIYNSI	31.82	1184.62	9	4.5	593.323	75.88	1716.1	89	F89:12023	20170818 KP RA p53 WT_BB7.2_P17.wiff	1	1	O75533|SF3B1_HUMAN			PEAKS DB
VYWEGYVRF	32.96	1217.59	9	2.6	609.802	82.64	1497	90	F90:13869	20170818 KP RA p53 WT_BB7.2_P18.wiff	1	1	Q9BUB7|TMM70_HUMAN			PEAKS DB
VYVQNVVKL	42.86	1060.63	9	3.4	531.325	64.39	1619.7	89	F89:9386	20170818 KP RA p53 WT_BB7.2_P17.wiff	1	1	O14617|AP3D1_HUMAN			PEAKS DB
VYVQHPITF	35.49	1102.58	9	-1.7	552.299	63.31	641.23	89	F89:9110	20170818 KP RA p53 WT_BB7.2_P17.wiff	1	1	Q99732|LITAF_HUMAN			PEAKS DB
VYVPLKELL	36.18	1072.65	9	1.6	537.337	82	54334	89	F89:13856	20170818 KP RA p53 WT_BB7.2_P17.wiff	2	2	O14777|NDC80_HUMAN			PEAKS DB
VYVGSFSWW	44.27	1129.52	9	-1	565.768	85.55	3576	90	F90:14820	20170818 KP RA p53 WT_BB7.2_P18.wiff	1	1	Q8N684|CPSF7_HUMAN			PEAKS DB
VYVERILLL	29.11	1116.69	9	4	559.355	84.41	3618.6	90	F90:14410	20170818 KP RA p53 WT_BB7.2_P18.wiff	1	1	Q5JPH6|SYEM_HUMAN			PEAKS DB
VYVEKISFL	51.64	1096.62	9	-0.2	549.313	76.35	136000	94	F94:13359	20170818 KP RA p53 WT_BB7.2_P21.wiff	1	1	Q6NSJ5|LRC8E_HUMAN			PEAKS DB
VYVDDIYVI	21.76	1097.56	9	-1.5	549.787	83.9	93654	93	F93:17147	20170818 KP RA p53 WT_BB7.2_P20.wiff	1	1	Q8NG31|KNL1_HUMAN			PEAKS DB
VYTYIQSRF	41.67	1175.6	9	-3.7	588.806	63.99	2666.3	89	F89:9297	20170818 KP RA p53 WT_BB7.2_P17.wiff	1	1	Q92630|DYRK2_HUMAN			PEAKS DB
VYTVVDEMF	51.2	1101.51	9	7.1	551.762	83.56	3208.5	93	F93:17042	20170818 KP RA p53 WT_BB7.2_P20.wiff	1	1	P53680|AP2S1_HUMAN			PEAKS DB
VYTVVDEM(+15.99)F	47.38	1117.5	9	3.9	559.757	68.87	26314	93	F93:12301	20170818 KP RA p53 WT_BB7.2_P20.wiff	1	1	P53680|AP2S1_HUMAN	Oxidation (M)	M8:Oxidation (M):1000.00	PEAKS DB
VYTQIWRVL	36.35	1176.67	9	-3	589.336	83.37	1630.5	94	F94:15352	20170818 KP RA p53 WT_BB7.2_P21.wiff	1	1	Q8N122|RPTOR_HUMAN			PEAKS DB
VYTDWIMAL	27.84	1110.54	9	-6.3	556.279	85.69	0	88	F88:13492	20170818 KP RA p53 WT_BB7.2_P16.wiff	0	0	Q86X10|RLGPB_HUMAN			PEAKS DB
VYTDWIM(+15.99)AL	26.06	1126.54	9	2.4	564.275	85.09	3134.1	94	F94:15981	20170818 KP RA p53 WT_BB7.2_P21.wiff	1	1	Q86X10|RLGPB_HUMAN	Oxidation (M)	M7:Oxidation (M):1000.00	PEAKS DB
VYTDSLFYM(+15.99)	31.96	1153.5	9	-3.6	577.755	72.14	3579.4	90	F90:10609	20170818 KP RA p53 WT_BB7.2_P18.wiff	1	1	O14772|FPGT_HUMAN	Oxidation (M)	M9:Oxidation (M):1000.00	PEAKS DB
VYTDFAFRI	22.28	1130.58	9	6.5	566.299	82.18	12862	90	F90:13761	20170818 KP RA p53 WT_BB7.2_P18.wiff	1	1	Q5SY16|NOL9_HUMAN			PEAKS DB
VYSRTFTWL	38.57	1171.6	9	2.2	586.81	79.96	20489	90	F90:12831	20170818 KP RA p53 WT_BB7.2_P18.wiff	1	1	O00159|MYO1C_HUMAN			PEAKS DB
VYSPKSPSL	23.79	976.523	9	-4.7	489.266	46.57	4720.3	98	F98:7137	20170818 KP RA p53 WT_BB7.2_P6.wiff	1	1	O60291|MGRN1_HUMAN			PEAKS DB
VYSGGVYLF	36.99	1003.5	9	-2.2	502.755	83.22	60717	93	F93:16934	20170818 KP RA p53 WT_BB7.2_P20.wiff	2	2	Q9NX61|T161A_HUMAN			PEAKS DB
VYSFGFERL	34.82	1116.56	9	0.8	559.286	77.81	34441	94	F94:13615	20170818 KP RA p53 WT_BB7.2_P21.wiff	1	1	Q6NXT4|ZNT6_HUMAN			PEAKS DB
VYQLRFQFL	50.79	1212.67	9	1.9	607.343	84.73	29097	89	F89:14771	20170818 KP RA p53 WT_BB7.2_P17.wiff	2	2	O95602|RPA1_HUMAN			PEAKS DB
VYQIFDTFF	49.01	1178.56	9	0	590.29	85.78	1124.5	90	F90:14846	20170818 KP RA p53 WT_BB7.2_P18.wiff	1	1	P26358|DNMT1_HUMAN			PEAKS DB
VYPPGFM(+15.99)GL	33.53	995.479	9	0.1	498.745	73.66	54416	93	F93:13684	20170818 KP RA p53 WT_BB7.2_P20.wiff	3	3	Q9BUR5|MIC26_HUMAN	Oxidation (M)	M7:Oxidation (M):1000.00	PEAKS DB
VYPNWAIGL	24.78	1031.54	9	2	516.78	84.87	4069.4	90	F90:14574	20170818 KP RA p53 WT_BB7.2_P18.wiff	1	1	P31641|SC6A6_HUMAN			PEAKS DB
VYPLYTIVF	28.93	1113.61	9	-3.3	557.809	85.73	8832.4	93	F93:17801	20170818 KP RA p53 WT_BB7.2_P20.wiff	2	2	Q9P055|JKAMP_HUMAN			PEAKS DB
VYPLM(+15.99)KEYF	25.33	1204.58	9	0.7	603.297	67.56	22937	93	F93:12030	20170818 KP RA p53 WT_BB7.2_P20.wiff	2	2	Q9UBB9|TFP11_HUMAN	Oxidation (M)	M5:Oxidation (M):1000.00	PEAKS DB
VYPGIAVFF	28.48	1011.54	9	1.2	506.777	85.72	17875	94	F94:16111	20170818 KP RA p53 WT_BB7.2_P21.wiff	1	1	O95807|TM50A_HUMAN			PEAKS DB
VYPADVVLF	27.22	1021.55	9	1.7	511.786	85	0	88	F88:13277	20170818 KP RA p53 WT_BB7.2_P16.wiff	0	0	Q9HA47|UCK1_HUMAN:Q9BZX2|UCK2_HUMAN			PEAKS DB
VYNSEYYHF	21.68	1220.51	9	8.8	611.269	60.66	2015.9	98	F98:10604	20170818 KP RA p53 WT_BB7.2_P6.wiff	1	1	Q13308|PTK7_HUMAN			PEAKS DB
VYNRLSLLL	29.6	1089.65	9	1.7	545.837	80.68	6515.1	89	F89:13328	20170818 KP RA p53 WT_BB7.2_P17.wiff	1	1	O75143|ATG13_HUMAN			PEAKS DB
VYNPTPNSL	18.61	1003.5	9	0.5	502.759	52.47	1080.8	81	F81:7917	20170818 KP RA p53 WT_BB7.2_P1.wiff	1	1	Q99715|COCA1_HUMAN			PEAKS DB
VYNPM(+15.99)PFEL	32.06	1124.52	9	-1.1	563.271	78	23480	88	F88:11096	20170818 KP RA p53 WT_BB7.2_P16.wiff	1	1	Q96Q05|TPPC9_HUMAN	Oxidation (M)	M5:Oxidation (M):1000.00	PEAKS DB
VYNMYMHLI	45.44	1182.56	9	1.3	592.286	80.76	10825	90	F90:13114	20170818 KP RA p53 WT_BB7.2_P18.wiff	1	1	O60306|AQR_HUMAN			PEAKS DB
VYNM(+15.99)YMHLI	43.34	1198.55	9	-4.6	600.28	73.28	7903.1	90	F90:10936	20170818 KP RA p53 WT_BB7.2_P18.wiff	1	1	O60306|AQR_HUMAN	Oxidation (M)	M4:Oxidation (M):40.00	PEAKS DB
VYNMYM(+15.99)HLI	38.94	1198.55	9	-2.8	600.281	71.68	7215.2	90	F90:10552	20170818 KP RA p53 WT_BB7.2_P18.wiff	1	1	O60306|AQR_HUMAN	Oxidation (M)	M6:Oxidation (M):33.18	PEAKS DB
VYNM(+15.99)YM(+15.99)HLI	38.66	1214.55	9	3.5	608.283	61.87	5611.5	90	F90:9151	20170818 KP RA p53 WT_BB7.2_P18.wiff	1	1	O60306|AQR_HUMAN	Oxidation (M)	M4:Oxidation (M):1000.00;M6:Oxidation (M):1000.00	PEAKS DB
VYM(+15.99)LAASLL	32.84	995.536	9	-1.8	498.776	82.96	7322.2	89	F89:14033	20170818 KP RA p53 WT_BB7.2_P17.wiff	1	1	O15121|DEGS1_HUMAN	Oxidation (M)	M3:Oxidation (M):1000.00	PEAKS DB
VYMELSQKL	36.03	1109.58	9	-7.3	555.793	63.04	1653.3	98	F98:11519	20170818 KP RA p53 WT_BB7.2_P6.wiff	1	1	Q96NE9|FRMD6_HUMAN			PEAKS DB
VYM(+15.99)ELSQKL	21.71	1125.57	9	-3.6	563.794	53.34	0	89	F89:7958	20170818 KP RA p53 WT_BB7.2_P17.wiff	0	0	Q96NE9|FRMD6_HUMAN	Oxidation (M)	M3:Oxidation (M):1000.00	PEAKS DB
VYMDWYEKF	53.93	1279.56	9	2.3	640.785	81.16	490290	93	F93:16229	20170818 KP RA p53 WT_BB7.2_P20.wiff	5	5	O75643|U520_HUMAN			PEAKS DB
VYM(+15.99)DWYEKF	53.56	1295.55	9	1.5	648.782	73.26	620580	93	F93:13495	20170818 KP RA p53 WT_BB7.2_P20.wiff	10	10	O75643|U520_HUMAN	Oxidation (M)	M3:Oxidation (M):1000.00	PEAKS DB
VYLTDPVLF	38.66	1065.57	9	2.9	533.794	85.15	41586	94	F94:15996	20170818 KP RA p53 WT_BB7.2_P21.wiff	2	2	O95490|AGRL2_HUMAN			PEAKS DB
VYLQEFELL	35.11	1152.61	9	-1	577.308	85.41	0	94	F94:16063	20170818 KP RA p53 WT_BB7.2_P21.wiff	0	0	Q2M389|WASC4_HUMAN			PEAKS DB
VYLPRVLDI	32.02	1086.64	9	1.7	544.334	83.66	9548.7	88	F88:12770	20170818 KP RA p53 WT_BB7.2_P16.wiff	1	1	P42345|MTOR_HUMAN			PEAKS DB
VYLPNINKI	15.56	1072.63	9	-0.2	537.32	68.51	4108.9	95	F95:12590	20170818 KP RA p53 WT_BB7.2_P3.wiff	1	1	O94844|RHBT1_HUMAN			PEAKS DB
VYLPDVWTI	29.85	1104.59	9	4.5	553.3	85.48	19954	93	F93:17758	20170818 KP RA p53 WT_BB7.2_P20.wiff	1	1	Q8N163|CCAR2_HUMAN			PEAKS DB
VYLEKFM(+15.99)TF	41.01	1192.58	9	2.9	597.298	71.88	20313	93	F93:12987	20170818 KP RA p53 WT_BB7.2_P20.wiff	1	1	Q8N3U4|STAG2_HUMAN	Oxidation (M)	M7:Oxidation (M):1000.00	PEAKS DB
VYLDYIRVI	41.28	1152.65	9	3.3	577.336	82.87	28360	90	F90:13829	20170818 KP RA p53 WT_BB7.2_P18.wiff	1	1	P52948|NUP98_HUMAN			PEAKS DB
VYLDKFIRL	34.35	1165.69	9	0.1	389.571	76.15	1121200	91	F91:11706	20170818 KP RA p53 WT_BB7.2_P19.wiff	4	4	Q9NVN8|GNL3L_HUMAN			PEAKS DB
VYKVPPFTF	56.17	1096.6	9	1.2	549.304	78.44	163750	93	F93:15269	20170818 KP RA p53 WT_BB7.2_P20.wiff	8	8	Q6NZI2|CAVN1_HUMAN			PEAKS DB
VYKPAQNSW	38.69	1091.54	9	-1.8	546.779	46.6	1545.2	81	F81:6396	20170818 KP RA p53 WT_BB7.2_P1.wiff	1	1	Q86V97|KBTB6_HUMAN:Q8WVZ9|KBTB7_HUMAN			PEAKS DB
VYKKSIFVF	29.34	1129.65	9	-0.8	565.832	69.38	97089	94	F94:11371	20170818 KP RA p53 WT_BB7.2_P21.wiff	2	2	O95139|NDUB6_HUMAN			PEAKS DB
VYKDLVLLL	23.92	1074.67	9	-5.8	538.337	84.75	3259.9	94	F94:15864	20170818 KP RA p53 WT_BB7.2_P21.wiff	1	1	Q9H1Q7|PED1A_HUMAN:Q96HM7|PED1B_HUMAN			PEAKS DB
VYIVPVIVL	28.38	1013.65	9	1.5	507.838	85.73	0	88	F88:13501	20170818 KP RA p53 WT_BB7.2_P16.wiff	0	0	P30559|OXYR_HUMAN			PEAKS DB
VYISSLALL	40.74	977.58	9	1.2	489.796	85.14	3768.6	93	F93:17631	20170818 KP RA p53 WT_BB7.2_P20.wiff	1	1	O00487|PSDE_HUMAN			PEAKS DB
VYISEHEHF	37.66	1159.53	9	1.7	580.771	47.82	5232.6	95	F95:6726	20170818 KP RA p53 WT_BB7.2_P3.wiff	2	2	O96005|CLPT1_HUMAN			PEAKS DB
VYINLANLI	34.9	1031.6	9	-8.8	516.803	85.27	17414	90	F90:14773	20170818 KP RA p53 WT_BB7.2_P18.wiff	1	1	Q6ZXV5|TMTC3_HUMAN			PEAKS DB
VYIKHPVSL	43.15	1054.62	9	-3.5	528.312	48.66	7883.2	96	F96:7486	20170818 KP RA p53 WT_BB7.2_P4.wiff	2	2	P48556|PSMD8_HUMAN			PEAKS DB
VYIGVHVPF	31.23	1029.56	9	-4.2	515.785	78.03	12146	94	F94:13712	20170818 KP RA p53 WT_BB7.2_P21.wiff	1	1	Q9Y6M7|S4A7_HUMAN			PEAKS DB
VYHILKVLF	35.17	1130.69	9	-1.4	377.902	79.84	21181	90	F90:12791	20170818 KP RA p53 WT_BB7.2_P18.wiff	2	2	O95163|ELP1_HUMAN			PEAKS DB
VYGTLSDLL	37.84	979.523	9	4	490.769	84.01	14231	93	F93:17207	20170818 KP RA p53 WT_BB7.2_P20.wiff	1	1	Q7L273|KCTD9_HUMAN			PEAKS DB
VYGSFASKL	36.21	970.512	9	-1.2	486.263	58.74	1021.5	98	F98:9990	20170818 KP RA p53 WT_BB7.2_P6.wiff	1	1	O14977|AZIN1_HUMAN			PEAKS DB
VYFTRIIAI	38.36	1094.65	9	-6.4	548.33	81.94	3823	89	F89:13796	20170818 KP RA p53 WT_BB7.2_P17.wiff	1	1	Q9NPR9|GP108_HUMAN			PEAKS DB
VYFSKSEQL	20.43	1099.55	9	3.6	550.785	52.91	0	96	F96:8566	20170818 KP RA p53 WT_BB7.2_P4.wiff	0	0	P29317|EPHA2_HUMAN			PEAKS DB
VYEYVVERF	18.19	1202.6	9	6.5	602.308	67.64	0	96	F96:12599	20170818 KP RA p53 WT_BB7.2_P4.wiff	0	0	Q5TAX3|TUT4_HUMAN			PEAKS DB
VYEDQVGKF	36.45	1083.52	9	-2.1	542.766	50.97	598.1	95	F95:7524	20170818 KP RA p53 WT_BB7.2_P3.wiff	1	1	Q8N766|EMC1_HUMAN			PEAKS DB
VYDQYFITL	17.65	1160.58	9	8.7	581.302	85	0	89	F89:14858	20170818 KP RA p53 WT_BB7.2_P17.wiff	0	0	P98198|AT8B2_HUMAN			PEAKS DB
VYDPLFSQL	39.01	1080.55	9	4.5	541.286	84.85	28543	89	F89:14790	20170818 KP RA p53 WT_BB7.2_P17.wiff	1	1	Q9UH36|SRR1L_HUMAN			PEAKS DB
VYAGM(+15.99)ITVF	18.25	1015.5	9	0	508.76	75.79	2120.7	90	F90:11642	20170818 KP RA p53 WT_BB7.2_P18.wiff	1	1	O75417|DPOLQ_HUMAN	Oxidation (M)	M5:Oxidation (M):1000.00	PEAKS DB
VYAFSIENF	54.09	1088.52	9	0.9	545.268	84.91	13344	89	F89:14815	20170818 KP RA p53 WT_BB7.2_P17.wiff	1	1	Q86SQ9|DHDDS_HUMAN			PEAKS DB
VYADWQRWL	25.12	1235.61	9	10.1	618.82	84.7	0	91	F91:14194	20170818 KP RA p53 WT_BB7.2_P19.wiff	0	0	Q9ULP9|TBC24_HUMAN			PEAKS DB
VWLPASVLF	29.71	1030.59	9	10.2	516.309	85.93	0	88	F88:13535	20170818 KP RA p53 WT_BB7.2_P16.wiff	0	0	Q24JQ0|TM241_HUMAN			PEAKS DB
VWFRIPNQF	46.81	1205.63	9	-3.3	603.82	84.37	0	94	F94:15703	20170818 KP RA p53 WT_BB7.2_P21.wiff	0	0	Q9NRV9|HEBP1_HUMAN			PEAKS DB
VWFIGSHVI	42.58	1056.58	9	3.4	529.295	83.89	20633	94	F94:15537	20170818 KP RA p53 WT_BB7.2_P21.wiff	1	1	Q2KHT3|CL16A_HUMAN			PEAKS DB
VVWIDPTYV	14.21	1090.57	9	11.4	546.297	82.95	0	95	F95:17188	20170818 KP RA p53 WT_BB7.2_P3.wiff	0	0	Q9H1B5|XYLT2_HUMAN			PEAKS DB
VVVGDLVEV	21.92	927.528	9	2	464.771	73.5	40746	96	F96:14414	20170818 KP RA p53 WT_BB7.2_P4.wiff	1	1	P05023|AT1A1_HUMAN			PEAKS DB
VVVDPIQSV	48.81	954.539	9	3.4	478.281	64.28	78025	81	F81:11613	20170818 KP RA p53 WT_BB7.2_P1.wiff	1	1	O00487|PSDE_HUMAN			PEAKS DB
VVTTVSHAV	14.67	911.508	9	-4.9	456.757	36.72	0	95	F95:4555	20170818 KP RA p53 WT_BB7.2_P3.wiff	0	0	Q8WU76|SCFD2_HUMAN			PEAKS DB
VVSRPPPQV	23.16	977.566	9	-6.3	489.787	36.16	111.98	92	F92:4785	20170818 KP RA p53 WT_BB7.2_P2.wiff	1	1	Q9ULH7|MKL2_HUMAN			PEAKS DB
VVSEGVPRI	27.23	954.55	9	-3.1	478.279	52.21	10804	95	F95:7853	20170818 KP RA p53 WT_BB7.2_P3.wiff	1	1	Q9NUP1|BL1S4_HUMAN			PEAKS DB
VVSDILFKI	42.1	1032.62	9	-0.7	517.316	83.94	4182.4	94	F94:15553	20170818 KP RA p53 WT_BB7.2_P21.wiff	1	1	Q9UPU7|TBD2B_HUMAN			PEAKS DB
VVMVRVTPA	14.22	970.563	9	-0.4	486.29	73.81	1661.5	97	F97:13810	20170818 KP RA p53 WT_BB7.2_P5.wiff	1	1	Q9NYQ8|FAT2_HUMAN			PEAKS DB
VVMNVVHQL	53.86	1037.57	9	-10.5	519.786	59.67	0	98	F98:10307	20170818 KP RA p53 WT_BB7.2_P6.wiff	0	0	Q2M389|WASC4_HUMAN			PEAKS DB
VVM(+15.99)NVVHQL	34.48	1053.56	9	0	527.789	48.73	516.31	98	F98:7675	20170818 KP RA p53 WT_BB7.2_P6.wiff	1	1	Q2M389|WASC4_HUMAN	Oxidation (M)	M3:Oxidation (M):1000.00	PEAKS DB
VVLSYVKEI	15.62	1048.62	9	2.5	525.315	65.62	2023.6	95	F95:11632	20170818 KP RA p53 WT_BB7.2_P3.wiff	1	1	P49754|VPS41_HUMAN			PEAKS DB
VVLPTLAVV	28	909.59	9	0.3	455.801	84.09	1072.6	96	F96:16968	20170818 KP RA p53 WT_BB7.2_P4.wiff	1	1	Q9NRQ5|SMCO4_HUMAN			PEAKS DB
VVLPAPPAV	38.62	861.532	9	1.6	431.776	66.71	451780	81	F81:12227	20170818 KP RA p53 WT_BB7.2_P1.wiff	4	4	Q96S59|RANB9_HUMAN			PEAKS DB
VVLERIEQA	30.19	1055.6	9	0.8	528.805	50.58	1664.3	95	F95:7377	20170818 KP RA p53 WT_BB7.2_P3.wiff	1	1	Q9BRX2|PELO_HUMAN			PEAKS DB
VVLEEIPKL	27.49	1038.63	9	-3.8	520.322	72.7	6777.8	98	F98:14708	20170818 KP RA p53 WT_BB7.2_P6.wiff	1	1	O00186|STXB3_HUMAN			PEAKS DB
VVLDGQIYV	14.7	1004.55	9	0	503.283	72.22	0	96	F96:13936	20170818 KP RA p53 WT_BB7.2_P4.wiff	0	0	O94889|KLH18_HUMAN			PEAKS DB
VVKSALGFI	13.8	932.569	9	14.8	467.302	72.19	3120.8	85	F85:9608	20170818 KP RA p53 WT_BB7.2_P13.wiff	1	1	Q5JTH9|RRP12_HUMAN			PEAKS DB
VVFNGLLKI	33.27	1001.63	9	3.3	501.826	82.98	1895.3	88	F88:12514	20170818 KP RA p53 WT_BB7.2_P16.wiff	1	1	Q02156|KPCE_HUMAN			PEAKS DB
VVFNDPEKV	39.35	1045.54	9	-2.5	523.778	51.36	26507	92	F92:7651	20170818 KP RA p53 WT_BB7.2_P2.wiff	1	1	Q9H3M7|TXNIP_HUMAN			PEAKS DB
VVDPNQVNV	16.39	982.508	9	-0.8	492.26	47.19	2031	96	F96:7108	20170818 KP RA p53 WT_BB7.2_P4.wiff	1	1	Q9BYK8|HELZ2_HUMAN			PEAKS DB
VVDAVVTQV	36.24	928.523	9	2.2	465.27	54.79	0	92	F92:8635	20170818 KP RA p53 WT_BB7.2_P2.wiff	0	0	P62487|RPB7_HUMAN			PEAKS DB
VVASNIM(+15.99)EV	22.31	976.49	9	0.4	489.255	48.24	117.57	81	F81:6832	20170818 KP RA p53 WT_BB7.2_P1.wiff	1	1	Q16875|F263_HUMAN	Oxidation (M)	M7:Oxidation (M):1000.00	PEAKS DB
VVASNIMEV	19.5	960.495	9	-4.2	481.255	63.97	0	81	F81:11576	20170818 KP RA p53 WT_BB7.2_P1.wiff	0	0	Q16875|F263_HUMAN			PEAKS DB
VVAEFVPLI	31.6	985.585	9	-1.3	493.801	85.19	13084	84	F84:11550	20170818 KP RA p53 WT_BB7.2_P12.wiff	1	1	Q9Y4A5|TRRAP_HUMAN			PEAKS DB
VVADSPAEV	23.55	885.444	9	1.9	443.729	41.95	1344.2	95	F95:5365	20170818 KP RA p53 WT_BB7.2_P3.wiff	1	1	O75175|CNOT3_HUMAN			PEAKS DB
VVADETPAV	37.87	899.46	9	-0.1	450.736	44.1	3498.8	95	F95:5760	20170818 KP RA p53 WT_BB7.2_P3.wiff	2	2	Q8NE71|ABCF1_HUMAN			PEAKS DB
VTYEDPQAV	29.98	1020.48	9	-0.8	511.243	46.79	2561.4	96	F96:7046	20170818 KP RA p53 WT_BB7.2_P4.wiff	1	1	Q6ZVM7|TM1L2_HUMAN			PEAKS DB
VTTDIQVKV	37.98	1001.58	9	-2	501.793	52.83	31442	95	F95:8065	20170818 KP RA p53 WT_BB7.2_P3.wiff	2	2	O00267|SPT5H_HUMAN			PEAKS DB
VTTAVTEKV	36.26	946.534	9	-1.8	474.272	38.01	199.22	95	F95:4689	20170818 KP RA p53 WT_BB7.2_P3.wiff	1	1	P42566|EPS15_HUMAN			PEAKS DB
VTLDGIPEV	28.25	941.507	9	3.2	471.761	72.9	0	95	F95:14105	20170818 KP RA p53 WT_BB7.2_P3.wiff	0	0	P32519|ELF1_HUMAN			PEAKS DB
VTFKSILFV	28.05	1052.63	9	0.8	527.323	84.64	0	89	F89:14725	20170818 KP RA p53 WT_BB7.2_P17.wiff	0	0	P14625|ENPL_HUMAN			PEAKS DB
VTFEDVKQV	32.23	1063.55	9	7.7	532.787	54.23	0	95	F95:8335	20170818 KP RA p53 WT_BB7.2_P3.wiff	0	0	Q9UJS0|CMC2_HUMAN			PEAKS DB
VTDSTQVNV	32.88	961.472	9	0	481.743	40.32	285.97	92	F92:5339	20170818 KP RA p53 WT_BB7.2_P2.wiff	1	1	Q96I51|RCC1L_HUMAN			PEAKS DB
VTDEPPPGL	35.24	923.46	9	1	462.738	50.92	4586.7	98	F98:8078	20170818 KP RA p53 WT_BB7.2_P6.wiff	2	2	Q70SY1|CR3L2_HUMAN			PEAKS DB
VTAQKPTAV	31.65	913.523	9	-1.2	457.771	30.22	1580.7	81	F81:4073	20170818 KP RA p53 WT_BB7.2_P1.wiff	2	2	Q16531|DDB1_HUMAN			PEAKS DB
VSPPDNPQV	44.07	951.466	9	-1	476.74	42.47	19873	92	F92:5600	20170818 KP RA p53 WT_BB7.2_P2.wiff	2	2	Q6P2Q9|PRP8_HUMAN			PEAKS DB
VSLDFIRAI	31.43	1032.6	9	1.3	517.31	84.18	4564.7	88	F88:12957	20170818 KP RA p53 WT_BB7.2_P16.wiff	1	1	O43913|ORC5_HUMAN			PEAKS DB
VSAGIQTSF	40.71	908.46	9	-1	455.239	59.08	0	87	F87:8678	20170818 KP RA p53 WT_BB7.2_P15.wiff	0	0	P17844|DDX5_HUMAN			PEAKS DB
VRIGHLYIL	36.1	1082.66	9	1.1	542.338	73.8	11494	90	F90:11090	20170818 KP RA p53 WT_BB7.2_P18.wiff	1	1	P43365|MAGAC_HUMAN			PEAKS DB
VQYNEPLKV	34.05	1088.59	9	-7	545.295	53.96	2661.1	95	F95:8325	20170818 KP RA p53 WT_BB7.2_P3.wiff	1	1	Q14690|RRP5_HUMAN			PEAKS DB
VQYGNVPAV	24.89	945.492	9	-0.4	473.756	54.91	10379	81	F81:8570	20170818 KP RA p53 WT_BB7.2_P1.wiff	1	1	Q96JM2|ZN462_HUMAN			PEAKS DB
VQVEVAEKV	33.41	999.56	9	-4.2	500.785	46.4	890.09	98	F98:7077	20170818 KP RA p53 WT_BB7.2_P6.wiff	1	1	B4DH59|NBPFP_HUMAN:Q5TI25|NBPFE_HUMAN:Q3BBV1|NBPFK_HUMAN:Q3BBV2|NBPF8_HUMAN:Q3BBV0|NBPF1_HUMAN:A0A087WUL8|NBPFJ_HUMAN:Q8N660|NBPFF_HUMAN:Q86T75|NBPFB_HUMAN			PEAKS DB
VQTEVNREL	29.94	1086.57	9	-0.4	544.289	41.21	10925	96	F96:5384	20170818 KP RA p53 WT_BB7.2_P4.wiff	3	3	Q9H2G9|GO45_HUMAN			PEAKS DB
VQRTMLELL	22.78	1101.62	9	0.6	551.82	78.66	4616.7	91	F91:12227	20170818 KP RA p53 WT_BB7.2_P19.wiff	1	1	P62195|PRS8_HUMAN:P17980|PRS6A_HUMAN			PEAKS DB
VQRTM(+15.99)LELL	20.09	1117.62	9	-2.9	559.816	64.96	1652.1	91	F91:9572	20170818 KP RA p53 WT_BB7.2_P19.wiff	1	1	P62195|PRS8_HUMAN:P17980|PRS6A_HUMAN	Oxidation (M)	M5:Oxidation (M):1000.00	PEAKS DB
VQRTMLELI	22.78	1101.62	9	0.6	551.82	78.66	4616.7	91	F91:12227	20170818 KP RA p53 WT_BB7.2_P19.wiff	1	1	P35998|PRS7_HUMAN			PEAKS DB
VQRTM(+15.99)LELI	20.09	1117.62	9	-2.9	559.816	64.96	1652.1	91	F91:9572	20170818 KP RA p53 WT_BB7.2_P19.wiff	1	1	P35998|PRS7_HUMAN	Oxidation (M)	M5:Oxidation (M):1000.00	PEAKS DB
VQQTIHWLF	47.74	1170.62	9	11.6	586.325	84.73	7890.9	89	F89:14729	20170818 KP RA p53 WT_BB7.2_P17.wiff	1	1	Q6P1A2|MBOA5_HUMAN			PEAKS DB
VQQPQQVQV	42.62	1052.56	9	-3.7	527.284	43.14	5786	95	F95:5525	20170818 KP RA p53 WT_BB7.2_P3.wiff	1	1	Q2TAL8|QRIC1_HUMAN			PEAKS DB
VQPRNWLLF	22.16	1171.65	9	4.6	586.839	84.69	178830	88	F88:13156	20170818 KP RA p53 WT_BB7.2_P16.wiff	1	1	Q9Y5U8|MPC1_HUMAN			PEAKS DB
VQNDTLLQV	14.14	1028.55	9	2.1	515.283	65.11	0	98	F98:12177	20170818 KP RA p53 WT_BB7.2_P6.wiff	0	0	Q92522|H1X_HUMAN			PEAKS DB
VQIPHFKEV	20.36	1095.61	9	4.2	366.211	57.95	0	98	F98:9751	20170818 KP RA p53 WT_BB7.2_P6.wiff	0	0	O75312|ZPR1_HUMAN			PEAKS DB
VQIGDIVTV	19.9	942.539	9	2.2	472.276	74.53	199390	96	F96:14686	20170818 KP RA p53 WT_BB7.2_P4.wiff	1	1	P62280|RS11_HUMAN			PEAKS DB
VQIEEVRQV	36.88	1098.6	9	-0.3	550.312	48.75	64145	81	F81:6901	20170818 KP RA p53 WT_BB7.2_P1.wiff	1	1	Q12905|ILF2_HUMAN			PEAKS DB
VQDDIKESV	24.03	1031.51	9	-2.1	516.761	39.62	374.4	95	F95:4921	20170818 KP RA p53 WT_BB7.2_P3.wiff	1	1	Q5VYK3|ECM29_HUMAN			PEAKS DB
VQALRQFLW	29.44	1159.65	9	-1.2	580.836	82.57	2453.9	88	F88:12380	20170818 KP RA p53 WT_BB7.2_P16.wiff	1	1	Q99418|CYH2_HUMAN:Q9UIA0|CYH4_HUMAN:Q15438|CYH1_HUMAN:O43739|CYH3_HUMAN			PEAKS DB
VN(+.98)EKVLQNI	15.36	1056.58	9	1.6	529.302	78.24	7157.8	81	F81:15518	20170818 KP RA p53 WT_BB7.2_P1.wiff	1	1	Q7Z3U7|MON2_HUMAN	Deamidation (NQ)	N2:Deamidation (NQ):46.62	PEAKS DB
VM(+15.99)VGELVGA	17.8	889.458	9	-0.3	445.736	59.7	26162	98	F98:10292	20170818 KP RA p53 WT_BB7.2_P6.wiff	1	1	Q9Y2X3|NOP58_HUMAN	Oxidation (M)	M2:Oxidation (M):1000.00	PEAKS DB
VMVDNIPKL	25.28	1027.57	9	-1.9	514.793	66.05	5010.7	92	F92:12191	20170818 KP RA p53 WT_BB7.2_P2.wiff	1	1	Q9Y2D4|EXC6B_HUMAN			PEAKS DB
VMVDIHDQL	24.48	1068.53	9	6.3	535.277	60.47	3227.6	81	F81:10360	20170818 KP RA p53 WT_BB7.2_P1.wiff	1	1	Q9H0F5|RNF38_HUMAN			PEAKS DB
VM(+15.99)VDIHDQL	13.53	1084.52	9	3.3	543.273	55.6	1943.6	81	F81:8805	20170818 KP RA p53 WT_BB7.2_P1.wiff	1	1	Q9H0F5|RNF38_HUMAN	Oxidation (M)	M2:Oxidation (M):1000.00	PEAKS DB
VMTPELAGV	41.38	915.473	9	3	458.748	66.08	32768	81	F81:11975	20170818 KP RA p53 WT_BB7.2_P1.wiff	1	1	P08754|GNAI3_HUMAN			PEAKS DB
VM(+15.99)TPELAGV	21.76	931.468	9	6	466.747	59.49	0	81	F81:10142	20170818 KP RA p53 WT_BB7.2_P1.wiff	0	0	P08754|GNAI3_HUMAN	Oxidation (M)	M2:Oxidation (M):1000.00	PEAKS DB
VMSSQLHSL	22.7	1000.5	9	-5.6	501.253	49.75	0	95	F95:7116	20170818 KP RA p53 WT_BB7.2_P3.wiff	0	0	Q8NEJ9|NGDN_HUMAN			PEAKS DB
VM(+15.99)QENITKV	34.54	1076.55	9	-1.8	539.283	39.41	1491.8	98	F98:5206	20170818 KP RA p53 WT_BB7.2_P6.wiff	1	1	O75379|VAMP4_HUMAN	Oxidation (M)	M2:Oxidation (M):1000.00	PEAKS DB
[truncated: 8,390 more rows]

## Sheet: Mut273 A2
Peptide	-10lgP	Mass	Length	ppm	m/z	RT	Area P53_Mutant_W632	Fraction	Scan	Source File	#Feature	#Feature P53_Mutant_W632	Accession	PTM	AScore	Found By
[truncated: 2,970 more rows]
