# Supplementary material for: Multi-Omic Analysis of Two Common P53 Mutations: Proteins Regulated by Mutated P53 as Potential Targets for Immunotherapy
Source: Cancers (Basel). 2022 Aug 17;14(16):3975. doi: 10.3390/cancers14163975 (PMC9406384; doi:10.3390/cancers14163975)
Supplement: Supplementary file 1 [file cancers-14-03975-s001.zip › Supplementary Table S6.xlsx]

## Sheet: Vector_Only_pan HLA
Peptide	-10lgP	Mass	Length	ppm	m/z	RT	Area P53_Neg_w632	Fraction	Scan	Source File	#Feature	#Feature P53_Neg_w632	Accession	PTM	AScore	Found By
FVDENTF	30.01	870.376	7	1.3	436.197	56.57	157990	116	F116:9715	20170811 KP RA p53 Neg C1_W632_P5.wiff	2	2	Q17RB0|RTL8B_HUMAN:Q9BWD3|RTL8A_HUMAN:A6ZKI3|RTL8C_HUMAN			PEAKS DB
IDSQRVW	25.16	902.461	7	8	452.243	48.03	0	115	F115:7783	20170811 KP RA p53 Neg C1_W632_P4.wiff	0	0	Q6P2Q9|PRP8_HUMAN			PEAKS DB
AGGHKDP	24.11	680.324	7	-6.7	681.329	70.3	0	110	F110:9172	20170811 KP RA p53 Neg C1_W632_P18.wiff	0	0	Q15813|TBCE_HUMAN			PEAKS DB
PDGIRHI	23.77	806.44	7	1.6	404.229	46.76	15456	115	F115:7396	20170811 KP RA p53 Neg C1_W632_P4.wiff	2	2	Q15393|SF3B3_HUMAN			PEAKS DB
VAFPPEV	23.29	757.401	7	-4.4	379.708	68.06	7815	107	F107:8478	20170811 KP RA p53 Neg C1_W632_P15.wiff	5	5	Q7RTX0|TS1R3_HUMAN:Q14973|NTCP_HUMAN			PEAKS DB
KGSPRTS	22.79	731.393	7	4.4	732.405	69.16	0	110	F110:9060	20170811 KP RA p53 Neg C1_W632_P18.wiff	0	0	Q6P2E9|EDC4_HUMAN			PEAKS DB
YGEPRKL	22.12	861.471	7	-2	431.743	34.96	1867.7	117	F117:5473	20170811 KP RA p53 Neg C1_W632_P6.wiff	1	1	P43355|MAGA1_HUMAN:P43362|MAGA9_HUMAN			PEAKS DB
NPPRIAN	20.86	780.424	7	12	391.226	67.79	2931.4	113	F113:8126	20170811 KP RA p53 Neg C1_W632_P20.wiff	1	1	Q9Y2H6|FND3A_HUMAN			PEAKS DB
ISEHEHF	19.89	897.398	7	-2.5	449.706	47.69	1311.7	116	F116:7367	20170811 KP RA p53 Neg C1_W632_P5.wiff	1	1	O96005|CLPT1_HUMAN			PEAKS DB
PKLYVKL	19.63	859.553	7	1.7	430.787	68.09	10644	114	F114:13611	20170811 KP RA p53 Neg C1_W632_P3.wiff	1	1	P62854|RS26_HUMAN:Q5JNZ5|RS26L_HUMAN			PEAKS DB
GIHPAKF	19.44	768.428	7	-3.3	385.221	41.01	1852.2	116	F116:5851	20170811 KP RA p53 Neg C1_W632_P5.wiff	1	1	A3KMH1|VWA8_HUMAN			PEAKS DB
SVQGQLF	19.35	777.402	7	-3.7	389.709	60.9	1930.6	112	F112:12196	20170811 KP RA p53 Neg C1_W632_P2.wiff	1	1	Q9NZJ7|MTCH1_HUMAN			PEAKS DB
PSGGVQT	18.99	644.313	7	-4.3	645.319	82.08	466.78	120	F120:14615	20170811 KP RA p53 Neg C1_W632_P9.wiff	1	1	Q68CP9|ARID2_HUMAN			PEAKS DB
LTKVDKL	18.95	815.512	7	0.9	408.764	50.57	1004.8	117	F117:8400	20170811 KP RA p53 Neg C1_W632_P6.wiff	1	1	Q00610|CLH1_HUMAN			PEAKS DB
IFVVTAS	18.83	735.417	7	6.2	368.72	61.92	9048.3	109	F109:9276	20170811 KP RA p53 Neg C1_W632_P17.wiff	1	1	P04000|OPSR_HUMAN			PEAKS DB
FFKGFKW	18.7	958.506	7	-8	480.258	76.93	505.71	104	F104:10914	20170811 KP RA p53 Neg C1_W632_P12.wiff	1	1	O43676|NDUB3_HUMAN			PEAKS DB
VHMVTHF	18.64	869.422	7	-1.5	435.72	55.55	13561	114	F114:9701	20170811 KP RA p53 Neg C1_W632_P3.wiff	1	1	P55061|BI1_HUMAN			PEAKS DB
FAHPRKL	18.61	867.508	7	-0.8	434.762	36.7	978.9	115	F115:5571	20170811 KP RA p53 Neg C1_W632_P4.wiff	1	1	P43365|MAGAC_HUMAN:P43356|MAGA2_HUMAN			PEAKS DB
TANKKVF	18.55	806.465	7	-14.4	404.235	66.05	0	110	F110:8866	20170811 KP RA p53 Neg C1_W632_P18.wiff	0	0	P08243|ASNS_HUMAN			PEAKS DB
PVVGAGG	18.52	555.302	7	-3.6	556.31	71.39	0	109	F109:10351	20170811 KP RA p53 Neg C1_W632_P17.wiff	0	0	P17542|TAL1_HUMAN			PEAKS DB
NQTAFEI	18.5	821.392	7	-4.6	411.704	63.47	3967	112	F112:13122	20170811 KP RA p53 Neg C1_W632_P2.wiff	1	1	P11047|LAMC1_HUMAN			PEAKS DB
AGTATLG	17.96	589.307	7	10	590.32	75.06	182.27	102	F102:11396	20170811 KP RA p53 Neg C1_W632_P10.wiff	1	1	P16144|ITB4_HUMAN			PEAKS DB
ACLPGLT	17.94	673.347	7	11.2	674.362	77.21	167.04	119	F119:14430	20170811 KP RA p53 Neg C1_W632_P8.wiff	1	1	Q5T4S7|UBR4_HUMAN			PEAKS DB
ACLAAGN	17.6	618.279	7	0.2	619.29	71.62	0	109	F109:10387	20170811 KP RA p53 Neg C1_W632_P17.wiff	0	0	O75891|AL1L1_HUMAN:Q3SY69|AL1L2_HUMAN			PEAKS DB
HNGKLFN	17.44	828.424	7	2.9	415.223	66.09	7983	109	F109:9680	20170811 KP RA p53 Neg C1_W632_P17.wiff	1	1	Q13478|IL18R_HUMAN			PEAKS DB
RLVPGGG	17.29	654.381	7	-6.5	655.388	76.71	0	105	F105:9559	20170811 KP RA p53 Neg C1_W632_P13.wiff	0	0	P50990|TCPQ_HUMAN			PEAKS DB
KGISGET	17.19	690.355	7	3.2	691.37	73.52	0	106	F106:9481	20170811 KP RA p53 Neg C1_W632_P14.wiff	0	0	Q12955|ANK3_HUMAN			PEAKS DB
TVLPAPG	17.04	653.375	7	0.2	654.387	68.46	0	106	F106:8960	20170811 KP RA p53 Neg C1_W632_P14.wiff	0	0	P21802|FGFR2_HUMAN			PEAKS DB
TVIPAPG	17.04	653.375	7	0.2	654.387	68.46	0	106	F106:8960	20170811 KP RA p53 Neg C1_W632_P14.wiff	0	0	O60870|KIN17_HUMAN			PEAKS DB
AGMGGIQ	16.68	632.295	7	12.3	633.314	69.25	0	108	F108:10494	20170811 KP RA p53 Neg C1_W632_P16.wiff	0	0	P05783|K1C18_HUMAN			PEAKS DB
PLRIYLF	16.64	920.548	7	-6.9	461.279	84.09	0	104	F104:12677	20170811 KP RA p53 Neg C1_W632_P12.wiff	0	0	Q14679|TTLL4_HUMAN			PEAKS DB
VPQ(+.98)APPN	16.35	722.36	7	1.2	362.19	62.04	4407.4	109	F109:9324	20170811 KP RA p53 Neg C1_W632_P17.wiff	1	1		Deamidation (NQ)	Q3:Deamidation (NQ):19.86	PEAKS DB
PGKSSSL	16.14	674.36	7	13.1	675.379	59.59	21329	109	F109:9136	20170811 KP RA p53 Neg C1_W632_P17.wiff	1	1	Q14C86|GAPD1_HUMAN			PEAKS DB
IGSSNRN	16.05	746.367	7	11.4	747.383	75.37	0	119	F119:13915	20170811 KP RA p53 Neg C1_W632_P8.wiff	0	0	P35555|FBN1_HUMAN			PEAKS DB
WIVAGN(+.98)I	15.81	772.412	7	8.7	773.43	76.99	1883.2	114	F114:16483	20170811 KP RA p53 Neg C1_W632_P3.wiff	1	1	Q9HCE0|EPG5_HUMAN	Deamidation (NQ)	N6:Deamidation (NQ):1000.00	PEAKS DB
PANSSKN	15.75	716.345	7	3.8	359.183	62.1	0	105	F105:8327	20170811 KP RA p53 Neg C1_W632_P13.wiff	0	0	Q8NDZ0|BEND2_HUMAN			PEAKS DB
ILQGIVF	15.74	788.48	7	6.6	789.492	83	0	118	F118:15280	20170811 KP RA p53 Neg C1_W632_P7.wiff	0	0	P06493|CDK1_HUMAN			PEAKS DB
GVLGLDL	15.72	685.401	7	-3.3	686.408	83.97	355.75	120	F120:15068	20170811 KP RA p53 Neg C1_W632_P9.wiff	1	1	P27797|CALR_HUMAN			PEAKS DB
AGVVCGV	15.68	603.305	7	-4.1	604.312	76.74	0	104	F104:10874	20170811 KP RA p53 Neg C1_W632_P12.wiff	0	0	Q8N967|LRTM2_HUMAN			PEAKS DB
KTRAGGF	15.63	735.403	7	-7.2	736.405	85.33	0	102	F102:14237	20170811 KP RA p53 Neg C1_W632_P10.wiff	0	0	Q9Y2Q9|RT28_HUMAN			PEAKS DB
KGNVSAF	15.43	721.376	7	12.1	722.392	81.52	1100.3	102	F102:12997	20170811 KP RA p53 Neg C1_W632_P10.wiff	1	1	Q9UKZ4|TEN1_HUMAN			PEAKS DB
PPVLLAS	15.1	695.422	7	9.1	348.723	62.41	29287	109	F109:9350	20170811 KP RA p53 Neg C1_W632_P17.wiff	1	1	Q5VWI1|TCRGL_HUMAN			PEAKS DB
SAPTPIQ	15.07	712.375	7	4.6	713.388	73.22	0	120	F120:11954	20170811 KP RA p53 Neg C1_W632_P9.wiff	0	0	Q9GZR7|DDX24_HUMAN			PEAKS DB
ASAAAVL	14.98	601.343	7	8.2	602.356	78.11	0	102	F102:11888	20170811 KP RA p53 Neg C1_W632_P10.wiff	0	0	P04844|RPN2_HUMAN			PEAKS DB
AGPSGPN	14.96	598.271	7	-13.1	599.275	67.71	0	106	F106:8867	20170811 KP RA p53 Neg C1_W632_P14.wiff	0	0	Q02388|CO7A1_HUMAN			PEAKS DB
PAIAHAL	14.88	691.402	7	-5.8	346.707	59.58	1559	110	F110:8459	20170811 KP RA p53 Neg C1_W632_P18.wiff	1	1	P35573|GDE_HUMAN			PEAKS DB
AGVLGFP	14.72	659.364	7	10.1	660.378	75.4	125.46	102	F102:11478	20170811 KP RA p53 Neg C1_W632_P10.wiff	1	1	P37059|DHB2_HUMAN			PEAKS DB
SKQAKAS	14.68	718.397	7	-1.4	360.207	61.91	23417	108	F108:9918	20170811 KP RA p53 Neg C1_W632_P16.wiff	1	1	Q8WWY3|PRP31_HUMAN			PEAKS DB
APAAQST	14.68	644.313	7	14.4	645.33	77.81	195.01	102	F102:11839	20170811 KP RA p53 Neg C1_W632_P10.wiff	1	1	Q9H8T0|AKTIP_HUMAN			PEAKS DB
LVHIEHL	14.62	859.492	7	2.6	430.755	60.79	0	116	F116:11065	20170811 KP RA p53 Neg C1_W632_P5.wiff	0	0	P23508|CRCM_HUMAN			PEAKS DB
GVGAGDL	14.58	587.291	7	-1.3	588.301	59.28	0	101	F101:11764	20170811 KP RA p53 Neg C1_W632_P1.wiff	0	0	Q14676|MDC1_HUMAN			PEAKS DB
KELAGAH	14.54	724.387	7	-11.9	725.389	83.74	24.935	108	F108:11746	20170811 KP RA p53 Neg C1_W632_P16.wiff	1	1	Q9P287|BCCIP_HUMAN			PEAKS DB
ASKLVVT	14.54	716.443	7	6.3	717.455	76.65	0	102	F102:11663	20170811 KP RA p53 Neg C1_W632_P10.wiff	0	0	Q5TAQ9|DCAF8_HUMAN			PEAKS DB
AGSIPVT	14.4	643.354	7	-4.5	644.362	75.84	0	109	F109:10758	20170811 KP RA p53 Neg C1_W632_P17.wiff	0	0	Q5HYK7|SH319_HUMAN			PEAKS DB
AGSLPHA	14.39	651.334	7	3.9	652.347	76.13	36.502	109	F109:10783	20170811 KP RA p53 Neg C1_W632_P17.wiff	1	1	P29475|NOS1_HUMAN			PEAKS DB
QGKGHSL	14.38	725.382	7	4.5	726.393	71.4	2277.6	102	F102:10182	20170811 KP RA p53 Neg C1_W632_P10.wiff	1	1	Q96JH7|VCIP1_HUMAN			PEAKS DB
QPIEGHA	14.18	750.366	7	0.1	751.375	83.61	0	104	F104:12515	20170811 KP RA p53 Neg C1_W632_P12.wiff	0	0	Q00610|CLH1_HUMAN:P53675|CLH2_HUMAN			PEAKS DB
GYKVPRN	14.12	832.456	7	10.2	417.24	68.22	7385.5	104	F104:9467	20170811 KP RA p53 Neg C1_W632_P12.wiff	1	1	O60264|SMCA5_HUMAN:P28370|SMCA1_HUMAN			PEAKS DB
GAICPKH	14.08	724.369	7	-9.1	725.372	84.52	0	110	F110:10581	20170811 KP RA p53 Neg C1_W632_P18.wiff	0	0	P18089|ADA2B_HUMAN			PEAKS DB
ALATNPA	14	656.349	7	-9	657.351	74.35	0	119	F119:13666	20170811 KP RA p53 Neg C1_W632_P8.wiff	0	0	Q5T4S7|UBR4_HUMAN			PEAKS DB
SDPSNCS	14	708.239	7	0	709.249	54.92	0	109	F109:8804	20170811 KP RA p53 Neg C1_W632_P17.wiff	0	0	Q03933|HSF2_HUMAN			PEAKS DB
GAVPGCN	13.9	616.264	7	7.3	617.277	52.26	0	117	F117:8719	20170811 KP RA p53 Neg C1_W632_P6.wiff	0	0	Q7Z2D5|PLPR4_HUMAN			PEAKS DB
KGGAAPE	13.83	628.318	7	-12	629.318	73.94	0	119	F119:13597	20170811 KP RA p53 Neg C1_W632_P8.wiff	0	0	P49321|NASP_HUMAN			PEAKS DB
YISEHEHF	46.84	1060.46	8	0.8	531.24	47.69	2293.1	116	F116:7390	20170811 KP RA p53 Neg C1_W632_P5.wiff	1	1	O96005|CLPT1_HUMAN			PEAKS DB
AYGESHLF	44.35	922.418	8	-0.5	462.219	56.15	14211	112	F112:10754	20170811 KP RA p53 Neg C1_W632_P2.wiff	1	1	P12109|CO6A1_HUMAN			PEAKS DB
MKENFPNF	43.67	1025.46	8	-0.3	513.742	63.78	2674.8	105	F105:8431	20170811 KP RA p53 Neg C1_W632_P13.wiff	1	1	P31151|S10A7_HUMAN			PEAKS DB
SIYPAPQV	43.36	873.46	8	-4.8	437.736	57.02	6523.3	115	F115:10316	20170811 KP RA p53 Neg C1_W632_P4.wiff	1	1	P68363|TBA1B_HUMAN:Q71U36|TBA1A_HUMAN:Q9BQE3|TBA1C_HUMAN			PEAKS DB
TYGGSWKF	41.12	944.439	8	5.4	473.23	64.53	37379	116	F116:12247	20170811 KP RA p53 Neg C1_W632_P5.wiff	1	1	Q9NVV5|AIG1_HUMAN			PEAKS DB
SYALLTYM(+15.99)	41.05	976.458	8	-2.5	489.235	67.91	0	119	F119:12298	20170811 KP RA p53 Neg C1_W632_P8.wiff	0	0	P04818|TYSY_HUMAN	Oxidation (M)	M8:Oxidation (M):1000.00	PEAKS DB
IYTLIHYI	40.81	1034.58	8	2	518.298	79.87	7927.9	102	F102:12449	20170811 KP RA p53 Neg C1_W632_P10.wiff	1	1	Q13315|ATM_HUMAN			PEAKS DB
M(+15.99)KENFPNF	40.72	1041.46	8	-0.8	521.739	60.04	527.66	105	F105:8182	20170811 KP RA p53 Neg C1_W632_P13.wiff	1	1	P31151|S10A7_HUMAN	Oxidation (M)	M1:Oxidation (M):1000.00	PEAKS DB
YSVYVYKV	39.88	1019.53	8	-7.7	510.773	60.79	166.48	112	F112:12164	20170811 KP RA p53 Neg C1_W632_P2.wiff	1	1	P62807|H2B1C_HUMAN:Q5QNW6|H2B2F_HUMAN:Q99879|H2B1M_HUMAN:P58876|H2B1D_HUMAN:Q99877|H2B1N_HUMAN:Q93079|H2B1H_HUMAN:O60814|H2B1K_HUMAN			PEAKS DB
AQVTLQSV	39.78	844.466	8	-4.3	423.241	52.89	2773.7	114	F114:8912	20170811 KP RA p53 Neg C1_W632_P3.wiff	1	1	Q15149|PLEC_HUMAN			PEAKS DB
AQYFLDKI	39.31	996.528	8	2.4	499.275	68.75	145120	101	F101:14858	20170811 KP RA p53 Neg C1_W632_P1.wiff	1	1	Q5JWF2|GNAS1_HUMAN:P63092|GNAS2_HUMAN			PEAKS DB
AQIQVQHV	39.29	921.503	8	-0.8	461.76	39.99	11881	117	F117:5945	20170811 KP RA p53 Neg C1_W632_P6.wiff	1	1	Q2TAL8|QRIC1_HUMAN			PEAKS DB
FIEKVHQL	38.5	1012.57	8	-3.6	507.293	52.57	1318.7	101	F101:9654	20170811 KP RA p53 Neg C1_W632_P1.wiff	1	1	Q16352|AINX_HUMAN			PEAKS DB
ASTILHLV	37.82	852.507	8	-0.5	427.262	67.04	20895	101	F101:14252	20170811 KP RA p53 Neg C1_W632_P1.wiff	1	1	P61803|DAD1_HUMAN			PEAKS DB
YSNKEIFL	37.27	1012.52	8	3.2	507.271	63.23	70183	116	F116:11750	20170811 KP RA p53 Neg C1_W632_P5.wiff	2	2	P07900|HS90A_HUMAN:P08238|HS90B_HUMAN			PEAKS DB
SYGLNIEM(+15.99)	37.19	941.416	8	1.9	471.718	57.79	6945	117	F117:10514	20170811 KP RA p53 Neg C1_W632_P6.wiff	1	1	Q04727|TLE4_HUMAN:Q08117|AES_HUMAN:Q04726|TLE3_HUMAN:Q04725|TLE2_HUMAN:Q04724|TLE1_HUMAN	Oxidation (M)	M8:Oxidation (M):1000.00	PEAKS DB
QTVKLWEV	37.16	1001.55	8	2.7	501.788	68.58	8514.1	101	F101:14838	20170811 KP RA p53 Neg C1_W632_P1.wiff	1	1	Q9BV38|WDR18_HUMAN			PEAKS DB
IYTIINSI	36.8	935.533	8	-0.4	468.774	80.56	1815.4	116	F116:16804	20170811 KP RA p53 Neg C1_W632_P5.wiff	1	1	Q9H7F0|AT133_HUMAN			PEAKS DB
SPVRPLVF	36.71	913.538	8	4.4	457.779	65.5	1479.4	102	F102:9227	20170811 KP RA p53 Neg C1_W632_P10.wiff	1	1	Q96EX3|WDR34_HUMAN			PEAKS DB
GSVVQFKI	36.65	876.507	8	0.7	439.262	65.44	56510	116	F116:12578	20170811 KP RA p53 Neg C1_W632_P5.wiff	2	2	Q6EEV6|SUMO4_HUMAN:P61956|SUMO2_HUMAN:P55854|SUMO3_HUMAN			PEAKS DB
FIGYPITL	36.59	922.516	8	6.3	462.268	84.72	17594	102	F102:14030	20170811 KP RA p53 Neg C1_W632_P10.wiff	2	2	P07900|HS90A_HUMAN:P08238|HS90B_HUMAN			PEAKS DB
FLGYPITL	36.59	922.516	8	6.3	462.268	84.72	17594	102	F102:14030	20170811 KP RA p53 Neg C1_W632_P10.wiff	2	2				PEAKS DB
VYGTTYQF	36.47	977.449	8	3.2	489.736	63.69	4417	101	F101:13298	20170811 KP RA p53 Neg C1_W632_P1.wiff	2	2	Q9P2K2|TXD16_HUMAN			PEAKS DB
FKDIITKV	36.45	962.58	8	0.1	482.3	57.81	17029	114	F114:10308	20170811 KP RA p53 Neg C1_W632_P3.wiff	1	1	Q00610|CLH1_HUMAN:P53675|CLH2_HUMAN			PEAKS DB
FQTQQYKL	36.12	1054.54	8	1	528.281	52.79	1341	116	F116:8733	20170811 KP RA p53 Neg C1_W632_P5.wiff	1	1	Q15067|ACOX1_HUMAN			PEAKS DB
YYNTAVKL	36.09	970.512	8	1.7	486.265	54.04	1822.3	117	F117:9361	20170811 KP RA p53 Neg C1_W632_P6.wiff	1	1	Q7L5Y9|MAEA_HUMAN			PEAKS DB
YGKDFHLI	36.06	991.513	8	1.8	496.765	59.53	3386.4	116	F116:10683	20170811 KP RA p53 Neg C1_W632_P5.wiff	1	1	Q8N108|MIER1_HUMAN			PEAKS DB
GQFKTYAI	36.01	926.486	8	-0.7	464.252	54.38	57395	101	F101:10180	20170811 KP RA p53 Neg C1_W632_P1.wiff	2	2	P63220|RS21_HUMAN			PEAKS DB
IINTFHQY	35.97	1034.52	8	-4.9	518.266	51.35	0	105	F105:7570	20170811 KP RA p53 Neg C1_W632_P13.wiff	0	0	P06702|S10A9_HUMAN			PEAKS DB
STITLHLV	35.89	882.518	8	1	442.267	66.94	9743.4	117	F117:13678	20170811 KP RA p53 Neg C1_W632_P6.wiff	1	1	Q9H2P0|ADNP_HUMAN			PEAKS DB
EWASRFWL	35.76	1093.53	8	2.1	547.776	84.55	9254.7	103	F103:12184	20170811 KP RA p53 Neg C1_W632_P11.wiff	2	2	Q8N766|EMC1_HUMAN			PEAKS DB
SYIEHIFE	35.61	1036.49	8	2.9	519.254	68.24	51043	101	F101:14673	20170811 KP RA p53 Neg C1_W632_P1.wiff	1	1	Q15121|PEA15_HUMAN			PEAKS DB
YLDKFIRL	35.52	1066.62	8	-2	534.317	75.4	6769.3	120	F120:12557	20170811 KP RA p53 Neg C1_W632_P9.wiff	2	2	Q9NVN8|GNL3L_HUMAN			PEAKS DB
APKPYHKF	35.16	986.534	8	-4	494.273	44.67	283.37	117	F117:6784	20170811 KP RA p53 Neg C1_W632_P6.wiff	1	1	Q8N4C8|MINK1_HUMAN:O95819|M4K4_HUMAN:Q9UKE5|TNIK_HUMAN			PEAKS DB
YQIAVTKV	35.16	920.533	8	0.6	461.275	52.17	4057.8	116	F116:8569	20170811 KP RA p53 Neg C1_W632_P5.wiff	2	2	Q14683|SMC1A_HUMAN			PEAKS DB
YQLAVTKV	35.16	920.533	8	0.6	461.275	52.17	4057.8	116	F116:8569	20170811 KP RA p53 Neg C1_W632_P5.wiff	2	2	Q8NDV3|SMC1B_HUMAN			PEAKS DB
AQLLAQSV	35	828.471	8	1.6	415.245	55.49	2038.4	115	F115:9952	20170811 KP RA p53 Neg C1_W632_P4.wiff	1	1	O15198|SMAD9_HUMAN:Q15797|SMAD1_HUMAN:Q99717|SMAD5_HUMAN			PEAKS DB
SYTTTTTI	34.96	886.428	8	-0.9	444.223	46.21	760.5	101	F101:7965	20170811 KP RA p53 Neg C1_W632_P1.wiff	1	1	O00767|ACOD_HUMAN			PEAKS DB
ALWEDEGV	34.93	917.413	8	1.2	459.717	66.49	1160.9	114	F114:13094	20170811 KP RA p53 Neg C1_W632_P3.wiff	1	1	Q5JWF2|GNAS1_HUMAN:P63092|GNAS2_HUMAN			PEAKS DB
ATIRLLDV	34.82	899.544	8	2.3	450.783	70.54	6476	112	F112:15399	20170811 KP RA p53 Neg C1_W632_P2.wiff	2	2	Q9UBB4|ATX10_HUMAN			PEAKS DB
KYGPVFSF	34.77	943.48	8	4.5	472.75	73.82	142600	116	F116:15384	20170811 KP RA p53 Neg C1_W632_P5.wiff	1	1	Q16850|CP51A_HUMAN			PEAKS DB
AQVHIPSI	34.59	863.486	8	1.9	432.754	61.32	2950.6	114	F114:11199	20170811 KP RA p53 Neg C1_W632_P3.wiff	1	1	P19419|ELK1_HUMAN			PEAKS DB
QQIKTWNI	34.55	1029.56	8	1.4	515.791	59.74	24205	114	F114:10726	20170811 KP RA p53 Neg C1_W632_P3.wiff	1	1	Q7Z6Z7|HUWE1_HUMAN			PEAKS DB
YVHMVTHF	34.44	1032.49	8	-3.5	517.251	55.5	6156.1	114	F114:9628	20170811 KP RA p53 Neg C1_W632_P3.wiff	1	1	P55061|BI1_HUMAN			PEAKS DB
AYGTVHYF	34.36	956.439	8	11	479.235	57.34	3881.2	112	F112:11054	20170811 KP RA p53 Neg C1_W632_P2.wiff	1	1	Q9BU23|LMF2_HUMAN			PEAKS DB
KYPSPFFV	34.23	983.512	8	3.5	492.766	74.48	8895	117	F117:16362	20170811 KP RA p53 Neg C1_W632_P6.wiff	1	1	Q08211|DHX9_HUMAN			PEAKS DB
KYGLFQHI	34.18	1004.54	8	0.7	335.856	59.83	11190	117	F117:11275	20170811 KP RA p53 Neg C1_W632_P6.wiff	1	1	Q15392|DHC24_HUMAN			PEAKS DB
DEDTIYHL	34.14	1004.45	8	0.6	503.233	59.49	765.02	112	F112:11708	20170811 KP RA p53 Neg C1_W632_P2.wiff	1	1	P31153|METK2_HUMAN			PEAKS DB
YPDGIRHI	34.06	969.503	8	-6.9	485.757	46.72	2513.2	116	F116:7198	20170811 KP RA p53 Neg C1_W632_P5.wiff	2	2	Q15393|SF3B3_HUMAN			PEAKS DB
ASVTLQAI	34.05	801.46	8	-2.6	401.738	61.46	762.06	101	F101:12522	20170811 KP RA p53 Neg C1_W632_P1.wiff	1	1	Q16891|MIC60_HUMAN			PEAKS DB
YIKHPVSL	33.98	955.549	8	6.6	478.786	48.59	621.81	117	F117:7914	20170811 KP RA p53 Neg C1_W632_P6.wiff	1	1	P48556|PSMD8_HUMAN			PEAKS DB
NYFRGYEW	33.9	1133.49	8	-2	567.755	69.71	4384	101	F101:15197	20170811 KP RA p53 Neg C1_W632_P1.wiff	1	1	P54803|GALC_HUMAN			PEAKS DB
SYLDEGFL	33.89	942.433	8	4.7	472.227	80.84	43179	116	F116:16979	20170811 KP RA p53 Neg C1_W632_P5.wiff	1	1	P78371|TCPB_HUMAN			PEAKS DB
TTGVPLVV	33.81	784.469	8	6.5	785.486	65.18	5646.5	114	F114:12622	20170811 KP RA p53 Neg C1_W632_P3.wiff	1	1	Q5T4S7|UBR4_HUMAN			PEAKS DB
AQYQFTGI	33.8	926.45	8	2.1	464.236	66.78	37757	114	F114:13237	20170811 KP RA p53 Neg C1_W632_P3.wiff	1	1	Q96IX5|USMG5_HUMAN			PEAKS DB
YALEVEKI	33.76	963.528	8	0.3	482.774	61.38	1341.2	114	F114:11280	20170811 KP RA p53 Neg C1_W632_P3.wiff	1	1	P53396|ACLY_HUMAN			PEAKS DB
SYADQM(+15.99)FL	33.64	989.416	8	1.3	495.719	64.9	8594.5	114	F114:12440	20170811 KP RA p53 Neg C1_W632_P3.wiff	1	1	Q8TEL6|TP4AP_HUMAN	Oxidation (M)	M6:Oxidation (M):1000.00	PEAKS DB
GQFLIQQV	33.61	931.513	8	1.7	466.766	70.59	697.04	115	F115:14665	20170811 KP RA p53 Neg C1_W632_P4.wiff	1	1	Q13724|MOGS_HUMAN			PEAKS DB
LYGQVQVF	33.58	952.502	8	2.6	477.26	70.14	61174	116	F116:13962	20170811 KP RA p53 Neg C1_W632_P5.wiff	1	1	Q5SY16|NOL9_HUMAN			PEAKS DB
TYPNTYIF	33.43	1017.48	8	2	509.751	75.73	48356	101	F101:17012	20170811 KP RA p53 Neg C1_W632_P1.wiff	2	2	Q8TEL6|TP4AP_HUMAN			PEAKS DB
IVFEDPKI	33.36	959.533	8	0.3	480.776	64	2865.5	115	F115:12448	20170811 KP RA p53 Neg C1_W632_P4.wiff	1	1	P07814|SYEP_HUMAN			PEAKS DB
ASIKLWDV	33.32	930.518	8	-14	466.261	70.99	6839.3	115	F115:15547	20170811 KP RA p53 Neg C1_W632_P4.wiff	1	1	P62879|GBB2_HUMAN			PEAKS DB
KFYQGFLF	32.95	1048.54	8	2.1	525.279	83.85	4144	120	F120:14971	20170811 KP RA p53 Neg C1_W632_P9.wiff	1	1	P78527|PRKDC_HUMAN			PEAKS DB
KTIKLWNT	32.8	1002.59	8	-0.8	502.303	51.9	5478.6	112	F112:9514	20170811 KP RA p53 Neg C1_W632_P2.wiff	1	1	P63244|RACK1_HUMAN			PEAKS DB
SALEGFKV	32.41	849.46	8	1.5	425.74	61.21	4152.7	114	F114:11216	20170811 KP RA p53 Neg C1_W632_P3.wiff	1	1	P52701|MSH6_HUMAN			PEAKS DB
LYLPSFFT	32.16	986.511	8	5.7	494.266	85.36	7244.9	119	F119:16881	20170811 KP RA p53 Neg C1_W632_P8.wiff	1	1	Q9NZJ7|MTCH1_HUMAN			PEAKS DB
YLESFYKF	32.13	1095.53	8	2.9	548.774	75.46	7024.6	116	F116:15870	20170811 KP RA p53 Neg C1_W632_P5.wiff	1	1	P61421|VA0D1_HUMAN			PEAKS DB
YIKHPHLF	32.1	1053.58	8	-1.4	527.796	54.82	1010.8	116	F116:9338	20170811 KP RA p53 Neg C1_W632_P5.wiff	1	1	Q9H147|TDIF1_HUMAN			PEAKS DB
AEEGFYKF	32.07	989.449	8	5.7	495.736	62.29	780.53	115	F115:11829	20170811 KP RA p53 Neg C1_W632_P4.wiff	1	1	P46977|STT3A_HUMAN			PEAKS DB
KYGIVQEF	32.02	982.512	8	4.4	492.268	61.09	15258	114	F114:11180	20170811 KP RA p53 Neg C1_W632_P3.wiff	1	1	O94964|SOGA1_HUMAN			PEAKS DB
KQLVAEQV	31.95	913.523	8	4.4	457.773	40.7	630.38	101	F101:6686	20170811 KP RA p53 Neg C1_W632_P1.wiff	1	1	P49736|MCM2_HUMAN			PEAKS DB
KQIVAEQV	31.95	913.523	8	4.4	457.773	40.7	630.38	101	F101:6686	20170811 KP RA p53 Neg C1_W632_P1.wiff	1	1	Q9BXY5|CAYP2_HUMAN			PEAKS DB
HQFLQYHV	31.9	1070.53	8	3.7	536.277	53.95	197.77	112	F112:10162	20170811 KP RA p53 Neg C1_W632_P2.wiff	1	1	Q96DM3|MIC1_HUMAN			PEAKS DB
GYSEHFVE	31.68	966.408	8	-4.3	484.212	46.66	1335.4	114	F114:7108	20170811 KP RA p53 Neg C1_W632_P3.wiff	2	2	Q9P2T1|GMPR2_HUMAN:P36959|GMPR1_HUMAN			PEAKS DB
PFVDHVFT	31.59	960.471	8	5	481.248	60.64	2566.3	114	F114:10990	20170811 KP RA p53 Neg C1_W632_P3.wiff	1	1	Q8TDN6|BRX1_HUMAN			PEAKS DB
RQINQFDL	31.52	1032.54	8	1.2	517.278	58.43	33800	114	F114:10335	20170811 KP RA p53 Neg C1_W632_P3.wiff	2	2	P69849|NOMO3_HUMAN:Q15155|NOMO1_HUMAN:Q5JPE7|NOMO2_HUMAN			PEAKS DB
KVLQLYQI	31.4	1003.61	8	4	502.814	67.18	32557	117	F117:13996	20170811 KP RA p53 Neg C1_W632_P6.wiff	1	1	Q14204|DYHC1_HUMAN			PEAKS DB
FYGEILNV	31.21	953.486	8	1	477.753	78.48	2570.7	114	F114:16981	20170811 KP RA p53 Neg C1_W632_P3.wiff	1	1	Q969G6|RIFK_HUMAN			PEAKS DB
ATFILQKI	31.01	932.569	8	2.8	467.296	70.82	9436.9	112	F112:15483	20170811 KP RA p53 Neg C1_W632_P2.wiff	1	1	Q92600|CNOT9_HUMAN			PEAKS DB
YLFPAKVV	30.86	935.548	8	0.2	468.783	67.95	1017.9	101	F101:14627	20170811 KP RA p53 Neg C1_W632_P1.wiff	1	1	Q13769|THOC5_HUMAN			PEAKS DB
GQSLIHVI	30.78	865.502	8	-1.1	433.759	62.9	0	116	F116:11679	20170811 KP RA p53 Neg C1_W632_P5.wiff	0	0	O15432|COPT2_HUMAN			PEAKS DB
GSLRLWEV	30.76	958.524	8	2.4	480.271	74.61	22050	116	F116:15551	20170811 KP RA p53 Neg C1_W632_P5.wiff	2	2	Q14137|BOP1_HUMAN			PEAKS DB
SQFIEPKI	30.58	960.528	8	0.2	481.274	59.15	14324	112	F112:11555	20170811 KP RA p53 Neg C1_W632_P2.wiff	1	1	Q9Y330|ZBT12_HUMAN			PEAKS DB
IYGRM(+15.99)WYF	30.45	1150.53	8	0.6	576.273	75.62	6485.6	120	F120:12581	20170811 KP RA p53 Neg C1_W632_P9.wiff	2	2	Q9NVH6|TMLH_HUMAN	Oxidation (M)	M5:Oxidation (M):1000.00	PEAKS DB
KLLPAITI	30.3	867.579	8	0.7	434.798	73.92	5960	116	F116:15320	20170811 KP RA p53 Neg C1_W632_P5.wiff	1	1	Q96IJ6|GMPPA_HUMAN			PEAKS DB
GQFTLIGI	30.07	847.48	8	-2.1	424.748	84.48	12633	120	F120:15221	20170811 KP RA p53 Neg C1_W632_P9.wiff	1	1	P38646|GRP75_HUMAN:Q05086|UBE3A_HUMAN			PEAKS DB
SSGPERIL	29.68	857.461	8	2.1	429.74	45.75	9380.9	115	F115:7110	20170811 KP RA p53 Neg C1_W632_P4.wiff	1	1	P61978|HNRPK_HUMAN			PEAKS DB
GQQKLYQV	29.51	962.519	8	0.9	482.27	44.11	12464	112	F112:7183	20170811 KP RA p53 Neg C1_W632_P2.wiff	1	1	Q14511|CASL_HUMAN			PEAKS DB
ASYLASEI	29.42	852.423	8	-7.1	427.217	62.38	345.87	101	F101:12835	20170811 KP RA p53 Neg C1_W632_P1.wiff	1	1	Q12905|ILF2_HUMAN			PEAKS DB
GQIKIWEV	29.34	971.544	8	1.3	486.783	70.49	54920	112	F112:15465	20170811 KP RA p53 Neg C1_W632_P2.wiff	1	1	Q9NYS7|WSB2_HUMAN			PEAKS DB
IIVPAAFV	29.27	828.511	8	0.9	415.263	83.23	21614	118	F118:15345	20170811 KP RA p53 Neg C1_W632_P7.wiff	1	1	P55082|MFAP3_HUMAN			PEAKS DB
LYGKVQEI	29.27	948.528	8	0	475.273	49.03	2559.9	115	F115:8035	20170811 KP RA p53 Neg C1_W632_P4.wiff	1	1	O60547|GMDS_HUMAN			PEAKS DB
IVIQNPTE	29.17	912.492	8	-0.8	457.255	47.91	1317.9	101	F101:8230	20170811 KP RA p53 Neg C1_W632_P1.wiff	1	1	Q9NP97|DLRB1_HUMAN			PEAKS DB
KGIVLEKV	29.15	884.569	8	-1	443.292	45.02	82674	116	F116:6669	20170811 KP RA p53 Neg C1_W632_P5.wiff	2	2	P62266|RS23_HUMAN			PEAKS DB
SQVTIVGI	29.14	815.475	8	-0.5	408.747	67.01	23830	114	F114:13234	20170811 KP RA p53 Neg C1_W632_P3.wiff	2	2	P15927|RFA2_HUMAN			PEAKS DB
YVEKVERL	29.06	1034.58	8	7.1	518.301	45.17	875.99	115	F115:7092	20170811 KP RA p53 Neg C1_W632_P4.wiff	1	1	Q9Y2J4|AMOL2_HUMAN			PEAKS DB
VRNLPQYV	29	987.55	8	-0.7	494.783	51.77	1981.9	116	F116:8427	20170811 KP RA p53 Neg C1_W632_P5.wiff	1	1	Q15233|NONO_HUMAN			PEAKS DB
SQIKLYNI	28.96	977.555	8	2	489.788	62.28	7101.7	114	F114:11598	20170811 KP RA p53 Neg C1_W632_P3.wiff	2	2	Q96QU8|XPO6_HUMAN			PEAKS DB
LQVTQPTV	28.77	884.497	8	-1.4	443.258	51.11	5654.4	112	F112:9273	20170811 KP RA p53 Neg C1_W632_P2.wiff	1	1	P08708|RS17_HUMAN			PEAKS DB
LGDIATDY	28.72	866.402	8	-8	434.207	56.46	0	105	F105:7917	20170811 KP RA p53 Neg C1_W632_P13.wiff	0	0	P31151|S10A7_HUMAN			PEAKS DB
GQLKGFAV	28.71	818.465	8	-0.7	410.241	55.34	6496.8	101	F101:10332	20170811 KP RA p53 Neg C1_W632_P1.wiff	1	1	Q8IY67|RAVR1_HUMAN			PEAKS DB
GQVIIHNI	28.61	892.513	8	-1.4	447.264	51.65	35435	116	F116:8356	20170811 KP RA p53 Neg C1_W632_P5.wiff	1	1	Q8NI36|WDR36_HUMAN			PEAKS DB
NYAQIRTI	28.44	977.529	8	2.6	489.774	51.04	0	116	F116:8217	20170811 KP RA p53 Neg C1_W632_P5.wiff	0	0	P53396|ACLY_HUMAN			PEAKS DB
ASGFPVIL	28.24	802.459	8	3.3	803.469	83.32	9013	119	F119:16170	20170811 KP RA p53 Neg C1_W632_P8.wiff	1	1	P07686|HEXB_HUMAN			PEAKS DB
SQLILHLI	28.06	935.58	8	-2.2	468.798	80.89	4695.6	104	F104:11556	20170811 KP RA p53 Neg C1_W632_P12.wiff	1	1	Q9UPZ3|HPS5_HUMAN			PEAKS DB
HQALIWDI	28	994.524	8	0.1	498.269	79.98	9612.5	102	F102:12447	20170811 KP RA p53 Neg C1_W632_P10.wiff	1	1	P61962|DCAF7_HUMAN			PEAKS DB
GQLPVVAI	27.95	795.485	8	0.9	398.751	71.86	14348	116	F116:14548	20170811 KP RA p53 Neg C1_W632_P5.wiff	1	1	Q86UU1|PHLB1_HUMAN			PEAKS DB
RQIPLQSL	27.72	953.566	8	0.5	477.793	55.74	7440.2	101	F101:10478	20170811 KP RA p53 Neg C1_W632_P1.wiff	1	1	Q8N766|EMC1_HUMAN			PEAKS DB
LYMVFHII	27.68	1034.56	8	12.7	518.295	78.45	0	102	F102:12010	20170811 KP RA p53 Neg C1_W632_P10.wiff	0	0	Q9Y3P9|RBGP1_HUMAN			PEAKS DB
EITGMNTL	27.6	877.422	8	0.8	439.719	58.41	1783.3	117	F117:10827	20170811 KP RA p53 Neg C1_W632_P6.wiff	1	1	Q8NG31|KNL1_HUMAN			PEAKS DB
GSTILQHI	27.57	867.481	8	1.6	434.751	57.7	329.34	114	F114:10230	20170811 KP RA p53 Neg C1_W632_P3.wiff	1	1	P42226|STAT6_HUMAN			PEAKS DB
AVGPIVQL	27.56	795.485	8	2.8	398.752	70.43	365910	116	F116:14172	20170811 KP RA p53 Neg C1_W632_P5.wiff	2	2	Q96PU8|QKI_HUMAN			PEAKS DB
IQHLIPKI	27.27	960.612	8	-4.1	321.212	55.04	12746	114	F114:9471	20170811 KP RA p53 Neg C1_W632_P3.wiff	1	1	Q9UL46|PSME2_HUMAN			PEAKS DB
SIGPNFQL	27.25	874.455	8	-0.5	438.236	74.36	12011	117	F117:16338	20170811 KP RA p53 Neg C1_W632_P6.wiff	1	1	Q15417|CNN3_HUMAN			PEAKS DB
AIYPEPFL	27.19	948.496	8	5.8	475.258	83.3	0	118	F118:15387	20170811 KP RA p53 Neg C1_W632_P7.wiff	0	0	O15042|SR140_HUMAN			PEAKS DB
IYGRMWYF	27.11	1134.53	8	-5.4	568.272	83.45	4036.8	120	F120:14896	20170811 KP RA p53 Neg C1_W632_P9.wiff	1	1	Q9NVH6|TMLH_HUMAN			PEAKS DB
HYGKVYLL	26.88	991.549	8	-6.2	496.78	55.67	1732.6	116	F116:9566	20170811 KP RA p53 Neg C1_W632_P5.wiff	1	1	P49754|VPS41_HUMAN			PEAKS DB
IQFPIQKI	26.81	985.596	8	3.8	493.809	71.4	15542	101	F101:15694	20170811 KP RA p53 Neg C1_W632_P1.wiff	2	2	Q8IX01|SUGP2_HUMAN			PEAKS DB
GGIFAFKV	26.8	837.475	8	4.6	419.747	77.78	144.05	119	F119:14650	20170811 KP RA p53 Neg C1_W632_P8.wiff	1	1	P22307|NLTP_HUMAN			PEAKS DB
RQLLQQLV	26.64	996.608	8	-1.3	499.312	65.83	0	117	F117:13305	20170811 KP RA p53 Neg C1_W632_P6.wiff	0	0	Q9NVH2|INT7_HUMAN			PEAKS DB
TVGLIRNL	26.6	884.544	8	0.1	443.281	61.72	406480	115	F115:11660	20170811 KP RA p53 Neg C1_W632_P4.wiff	2	2	P35222|CTNB1_HUMAN			PEAKS DB
HQLIVVDI	26.4	935.544	8	-0.6	468.782	71.68	26486	112	F112:15590	20170811 KP RA p53 Neg C1_W632_P2.wiff	1	1	O00418|EF2K_HUMAN			PEAKS DB
HYVKVFIF	26.32	1051.59	8	1.3	526.801	72.49	927.38	102	F102:10795	20170811 KP RA p53 Neg C1_W632_P10.wiff	1	1	Q6ZRQ5|MMS22_HUMAN			PEAKS DB
YFHPPAHL	26.3	980.487	8	4.2	491.254	45.03	0	117	F117:6870	20170811 KP RA p53 Neg C1_W632_P6.wiff	0	0	Q5VZF2|MBNL2_HUMAN:Q9NUK0|MBNL3_HUMAN			PEAKS DB
MTVLLHEV	26.15	940.505	8	-1.6	471.261	63.36	915.66	115	F115:12172	20170811 KP RA p53 Neg C1_W632_P4.wiff	1	1	Q92504|S39A7_HUMAN			PEAKS DB
YQDTPKQI	25.85	991.497	8	8.5	496.761	37.21	0	116	F116:5380	20170811 KP RA p53 Neg C1_W632_P5.wiff	0	0	Q9Y3C1|NOP16_HUMAN			PEAKS DB
YYNTITNF	25.74	1034.47	8	-1.2	518.245	67.18	3217.9	114	F114:13365	20170811 KP RA p53 Neg C1_W632_P3.wiff	1	1	Q14527|HLTF_HUMAN			PEAKS DB
RVAVVNQI	25.74	897.54	8	2.3	449.781	46.1	379.3	114	F114:6944	20170811 KP RA p53 Neg C1_W632_P3.wiff	1	1	Q01082|SPTB2_HUMAN			PEAKS DB
GQFKIGLI	25.72	874.528	8	0.7	438.272	74.61	28745	116	F116:15531	20170811 KP RA p53 Neg C1_W632_P5.wiff	1	1	Q9UBQ0|VPS29_HUMAN			PEAKS DB
KYGPIRQI	25.69	973.571	8	-2	325.531	43.07	13051	115	F115:6553	20170811 KP RA p53 Neg C1_W632_P4.wiff	2	2	Q9Y3B4|SF3B6_HUMAN			PEAKS DB
NSLLLHYI	25.59	971.544	8	2.4	486.781	76.89	0	119	F119:14318	20170811 KP RA p53 Neg C1_W632_P8.wiff	0	0	Q92674|CENPI_HUMAN			PEAKS DB
ASGMILVM(+15.99)	25.45	836.414	8	-14.3	419.211	58.95	0	114	F114:10468	20170811 KP RA p53 Neg C1_W632_P3.wiff	0	0	P46977|STT3A_HUMAN	Oxidation (M)	M8:Oxidation (M):111.84	PEAKS DB
SYGKVEGF	25.33	885.423	8	-3.4	443.719	49.25	119.37	115	F115:8119	20170811 KP RA p53 Neg C1_W632_P4.wiff	1	1	Q9H2P0|ADNP_HUMAN			PEAKS DB
YQVFLDRI	24.84	1052.57	8	-3.4	527.291	72.82	9080.7	114	F114:15222	20170811 KP RA p53 Neg C1_W632_P3.wiff	1	1	Q9H496|IFG15_HUMAN			PEAKS DB
AQNPSLFV	24.81	874.455	8	5	438.239	65.08	0	114	F114:12566	20170811 KP RA p53 Neg C1_W632_P3.wiff	0	0	Q99437|VATO_HUMAN			PEAKS DB
RLFPGLAI	24.81	885.544	8	0.8	443.781	80.89	134230	104	F104:11542	20170811 KP RA p53 Neg C1_W632_P12.wiff	2	2	Q99661|KIF2C_HUMAN			PEAKS DB
SQIPLSKI	24.77	884.533	8	1.9	443.277	55.51	108340	101	F101:10358	20170811 KP RA p53 Neg C1_W632_P1.wiff	1	1	P13010|XRCC5_HUMAN			PEAKS DB
GQKFM(+15.99)EYV	24.71	1016.46	8	3.5	509.244	50	673.12	114	F114:8052	20170811 KP RA p53 Neg C1_W632_P3.wiff	1	1	O43663|PRC1_HUMAN	Oxidation (M)	M5:Oxidation (M):1000.00	PEAKS DB
LQLKM(+15.99)IGI	24.69	930.557	8	-3.3	466.286	65.64	4092.2	117	F117:13218	20170811 KP RA p53 Neg C1_W632_P6.wiff	2	2	Q99832|TCPH_HUMAN	Oxidation (M)	M5:Oxidation (M):1000.00	PEAKS DB
AQTFLSEI	24.56	907.465	8	-0.2	454.742	78.59	9812.3	114	F114:16979	20170811 KP RA p53 Neg C1_W632_P3.wiff	1	1	Q9BWG4|SSBP4_HUMAN:P81877|SSBP2_HUMAN:Q9BWW4|SSBP3_HUMAN			PEAKS DB
VQVLIEHI	24.53	949.56	8	1.4	475.789	64.37	30119	116	F116:12183	20170811 KP RA p53 Neg C1_W632_P5.wiff	1	1	Q00610|CLH1_HUMAN			PEAKS DB
SQVLIPEI	24.38	897.517	8	1.8	449.769	77.77	45926	112	F112:17644	20170811 KP RA p53 Neg C1_W632_P2.wiff	1	1	O15344|TRI18_HUMAN			PEAKS DB
LYSVSYLL	24.23	956.522	8	-5.3	479.266	84.55	2259.5	102	F102:13967	20170811 KP RA p53 Neg C1_W632_P10.wiff	1	1	P21333|FLNA_HUMAN			PEAKS DB
YINGQYQF	24.21	1031.47	8	1.3	516.746	61.75	225.55	101	F101:12614	20170811 KP RA p53 Neg C1_W632_P1.wiff	1	1	Q86UW6|N4BP2_HUMAN			PEAKS DB
SQFVMEGV	24.18	895.411	8	3.5	448.717	64.62	0	112	F112:13566	20170811 KP RA p53 Neg C1_W632_P2.wiff	0	0	Q8WVM8|SCFD1_HUMAN			PEAKS DB
GQYAGHVV	24.17	829.408	8	-0.9	415.712	35.2	39.741	116	F116:5208	20170811 KP RA p53 Neg C1_W632_P5.wiff	1	1	Q14008|CKAP5_HUMAN			PEAKS DB
GQISGFYV	24.15	869.428	8	-0.2	435.722	70.32	682.2	116	F116:14024	20170811 KP RA p53 Neg C1_W632_P5.wiff	1	1	Q9BRQ8|AIFM2_HUMAN			PEAKS DB
RVLKVLSV	23.95	912.612	8	-0.5	457.316	52.33	41625	114	F114:8733	20170811 KP RA p53 Neg C1_W632_P3.wiff	1	1	P35222|CTNB1_HUMAN:P14923|PLAK_HUMAN			PEAKS DB
QQVILVQV	23.91	925.56	8	0.4	463.789	69.34	11262	115	F115:14252	20170811 KP RA p53 Neg C1_W632_P4.wiff	1	1	Q53EP0|FND3B_HUMAN:Q9Y2H6|FND3A_HUMAN			PEAKS DB
RQIKSFRV	23.9	1032.62	8	-6.5	259.161	36.6	0	115	F115:5568	20170811 KP RA p53 Neg C1_W632_P4.wiff	0	0	Q13813|SPTN1_HUMAN			PEAKS DB
SQYKQLTI	23.87	979.534	8	10.7	490.781	54.72	179.99	117	F117:9595	20170811 KP RA p53 Neg C1_W632_P6.wiff	1	1	Q9H269|VPS16_HUMAN			PEAKS DB
AVGISVTL	23.8	758.454	8	0.7	759.462	70.88	1005.5	119	F119:12866	20170811 KP RA p53 Neg C1_W632_P8.wiff	2	2	O75521|ECI2_HUMAN			PEAKS DB
GQWRFVDV	23.79	1005.5	8	0.5	503.762	71.39	2261.7	112	F112:15715	20170811 KP RA p53 Neg C1_W632_P2.wiff	1	1	P09936|UCHL1_HUMAN			PEAKS DB
SQSLLPAI	23.74	827.475	8	0.7	414.747	75.79	58431	101	F101:17276	20170811 KP RA p53 Neg C1_W632_P1.wiff	2	2	P30153|2AAA_HUMAN:P30154|2AAB_HUMAN			PEAKS DB
SQVQVPQI	23.7	897.492	8	1.2	449.755	60.75	10341	117	F117:11655	20170811 KP RA p53 Neg C1_W632_P6.wiff	2	2	Q96L91|EP400_HUMAN			PEAKS DB
KQLESIGI	23.7	886.512	8	2.5	444.267	54.1	260.75	101	F101:10130	20170811 KP RA p53 Neg C1_W632_P1.wiff	1	1	Q16659|MK06_HUMAN			PEAKS DB
KQLESLGI	23.7	886.512	8	2.5	444.267	54.1	260.75	101	F101:10130	20170811 KP RA p53 Neg C1_W632_P1.wiff	1	1				PEAKS DB
YLTVAAVF	23.65	882.485	8	-3	442.25	84.14	1613.7	120	F120:15095	20170811 KP RA p53 Neg C1_W632_P9.wiff	1	1	P07437|TBB5_HUMAN			PEAKS DB
KTIQLYSV	23.48	950.544	8	2.4	476.282	57.16	1326	101	F101:11003	20170811 KP RA p53 Neg C1_W632_P1.wiff	1	1	Q9UP83|COG5_HUMAN			PEAKS DB
AQLKQWLV	23.38	984.576	8	2.4	493.298	68.24	6948.3	101	F101:14693	20170811 KP RA p53 Neg C1_W632_P1.wiff	1	1	Q03001|DYST_HUMAN			PEAKS DB
RQLTFEEI	23.37	1034.54	8	0.7	518.279	63.48	12272	115	F115:12241	20170811 KP RA p53 Neg C1_W632_P4.wiff	1	1	Q9UNM6|PSD13_HUMAN			PEAKS DB
EYFKSFNF	23.12	1080.49	8	3.3	541.258	74.42	13369	114	F114:15808	20170811 KP RA p53 Neg C1_W632_P3.wiff	1	1	Q8N1A6|CD033_HUMAN			PEAKS DB
YSGVLITL	23.11	864.496	8	0.5	433.256	82.03	27759	117	F117:17951	20170811 KP RA p53 Neg C1_W632_P6.wiff	1	1	Q96S94|CCNL2_HUMAN			PEAKS DB
RQTVAVGV	23.05	828.482	8	-0.9	415.25	39.11	600.81	101	F101:6501	20170811 KP RA p53 Neg C1_W632_P1.wiff	1	1	P68104|EF1A1_HUMAN:Q5VTE0|EF1A3_HUMAN			PEAKS DB
LVGEIIRL	23.04	911.58	8	-1.7	456.798	72.53	9340.3	115	F115:15179	20170811 KP RA p53 Neg C1_W632_P4.wiff	1	1	P38606|VATA_HUMAN			PEAKS DB
GQQVIRSV	22.95	885.503	8	-3.1	443.759	37.94	30.639	117	F117:5678	20170811 KP RA p53 Neg C1_W632_P6.wiff	1	1	Q14008|CKAP5_HUMAN			PEAKS DB
STPRLFSI	22.91	919.513	8	0	460.766	70.88	10609	114	F114:14482	20170811 KP RA p53 Neg C1_W632_P3.wiff	1	1	Q9Y2D5|AKAP2_HUMAN			PEAKS DB
TVGVIVRL	22.75	855.554	8	3.6	428.787	64.95	39784	117	F117:13075	20170811 KP RA p53 Neg C1_W632_P6.wiff	2	2	O00267|SPT5H_HUMAN			PEAKS DB
KQVQQPSV	22.65	912.503	8	-2.7	457.26	30.19	20.339	114	F114:5151	20170811 KP RA p53 Neg C1_W632_P3.wiff	1	1	Q15007|FL2D_HUMAN			PEAKS DB
VQLRLNSI	22.64	941.566	8	3.5	471.795	61.61	1498	114	F114:11345	20170811 KP RA p53 Neg C1_W632_P3.wiff	1	1	P30153|2AAA_HUMAN:P30154|2AAB_HUMAN			PEAKS DB
KQFVPQFI	22.62	1005.56	8	1	503.793	71.79	312290	112	F112:15882	20170811 KP RA p53 Neg C1_W632_P2.wiff	2	2	P12110|CO6A2_HUMAN			PEAKS DB
SYATVYLI	22.58	928.49	8	-1.2	465.253	79.7	5597.2	116	F116:16657	20170811 KP RA p53 Neg C1_W632_P5.wiff	1	1	P33947|ERD22_HUMAN			PEAKS DB
YLEKAIKI	22.46	976.596	8	-2.1	489.306	58.23	206.39	115	F115:10712	20170811 KP RA p53 Neg C1_W632_P4.wiff	1	1	Q93009|UBP7_HUMAN			PEAKS DB
TVSIIDRF	22.4	949.523	8	0	475.771	67.67	4772.9	101	F101:14501	20170811 KP RA p53 Neg C1_W632_P1.wiff	1	1	P14635|CCNB1_HUMAN			PEAKS DB
YVPRAILV	22.2	929.57	8	1.9	465.794	62.03	2401.4	116	F116:11324	20170811 KP RA p53 Neg C1_W632_P5.wiff	1	1	P07437|TBB5_HUMAN:Q13509|TBB3_HUMAN			PEAKS DB
RAYILNLV	22.2	960.576	8	4.5	481.299	77.11	10664	120	F120:12876	20170811 KP RA p53 Neg C1_W632_P9.wiff	2	2	P50991|TCPD_HUMAN			PEAKS DB
SQFLYPKV	21.92	980.533	8	1.4	491.277	61.1	6604.1	114	F114:11260	20170811 KP RA p53 Neg C1_W632_P3.wiff	1	1	P17535|JUND_HUMAN			PEAKS DB
KYPENFFL	21.88	1056.53	8	-2.8	529.271	77.45	71997	120	F120:12919	20170811 KP RA p53 Neg C1_W632_P9.wiff	4	4	P62140|PP1B_HUMAN:P62136|PP1A_HUMAN			PEAKS DB
AGGRVFVL	21.87	817.481	8	-1.2	409.748	63.25	21274	117	F117:12398	20170811 KP RA p53 Neg C1_W632_P6.wiff	1	1	O75955|FLOT1_HUMAN			PEAKS DB
NELPGLKW	21.84	955.513	8	-0.1	478.766	71.34	18268	112	F112:15693	20170811 KP RA p53 Neg C1_W632_P2.wiff	1	1	Q08J23|NSUN2_HUMAN			PEAKS DB
HSGRWFVL	21.69	1000.52	8	0.5	501.27	69.26	5056.9	118	F118:12468	20170811 KP RA p53 Neg C1_W632_P7.wiff	1	1	Q9HC35|EMAL4_HUMAN			PEAKS DB
VQIKQETI	21.65	957.549	8	-2.7	479.783	43.43	485.84	101	F101:7387	20170811 KP RA p53 Neg C1_W632_P1.wiff	1	1	Q03933|HSF2_HUMAN			PEAKS DB
RYGPQFTL	21.58	980.508	8	7.3	491.266	64.93	135220	116	F116:12352	20170811 KP RA p53 Neg C1_W632_P5.wiff	1	1	Q9UN70|PCDGK_HUMAN			PEAKS DB
QQVVIHLI	21.47	948.576	8	-1.3	475.297	69.22	13789	112	F112:14852	20170811 KP RA p53 Neg C1_W632_P2.wiff	1	1	Q6ZRQ5|MMS22_HUMAN			PEAKS DB
LPAKPKHV	21.4	888.554	8	6	445.289	69.88	12168	105	F105:9006	20170811 KP RA p53 Neg C1_W632_P13.wiff	3	3	Q9Y4K1|CRBG1_HUMAN			PEAKS DB
KLLGGLAV	21.33	769.506	8	-0.1	385.761	64.55	12899	117	F117:12869	20170811 KP RA p53 Neg C1_W632_P6.wiff	1	1	P23396|RS3_HUMAN			PEAKS DB
SQLILQKI	21.28	941.591	8	2.1	471.805	63.08	7218.8	115	F115:12068	20170811 KP RA p53 Neg C1_W632_P4.wiff	1	1	Q7Z4L5|TT21B_HUMAN			PEAKS DB
SQLILQKL	21.28	941.591	8	2.1	471.805	63.08	7218.8	115	F115:12068	20170811 KP RA p53 Neg C1_W632_P4.wiff	1	1	Q4VC12|MSS51_HUMAN			PEAKS DB
AVGVTVVL	21.2	756.475	8	1.3	379.246	69.23	2524	116	F116:13610	20170811 KP RA p53 Neg C1_W632_P5.wiff	1	1	Q9NVP2|ASF1B_HUMAN:Q9Y294|ASF1A_HUMAN			PEAKS DB
AQLAVTKI	21.17	842.523	8	-1	422.269	51.26	1328.3	116	F116:8257	20170811 KP RA p53 Neg C1_W632_P5.wiff	1	1	Q8N806|UBR7_HUMAN			PEAKS DB
AYGEPRKL	21.17	932.508	8	3.8	467.264	34.96	160.53	117	F117:5483	20170811 KP RA p53 Neg C1_W632_P6.wiff	1	1	P43355|MAGA1_HUMAN			PEAKS DB
KQLTMYRV	21.12	1037.57	8	-1.9	346.864	46.45	0	116	F116:7087	20170811 KP RA p53 Neg C1_W632_P5.wiff	0	0	Q96IZ6|MET2A_HUMAN:Q6P1Q9|MET2B_HUMAN			PEAKS DB
AGIIAHLI	21.11	806.501	8	0.1	404.259	71.8	4080.7	116	F116:14506	20170811 KP RA p53 Neg C1_W632_P5.wiff	1	1	Q9C0D3|ZY11B_HUMAN			PEAKS DB
KTVLQELI	21.05	942.575	8	-5.3	472.294	81.23	656.71	104	F104:11655	20170811 KP RA p53 Neg C1_W632_P12.wiff	1	1	P52732|KIF11_HUMAN			PEAKS DB
GQAILRIV	20.95	868.549	8	7.6	435.286	63.18	0	116	F116:11782	20170811 KP RA p53 Neg C1_W632_P5.wiff	0	0	Q12768|WASC5_HUMAN			PEAKS DB
GQALLRLV	20.95	868.549	8	7.6	435.286	63.18	0	116	F116:11782	20170811 KP RA p53 Neg C1_W632_P5.wiff	0	0				PEAKS DB
SQFVRPLI	20.92	958.56	8	14.1	480.295	64.09	2458.6	116	F116:12123	20170811 KP RA p53 Neg C1_W632_P5.wiff	1	1	Q14839|CHD4_HUMAN			PEAKS DB
YQVILDGV	20.8	905.486	8	-0.4	453.751	71.29	2798.6	116	F116:14361	20170811 KP RA p53 Neg C1_W632_P5.wiff	1	1	Q9BZZ5|API5_HUMAN			PEAKS DB
YRGPANGF	20.8	880.419	8	5.6	441.222	43.38	0	112	F112:7053	20170811 KP RA p53 Neg C1_W632_P2.wiff	0	0	Q14444|CAPR1_HUMAN			PEAKS DB
KVLLAAAL	20.74	797.537	8	-0.3	399.777	64.33	1546.8	117	F117:12826	20170811 KP RA p53 Neg C1_W632_P6.wiff	1	1	P23284|PPIB_HUMAN			PEAKS DB
GQIRGYQV	20.68	919.487	8	-3.9	460.752	43.94	1378.4	112	F112:7179	20170811 KP RA p53 Neg C1_W632_P2.wiff	2	2	P23468|PTPRD_HUMAN:Q13332|PTPRS_HUMAN			PEAKS DB
IQ(+.98)EHLLQI	20.49	993.549	8	13	497.789	64.08	40782	116	F116:12054	20170811 KP RA p53 Neg C1_W632_P5.wiff	1	1	Q9Y6Y0|NS1BP_HUMAN	Deamidation (NQ)	Q2:Deamidation (NQ):80.35	PEAKS DB
GYMEGYYT	20.35	982.374	8	6.1	492.199	56.11	607.2	115	F115:10168	20170811 KP RA p53 Neg C1_W632_P4.wiff	1	1	Q9UK99|FBX3_HUMAN			PEAKS DB
TTGPIFSM(+15.99)	20.33	868.4	8	-4.7	435.206	51.9	0	117	F117:8612	20170811 KP RA p53 Neg C1_W632_P6.wiff	0	0	Q9H967|WDR76_HUMAN	Oxidation (M)	M8:Oxidation (M):1000.00	PEAKS DB
HQQSIPAV	20.2	878.461	8	1.7	440.24	42.29	736.9	101	F101:7096	20170811 KP RA p53 Neg C1_W632_P1.wiff	1	1	Q16864|VATF_HUMAN			PEAKS DB
ALGPIREL	20.16	867.518	8	-3.4	434.767	60.93	13597	114	F114:11133	20170811 KP RA p53 Neg C1_W632_P3.wiff	1	1	Q9UBP0|SPAST_HUMAN			PEAKS DB
YGMPRQIL	20.1	976.516	8	3.7	489.27	61.15	2029.7	114	F114:11241	20170811 KP RA p53 Neg C1_W632_P3.wiff	1	1	P37802|TAGL2_HUMAN			PEAKS DB
NYASTFTW	20.08	988.429	8	6.1	495.228	77.02	0	112	F112:17451	20170811 KP RA p53 Neg C1_W632_P2.wiff	0	0	Q15800|MSMO1_HUMAN			PEAKS DB
AVSLAVIL	19.99	784.506	8	1.6	785.514	85.45	0	102	F102:14270	20170811 KP RA p53 Neg C1_W632_P10.wiff	0	0	O60883|ETBR2_HUMAN			PEAKS DB
AQTQIQNI	19.94	914.482	8	-4	458.248	45.86	2125	117	F117:7032	20170811 KP RA p53 Neg C1_W632_P6.wiff	1	1	Q15436|SC23A_HUMAN			PEAKS DB
VLFAGQHI	19.9	883.492	8	-1.5	442.755	59.11	542.4	114	F114:10528	20170811 KP RA p53 Neg C1_W632_P3.wiff	1	1	P21333|FLNA_HUMAN:O75369|FLNB_HUMAN			PEAKS DB
VIGPPVVL	19.89	792.511	8	3.1	397.266	74.76	6841.2	101	F101:16878	20170811 KP RA p53 Neg C1_W632_P1.wiff	1	1	Q9H8V3|ECT2_HUMAN			PEAKS DB
IYGGTYM(+15.99)L	19.88	932.431	8	-3.9	467.222	62.62	9988.1	117	F117:12182	20170811 KP RA p53 Neg C1_W632_P6.wiff	1	1	P50395|GDIB_HUMAN	Oxidation (M)	M7:Oxidation (M):1000.00	PEAKS DB
VFFKGFKW	19.65	1057.57	8	-4	353.532	76.93	23318	104	F104:10902	20170811 KP RA p53 Neg C1_W632_P12.wiff	1	1	O43676|NDUB3_HUMAN			PEAKS DB
GQLKSVTI	19.59	844.502	8	1	423.26	48.06	12262	115	F115:7738	20170811 KP RA p53 Neg C1_W632_P4.wiff	1	1	P25686|DNJB2_HUMAN			PEAKS DB
AQLIVQAI	19.37	854.523	8	-13.6	428.264	69.97	17194	115	F115:14334	20170811 KP RA p53 Neg C1_W632_P4.wiff	1	1	Q01167|FOXK2_HUMAN:P85037|FOXK1_HUMAN			PEAKS DB
SVFKDPVI	19.34	903.506	8	2.5	452.763	62.34	1120.2	115	F115:11826	20170811 KP RA p53 Neg C1_W632_P4.wiff	1	1	Q6Q0C0|TRAF7_HUMAN			PEAKS DB
HGNPILLN	19.32	876.482	8	5.9	439.254	69.9	7886.7	106	F106:9101	20170811 KP RA p53 Neg C1_W632_P14.wiff	1	1	P21589|5NTD_HUMAN			PEAKS DB
YIDRVRSL	19.26	1020.57	8	-2.5	511.293	50.85	1228	117	F117:8480	20170811 KP RA p53 Neg C1_W632_P6.wiff	1	1	P02545|LMNA_HUMAN			PEAKS DB
YLDRVRSL	19.26	1020.57	8	-2.5	511.293	50.85	1228	117	F117:8480	20170811 KP RA p53 Neg C1_W632_P6.wiff	1	1	P05783|K1C18_HUMAN			PEAKS DB
TTGPIFSM	19.23	852.405	8	-2.6	427.21	71.85	1888.9	117	F117:15428	20170811 KP RA p53 Neg C1_W632_P6.wiff	1	1	Q9H967|WDR76_HUMAN			PEAKS DB
GQRLGYSV	19.14	878.461	8	-4.3	440.238	44.28	269.27	112	F112:7256	20170811 KP RA p53 Neg C1_W632_P2.wiff	1	1	Q9BWM7|SFXN3_HUMAN			PEAKS DB
LPKLYVKL	19.13	972.637	8	-0.1	487.329	68.06	0	114	F114:13637	20170811 KP RA p53 Neg C1_W632_P3.wiff	0	0	P62854|RS26_HUMAN:Q5JNZ5|RS26L_HUMAN			PEAKS DB
YFLDKIDV	19.11	1011.53	8	6.8	506.777	73.24	0	112	F112:16409	20170811 KP RA p53 Neg C1_W632_P2.wiff	0	0	Q5JWF2|GNAS1_HUMAN:P63092|GNAS2_HUMAN			PEAKS DB
ATLKIALP	19.08	825.532	8	9.9	826.548	84.98	901.11	102	F102:14141	20170811 KP RA p53 Neg C1_W632_P10.wiff	1	1	Q8NCM8|DYHC2_HUMAN			PEAKS DB
KQMLVSEV	18.94	932.5	8	14.2	467.265	49.9	0	116	F116:7825	20170811 KP RA p53 Neg C1_W632_P5.wiff	0	0	P51955|NEK2_HUMAN			PEAKS DB
AQIRTIAI	18.94	884.544	8	-10.4	443.277	56.17	0	112	F112:10778	20170811 KP RA p53 Neg C1_W632_P2.wiff	0	0	P53396|ACLY_HUMAN			PEAKS DB
YTNIMRVL	18.89	1008.54	8	5.8	505.284	61.12	0	114	F114:11203	20170811 KP RA p53 Neg C1_W632_P3.wiff	0	0	P30613|KPYR_HUMAN			PEAKS DB
HLYEQPKI	18.88	1026.55	8	3.4	514.286	44.04	982.56	115	F115:6829	20170811 KP RA p53 Neg C1_W632_P4.wiff	1	1	Q12796|PNRC1_HUMAN			PEAKS DB
TDTSIILF	18.82	908.486	8	-0.4	455.251	84.31	3732.7	120	F120:15138	20170811 KP RA p53 Neg C1_W632_P9.wiff	1	1	P04899|GNAI2_HUMAN:P63096|GNAI1_HUMAN			PEAKS DB
AQFKQLLI	18.69	959.58	8	-1.5	480.8	69.68	4747.9	112	F112:15086	20170811 KP RA p53 Neg C1_W632_P2.wiff	1	1	O95059|RPP14_HUMAN			PEAKS DB
RQFLIHEL	18.63	1054.59	8	1.3	352.539	59.88	775.65	117	F117:11277	20170811 KP RA p53 Neg C1_W632_P6.wiff	1	1	Q96NB1|FOPNL_HUMAN			PEAKS DB
RQSLLFLT	18.59	976.571	8	0.6	489.294	73.8	17948	116	F116:15301	20170811 KP RA p53 Neg C1_W632_P5.wiff	1	1	P78536|ADA17_HUMAN			PEAKS DB
YLQQQQTF	18.56	1054.51	8	-3	528.263	50.14	400.43	112	F112:8968	20170811 KP RA p53 Neg C1_W632_P2.wiff	1	1	O60496|DOK2_HUMAN			PEAKS DB
HGKLNLYL	18.55	956.544	8	-14.1	479.275	71.74	216410	107	F107:9000	20170811 KP RA p53 Neg C1_W632_P15.wiff	1	1	Q6YHK3|CD109_HUMAN			PEAKS DB
FLDKIDVI	18.53	961.548	8	0.8	481.785	72.59	1251.1	112	F112:16172	20170811 KP RA p53 Neg C1_W632_P2.wiff	1	1	Q5JWF2|GNAS1_HUMAN:P63092|GNAS2_HUMAN			PEAKS DB
SEHQPTTW	18.46	984.43	8	-1	493.225	40.88	92.747	112	F112:6668	20170811 KP RA p53 Neg C1_W632_P2.wiff	1	1	P46977|STT3A_HUMAN:Q8TCJ2|STT3B_HUMAN			PEAKS DB
RQFVPIKV	18.45	985.607	8	-2.9	493.812	54.4	5439.1	112	F112:10288	20170811 KP RA p53 Neg C1_W632_P2.wiff	1	1	Q16881|TRXR1_HUMAN			PEAKS DB
GQVNYPKV	18.39	903.481	8	-7.5	452.747	45.59	386.23	112	F112:7596	20170811 KP RA p53 Neg C1_W632_P2.wiff	1	1	Q969V6|MKL1_HUMAN			PEAKS DB
QLHLQQQL	18.33	1006.56	8	-5.4	504.286	48.26	252.81	114	F114:7655	20170811 KP RA p53 Neg C1_W632_P3.wiff	1	1	Q5T953|IER5L_HUMAN			PEAKS DB
MLPTFLLM	18.24	964.513	8	7.5	483.269	74.5	0	101	F101:16718	20170811 KP RA p53 Neg C1_W632_P1.wiff	0	0	Q15021|CND1_HUMAN			PEAKS DB
KLLEPVLL	18.23	923.606	8	1.9	462.811	74.98	1348.6	118	F118:13338	20170811 KP RA p53 Neg C1_W632_P7.wiff	1	1	P62249|RS16_HUMAN			PEAKS DB
NRGVIITM	18.22	902.501	8	-7.5	452.257	56.38	6421.9	112	F112:10804	20170811 KP RA p53 Neg C1_W632_P2.wiff	1	1	Q8NHE4|VA0E2_HUMAN			PEAKS DB
KQFEYIEV	18.21	1054.53	8	-3.2	528.274	63.71	2485.2	115	F115:12308	20170811 KP RA p53 Neg C1_W632_P4.wiff	1	1	P42858|HD_HUMAN			PEAKS DB
HQKIQYVV	18.16	1013.57	8	-2.7	507.791	42.5	647.28	115	F115:6398	20170811 KP RA p53 Neg C1_W632_P4.wiff	1	1	Q9NS87|KIF15_HUMAN			PEAKS DB
KGGGGGGP	18.1	585.287	8	5.8	586.301	71.76	973.15	109	F109:10413	20170811 KP RA p53 Neg C1_W632_P17.wiff	1	1	Q9Y295|DRG1_HUMAN			PEAKS DB
RTGIPISM	18.06	873.474	8	-3.3	437.745	56.47	1082.8	101	F101:10770	20170811 KP RA p53 Neg C1_W632_P1.wiff	1	1	O94952|FBX21_HUMAN			PEAKS DB
KAILSHLV	18.04	879.554	8	0.1	440.787	51.13	111.72	114	F114:8440	20170811 KP RA p53 Neg C1_W632_P3.wiff	1	1	Q9Y485|DMXL1_HUMAN:Q8TDJ6|DMXL2_HUMAN			PEAKS DB
YQTPRLWL	17.99	1075.58	8	2.2	538.801	77.91	1825.4	120	F120:13163	20170811 KP RA p53 Neg C1_W632_P9.wiff	1	1	Q9NT62|ATG3_HUMAN			PEAKS DB
HQIPAVSV	17.94	849.471	8	-3	425.744	47.74	349.97	114	F114:7525	20170811 KP RA p53 Neg C1_W632_P3.wiff	1	1	Q01167|FOXK2_HUMAN			PEAKS DB
RQVKLVNI	17.91	968.613	8	-1.4	485.315	48.7	4249.6	101	F101:8371	20170811 KP RA p53 Neg C1_W632_P1.wiff	1	1	Q15149|PLEC_HUMAN:Q03001|DYST_HUMAN:Q9UPN3|MACF1_HUMAN			PEAKS DB
LRSQLSLV	17.89	914.555	8	1.4	458.286	65.41	2118.2	117	F117:13133	20170811 KP RA p53 Neg C1_W632_P6.wiff	1	1	Q8IXR5|F178B_HUMAN			PEAKS DB
AQFAQPEI	17.86	902.45	8	3.5	452.235	57.99	2608.1	116	F116:10239	20170811 KP RA p53 Neg C1_W632_P5.wiff	1	1	P30084|ECHM_HUMAN			PEAKS DB
SQFKDFGV	17.73	926.45	8	-11	464.23	58.59	0	112	F112:11394	20170811 KP RA p53 Neg C1_W632_P2.wiff	0	0	Q8WXH0|SYNE2_HUMAN			PEAKS DB
SYMGHFDL	17.66	968.406	8	6.8	485.216	67.89	1255.3	101	F101:14565	20170811 KP RA p53 Neg C1_W632_P1.wiff	1	1	Q9BWJ5|SF3B5_HUMAN			PEAKS DB
AGPPGGTT	17.61	656.313	8	-9.2	657.317	83.37	0	109	F109:11288	20170811 KP RA p53 Neg C1_W632_P17.wiff	0	0	Q7Z5P9|MUC19_HUMAN			PEAKS DB
RQPPANYI	17.57	957.503	8	3.2	479.763	43.66	1349.5	112	F112:7172	20170811 KP RA p53 Neg C1_W632_P2.wiff	1	1	Q96IF1|AJUBA_HUMAN			PEAKS DB
KYMDIEFD	17.54	1059.46	8	-1.3	530.737	64.22	1930.9	115	F115:12518	20170811 KP RA p53 Neg C1_W632_P4.wiff	2	2	O43795|MYO1B_HUMAN			PEAKS DB
RIHIDPEI	17.34	991.545	8	0.3	496.783	52.42	4731.9	112	F112:9740	20170811 KP RA p53 Neg C1_W632_P2.wiff	1	1	P50479|PDLI4_HUMAN			PEAKS DB
ATSGPGPV	17.32	684.344	8	5.1	685.357	74.01	0	104	F104:10431	20170811 KP RA p53 Neg C1_W632_P12.wiff	0	0	Q9NQX0|PRDM6_HUMAN			PEAKS DB
ASAPSAPT	17.3	700.339	8	-2.5	701.347	72.52	0	120	F120:11757	20170811 KP RA p53 Neg C1_W632_P9.wiff	0	0	Q9Y4B6|DCAF1_HUMAN			PEAKS DB
RQILAPVV	17.3	894.565	8	-4.6	448.29	56.89	285.37	112	F112:10966	20170811 KP RA p53 Neg C1_W632_P2.wiff	1	1	P46940|IQGA1_HUMAN			PEAKS DB
RQLLAPVV	17.3	894.565	8	-4.6	448.29	56.89	285.37	112	F112:10966	20170811 KP RA p53 Neg C1_W632_P2.wiff	1	1				PEAKS DB
KAAGGGGP	17.3	613.318	8	10.1	614.334	82.45	0	110	F110:10182	20170811 KP RA p53 Neg C1_W632_P18.wiff	0	0	Q9C0H9|SRCN1_HUMAN			PEAKS DB
VSGPLREL	17.23	869.497	8	-3.1	435.757	55.08	2567.5	112	F112:10447	20170811 KP RA p53 Neg C1_W632_P2.wiff	2	2	Q15599|NHRF2_HUMAN			PEAKS DB
KTTGPPSA	17.19	757.397	8	8.7	379.711	61.9	1171.1	109	F109:9305	20170811 KP RA p53 Neg C1_W632_P17.wiff	1	1	Q5T6F2|UBAP2_HUMAN			PEAKS DB
QVGPTREL	17.15	898.487	8	-4.2	450.251	39.4	698.46	101	F101:6535	20170811 KP RA p53 Neg C1_W632_P1.wiff	1	1	Q9UI10|EI2BD_HUMAN			PEAKS DB
AQRLIEIL	17.11	954.586	8	-3.1	478.302	70.82	8174.2	114	F114:14462	20170811 KP RA p53 Neg C1_W632_P3.wiff	1	1	Q9P2E9|RRBP1_HUMAN			PEAKS DB
IFIDKIYS	17.08	997.548	8	9.7	499.789	63.37	0	114	F114:11953	20170811 KP RA p53 Neg C1_W632_P3.wiff	0	0	Q9HCI6|K1586_HUMAN			PEAKS DB
KSFLTPQI	17.06	932.533	8	8.7	467.279	63.2	0	115	F115:12151	20170811 KP RA p53 Neg C1_W632_P4.wiff	0	0	Q75V66|ANO5_HUMAN			PEAKS DB
KSLEETSK	16.98	920.481	8	11.8	461.255	49.36	0	117	F117:8165	20170811 KP RA p53 Neg C1_W632_P6.wiff	0	0	Q12955|ANK3_HUMAN			PEAKS DB
PPASSTSS	16.98	732.329	8	-8.7	367.17	62.07	0	109	F109:9330	20170811 KP RA p53 Neg C1_W632_P17.wiff	0	0	Q8N122|RPTOR_HUMAN			PEAKS DB
YGKLGRGG	16.95	806.44	8	3.9	404.231	63.61	0	107	F107:8071	20170811 KP RA p53 Neg C1_W632_P15.wiff	0	0	O95714|HERC2_HUMAN			PEAKS DB
KQLYLERV	16.95	1047.61	8	-0.4	350.211	47.8	3134.9	117	F117:7649	20170811 KP RA p53 Neg C1_W632_P6.wiff	1	1	P61160|ARP2_HUMAN			PEAKS DB
RVLQSFTV	16.92	948.539	8	2.7	475.281	58.55	0	114	F114:10366	20170811 KP RA p53 Neg C1_W632_P3.wiff	0	0	O75369|FLNB_HUMAN			PEAKS DB
ELQKAQQI	16.88	956.529	8	10.6	479.278	39.77	636.46	117	F117:5903	20170811 KP RA p53 Neg C1_W632_P6.wiff	1	1	P15924|DESP_HUMAN			PEAKS DB
MLQQGIEL	16.87	930.484	8	-4.7	466.248	66.71	7578.6	117	F117:13572	20170811 KP RA p53 Neg C1_W632_P6.wiff	1	1	Q9P0I2|EMC3_HUMAN			PEAKS DB
VYKHLPAP	16.86	923.523	8	-0.6	462.769	48.59	2186.1	117	F117:7876	20170811 KP RA p53 Neg C1_W632_P6.wiff	1	1	O43918|AIRE_HUMAN			PEAKS DB
AYSETFLL	16.79	942.47	8	-3	472.242	81.53	5154.6	117	F117:17871	20170811 KP RA p53 Neg C1_W632_P6.wiff	1	1	Q9H8H0|NOL11_HUMAN			PEAKS DB
TQLGAFYI	16.78	911.475	8	2.3	456.746	83.06	11507	118	F118:15264	20170811 KP RA p53 Neg C1_W632_P7.wiff	1	1	O15121|DEGS1_HUMAN			PEAKS DB
QEPQGQEI	16.77	927.43	8	-0.1	464.723	43.47	204.42	117	F117:6489	20170811 KP RA p53 Neg C1_W632_P6.wiff	1	1	Q4VCS5|AMOT_HUMAN			PEAKS DB
ARGPIQIL	16.71	866.534	8	2.6	434.277	62.12	97947	115	F115:11737	20170811 KP RA p53 Neg C1_W632_P4.wiff	2	2	P30876|RPB2_HUMAN			PEAKS DB
TYDKGYQF	16.68	1020.46	8	1.6	511.237	49.84	452.46	116	F116:7813	20170811 KP RA p53 Neg C1_W632_P5.wiff	1	1	P50542|PEX5_HUMAN			PEAKS DB
RVFGSLSV	16.61	863.486	8	-3.4	432.75	60.6	0	115	F115:11355	20170811 KP RA p53 Neg C1_W632_P4.wiff	0	0	Q9BZB8|CPEB1_HUMAN			PEAKS DB
GSLVLYRV	16.56	905.533	8	2	453.776	63.42	626.27	115	F115:12235	20170811 KP RA p53 Neg C1_W632_P4.wiff	1	1	Q99575|POP1_HUMAN			PEAKS DB
AVLRSSSV	16.54	817.466	8	1.8	409.742	70.59	15398	116	F116:14040	20170811 KP RA p53 Neg C1_W632_P5.wiff	1	1	Q58EX2|SDK2_HUMAN			PEAKS DB
GYM(+15.99)EGYYT	16.47	998.369	8	-1.2	500.193	45.91	528.73	115	F115:7171	20170811 KP RA p53 Neg C1_W632_P4.wiff	1	1	Q9UK99|FBX3_HUMAN	Oxidation (M)	M3:Oxidation (M):1000.00	PEAKS DB
AGGTQRPA	16.31	756.388	8	4	757.4	78.3	0	104	F104:11145	20170811 KP RA p53 Neg C1_W632_P12.wiff	0	0	Q13428|TCOF_HUMAN			PEAKS DB
RQGVQVQV	16.26	912.514	8	9.3	457.271	40.41	0	101	F101:6672	20170811 KP RA p53 Neg C1_W632_P1.wiff	0	0	P49327|FAS_HUMAN			PEAKS DB
KQKLIIGI	16.2	911.617	8	-4.6	456.815	57.11	0	116	F116:9826	20170811 KP RA p53 Neg C1_W632_P5.wiff	0	0	Q5U5R9|HECD2_HUMAN			PEAKS DB
QGPPSGPQ	16.18	766.361	8	8.7	767.375	84.36	0	118	F118:15765	20170811 KP RA p53 Neg C1_W632_P7.wiff	0	0	O14497|ARI1A_HUMAN			PEAKS DB
AYGLSREV	16.07	893.461	8	-0.7	447.74	46.83	4892	114	F114:7186	20170811 KP RA p53 Neg C1_W632_P3.wiff	1	1	P37802|TAGL2_HUMAN			PEAKS DB
FAGM(+15.99)PITL	15.99	864.442	8	5.1	433.23	68.93	1988.2	119	F119:12448	20170811 KP RA p53 Neg C1_W632_P8.wiff	1	1	P29353|SHC1_HUMAN	Oxidation (M)	M4:Oxidation (M):1000.00	PEAKS DB
AKDFVVKV	15.99	904.538	8	-1.7	453.278	54.06	205.73	112	F112:10176	20170811 KP RA p53 Neg C1_W632_P2.wiff	1	1	P12109|CO6A1_HUMAN			PEAKS DB
QALILKIA	15.98	868.575	8	1.6	435.296	66.09	6050.5	117	F117:13342	20170811 KP RA p53 Neg C1_W632_P6.wiff	1	1	Q5SRE5|NU188_HUMAN			PEAKS DB
SQLRVAKV	15.97	899.555	8	-1.1	300.86	34.49	19802	101	F101:6179	20170811 KP RA p53 Neg C1_W632_P1.wiff	1	1	P42766|RL35_HUMAN			PEAKS DB
LNKYVVII	15.93	960.601	8	3	481.312	78.02	11042	114	F114:16815	20170811 KP RA p53 Neg C1_W632_P3.wiff	1	1	P25024|CXCR1_HUMAN			PEAKS DB
GQLKSLTI	15.91	858.518	8	-1.5	430.267	55.17	7061.3	101	F101:10276	20170811 KP RA p53 Neg C1_W632_P1.wiff	1	1	O75190|DNJB6_HUMAN			PEAKS DB
TQTVISSI	15.85	847.465	8	-2.1	424.74	58.41	635.84	117	F117:10826	20170811 KP RA p53 Neg C1_W632_P6.wiff	1	1	Q9H2Y7|ZN106_HUMAN			PEAKS DB
RSVAVWLL	15.8	942.565	8	-4.7	472.288	82.01	4927.6	119	F119:15792	20170811 KP RA p53 Neg C1_W632_P8.wiff	1	1	O43854|EDIL3_HUMAN			PEAKS DB
QQIQIQTV	15.79	956.529	8	-5.5	479.272	53.8	777.6	114	F114:9128	20170811 KP RA p53 Neg C1_W632_P3.wiff	1	1	Q2TAL8|QRIC1_HUMAN			PEAKS DB
KAEQAPTV	15.77	842.45	8	5.1	422.236	39.64	0	115	F115:5954	20170811 KP RA p53 Neg C1_W632_P4.wiff	0	0	Q9Y6V0|PCLO_HUMAN			PEAKS DB
RQIIGTKI	15.77	927.587	8	-2.5	464.801	42.45	1021.1	115	F115:6387	20170811 KP RA p53 Neg C1_W632_P4.wiff	1	1	O15344|TRI18_HUMAN			PEAKS DB
LQFPVGRI	15.73	928.549	8	-1	465.284	70.21	3607.7	101	F101:15290	20170811 KP RA p53 Neg C1_W632_P1.wiff	1	1	Q96QV6|H2A1A_HUMAN:Q71UI9|H2AV_HUMAN:P0C0S5|H2AZ_HUMAN			PEAKS DB
YQGVLVEL	15.73	919.501	8	-1.4	460.76	77.85	3589.5	114	F114:16741	20170811 KP RA p53 Neg C1_W632_P3.wiff	1	1	Q9UBB6|NCDN_HUMAN			PEAKS DB
QQPSLYQI	15.68	975.503	8	9.6	488.766	64.66	1092.3	112	F112:13615	20170811 KP RA p53 Neg C1_W632_P2.wiff	1	1	Q13045|FLII_HUMAN			PEAKS DB
HRGIELTL	15.66	937.534	8	-1.7	469.775	57.48	6202.6	116	F116:9884	20170811 KP RA p53 Neg C1_W632_P5.wiff	1	1	P34896|GLYC_HUMAN			PEAKS DB
GQTPHTVI	15.65	851.45	8	-3.8	426.733	37.69	88.929	101	F101:6397	20170811 KP RA p53 Neg C1_W632_P1.wiff	1	1	P33991|MCM4_HUMAN			PEAKS DB
TTGPIIAM(+15.99)	15.65	818.421	8	3.7	410.221	42.95	0	112	F112:6979	20170811 KP RA p53 Neg C1_W632_P2.wiff	0	0	Q9Y5B8|NDK7_HUMAN	Oxidation (M)	M8:Oxidation (M):1000.00	PEAKS DB
AQGVLRQV	15.64	869.508	8	-5.7	435.762	41.78	188.92	112	F112:6817	20170811 KP RA p53 Neg C1_W632_P2.wiff	1	1	P39880|CUX1_HUMAN			PEAKS DB
TRGPVVRL	15.62	896.556	8	-3.9	299.859	43.53	2609.2	116	F116:6479	20170811 KP RA p53 Neg C1_W632_P5.wiff	1	1	P04035|HMDH_HUMAN			PEAKS DB
LSGYMPPL	15.6	876.442	8	8	877.458	83.11	0	104	F104:12333	20170811 KP RA p53 Neg C1_W632_P12.wiff	0	0	Q6ZV29|PLPL7_HUMAN			PEAKS DB
PSPKISSS	15.58	801.423	8	7	401.724	64.1	1885	107	F107:8122	20170811 KP RA p53 Neg C1_W632_P15.wiff	1	1	B2RTY4|MYO9A_HUMAN			PEAKS DB
KSVVLYVI	15.56	919.574	8	0.7	460.796	71.61	12581	115	F115:14902	20170811 KP RA p53 Neg C1_W632_P4.wiff	1	1	O00232|PSD12_HUMAN			PEAKS DB
AQKLEQFV	15.56	961.523	8	1.3	481.771	54.67	1184.4	117	F117:9569	20170811 KP RA p53 Neg C1_W632_P6.wiff	1	1	P00491|PNPH_HUMAN			PEAKS DB
AAGRPLEL	15.55	825.471	8	-1.8	413.743	50.51	571.72	117	F117:8359	20170811 KP RA p53 Neg C1_W632_P6.wiff	1	1				PEAKS DB
MQLKAYEI	15.47	994.516	8	-5.5	498.265	61.34	0	114	F114:11282	20170811 KP RA p53 Neg C1_W632_P3.wiff	0	0	Q9UPP1|PHF8_HUMAN			PEAKS DB
ILSPAFKV	15.47	873.532	8	4.2	437.776	64.59	1034.9	116	F116:12284	20170811 KP RA p53 Neg C1_W632_P5.wiff	1	1	Q92598|HS105_HUMAN:P34932|HSP74_HUMAN			PEAKS DB
AQIVLELV	15.44	883.538	8	6.2	884.551	83.43	2524.6	119	F119:16247	20170811 KP RA p53 Neg C1_W632_P8.wiff	1	1	O15554|KCNN4_HUMAN			PEAKS DB
RQLTLRKL	15.39	1026.67	8	-1.2	343.23	39.38	0	116	F116:5623	20170811 KP RA p53 Neg C1_W632_P5.wiff	0	0	P49327|FAS_HUMAN			PEAKS DB
AQVKLFVT	15.34	904.538	8	4.8	453.281	58.96	0	114	F114:10469	20170811 KP RA p53 Neg C1_W632_P3.wiff	0	0	O14980|XPO1_HUMAN			PEAKS DB
Q(+.98)YNRFMKL	15.34	1099.55	8	1.5	550.784	53.36	10667	117	F117:9428	20170811 KP RA p53 Neg C1_W632_P6.wiff	1	1	O60293|ZC3H1_HUMAN	Deamidation (NQ)	Q1:Deamidation (NQ):20.41	PEAKS DB
GGTPLFTL	15.3	804.438	8	-0.7	403.227	72.65	32691	117	F117:15706	20170811 KP RA p53 Neg C1_W632_P6.wiff	1	1	P36957|ODO2_HUMAN			PEAKS DB
IDQDARDL	15.25	944.456	8	2.6	473.239	37.46	0	105	F105:6330	20170811 KP RA p53 Neg C1_W632_P13.wiff	0	0	P07355|ANXA2_HUMAN			PEAKS DB
SGGLPLVL	15.22	754.459	8	-5.3	378.236	81.58	1860.2	117	F117:17881	20170811 KP RA p53 Neg C1_W632_P6.wiff	1	1	Q93008|USP9X_HUMAN			PEAKS DB
QSLLQHLI	15.22	950.555	8	-0.5	476.284	78.21	2462.8	102	F102:11882	20170811 KP RA p53 Neg C1_W632_P10.wiff	1	1	P78395|PRAME_HUMAN			PEAKS DB
HQIIVQNV	15.11	949.534	8	-0.7	475.777	45.58	1712.7	114	F114:6818	20170811 KP RA p53 Neg C1_W632_P3.wiff	1	1	Q66K89|E4F1_HUMAN			PEAKS DB
RSTIFYYV	15.04	1047.54	8	4.1	524.781	72.41	1715.4	115	F115:15189	20170811 KP RA p53 Neg C1_W632_P4.wiff	1	1	Q9ULT8|HECD1_HUMAN			PEAKS DB
NIIEATHM	15.01	927.448	8	1.9	464.733	52.28	53064	117	F117:8901	20170811 KP RA p53 Neg C1_W632_P6.wiff	1	1	Q9NRY4|RHG35_HUMAN			PEAKS DB
AAPGPAHT	14.97	720.356	8	-5.4	721.363	83.57	0	108	F108:11681	20170811 KP RA p53 Neg C1_W632_P16.wiff	0	0	O43151|TET3_HUMAN			PEAKS DB
SQPPVFKV	14.96	900.507	8	1.2	451.263	55.79	18806	101	F101:10625	20170811 KP RA p53 Neg C1_W632_P1.wiff	1	1	Q13263|TIF1B_HUMAN			PEAKS DB
KIFKGVLV	14.9	902.595	8	2.5	452.308	54.86	2020	115	F115:9719	20170811 KP RA p53 Neg C1_W632_P4.wiff	1	1	A8MTT3|CEBOS_HUMAN			PEAKS DB
RLYEFDLI	14.87	1067.57	8	5.3	534.794	82.26	3220.7	104	F104:12043	20170811 KP RA p53 Neg C1_W632_P12.wiff	1	1	Q16850|CP51A_HUMAN			PEAKS DB
MFNLLQMW	14.87	1081.51	8	-0.9	541.761	76.36	2182.9	119	F119:14136	20170811 KP RA p53 Neg C1_W632_P8.wiff	1	1	Q7Z745|MRO2B_HUMAN			PEAKS DB
RGIRRNAS	14.81	928.532	8	11	465.282	68.69	1260.8	106	F106:8979	20170811 KP RA p53 Neg C1_W632_P14.wiff	1	1	Q7Z5M5|TMC3_HUMAN			PEAKS DB
SYGLNIEM	14.66	925.422	8	-3.9	463.717	73.79	3329.1	117	F117:16088	20170811 KP RA p53 Neg C1_W632_P6.wiff	1	1	Q04727|TLE4_HUMAN:Q08117|AES_HUMAN:Q04726|TLE3_HUMAN:Q04725|TLE2_HUMAN:Q04724|TLE1_HUMAN			PEAKS DB
SPVANTDA	14.57	773.356	8	10.4	774.375	37.82	0	105	F105:6354	20170811 KP RA p53 Neg C1_W632_P13.wiff	0	0	Q8NF91|SYNE1_HUMAN			PEAKS DB
FVHDLVLY	14.52	1004.53	8	-2.3	503.276	70.65	3420.4	114	F114:14400	20170811 KP RA p53 Neg C1_W632_P3.wiff	1	1	Q00610|CLH1_HUMAN:P53675|CLH2_HUMAN			PEAKS DB
PYGFIQEL	14.49	965.486	8	1.4	483.752	82.43	2923.1	117	F117:18122	20170811 KP RA p53 Neg C1_W632_P6.wiff	1	1	O95155|UBE4B_HUMAN			PEAKS DB
VPRVLNSA	14.48	854.497	8	13.3	428.262	70.08	11712	119	F119:12645	20170811 KP RA p53 Neg C1_W632_P8.wiff	1	1	P35610|SOAT1_HUMAN			PEAKS DB
KYGPVVSL	14.48	861.496	8	-0.9	431.757	57.85	1869.3	112	F112:11179	20170811 KP RA p53 Neg C1_W632_P2.wiff	1	1	Q8TAS1|UHMK1_HUMAN			PEAKS DB
SEKNRM(+15.99)GN	14.46	950.424	8	-10.3	476.216	67.78	0	104	F104:9381	20170811 KP RA p53 Neg C1_W632_P12.wiff	0	0		Oxidation (M)	M6:Oxidation (M):1000.00	PEAKS DB
AGGGPPPG	14.41	608.292	8	0.6	609.301	69.21	0	104	F104:9701	20170811 KP RA p53 Neg C1_W632_P12.wiff	0	0	Q92945|FUBP2_HUMAN			PEAKS DB
RAGLQFPV	14.36	886.502	8	0.9	444.26	64.59	20355	116	F116:12264	20170811 KP RA p53 Neg C1_W632_P5.wiff	1	1	Q8IUE6|H2A2B_HUMAN:Q96QV6|H2A1A_HUMAN:Q99878|H2A1J_HUMAN:Q96KK5|H2A1H_HUMAN:P0C0S8|H2A1_HUMAN:P16104|H2AX_HUMAN:Q9BTM1|H2AJ_HUMAN:P20671|H2A1D_HUMAN:Q93077|H2A1C_HUMAN:Q7L7L0|H2A3_HUMAN:P04908|H2A1B_HUMAN:Q71UI9|H2AV_HUMAN:P0C0S5|H2AZ_HUMAN			PEAKS DB
RLSEGFSI	14.32	907.476	8	0.6	454.747	61.38	4299	115	F115:11573	20170811 KP RA p53 Neg C1_W632_P4.wiff	1	1	P20618|PSB1_HUMAN			PEAKS DB
CAGPTALL	14.31	744.384	8	1	745.394	83.9	0	120	F120:15006	20170811 KP RA p53 Neg C1_W632_P9.wiff	0	0	Q99497|PARK7_HUMAN			PEAKS DB
RKSFNQQL	14.3	1019.55	8	-3	510.783	40.92	182.23	115	F115:6184	20170811 KP RA p53 Neg C1_W632_P4.wiff	1	1	Q8IYJ2|CJ067_HUMAN			PEAKS DB
MILTMLLM	14.26	964.516	8	4.5	483.269	74.33	0	101	F101:16656	20170811 KP RA p53 Neg C1_W632_P1.wiff	0	0	Q8N2U9|PQLC1_HUMAN			PEAKS DB
AGGGYGFG	14.2	684.287	8	7.9	685.303	83.42	0	109	F109:11298	20170811 KP RA p53 Neg C1_W632_P17.wiff	0	0	P13647|K2C5_HUMAN			PEAKS DB
AGLVPAGC	14.17	686.342	8	10.5	687.359	81.77	0	110	F110:10125	20170811 KP RA p53 Neg C1_W632_P18.wiff	0	0	O60522|TDRD6_HUMAN			PEAKS DB
NQKIVKNN	14.13	956.54	8	-4	479.278	65.7	7808	108	F108:10103	20170811 KP RA p53 Neg C1_W632_P16.wiff	1	1	Q92834|RPGR_HUMAN			PEAKS DB
FSGPAITL	14.1	804.438	8	1.7	403.228	72.61	0	116	F116:14858	20170811 KP RA p53 Neg C1_W632_P5.wiff	0	0	O95155|UBE4B_HUMAN			PEAKS DB
LQFPVGRV	14.04	914.534	8	1.1	458.276	64.4	0	115	F115:12593	20170811 KP RA p53 Neg C1_W632_P4.wiff	0	0	Q8IUE6|H2A2B_HUMAN:Q99878|H2A1J_HUMAN:Q96KK5|H2A1H_HUMAN:P0C0S8|H2A1_HUMAN:P16104|H2AX_HUMAN:Q9BTM1|H2AJ_HUMAN:P20671|H2A1D_HUMAN:Q93077|H2A1C_HUMAN:Q7L7L0|H2A3_HUMAN:P04908|H2A1B_HUMAN			PEAKS DB
KGYTSWAI	13.97	924.471	8	6.1	463.246	64.65	1185.6	116	F116:12348	20170811 KP RA p53 Neg C1_W632_P5.wiff	1	1	P00338|LDHA_HUMAN			PEAKS DB
AVAPGGAT	13.96	642.334	8	-13.3	643.332	81.72	0	102	F102:13116	20170811 KP RA p53 Neg C1_W632_P10.wiff	0	0	Q5T4S7|UBR4_HUMAN			PEAKS DB
AGGLAGMG	13.94	632.295	8	-1.2	633.305	71.74	0	109	F109:10408	20170811 KP RA p53 Neg C1_W632_P17.wiff	0	0	P05783|K1C18_HUMAN			PEAKS DB
IQ(+.98)QVLLKI	13.89	954.611	8	11.9	478.319	84.43	2046.5	103	F103:12116	20170811 KP RA p53 Neg C1_W632_P11.wiff	1	1	O15397|IPO8_HUMAN	Deamidation (NQ)	Q2:Deamidation (NQ):15.10	PEAKS DB
AGGGPPGS	13.86	598.271	8	-8.1	599.275	71.69	0	104	F104:10127	20170811 KP RA p53 Neg C1_W632_P12.wiff	0	0				PEAKS DB
VTFKSILF	13.85	953.559	8	-3.3	477.786	80.94	946.21	104	F104:11569	20170811 KP RA p53 Neg C1_W632_P12.wiff	1	1	P14625|ENPL_HUMAN			PEAKS DB
RSVLLEAI	13.81	899.544	8	4.6	450.784	68.25	3015	112	F112:14605	20170811 KP RA p53 Neg C1_W632_P2.wiff	1	1	Q92558|WASF1_HUMAN			PEAKS DB
VYTSVQAQY	63.53	1057.51	9	-1.2	529.762	48.02	39453	117	F117:7724	20170811 KP RA p53 Neg C1_W632_P6.wiff	2	2	Q6ZSR9|YJ005_HUMAN			PEAKS DB
SEFTGVWKY	62.78	1115.53	9	3.4	558.775	68.65	40154	117	F117:14301	20170811 KP RA p53 Neg C1_W632_P6.wiff	1	1	O75340|PDCD6_HUMAN			PEAKS DB
SYVQVTSNF	62.37	1043.49	9	2.7	522.757	62.26	40788	101	F101:12762	20170811 KP RA p53 Neg C1_W632_P1.wiff	2	2	Q9UHB7|AFF4_HUMAN			PEAKS DB
SAYGSVKAY	62.22	944.46	9	-1.8	473.238	41.03	576.29	117	F117:6092	20170811 KP RA p53 Neg C1_W632_P6.wiff	1	1	P07355|ANXA2_HUMAN:A6NMY6|AXA2L_HUMAN			PEAKS DB
AYSEYVNNF	61.97	1105.47	9	2	553.746	62.78	26133	101	F101:12973	20170811 KP RA p53 Neg C1_W632_P1.wiff	1	1	O15013|ARHGA_HUMAN			PEAKS DB
GSYTGFIKV	61.48	970.512	9	2.3	486.266	65.01	104150	115	F115:12704	20170811 KP RA p53 Neg C1_W632_P4.wiff	2	2	Q9NS23|RASF1_HUMAN			PEAKS DB
LFAVFQTTF	60.81	1072.56	9	4.1	537.292	85.2	28962	105	F105:10102	20170811 KP RA p53 Neg C1_W632_P13.wiff	2	2	Q99650|OSMR_HUMAN			PEAKS DB
KYIDYIFNV	60.39	1173.61	9	4.1	587.815	80.76	44423	120	F120:14178	20170811 KP RA p53 Neg C1_W632_P9.wiff	1	1	Q8IVU3|HERC6_HUMAN			PEAKS DB
KFIDTTSKF	60.29	1085.58	9	1.7	543.797	49.44	705460	117	F117:8149	20170811 KP RA p53 Neg C1_W632_P6.wiff	4	4	Q92901|RL3L_HUMAN:P39023|RL3_HUMAN			PEAKS DB
SFISGLFNF	60.12	1030.51	9	-3.7	516.264	85.71	16441	107	F107:10083	20170811 KP RA p53 Neg C1_W632_P15.wiff	1	1	P53396|ACLY_HUMAN			PEAKS DB
VYAPPVGGF	58.65	905.465	9	-0.8	453.742	66.93	56213	112	F112:14030	20170811 KP RA p53 Neg C1_W632_P2.wiff	2	2	Q99436|PSB7_HUMAN			PEAKS DB
TYTSYLDKF	58.55	1136.54	9	0	569.278	68.82	48304	117	F117:14382	20170811 KP RA p53 Neg C1_W632_P6.wiff	1	1	Q16659|MK06_HUMAN			PEAKS DB
VYSPHVLNL	58.43	1040.57	9	2.8	521.293	65.28	134090	116	F116:12563	20170811 KP RA p53 Neg C1_W632_P5.wiff	2	2	P50570|DYN2_HUMAN:Q9UQ16|DYN3_HUMAN			PEAKS DB
VYAFSIENF	58.31	1088.52	9	0.5	545.266	84.72	10838	103	F103:12256	20170811 KP RA p53 Neg C1_W632_P11.wiff	1	1	Q86SQ9|DHDDS_HUMAN			PEAKS DB
SYVVAMETF	58.23	1045.48	9	3	523.751	75.73	5647.5	101	F101:17181	20170811 KP RA p53 Neg C1_W632_P1.wiff	2	2	Q16531|DDB1_HUMAN			PEAKS DB
LYKTIFEGF	58.07	1116.59	9	3.8	559.302	81.35	12396	103	F103:11210	20170811 KP RA p53 Neg C1_W632_P11.wiff	1	1	O60308|CE104_HUMAN			PEAKS DB
TFHSFFQHF	57.68	1196.54	9	-4.7	399.853	72.53	8924.3	120	F120:11727	20170811 KP RA p53 Neg C1_W632_P9.wiff	1	1	P54274|TERF1_HUMAN			PEAKS DB
KYLYVDKNF	57.65	1188.62	9	1.4	595.32	53.42	46273	101	F101:9927	20170811 KP RA p53 Neg C1_W632_P1.wiff	2	2	P35579|MYH9_HUMAN			PEAKS DB
TYVPWPLM(+15.99)L	57.49	1134.58	9	-0.4	568.301	85.36	18199	106	F106:10641	20170811 KP RA p53 Neg C1_W632_P14.wiff	2	2	O60294|TYW4_HUMAN	Oxidation (M)	M8:Oxidation (M):1000.00	PEAKS DB
AYLPVNESF	57.12	1038.5	9	5	520.263	70.37	726210	115	F115:14659	20170811 KP RA p53 Neg C1_W632_P4.wiff	1	1	P13639|EF2_HUMAN			PEAKS DB
TYVEVWNDF	57.11	1171.52	9	3.4	586.769	84.34	5144.4	119	F119:16543	20170811 KP RA p53 Neg C1_W632_P8.wiff	1	1	Q96D70|R3HD4_HUMAN			PEAKS DB
YYGNISHFV	56.9	1098.51	9	-0.4	550.265	64.64	21343	116	F116:12316	20170811 KP RA p53 Neg C1_W632_P5.wiff	2	2	O43463|SUV91_HUMAN			PEAKS DB
EEIFGTIGM(+15.99)	56.88	1011.46	9	1.6	506.739	66.65	40963	115	F115:13372	20170811 KP RA p53 Neg C1_W632_P4.wiff	2	2	Q99873|ANM1_HUMAN	Oxidation (M)	M9:Oxidation (M):1000.00	PEAKS DB
VYNPTPNSL	56.83	1003.5	9	1.7	502.76	52.53	63904	112	F112:9703	20170811 KP RA p53 Neg C1_W632_P2.wiff	2	2	Q99715|COCA1_HUMAN			PEAKS DB
YYNKVSTVF	56.77	1119.56	9	2.4	560.792	58.13	35887	112	F112:11272	20170811 KP RA p53 Neg C1_W632_P2.wiff	2	2	Q14152|EIF3A_HUMAN			PEAKS DB
VYGFPVNQL	56.62	1035.54	9	2.1	518.781	79.11	48413	112	F112:18105	20170811 KP RA p53 Neg C1_W632_P2.wiff	2	2	Q9Y2D4|EXC6B_HUMAN			PEAKS DB
LYTEAIKFF	56.55	1130.6	9	0.4	566.308	82.37	16554	103	F103:11503	20170811 KP RA p53 Neg C1_W632_P11.wiff	1	1	Q2KHT3|CL16A_HUMAN			PEAKS DB
EYMLQNHVF	56.17	1179.54	9	2.9	590.78	66.95	2066	117	F117:13713	20170811 KP RA p53 Neg C1_W632_P6.wiff	1	1	O95373|IPO7_HUMAN			PEAKS DB
TYAKQYEEF	56.03	1177.53	9	2.8	589.775	51.03	70357	116	F116:8167	20170811 KP RA p53 Neg C1_W632_P5.wiff	1	1	P25205|MCM3_HUMAN			PEAKS DB
AYYGNISHF	56.03	1070.48	9	-0.4	536.251	58.75	31276	112	F112:11419	20170811 KP RA p53 Neg C1_W632_P2.wiff	1	1	O43463|SUV91_HUMAN			PEAKS DB
EYNSDLHQF	55.68	1151.49	9	-0.6	576.753	51.12	27022	115	F115:8655	20170811 KP RA p53 Neg C1_W632_P4.wiff	3	3	O43683|BUB1_HUMAN			PEAKS DB
GQSIVYVMT	55.66	996.495	9	0.4	499.258	64.66	6792.3	112	F112:13547	20170811 KP RA p53 Neg C1_W632_P2.wiff	1	1	P61619|S61A1_HUMAN			PEAKS DB
GENLPPLTY	55.62	1002.5	9	1.6	502.262	66.3	65475	112	F112:14133	20170811 KP RA p53 Neg C1_W632_P2.wiff	1	1	Q16850|CP51A_HUMAN			PEAKS DB
KYLTVKDYL	55.6	1141.64	9	1.2	571.828	62.6	82580	116	F116:11543	20170811 KP RA p53 Neg C1_W632_P5.wiff	1	1	Q6PL18|ATAD2_HUMAN			PEAKS DB
IYTPIFNEY	55.59	1158.56	9	1.9	580.292	78.72	19759	112	F112:18030	20170811 KP RA p53 Neg C1_W632_P2.wiff	2	2	Q9Y2Y0|AR2BP_HUMAN			PEAKS DB
YYTRLGNDF	55.18	1147.53	9	3.2	574.777	57.9	0	112	F112:11193	20170811 KP RA p53 Neg C1_W632_P2.wiff	0	0	P08708|RS17_HUMAN			PEAKS DB
TYSPAFKQF	55.1	1087.53	9	4.6	544.78	59.43	52879	112	F112:11672	20170811 KP RA p53 Neg C1_W632_P2.wiff	1	1	O15488|GLYG2_HUMAN			PEAKS DB
SEEEFLRTY	55.07	1172.53	9	2	587.279	59.48	3106.9	112	F112:11717	20170811 KP RA p53 Neg C1_W632_P2.wiff	1	1	Q9NSA3|CNBP1_HUMAN			PEAKS DB
EELQQKVSY	55.04	1122.56	9	-7.8	562.282	43.53	1489.2	117	F117:6493	20170811 KP RA p53 Neg C1_W632_P6.wiff	2	2	P40763|STAT3_HUMAN			PEAKS DB
SYSVYVYKV	54.88	1106.56	9	0.4	554.293	61.93	682.59	112	F112:12564	20170811 KP RA p53 Neg C1_W632_P2.wiff	1	1	P62807|H2B1C_HUMAN:Q5QNW6|H2B2F_HUMAN:Q99879|H2B1M_HUMAN:P58876|H2B1D_HUMAN:Q99877|H2B1N_HUMAN:Q93079|H2B1H_HUMAN:O60814|H2B1K_HUMAN			PEAKS DB
LYQDKFPFF	54.65	1203.6	9	7.8	602.81	84.63	0	103	F103:12209	20170811 KP RA p53 Neg C1_W632_P11.wiff	0	0	O75643|U520_HUMAN			PEAKS DB
GYIKGIFGF	54.62	1000.54	9	-1.5	501.277	84.2	58201	120	F120:15097	20170811 KP RA p53 Neg C1_W632_P9.wiff	2	2	Q9UHB9|SRP68_HUMAN			PEAKS DB
YVTDVLYRV	54.62	1126.6	9	-0.7	564.309	69.27	1829.2	117	F117:14552	20170811 KP RA p53 Neg C1_W632_P6.wiff	1	1	Q96Q15|SMG1_HUMAN			PEAKS DB
EWASRFWLW	54.58	1279.61	9	-5.4	640.814	85.26	269490	109	F109:11651	20170811 KP RA p53 Neg C1_W632_P17.wiff	3	3	Q8N766|EMC1_HUMAN			PEAKS DB
KYVKIFDNF	54.42	1172.62	9	2.5	587.324	66.08	9748.4	112	F112:13810	20170811 KP RA p53 Neg C1_W632_P2.wiff	1	1	O14628|ZN195_HUMAN			PEAKS DB
SSVDQPLKI	54.32	985.544	9	3.2	493.782	54.16	183100	117	F117:9480	20170811 KP RA p53 Neg C1_W632_P6.wiff	3	3	P47756|CAPZB_HUMAN			PEAKS DB
NFGQHPFVF	54.29	1091.52	9	2.5	546.769	74.94	12801	117	F117:16515	20170811 KP RA p53 Neg C1_W632_P6.wiff	1	1	Q96S59|RANB9_HUMAN			PEAKS DB
VYEDQVGKF	54.11	1083.52	9	2.8	542.772	50.98	20617	116	F116:8183	20170811 KP RA p53 Neg C1_W632_P5.wiff	1	1	Q8N766|EMC1_HUMAN			PEAKS DB
KYFEKQFEL	54.07	1230.63	9	0.1	616.323	60.78	720110	116	F116:11104	20170811 KP RA p53 Neg C1_W632_P5.wiff	2	2	Q6P1N9|TATD1_HUMAN			PEAKS DB
YEQDQKYSF	53.98	1206.52	9	1.4	604.27	49.02	22684	115	F115:8203	20170811 KP RA p53 Neg C1_W632_P4.wiff	1	1	P02751|FINC_HUMAN			PEAKS DB
SYGSVFKAI	53.96	970.512	9	0.9	486.265	64.76	64368	116	F116:12558	20170811 KP RA p53 Neg C1_W632_P5.wiff	2	2	Q13188|STK3_HUMAN			PEAKS DB
VYKVVGNLL	53.94	1003.61	9	4	502.814	67.18	32557	117	F117:13764	20170811 KP RA p53 Neg C1_W632_P6.wiff	1	1	Q86VI3|IQGA3_HUMAN			PEAKS DB
SYMWTINNF	53.89	1174.51	9	-1.2	588.263	84.78	2575.2	103	F103:12277	20170811 KP RA p53 Neg C1_W632_P11.wiff	1	1	Q6IQ16|SPOPL_HUMAN			PEAKS DB
SFITSSWTF	53.88	1074.5	9	2.8	538.262	85.06	5541.9	120	F120:15416	20170811 KP RA p53 Neg C1_W632_P9.wiff	1	1	Q9BXS4|TMM59_HUMAN			PEAKS DB
SYQSYSSTF	53.83	1068.44	9	5.1	535.232	55.77	2561.9	115	F115:10046	20170811 KP RA p53 Neg C1_W632_P4.wiff	1	1	A0A087WUL8|NBPFJ_HUMAN:Q86T75|NBPFB_HUMAN:Q8N660|NBPFF_HUMAN:Q6P3W6|NBPFA_HUMAN:Q3BBW0|NBPF9_HUMAN:Q3BBV2|NBPF8_HUMAN			PEAKS DB
DYAEVSNTF	53.73	1044.44	9	-1.5	523.227	59.19	10935	116	F116:10516	20170811 KP RA p53 Neg C1_W632_P5.wiff	1	1	Q9BUI4|RPC3_HUMAN			PEAKS DB
HYDPTINKW	53.63	1172.56	9	0.7	587.29	50.79	79836	117	F117:8415	20170811 KP RA p53 Neg C1_W632_P6.wiff	2	2	O14682|ENC1_HUMAN			PEAKS DB
KLPDVYGVF	53.54	1036.56	9	3.7	519.29	76.04	223110	116	F116:16212	20170811 KP RA p53 Neg C1_W632_P5.wiff	2	2	P39656|OST48_HUMAN			PEAKS DB
IYLTFPVAM(+15.99)	53.48	1069.55	9	4.1	535.785	81.06	51366	103	F103:11066	20170811 KP RA p53 Neg C1_W632_P11.wiff	2	2	P0DJ07|PT100_HUMAN	Oxidation (M)	M9:Oxidation (M):1000.00	PEAKS DB
SYSDPPLKF	53.41	1052.52	9	0.3	527.268	62.91	59948	115	F115:12010	20170811 KP RA p53 Neg C1_W632_P4.wiff	2	2	P52597|HNRPF_HUMAN			PEAKS DB
NYSPYVNYF	53.39	1165.51	9	3.3	583.766	76.08	18658	101	F101:17250	20170811 KP RA p53 Neg C1_W632_P1.wiff	1	1	Q7Z388|D19L4_HUMAN			PEAKS DB
KYKGIFNGF	53.29	1072.57	9	2	537.297	64.67	115810	114	F114:12381	20170811 KP RA p53 Neg C1_W632_P3.wiff	2	2	Q00325|MPCP_HUMAN			PEAKS DB
AQEFFLHLV	53.19	1102.58	9	1.6	552.301	84.37	22238	120	F120:15168	20170811 KP RA p53 Neg C1_W632_P9.wiff	2	2	Q92995|UBP13_HUMAN			PEAKS DB
YYEKLHTYF	53.04	1262.6	9	4.1	632.311	59.16	55955	115	F115:10846	20170811 KP RA p53 Neg C1_W632_P4.wiff	3	3	P16144|ITB4_HUMAN			PEAKS DB
KYPSPFFVF	52.96	1130.58	9	5.2	566.302	84.83	640680	120	F120:15337	20170811 KP RA p53 Neg C1_W632_P9.wiff	4	4	Q08211|DHX9_HUMAN			PEAKS DB
AYQLM(+15.99)TDVF	52.93	1102.5	9	1.2	552.258	72.25	13353	119	F119:13193	20170811 KP RA p53 Neg C1_W632_P8.wiff	2	2	Q8TB72|PUM2_HUMAN	Oxidation (M)	M5:Oxidation (M):1000.00	PEAKS DB
AYDVLFHQW	52.85	1177.56	9	0.7	589.787	80.24	12138	120	F120:13925	20170811 KP RA p53 Neg C1_W632_P9.wiff	1	1	Q8NDA8|MROH1_HUMAN			PEAKS DB
SYNGFPVIM(+15.99)	52.83	1042.48	9	2.4	522.25	69.22	3193.8	117	F117:14488	20170811 KP RA p53 Neg C1_W632_P6.wiff	1	1	P51790|CLCN3_HUMAN	Oxidation (M)	M9:Oxidation (M):1000.00	PEAKS DB
VYGPLPQSF	52.75	1006.51	9	4.4	504.267	71.57	486880	116	F116:14593	20170811 KP RA p53 Neg C1_W632_P5.wiff	2	2	P13073|COX41_HUMAN			PEAKS DB
VYMDWYEKF	52.59	1279.56	9	2.7	640.788	80.02	654230	119	F119:15524	20170811 KP RA p53 Neg C1_W632_P8.wiff	5	5	O75643|U520_HUMAN			PEAKS DB
AQYLLQNSV	52.56	1034.54	9	1	518.28	62.38	10050	101	F101:12847	20170811 KP RA p53 Neg C1_W632_P1.wiff	1	1	P61978|HNRPK_HUMAN			PEAKS DB
EYQKVWNLF	52.55	1225.61	9	3.6	613.818	82.84	32295	104	F104:12197	20170811 KP RA p53 Neg C1_W632_P12.wiff	1	1	Q9H0J9|PAR12_HUMAN			PEAKS DB
SQSFTQEQV	52.52	1052.48	9	1.7	527.248	45.8	11126	117	F117:7004	20170811 KP RA p53 Neg C1_W632_P6.wiff	1	1	P35222|CTNB1_HUMAN			PEAKS DB
EYVSQHLVF	52.48	1120.56	9	0.3	561.287	66.55	35667	117	F117:13602	20170811 KP RA p53 Neg C1_W632_P6.wiff	1	1	Q9ULQ0|STRP2_HUMAN			PEAKS DB
M(+15.99)EIDIPHVW	52.47	1154.54	9	2.7	578.28	77.11	11158	103	F103:10435	20170811 KP RA p53 Neg C1_W632_P11.wiff	1	1	Q04637|IF4G1_HUMAN	Oxidation (M)	M1:Oxidation (M):1000.00	PEAKS DB
AYLESFYKF	52.35	1166.56	9	3.2	584.292	78.67	478080	118	F118:14542	20170811 KP RA p53 Neg C1_W632_P7.wiff	3	3	P61421|VA0D1_HUMAN			PEAKS DB
LYKMLSENF	52.33	1143.56	9	1.8	572.791	68.42	8566.6	117	F117:14197	20170811 KP RA p53 Neg C1_W632_P6.wiff	1	1	Q9BUI4|RPC3_HUMAN			PEAKS DB
SYVTSPQGF	52.31	984.455	9	0.2	493.236	57.76	3668	116	F116:9992	20170811 KP RA p53 Neg C1_W632_P5.wiff	1	1	P98160|PGBM_HUMAN			PEAKS DB
VYNSEYYHF	52.22	1220.51	9	5	611.271	60.96	80318	112	F112:12173	20170811 KP RA p53 Neg C1_W632_P2.wiff	2	2	Q13308|PTK7_HUMAN			PEAKS DB
TYQAMVHEL	52.19	1090.51	9	0.4	546.266	59.04	29686	112	F112:11503	20170811 KP RA p53 Neg C1_W632_P2.wiff	1	1	Q9NRW7|VPS45_HUMAN			PEAKS DB
YYSPILDQW	52.16	1183.55	9	6.7	592.791	84.42	4983.1	120	F120:15214	20170811 KP RA p53 Neg C1_W632_P9.wiff	1	1	Q9P2N7|KLH13_HUMAN			PEAKS DB
IYFQAPVKI	52.14	1077.62	9	1	539.822	73.1	12717	112	F112:16324	20170811 KP RA p53 Neg C1_W632_P2.wiff	1	1	Q7Z478|DHX29_HUMAN			PEAKS DB
VYM(+15.99)DWYEKF	52.03	1295.55	9	-0.3	648.786	72.7	859620	120	F120:11799	20170811 KP RA p53 Neg C1_W632_P9.wiff	9	9	O75643|U520_HUMAN	Oxidation (M)	M3:Oxidation (M):1000.00	PEAKS DB
VYKVPPFTF	51.93	1096.6	9	-4	549.303	77.84	69757	119	F119:14676	20170811 KP RA p53 Neg C1_W632_P8.wiff	3	3	Q6NZI2|CAVN1_HUMAN			PEAKS DB
AVAWVGQQV	51.91	956.508	9	0.8	479.264	62.78	29238	101	F101:12942	20170811 KP RA p53 Neg C1_W632_P1.wiff	1	1	Q15041|AR6P1_HUMAN			PEAKS DB
SEMDTSVKF	51.9	1042.46	9	2	522.242	54.67	13541	117	F117:9535	20170811 KP RA p53 Neg C1_W632_P6.wiff	1	1	P06756|ITAV_HUMAN			PEAKS DB
TYQDIQNTI	51.9	1094.52	9	3	548.273	56.45	1073900	115	F115:10317	20170811 KP RA p53 Neg C1_W632_P4.wiff	4	4	P24928|RPB1_HUMAN			PEAKS DB
TYQDIFRDF	51.88	1203.56	9	2.8	602.789	81.56	198390	120	F120:14400	20170811 KP RA p53 Neg C1_W632_P9.wiff	2	2	Q15057|ACAP2_HUMAN			PEAKS DB
HYKPTPLYF	51.85	1164.6	9	2.3	583.309	60.16	198600	101	F101:12114	20170811 KP RA p53 Neg C1_W632_P1.wiff	1	1	Q9NTJ3|SMC4_HUMAN			PEAKS DB
VYEYVVERF	51.8	1202.6	9	2.9	602.309	67.52	27988	117	F117:13884	20170811 KP RA p53 Neg C1_W632_P6.wiff	1	1	Q5TAX3|TUT4_HUMAN			PEAKS DB
AESDFASTF	51.69	973.403	9	3	487.713	63.98	2849	112	F112:13316	20170811 KP RA p53 Neg C1_W632_P2.wiff	1	1	Q9UBW8|CSN7A_HUMAN			PEAKS DB
AYIERMNYI	51.67	1171.57	9	3.6	586.796	63.02	121000	115	F115:12058	20170811 KP RA p53 Neg C1_W632_P4.wiff	1	1	P06241|FYN_HUMAN:P07947|YES_HUMAN			PEAKS DB
KYIEGVSDF	51.65	1056.51	9	2.3	529.267	57.89	289310	101	F101:11365	20170811 KP RA p53 Neg C1_W632_P1.wiff	3	3	Q9Y573|IPP_HUMAN			PEAKS DB
KFLLTTAFL	51.57	1052.63	9	-0.6	527.32	84.66	7208.5	118	F118:15855	20170811 KP RA p53 Neg C1_W632_P7.wiff	2	2	P48167|GLRB_HUMAN			PEAKS DB
MYQEHINEI	51.56	1175.53	9	1.9	588.774	52.17	64593	116	F116:8561	20170811 KP RA p53 Neg C1_W632_P5.wiff	1	1	Q07864|DPOE1_HUMAN			PEAKS DB
GYLGYTSGF	51.54	963.434	9	4.3	482.727	71.08	0	116	F116:14303	20170811 KP RA p53 Neg C1_W632_P5.wiff	0	0	Q9H2H9|S38A1_HUMAN			PEAKS DB
ASAPVPFTV	51.52	887.475	9	2.4	444.748	69.75	31282	115	F115:14524	20170811 KP RA p53 Neg C1_W632_P4.wiff	1	1	Q5T4S7|UBR4_HUMAN			PEAKS DB
AQVALVNEV	51.51	941.518	9	2.7	471.769	60.23	33730	117	F117:11348	20170811 KP RA p53 Neg C1_W632_P6.wiff	1	1	Q7Z6Z7|HUWE1_HUMAN			PEAKS DB
AYVHMVTHF	51.48	1103.52	9	0.9	552.772	55.55	657430	114	F114:9691	20170811 KP RA p53 Neg C1_W632_P3.wiff	2	2	P55061|BI1_HUMAN			PEAKS DB
HQLPLPHNV	51.42	1053.57	9	1.4	527.795	47.57	70083	116	F116:7402	20170811 KP RA p53 Neg C1_W632_P5.wiff	4	4	Q16665|HIF1A_HUMAN			PEAKS DB
GQDVGRYQV	51.4	1020.5	9	1.9	511.259	42.05	108250	117	F117:6268	20170811 KP RA p53 Neg C1_W632_P6.wiff	2	2	P51571|SSRD_HUMAN			PEAKS DB
VYVQHPITF	51.36	1102.58	9	1.5	552.301	61.89	13819	115	F115:11706	20170811 KP RA p53 Neg C1_W632_P4.wiff	1	1	Q99732|LITAF_HUMAN			PEAKS DB
SYLENPTSY	51.23	1072.47	9	0.8	537.244	57.53	44974	116	F116:9891	20170811 KP RA p53 Neg C1_W632_P5.wiff	2	2	P19484|TFEB_HUMAN			PEAKS DB
GQSIVYVM(+15.99)T	51.18	1012.49	9	-1	507.255	53.89	9849.2	112	F112:10219	20170811 KP RA p53 Neg C1_W632_P2.wiff	1	1	P61619|S61A1_HUMAN	Oxidation (M)	M8:Oxidation (M):1000.00	PEAKS DB
SQYPFPVTL	51.13	1050.54	9	-0.3	526.278	84.09	18769	117	F117:18484	20170811 KP RA p53 Neg C1_W632_P6.wiff	3	3	Q5R372|RBG1L_HUMAN			PEAKS DB
FYLLISKTF	51.1	1130.64	9	-2.8	566.324	84.32	897.34	102	F102:13891	20170811 KP RA p53 Neg C1_W632_P10.wiff	1	1	Q9P287|BCCIP_HUMAN			PEAKS DB
SLSTFQQM(+15.99)W	51.1	1142.51	9	2.5	572.262	71.57	9501.1	118	F118:12767	20170811 KP RA p53 Neg C1_W632_P7.wiff	1	1	P60709|ACTB_HUMAN:P63261|ACTG_HUMAN:P68032|ACTC_HUMAN:P68133|ACTS_HUMAN	Oxidation (M)	M8:Oxidation (M):1000.00	PEAKS DB
KYTPPPHHI	51.07	1088.58	9	-1.9	363.866	28.6	33863	116	F116:4794	20170811 KP RA p53 Neg C1_W632_P5.wiff	2	2	O43920|NDUS5_HUMAN			PEAKS DB
SYLSHQLDF	51.05	1108.52	9	3.8	555.27	67.74	13410	117	F117:14003	20170811 KP RA p53 Neg C1_W632_P6.wiff	1	1	O60341|KDM1A_HUMAN			PEAKS DB
VFDPKVFTF	50.98	1098.58	9	2.1	550.296	82.04	110080	102	F102:13132	20170811 KP RA p53 Neg C1_W632_P10.wiff	2	2	Q9Y4K1|CRBG1_HUMAN			PEAKS DB
IYLTFPVAM	50.95	1053.56	9	0.5	527.788	85.23	607.57	104	F104:13080	20170811 KP RA p53 Neg C1_W632_P12.wiff	1	1	P0DJ07|PT100_HUMAN			PEAKS DB
YYMIGEQKF	50.88	1177.55	9	1.8	589.783	65.16	111760	116	F116:12465	20170811 KP RA p53 Neg C1_W632_P5.wiff	2	2	P40261|NNMT_HUMAN			PEAKS DB
TMNQFVNKF	50.86	1127.54	9	5.9	564.784	62.91	1429.3	115	F115:12033	20170811 KP RA p53 Neg C1_W632_P4.wiff	1	1	Q7L5N1|CSN6_HUMAN			PEAKS DB
AGLTHIITM	50.76	955.516	9	1.2	478.767	64.42	32446	116	F116:12207	20170811 KP RA p53 Neg C1_W632_P5.wiff	1	1	Q14558|KPRA_HUMAN			PEAKS DB
AGLTHLITM	50.76	955.516	9	1.2	478.767	64.42	32446	116	F116:12207	20170811 KP RA p53 Neg C1_W632_P5.wiff	1	1	O60256|KPRB_HUMAN			PEAKS DB
LYIVHPTM(+15.99)F	50.76	1135.57	9	-4.5	568.792	68.24	31208	118	F118:12385	20170811 KP RA p53 Neg C1_W632_P7.wiff	1	1	Q07960|RHG01_HUMAN	Oxidation (M)	M8:Oxidation (M):1000.00	PEAKS DB
YYTDIMHTL	50.68	1155.53	9	3.7	578.775	71.69	70565	101	F101:15951	20170811 KP RA p53 Neg C1_W632_P1.wiff	2	2	O15031|PLXB2_HUMAN			PEAKS DB
AELDPVNSY	50.57	1006.46	9	-2.2	504.239	54.65	1329.3	114	F114:9412	20170811 KP RA p53 Neg C1_W632_P3.wiff	1	1	Q92618|ZN516_HUMAN			PEAKS DB
GQWYGPNTV	50.53	1020.47	9	4.3	511.244	60.28	21036	117	F117:11371	20170811 KP RA p53 Neg C1_W632_P6.wiff	1	1	Q9Y4P1|ATG4B_HUMAN			PEAKS DB
YYQIRSSQL	50.47	1156.59	9	1.8	579.303	52.96	19895	116	F116:8766	20170811 KP RA p53 Neg C1_W632_P5.wiff	1	1	Q9UPT5|EXOC7_HUMAN			PEAKS DB
AYFTETEKF	50.46	1134.52	9	1.5	568.273	60.51	17700	112	F112:12096	20170811 KP RA p53 Neg C1_W632_P2.wiff	2	2	Q9Y616|IRAK3_HUMAN			PEAKS DB
SYVKVLHHL	50.46	1094.62	9	2.9	365.885	44.28	880.84	101	F101:7676	20170811 KP RA p53 Neg C1_W632_P1.wiff	1	1	P43365|MAGAC_HUMAN			PEAKS DB
GYISNGELF	50.45	998.471	9	2.7	500.245	73.22	78418	117	F117:15913	20170811 KP RA p53 Neg C1_W632_P6.wiff	2	2	P63098|CANB1_HUMAN			PEAKS DB
VYTQHQPFL	50.44	1131.57	9	-0.8	566.796	57.17	7172	112	F112:11017	20170811 KP RA p53 Neg C1_W632_P2.wiff	2	2	Q9NRW7|VPS45_HUMAN			PEAKS DB
AQTTPVQTV	50.43	943.497	9	-0.4	472.757	39.62	1833.8	115	F115:5926	20170811 KP RA p53 Neg C1_W632_P4.wiff	1	1	Q01167|FOXK2_HUMAN			PEAKS DB
SYNDYVREF	50.42	1191.52	9	2.5	596.772	62.67	32458	112	F112:12818	20170811 KP RA p53 Neg C1_W632_P2.wiff	1	1	Q96MU7|YTDC1_HUMAN			PEAKS DB
EELEQKYTY	50.41	1201.55	9	0.6	601.786	47.86	2640.1	112	F112:8305	20170811 KP RA p53 Neg C1_W632_P2.wiff	1	1	P42224|STAT1_HUMAN			PEAKS DB
VYQNIFTAM(+15.99)	50.4	1101.52	9	0.3	551.767	65.01	6759.7	117	F117:13071	20170811 KP RA p53 Neg C1_W632_P6.wiff	1	1	P29992|GNA11_HUMAN	Oxidation (M)	M9:Oxidation (M):1000.00	PEAKS DB
KIYEGQVEV	50.39	1063.55	9	2.3	532.788	48.86	507800	115	F115:7985	20170811 KP RA p53 Neg C1_W632_P4.wiff	5	5	P46777|RL5_HUMAN			PEAKS DB
LYLPSFFTY	50.37	1149.57	9	5.5	575.798	85.54	219110	119	F119:16890	20170811 KP RA p53 Neg C1_W632_P8.wiff	2	2	Q9NZJ7|MTCH1_HUMAN			PEAKS DB
IYAPKLQEF	50.3	1107.6	9	4.2	554.81	65.63	440390	115	F115:13050	20170811 KP RA p53 Neg C1_W632_P4.wiff	2	2	O96020|CCNE2_HUMAN			PEAKS DB
DYIGSVEKW	50.3	1095.52	9	1.7	548.772	67.05	22467	115	F115:13401	20170811 KP RA p53 Neg C1_W632_P4.wiff	1	1	Q96MM7|H6ST2_HUMAN			PEAKS DB
TYQRWQFTL	50.28	1241.62	9	2.5	621.818	77.98	98744	118	F118:14215	20170811 KP RA p53 Neg C1_W632_P7.wiff	2	2	Q6P2Q9|PRP8_HUMAN			PEAKS DB
SYIALPLTL	50.23	989.58	9	-0.5	495.797	85.18	11208	102	F102:14190	20170811 KP RA p53 Neg C1_W632_P10.wiff	1	1	P69849|NOMO3_HUMAN:Q15155|NOMO1_HUMAN:Q5JPE7|NOMO2_HUMAN			PEAKS DB
VLFPEPLTW	50.21	1100.59	9	4.7	551.307	85.4	35035	120	F120:15515	20170811 KP RA p53 Neg C1_W632_P9.wiff	2	2	P08910|ABHD2_HUMAN			PEAKS DB
SEAVYQHLF	50.19	1092.52	9	5.7	547.274	67.23	11808	117	F117:13813	20170811 KP RA p53 Neg C1_W632_P6.wiff	1	1	O43299|AP5Z1_HUMAN			PEAKS DB
GYSEHFVEF	50.18	1113.48	9	3.8	557.749	67.8	688390	117	F117:14004	20170811 KP RA p53 Neg C1_W632_P6.wiff	4	4	Q9P2T1|GMPR2_HUMAN:P36959|GMPR1_HUMAN			PEAKS DB
VYIKHPVSL	50.11	1054.62	9	0	352.547	48.59	163370	117	F117:7929	20170811 KP RA p53 Neg C1_W632_P6.wiff	2	2	P48556|PSMD8_HUMAN			PEAKS DB
TYENLIHVW	50.1	1173.58	9	-0.7	587.798	78.5	6861.2	118	F118:14400	20170811 KP RA p53 Neg C1_W632_P7.wiff	1	1	Q6Q0C0|TRAF7_HUMAN			PEAKS DB
KFSPNTSQF	50.09	1054.51	9	3	528.265	49.25	104480	115	F115:8064	20170811 KP RA p53 Neg C1_W632_P4.wiff	1	1	O43684|BUB3_HUMAN			PEAKS DB
SYALLTYM(+15.99)I	50.04	1089.54	9	0.6	545.78	83.45	27141	120	F120:14827	20170811 KP RA p53 Neg C1_W632_P9.wiff	2	2	P04818|TYSY_HUMAN	Oxidation (M)	M8:Oxidation (M):1000.00	PEAKS DB
LYSPLAEQF	49.96	1066.53	9	2.8	534.279	76.76	22417	112	F112:17457	20170811 KP RA p53 Neg C1_W632_P2.wiff	2	2	Q12980|NPRL3_HUMAN			PEAKS DB
TYNYPVHYF	49.94	1202.54	9	-1.6	602.277	65.78	47505	116	F116:12747	20170811 KP RA p53 Neg C1_W632_P5.wiff	2	2	Q9NV96|CC50A_HUMAN			PEAKS DB
NYKKFYEQF	49.92	1265.61	9	4.4	633.818	57.14	211010	114	F114:10035	20170811 KP RA p53 Neg C1_W632_P3.wiff	1	1	P07900|HS90A_HUMAN			PEAKS DB
DYILPQVSF	49.9	1080.55	9	-1.7	541.283	84.56	0	120	F120:15250	20170811 KP RA p53 Neg C1_W632_P9.wiff	0	0	P69849|NOMO3_HUMAN:Q15155|NOMO1_HUMAN:Q5JPE7|NOMO2_HUMAN			PEAKS DB
TYDPETQEF	49.89	1128.46	9	3.5	565.242	55.66	8850.3	115	F115:9962	20170811 KP RA p53 Neg C1_W632_P4.wiff	1	1	Q15067|ACOX1_HUMAN			PEAKS DB
VYNYAEQTL	49.84	1099.52	9	0.1	550.768	58.33	21469	116	F116:10206	20170811 KP RA p53 Neg C1_W632_P5.wiff	1	1	Q9BWF3|RBM4_HUMAN			PEAKS DB
LYKFSADEF	49.77	1118.53	9	0.7	560.273	68.42	11871	117	F117:14175	20170811 KP RA p53 Neg C1_W632_P6.wiff	1	1	Q8IWT0|ARCH_HUMAN			PEAKS DB
NYTLVSHLI	49.73	1058.58	9	3.4	530.298	74.66	136930	116	F116:15538	20170811 KP RA p53 Neg C1_W632_P5.wiff	2	2	P56192|SYMC_HUMAN			PEAKS DB
GQNPTNAEV	49.71	928.425	9	-1.4	465.222	32.72	4808	112	F112:6044	20170811 KP RA p53 Neg C1_W632_P2.wiff	2	2	P60660|MYL6_HUMAN			PEAKS DB
M(+15.99)YQEHINEI	49.7	1191.52	9	4.2	596.773	47.97	13010	116	F116:7408	20170811 KP RA p53 Neg C1_W632_P5.wiff	2	2	Q07864|DPOE1_HUMAN	Oxidation (M)	M1:Oxidation (M):1000.00	PEAKS DB
YGYDNVKEY	49.7	1149.5	9	1.8	575.761	48.55	3769.3	112	F112:8403	20170811 KP RA p53 Neg C1_W632_P2.wiff	1	1	Q96GN5|CDA7L_HUMAN			PEAKS DB
AELLQVANY	49.66	1019.53	9	3.7	510.776	68.94	3025.8	114	F114:13760	20170811 KP RA p53 Neg C1_W632_P3.wiff	1	1	O15460|P4HA2_HUMAN			PEAKS DB
DGAGKYFLW	49.53	1055.51	9	0.3	528.763	81.27	16923	120	F120:14337	20170811 KP RA p53 Neg C1_W632_P9.wiff	1	1	P62993|GRB2_HUMAN			PEAKS DB
PFVDHVFTF	49.5	1107.54	9	3.7	554.779	81.63	322560	103	F103:11287	20170811 KP RA p53 Neg C1_W632_P11.wiff	2	2	Q8TDN6|BRX1_HUMAN			PEAKS DB
TYEDLINKI	49.49	1107.58	9	2.5	554.8	70.72	43972	116	F116:14127	20170811 KP RA p53 Neg C1_W632_P5.wiff	2	2	P26358|DNMT1_HUMAN			PEAKS DB
TYVPWPLML	49.49	1118.58	9	5.5	560.306	85.82	0	106	F106:10669	20170811 KP RA p53 Neg C1_W632_P14.wiff	0	0	O60294|TYW4_HUMAN			PEAKS DB
ALMPPVKQV	49.48	981.568	9	-1.1	491.792	52.96	9540.9	116	F116:8770	20170811 KP RA p53 Neg C1_W632_P5.wiff	1	1	Q8IWW6|RHG12_HUMAN			PEAKS DB
SYLPFTEAF	49.45	1073.51	9	0.3	537.761	84.95	28342	118	F118:15950	20170811 KP RA p53 Neg C1_W632_P7.wiff	1	1	Q9NZV5|SELN_HUMAN			PEAKS DB
LFIDNIFRF	49.42	1183.64	9	3.3	592.833	85.23	0	106	F106:10601	20170811 KP RA p53 Neg C1_W632_P14.wiff	0	0	P06576|ATPB_HUMAN			PEAKS DB
GETSYIRVY	49.42	1086.53	9	0.8	544.276	55.79	16788	117	F117:9821	20170811 KP RA p53 Neg C1_W632_P6.wiff	1	1	Q13242|SRSF9_HUMAN			PEAKS DB
AYSPAIQM(+15.99)F	49.41	1042.48	9	3	522.251	63.12	105240	112	F112:13110	20170811 KP RA p53 Neg C1_W632_P2.wiff	2	2	Q9NYU1|UGGG2_HUMAN	Oxidation (M)	M8:Oxidation (M):1000.00	PEAKS DB
SYDTITVHW	49.41	1120.52	9	2.3	561.27	70.44	53832	101	F101:15391	20170811 KP RA p53 Neg C1_W632_P1.wiff	1	1	O15344|TRI18_HUMAN			PEAKS DB
QYQEAFQKL	49.4	1153.58	9	-1.4	577.796	56.25	6678.3	117	F117:10021	20170811 KP RA p53 Neg C1_W632_P6.wiff	1	1	Q8TEQ6|GEMI5_HUMAN			PEAKS DB
YFLDKIDVI	49.39	1124.61	9	1.2	563.316	81.56	221540	120	F120:14446	20170811 KP RA p53 Neg C1_W632_P9.wiff	2	2	Q5JWF2|GNAS1_HUMAN:P63092|GNAS2_HUMAN			PEAKS DB
TYGDLNHLV	49.15	1030.51	9	4.6	516.267	61.53	33027	112	F112:12367	20170811 KP RA p53 Neg C1_W632_P2.wiff	2	2	P07437|TBB5_HUMAN:Q13509|TBB3_HUMAN			PEAKS DB
HYILHNSFF	49.13	1176.57	9	3.7	589.299	66.32	67294	114	F114:12998	20170811 KP RA p53 Neg C1_W632_P3.wiff	2	2	Q7Z3E1|PARPT_HUMAN			PEAKS DB
AYSPAIQMF	49.13	1026.48	9	2.9	514.254	77.45	47068	112	F112:17594	20170811 KP RA p53 Neg C1_W632_P2.wiff	2	2	Q9NYU1|UGGG2_HUMAN			PEAKS DB
EYVANLTNL	49.12	1035.52	9	1.6	518.772	69.68	12407	115	F115:14410	20170811 KP RA p53 Neg C1_W632_P4.wiff	1	1	P51531|SMCA2_HUMAN			PEAKS DB
VMDSKIVQV	49.11	1017.55	9	0.1	509.785	52	5366.3	116	F116:8490	20170811 KP RA p53 Neg C1_W632_P5.wiff	1	1	O60684|IMA7_HUMAN			PEAKS DB
AYIDYLSHL	49.1	1093.54	9	1.9	547.782	79.48	60913	117	F117:17652	20170811 KP RA p53 Neg C1_W632_P6.wiff	2	2	Q12996|CSTF3_HUMAN			PEAKS DB
AYLEAIHNF	49.02	1076.53	9	2.6	539.274	67.06	243170	117	F117:13724	20170811 KP RA p53 Neg C1_W632_P6.wiff	2	2	P53680|AP2S1_HUMAN			PEAKS DB
KFSNIVDKF	49	1096.59	9	-0.3	549.304	59.19	34931	116	F116:10518	20170811 KP RA p53 Neg C1_W632_P5.wiff	2	2	P30305|MPIP2_HUMAN			PEAKS DB
KYVSGEFRF	48.97	1131.57	9	-0.9	378.199	57.81	14995	115	F115:10603	20170811 KP RA p53 Neg C1_W632_P4.wiff	2	2	Q9BRS2|RIOK1_HUMAN			PEAKS DB
GYKTFFNTL	48.96	1089.55	9	0.8	545.782	76.17	2227.1	118	F118:13739	20170811 KP RA p53 Neg C1_W632_P7.wiff	1	1	Q969T7|5NT3B_HUMAN			PEAKS DB
SYSNYYRTW	48.89	1238.54	9	6	620.282	59.77	2232.7	112	F112:11825	20170811 KP RA p53 Neg C1_W632_P2.wiff	1	1	P35610|SOAT1_HUMAN			PEAKS DB
SYSMIVNNL	48.88	1039.5	9	1.9	520.76	73.01	12385	116	F116:14948	20170811 KP RA p53 Neg C1_W632_P5.wiff	1	1	Q9HB71|CYBP_HUMAN			PEAKS DB
NYSLIEIKL	48.85	1091.62	9	-0.4	546.818	81.7	872.24	102	F102:13072	20170811 KP RA p53 Neg C1_W632_P10.wiff	1	1	P69849|NOMO3_HUMAN:Q15155|NOMO1_HUMAN:Q5JPE7|NOMO2_HUMAN			PEAKS DB
SEEQRFNNF	48.84	1169.51	9	1.1	585.765	49.64	933.6	115	F115:8222	20170811 KP RA p53 Neg C1_W632_P4.wiff	1	1	P13010|XRCC5_HUMAN			PEAKS DB
LYDPVISKL	48.83	1046.6	9	0.7	524.311	68.46	56644	101	F101:14798	20170811 KP RA p53 Neg C1_W632_P1.wiff	2	2	Q96EZ8|MCRS1_HUMAN			PEAKS DB
VYVGSFSWW	48.82	1129.52	9	0.8	565.769	85.46	2204.7	102	F102:14278	20170811 KP RA p53 Neg C1_W632_P10.wiff	1	1	Q8N684|CPSF7_HUMAN			PEAKS DB
IYKAPSENW	48.81	1106.54	9	2.6	554.28	52.46	43731	116	F116:8701	20170811 KP RA p53 Neg C1_W632_P5.wiff	1	1	P26358|DNMT1_HUMAN			PEAKS DB
KYAPSGFYI	48.76	1044.53	9	3.7	523.274	67.05	174890	117	F117:13855	20170811 KP RA p53 Neg C1_W632_P6.wiff	2	2	O75083|WDR1_HUMAN			PEAKS DB
VYQDTWMKY	48.75	1232.55	9	-0.5	617.286	64.21	1773.3	115	F115:12522	20170811 KP RA p53 Neg C1_W632_P4.wiff	1	1	Q96RQ1|ERGI2_HUMAN			PEAKS DB
AVATFLQSV	48.73	934.512	9	-0.3	468.266	76.69	6232.7	112	F112:17328	20170811 KP RA p53 Neg C1_W632_P2.wiff	1	1	P22314|UBA1_HUMAN			PEAKS DB
YYTNSVDKL	48.7	1101.53	9	0.6	551.777	49.94	7071.8	115	F115:8322	20170811 KP RA p53 Neg C1_W632_P4.wiff	1	1	Q86UP3|ZFHX4_HUMAN			PEAKS DB
LYPEVFEKF	48.66	1170.6	9	0.8	586.306	78.04	43699	118	F118:14209	20170811 KP RA p53 Neg C1_W632_P7.wiff	2	2	Q6PL18|ATAD2_HUMAN			PEAKS DB
IYGYVAEQF	48.65	1088.52	9	2.3	545.269	70.42	15569	115	F115:14628	20170811 KP RA p53 Neg C1_W632_P4.wiff	1	1	Q9Y6A9|SPCS1_HUMAN			PEAKS DB
SYSPQAFKF	48.61	1073.52	9	2.6	537.769	65.78	11372	116	F116:12720	20170811 KP RA p53 Neg C1_W632_P5.wiff	1	1	O95835|LATS1_HUMAN			PEAKS DB
SYPLFSQEF	48.59	1116.51	9	4.5	559.268	83.75	17870	117	F117:18424	20170811 KP RA p53 Neg C1_W632_P6.wiff	2	2	Q15035|TRAM2_HUMAN			PEAKS DB
EYVPEIVNF	48.53	1108.54	9	2.5	555.282	82.62	36436	116	F116:17394	20170811 KP RA p53 Neg C1_W632_P5.wiff	1	1	P49589|SYCC_HUMAN			PEAKS DB
VYQEMPAQL	48.52	1077.52	9	3.7	539.769	60.68	17688	117	F117:11519	20170811 KP RA p53 Neg C1_W632_P6.wiff	1	1	P12694|ODBA_HUMAN			PEAKS DB
VYFSKSEQL	48.52	1099.55	9	-1.3	550.785	53.18	69040	116	F116:8874	20170811 KP RA p53 Neg C1_W632_P5.wiff	2	2	P29317|EPHA2_HUMAN			PEAKS DB
AMNPTNTVF	48.51	993.459	9	0.8	497.739	61.46	4845.3	101	F101:12488	20170811 KP RA p53 Neg C1_W632_P1.wiff	1	1	P11142|HSP7C_HUMAN			PEAKS DB
IYGPPQYNI	48.51	1063.53	9	-0.2	532.776	64.82	9428.2	101	F101:13626	20170811 KP RA p53 Neg C1_W632_P1.wiff	1	1	Q96RT1|ERBIN_HUMAN			PEAKS DB
LYIVEPLKF	48.51	1120.65	9	5.1	561.338	83.34	196600	104	F104:12359	20170811 KP RA p53 Neg C1_W632_P12.wiff	3	3	Q9UBS9|SUCO_HUMAN			PEAKS DB
AAYGYGIRY	48.47	1032.5	9	1.4	517.261	55.97	3632.9	117	F117:9894	20170811 KP RA p53 Neg C1_W632_P6.wiff	1	1	P06737|PYGL_HUMAN			PEAKS DB
SYAPPTDSF	48.42	983.424	9	0.4	492.721	56.4	1256.5	115	F115:10286	20170811 KP RA p53 Neg C1_W632_P4.wiff	1	1	O00141|SGK1_HUMAN			PEAKS DB
IYLRDPVQV	48.4	1101.62	9	0.8	551.819	63.76	36079	115	F115:12368	20170811 KP RA p53 Neg C1_W632_P4.wiff	2	2	P29144|TPP2_HUMAN			PEAKS DB
AYLHTTTTF	48.37	1053.51	9	3.4	527.767	53.93	42495	117	F117:9302	20170811 KP RA p53 Neg C1_W632_P6.wiff	2	2	O15438|MRP3_HUMAN			PEAKS DB
NYVEFTRIL	48.37	1153.61	9	5	577.818	77.62	7657.4	117	F117:17411	20170811 KP RA p53 Neg C1_W632_P6.wiff	1	1	P24844|MYL9_HUMAN			PEAKS DB
AAQDFFQRW	48.35	1167.55	9	5.8	584.785	75.92	3323	116	F116:16064	20170811 KP RA p53 Neg C1_W632_P5.wiff	1	1	O95782|AP2A1_HUMAN			PEAKS DB
GTAPVNLNI	48.33	897.492	9	-0.5	449.755	63.97	18613	101	F101:13337	20170811 KP RA p53 Neg C1_W632_P1.wiff	2	2	Q6UN15|FIP1_HUMAN			PEAKS DB
M(+15.99)YGFVNHAL	48.32	1066.49	9	1	534.254	59.48	5878.1	116	F116:10645	20170811 KP RA p53 Neg C1_W632_P5.wiff	1	1	Q02153|GCYB1_HUMAN	Oxidation (M)	M1:Oxidation (M):1000.00	PEAKS DB
AYQLM(+15.99)VDVF	48.29	1100.52	9	3	551.269	81.38	21328	119	F119:15762	20170811 KP RA p53 Neg C1_W632_P8.wiff	1	1	Q14671|PUM1_HUMAN	Oxidation (M)	M5:Oxidation (M):1000.00	PEAKS DB
EYRPEFSNF	48.28	1187.52	9	2.3	594.773	63.65	91427	115	F115:12291	20170811 KP RA p53 Neg C1_W632_P4.wiff	2	2	Q9UKK3|PARP4_HUMAN			PEAKS DB
KYLLTPVNF	48.28	1093.62	9	4.6	547.819	75.69	11488	116	F116:15977	20170811 KP RA p53 Neg C1_W632_P5.wiff	1	1	Q9H816|DCR1B_HUMAN			PEAKS DB
NENSLFKSL	48.27	1050.53	9	0.5	526.276	67	69559	117	F117:13792	20170811 KP RA p53 Neg C1_W632_P6.wiff	1	1	Q00610|CLH1_HUMAN			PEAKS DB
SENPMTETF	48.24	1054.43	9	0.4	528.224	61.12	10947	101	F101:12320	20170811 KP RA p53 Neg C1_W632_P1.wiff	1	1	Q96IP4|FA46A_HUMAN			PEAKS DB
EYDNFFQHL	48.24	1211.52	9	2.1	606.771	79.35	110160	118	F118:14585	20170811 KP RA p53 Neg C1_W632_P7.wiff	2	2	Q7Z460|CLAP1_HUMAN			PEAKS DB
KVLEYVIKV	48.23	1089.68	9	0.1	545.848	61.52	44188	116	F116:11153	20170811 KP RA p53 Neg C1_W632_P5.wiff	2	2	P43355|MAGA1_HUMAN			PEAKS DB
TYPDVNNSI	48.16	1021.47	9	1.7	511.747	52.87	490780	112	F112:9872	20170811 KP RA p53 Neg C1_W632_P2.wiff	3	3	O75436|VP26A_HUMAN			PEAKS DB
VYMELSQKL	48.15	1109.58	9	3.5	555.802	62.57	98236	114	F114:11709	20170811 KP RA p53 Neg C1_W632_P3.wiff	2	2	Q96NE9|FRMD6_HUMAN			PEAKS DB
GYIESVQHI	48.14	1044.52	9	1.2	523.271	55.85	17267	117	F117:9855	20170811 KP RA p53 Neg C1_W632_P6.wiff	1	1	Q9BQP7|MGME1_HUMAN			PEAKS DB
AYTTEHWLV	48.13	1118.54	9	2.8	560.282	68.99	35642	112	F112:14926	20170811 KP RA p53 Neg C1_W632_P2.wiff	1	1	P46977|STT3A_HUMAN			PEAKS DB
AYSRVQYQF	48.12	1160.56	9	1.8	581.292	55.34	102230	101	F101:10286	20170811 KP RA p53 Neg C1_W632_P1.wiff	2	2	O75815|BCAR3_HUMAN			PEAKS DB
VYGSFASKL	48.1	970.512	9	0.1	486.266	58.76	24492	112	F112:11411	20170811 KP RA p53 Neg C1_W632_P2.wiff	1	1	O14977|AZIN1_HUMAN			PEAKS DB
SQSPLPQYV	48.1	1017.51	9	-3.2	509.763	61.65	7175.7	117	F117:11898	20170811 KP RA p53 Neg C1_W632_P6.wiff	1	1	Q9ULM3|YETS2_HUMAN			PEAKS DB
SQLDVPFKV	48.09	1031.57	9	1.6	516.792	70.54	61744	117	F117:14945	20170811 KP RA p53 Neg C1_W632_P6.wiff	2	2	Q96RL7|VP13A_HUMAN			PEAKS DB
FEFDIHQVI	48.02	1146.57	9	4.6	574.297	83.18	24991	120	F120:14817	20170811 KP RA p53 Neg C1_W632_P9.wiff	2	2	Q9BW27|NUP85_HUMAN			PEAKS DB
AYGNVFSAF	47.98	974.45	9	3.4	488.234	83.63	35393	118	F118:15486	20170811 KP RA p53 Neg C1_W632_P7.wiff	2	2	Q8NI36|WDR36_HUMAN			PEAKS DB
ATFPVAIVM(+15.99)	47.96	963.51	9	-1.9	482.763	71.85	3935.2	120	F120:11565	20170811 KP RA p53 Neg C1_W632_P9.wiff	1	1	Q9Y315|DEOC_HUMAN	Oxidation (M)	M9:Oxidation (M):1000.00	PEAKS DB
IYYVDVQKF	47.93	1173.61	9	3.5	587.814	69.29	69508	116	F116:13614	20170811 KP RA p53 Neg C1_W632_P5.wiff	1	1	Q8TBC3|SHKB1_HUMAN			PEAKS DB
AQYKFVYQV	47.93	1144.59	9	0.4	573.305	64.22	99711	115	F115:12498	20170811 KP RA p53 Neg C1_W632_P4.wiff	2	2	Q15678|PTN14_HUMAN			PEAKS DB
KYLSGIAHF	47.9	1034.55	9	3.2	518.288	57.36	85177	115	F115:10421	20170811 KP RA p53 Neg C1_W632_P4.wiff	1	1	Q10713|MPPA_HUMAN			PEAKS DB
GYMEGYYTF	47.88	1129.44	9	3.9	565.733	76.48	47517	101	F101:17389	20170811 KP RA p53 Neg C1_W632_P1.wiff	3	3	Q9UK99|FBX3_HUMAN			PEAKS DB
TYLGKYWAI	47.87	1113.59	9	-0.7	557.8	77.41	7673.3	118	F118:14023	20170811 KP RA p53 Neg C1_W632_P7.wiff	1	1	P50990|TCPQ_HUMAN			PEAKS DB
IYLPYLQNW	47.82	1208.62	9	-0.7	605.318	85.25	15613	119	F119:16856	20170811 KP RA p53 Neg C1_W632_P8.wiff	1	1	Q8IX04|UEVLD_HUMAN			PEAKS DB
AEAFLEHLW	47.82	1114.54	9	-1.2	558.281	84.31	10052	120	F120:15147	20170811 KP RA p53 Neg C1_W632_P9.wiff	1	1	Q9NYV6|RRN3_HUMAN			PEAKS DB
SYTDVWEKW	47.79	1212.55	9	0	607.281	76.94	0	116	F116:16289	20170811 KP RA p53 Neg C1_W632_P5.wiff	0	0	Q68CQ7|GL8D1_HUMAN			PEAKS DB
ALNEVHLVV	47.77	992.565	9	1.3	497.292	65.29	0	116	F116:12560	20170811 KP RA p53 Neg C1_W632_P5.wiff	0	0	Q5T4S7|UBR4_HUMAN			PEAKS DB
VYTYIQSRF	47.75	1175.6	9	2.2	588.811	62.34	176720	114	F114:11649	20170811 KP RA p53 Neg C1_W632_P3.wiff	2	2	Q92630|DYRK2_HUMAN			PEAKS DB
AQQPSLYQI	47.73	1046.54	9	1.2	524.281	64.56	43598	112	F112:13506	20170811 KP RA p53 Neg C1_W632_P2.wiff	1	1	Q13045|FLII_HUMAN			PEAKS DB
DYDGKLSNF	47.73	1057.47	9	-0.6	529.744	54.82	1001.6	116	F116:9363	20170811 KP RA p53 Neg C1_W632_P5.wiff	1	1	P07237|PDIA1_HUMAN			PEAKS DB
NEVTSILRW	47.71	1116.59	9	1.2	559.304	80.55	24895	102	F102:12641	20170811 KP RA p53 Neg C1_W632_P10.wiff	1	1	P05186|PPBT_HUMAN			PEAKS DB
GYNVKFDM(+15.99)F	47.71	1135.5	9	-1.2	568.758	66.09	14586	117	F117:13379	20170811 KP RA p53 Neg C1_W632_P6.wiff	2	2	P36969|GPX4_HUMAN	Oxidation (M)	M8:Oxidation (M):1000.00	PEAKS DB
AYSLTYNTI	47.67	1044.51	9	-0.2	523.267	67.1	13614	112	F112:14161	20170811 KP RA p53 Neg C1_W632_P2.wiff	1	1	P58004|SESN2_HUMAN			PEAKS DB
GSYGEVFKV	47.67	984.492	9	-1	493.255	61.38	7445.9	114	F114:11281	20170811 KP RA p53 Neg C1_W632_P3.wiff	1	1	Q99640|PMYT1_HUMAN			PEAKS DB
KYGIVLKEF	47.64	1095.63	9	2.3	548.826	63.08	20530	117	F117:12367	20170811 KP RA p53 Neg C1_W632_P6.wiff	2	2	P35269|T2FA_HUMAN			PEAKS DB
EYLETVTQF	47.64	1128.53	9	3.9	565.278	72.66	10038	116	F116:14954	20170811 KP RA p53 Neg C1_W632_P5.wiff	1	1	Q75V66|ANO5_HUMAN			PEAKS DB
SSNPVYMEM	47.63	1056.43	9	3.5	529.224	63.54	0	101	F101:13263	20170811 KP RA p53 Neg C1_W632_P1.wiff	0	0	Q9UPZ3|HPS5_HUMAN			PEAKS DB
IYGEGFQTW	47.63	1099.5	9	-0.1	550.758	74.88	11143	101	F101:16831	20170811 KP RA p53 Neg C1_W632_P1.wiff	1	1	Q9H6U8|ALG9_HUMAN			PEAKS DB
AETSYVKVL	47.62	1008.55	9	2.6	505.285	55.06	3006.4	101	F101:10278	20170811 KP RA p53 Neg C1_W632_P1.wiff	1	1	P43355|MAGA1_HUMAN			PEAKS DB
KYLSVQGQL	47.61	1034.58	9	12.1	518.303	53.76	114710	117	F117:9404	20170811 KP RA p53 Neg C1_W632_P6.wiff	3	3	Q9NZJ7|MTCH1_HUMAN			PEAKS DB
TYPAELNNI	47.57	1033.51	9	0.7	517.764	63.4	18124	101	F101:13223	20170811 KP RA p53 Neg C1_W632_P1.wiff	1	1	P35869|AHR_HUMAN			PEAKS DB
YQTPRLWLF	47.56	1222.65	9	0.9	612.335	84.89	32062	104	F104:12984	20170811 KP RA p53 Neg C1_W632_P12.wiff	2	2	Q9NT62|ATG3_HUMAN			PEAKS DB
KYINTDAKF	47.55	1098.57	9	1.6	550.295	45	23205	115	F115:7024	20170811 KP RA p53 Neg C1_W632_P4.wiff	2	2	Q8TEL6|TP4AP_HUMAN			PEAKS DB
AQVPGMQEI	47.53	971.475	9	1.8	486.747	61.02	63978	117	F117:11685	20170811 KP RA p53 Neg C1_W632_P6.wiff	1	1	Q96IJ6|GMPPA_HUMAN			PEAKS DB
TYVIYAHLL	47.52	1091.6	9	-0.6	546.808	78.47	20342	119	F119:14886	20170811 KP RA p53 Neg C1_W632_P8.wiff	1	1	Q5U5R9|HECD2_HUMAN			PEAKS DB
GQLPITIQV	47.47	967.57	9	1.2	484.795	77.34	10242	101	F101:17685	20170811 KP RA p53 Neg C1_W632_P1.wiff	1	1	Q9Y4D7|PLXD1_HUMAN			PEAKS DB
LYQEIIHYF	47.46	1224.62	9	1.1	613.317	80.91	40583	102	F102:12768	20170811 KP RA p53 Neg C1_W632_P10.wiff	1	1	Q14185|DOCK1_HUMAN			PEAKS DB
HYVEKPSTF	47.44	1106.54	9	-0.2	554.28	38.72	526.83	112	F112:6446	20170811 KP RA p53 Neg C1_W632_P2.wiff	1	1	Q96IJ6|GMPPA_HUMAN			PEAKS DB
AYNPNTQTF	47.44	1054.47	9	3.1	528.248	49.35	10744	112	F112:8643	20170811 KP RA p53 Neg C1_W632_P2.wiff	2	2	P49917|DNLI4_HUMAN			PEAKS DB
IYIWDLNNF	47.41	1196.59	9	7.3	599.307	85.37	0	120	F120:15504	20170811 KP RA p53 Neg C1_W632_P9.wiff	0	0	O94979|SC31A_HUMAN			PEAKS DB
AYQLMTDVF	47.41	1086.51	9	-3.1	544.258	83.6	2801	119	F119:16253	20170811 KP RA p53 Neg C1_W632_P8.wiff	1	1	Q8TB72|PUM2_HUMAN			PEAKS DB
DYAVVLNQL	47.37	1033.54	9	0.2	517.782	77.4	4590.5	101	F101:17722	20170811 KP RA p53 Neg C1_W632_P1.wiff	1	1	Q14999|CUL7_HUMAN			PEAKS DB
SYAQYVHNL	47.35	1093.52	9	4	547.771	59.65	15416	101	F101:11866	20170811 KP RA p53 Neg C1_W632_P1.wiff	2	2	Q96GC5|RM48_HUMAN			PEAKS DB
YELPTNTQW	47.35	1150.53	9	-3.4	576.272	70.99	1020.2	115	F115:14716	20170811 KP RA p53 Neg C1_W632_P4.wiff	1	1	O94979|SC31A_HUMAN			PEAKS DB
TENDIRVMF	47.33	1123.53	9	1.5	562.776	68.03	12286	117	F117:14105	20170811 KP RA p53 Neg C1_W632_P6.wiff	2	2	Q92879|CELF1_HUMAN			PEAKS DB
SELDQIQRY	47.3	1150.56	9	0.4	576.29	53.78	2273.5	115	F115:9426	20170811 KP RA p53 Neg C1_W632_P4.wiff	1	1	Q4AC94|C2CD3_HUMAN			PEAKS DB
NSTPAVFTM	47.29	966.448	9	-2.1	484.232	68.19	8134.7	115	F115:13940	20170811 KP RA p53 Neg C1_W632_P4.wiff	1	1	O43847|NRDC_HUMAN			PEAKS DB
HYNWLIYHL	47.29	1257.63	9	2.1	629.823	79.22	17576	119	F119:15128	20170811 KP RA p53 Neg C1_W632_P8.wiff	1	1	Q9H2U1|DHX36_HUMAN			PEAKS DB
ALNELLQHV	47.26	1035.57	9	-0.6	518.796	71.01	0	112	F112:15592	20170811 KP RA p53 Neg C1_W632_P2.wiff	0	0	Q9Y490|TLN1_HUMAN			PEAKS DB
KLFIGGLNV	47.25	959.58	9	4.2	480.8	75.41	125560	116	F116:15825	20170811 KP RA p53 Neg C1_W632_P5.wiff	2	2	Q13151|ROA0_HUMAN			PEAKS DB
VYSWGSNTF	47.24	1059.47	9	3.1	530.743	72.29	0	116	F116:14742	20170811 KP RA p53 Neg C1_W632_P5.wiff	0	0	Q96Q42|ALS2_HUMAN			PEAKS DB
AYAQEIQKL	47.23	1062.57	9	2.8	532.295	53.69	73839	116	F116:9058	20170811 KP RA p53 Neg C1_W632_P5.wiff	1	1	Q16649|NFIL3_HUMAN			PEAKS DB
TYDYNFHSF	47.23	1192.48	9	2.6	597.252	65.97	148590	115	F115:13096	20170811 KP RA p53 Neg C1_W632_P4.wiff	2	2	Q9NR48|ASH1L_HUMAN			PEAKS DB
SYPVM(+15.99)GFEF	47.2	1091.46	9	0.5	546.739	80.47	21543	119	F119:15517	20170811 KP RA p53 Neg C1_W632_P8.wiff	2	2	Q8IWB7|WDFY1_HUMAN	Oxidation (M)	M5:Oxidation (M):1000.00	PEAKS DB
GVYGDVQRV	47.19	991.509	9	1.2	496.765	45.76	26607	112	F112:7650	20170811 KP RA p53 Neg C1_W632_P2.wiff	1	1	Q9UKA9|PTBP2_HUMAN:P26599|PTBP1_HUMAN			PEAKS DB
TFLNHPALI	47.13	1024.57	9	2.3	513.297	70.31	49069	114	F114:14236	20170811 KP RA p53 Neg C1_W632_P3.wiff	1	1	Q9NYJ8|TAB2_HUMAN			PEAKS DB
TYEKFFGLL	47.12	1116.59	9	3.7	559.304	84.62	0	104	F104:12870	20170811 KP RA p53 Neg C1_W632_P12.wiff	0	0	Q9HCG8|CWC22_HUMAN			PEAKS DB
SYDPDFNQL	47.11	1097.47	9	1.9	549.745	65.23	697430	112	F112:13680	20170811 KP RA p53 Neg C1_W632_P2.wiff	3	3	Q9UET6|TRM7_HUMAN			PEAKS DB
GSWDSFLKI	47.09	1051.53	9	1.8	526.775	84.39	19118	119	F119:16562	20170811 KP RA p53 Neg C1_W632_P8.wiff	1	1	P62879|GBB2_HUMAN:P62873|GBB1_HUMAN			PEAKS DB
LYRLQFNEF	47.07	1228.62	9	0.9	615.32	78.1	24261	118	F118:14361	20170811 KP RA p53 Neg C1_W632_P7.wiff	2	2	P40617|ARL4A_HUMAN			PEAKS DB
KYLGLLENL	47.05	1061.61	9	4	531.815	80.38	15052	102	F102:12595	20170811 KP RA p53 Neg C1_W632_P10.wiff	1	1	O00159|MYO1C_HUMAN			PEAKS DB
GLYSGVTTV	47.03	895.465	9	1.7	448.742	58.64	34449	117	F117:10891	20170811 KP RA p53 Neg C1_W632_P6.wiff	2	2	P23921|RIR1_HUMAN			PEAKS DB
GLVSTGLKV	47.03	872.533	9	-1.6	437.276	57.51	123990	112	F112:11065	20170811 KP RA p53 Neg C1_W632_P2.wiff	1	1	P13639|EF2_HUMAN			PEAKS DB
SQFPTPEAV	47.01	974.471	9	-0.6	488.243	58.97	53715	116	F116:10385	20170811 KP RA p53 Neg C1_W632_P5.wiff	1	1	Q7KZ85|SPT6H_HUMAN			PEAKS DB
AQYFEPLTL	46.99	1080.55	9	-1.3	541.281	83.71	77676	119	F119:16293	20170811 KP RA p53 Neg C1_W632_P8.wiff	2	2	Q9Y490|TLN1_HUMAN			PEAKS DB
SYLVQYM(+15.99)QF	46.99	1193.54	9	7.4	597.783	72.72	6833.4	102	F102:10865	20170811 KP RA p53 Neg C1_W632_P10.wiff	1	1	Q92900|RENT1_HUMAN	Oxidation (M)	M7:Oxidation (M):1000.00	PEAKS DB
TYMPHVHIL	46.99	1109.57	9	2	555.794	62.22	1292.7	117	F117:12070	20170811 KP RA p53 Neg C1_W632_P6.wiff	1	1	Q6PIJ6|FBX38_HUMAN			PEAKS DB
VYTTTVHWL	46.99	1118.58	9	5.1	560.301	71.62	22468	114	F114:14748	20170811 KP RA p53 Neg C1_W632_P3.wiff	2	2	Q6P2Q9|PRP8_HUMAN			PEAKS DB
IYVISAETF	46.99	1041.54	9	2.2	521.78	77.56	14063	112	F112:17632	20170811 KP RA p53 Neg C1_W632_P2.wiff	1	1	P24539|AT5F1_HUMAN			PEAKS DB
AQYNPKLDV	46.99	1046.54	9	0.7	524.28	49.49	135100	114	F114:7975	20170811 KP RA p53 Neg C1_W632_P3.wiff	3	3	P27986|P85A_HUMAN:Q92569|P55G_HUMAN			PEAKS DB
KWFEKQVQF	46.98	1238.64	9	-0.9	620.33	61.46	1575.4	116	F116:11180	20170811 KP RA p53 Neg C1_W632_P5.wiff	1	1	Q9H0R6|GATA_HUMAN			PEAKS DB
KYIDQKFVL	46.96	1152.65	9	1.9	577.337	59.88	613240	116	F116:10751	20170811 KP RA p53 Neg C1_W632_P5.wiff	2	2	Q14738|2A5D_HUMAN:Q13362|2A5G_HUMAN:Q16537|2A5E_HUMAN			PEAKS DB
ALFQRPPLI	46.95	1053.63	9	3.3	527.827	74.43	151320	116	F116:15454	20170811 KP RA p53 Neg C1_W632_P5.wiff	1	1	O60832|DKC1_HUMAN			PEAKS DB
VYNENLVHM	46.93	1117.52	9	5	559.774	56.41	0	101	F101:10766	20170811 KP RA p53 Neg C1_W632_P1.wiff	0	0	O75934|SPF27_HUMAN			PEAKS DB
AQQPTAVQV	46.92	940.498	9	1.8	471.258	42.79	16461	116	F116:6245	20170811 KP RA p53 Neg C1_W632_P5.wiff	2	2	Q13952|NFYC_HUMAN			PEAKS DB
LYTEKFEEF	46.91	1204.57	9	2.1	603.292	65.5	1025000	116	F116:12573	20170811 KP RA p53 Neg C1_W632_P5.wiff	5	5	P40222|TXLNA_HUMAN			PEAKS DB
ADTPAIM(+15.99)NW	46.9	1033.45	9	0.7	517.737	62	7391.1	114	F114:11520	20170811 KP RA p53 Neg C1_W632_P3.wiff	2	2	Q4J6C6|PPCEL_HUMAN	Oxidation (M)	M7:Oxidation (M):1000.00	PEAKS DB
RYTDVSTRY	46.9	1159.56	9	0.2	580.79	37.48	4718.1	117	F117:5651	20170811 KP RA p53 Neg C1_W632_P6.wiff	2	2	Q9Y320|TMX2_HUMAN			PEAKS DB
SEAQVQKFL	46.88	1048.56	9	6.4	525.291	58.36	23745	112	F112:11334	20170811 KP RA p53 Neg C1_W632_P2.wiff	1	1	Q9Y520|PRC2C_HUMAN			PEAKS DB
AYTSQFVSL	46.83	1014.5	9	3.8	508.261	71.35	53021	116	F116:14371	20170811 KP RA p53 Neg C1_W632_P5.wiff	2	2	Q06210|GFPT1_HUMAN			PEAKS DB
TYIQILESF	46.83	1112.58	9	7.2	557.301	85.33	0	104	F104:13126	20170811 KP RA p53 Neg C1_W632_P12.wiff	0	0	Q8IYD8|FANCM_HUMAN			PEAKS DB
NYVQAVEEF	46.82	1097.5	9	-3.9	549.758	72.24	0	116	F116:14726	20170811 KP RA p53 Neg C1_W632_P5.wiff	0	0	P49321|NASP_HUMAN			PEAKS DB
LYPSIIQEF	46.82	1108.58	9	2.2	555.299	84.72	42703	103	F103:12230	20170811 KP RA p53 Neg C1_W632_P11.wiff	2	2	P09884|DPOLA_HUMAN			PEAKS DB
IYNPTTGEF	46.81	1040.48	9	1.2	521.251	62.04	11972	101	F101:12718	20170811 KP RA p53 Neg C1_W632_P1.wiff	1	1	P54709|AT1B3_HUMAN			PEAKS DB
EEAPSQQGF	46.81	991.425	9	-5.3	496.718	41.93	1343.1	116	F116:5997	20170811 KP RA p53 Neg C1_W632_P5.wiff	1	1	Q8NEK5|ZN548_HUMAN			PEAKS DB
TYFEEIKQF	46.8	1203.58	9	4	602.803	71.29	3144.1	101	F101:15704	20170811 KP RA p53 Neg C1_W632_P1.wiff	1	1	Q7KZ85|SPT6H_HUMAN			PEAKS DB
GYNVKFDMF	46.78	1119.51	9	-0.2	560.761	77.28	1592.8	117	F117:17375	20170811 KP RA p53 Neg C1_W632_P6.wiff	1	1	P36969|GPX4_HUMAN			PEAKS DB
EELAQYQKW	46.78	1193.57	9	2	597.797	58.74	1478.6	101	F101:11564	20170811 KP RA p53 Neg C1_W632_P1.wiff	1	1	Q9UQE7|SMC3_HUMAN			PEAKS DB
NYFSKVKQL	46.78	1125.62	9	-2.5	563.818	53.78	4676.7	112	F112:10100	20170811 KP RA p53 Neg C1_W632_P2.wiff	2	2	Q00610|CLH1_HUMAN			PEAKS DB
LYIVHPTMF	46.77	1119.58	9	-1.4	560.796	76.79	5744.7	118	F118:13874	20170811 KP RA p53 Neg C1_W632_P7.wiff	1	1	Q07960|RHG01_HUMAN			PEAKS DB
IYSWFTRTF	46.76	1219.6	9	3.1	610.812	84.12	0	120	F120:15086	20170811 KP RA p53 Neg C1_W632_P9.wiff	0	0	O15409|FOXP2_HUMAN			PEAKS DB
EEMDFPQLM(+15.99)	46.75	1154.46	9	-2.5	578.238	70.25	1591.2	116	F116:13971	20170811 KP RA p53 Neg C1_W632_P5.wiff	1	1	O15371|EIF3D_HUMAN	Oxidation (M)	M9:Oxidation (M):113.99	PEAKS DB
KLPAPLPGL	46.74	904.574	9	2.4	453.298	68.86	4190.9	101	F101:14897	20170811 KP RA p53 Neg C1_W632_P1.wiff	1	1	Q8N1F7|NUP93_HUMAN			PEAKS DB
YYM(+15.99)IGEQKF	46.74	1193.54	9	2.7	597.782	59.73	75823	115	F115:11033	20170811 KP RA p53 Neg C1_W632_P4.wiff	4	4	P40261|NNMT_HUMAN	Oxidation (M)	M3:Oxidation (M):1000.00	PEAKS DB
QYNTYPIKL	46.73	1138.6	9	4.1	570.313	64.95	239770	115	F115:12683	20170811 KP RA p53 Neg C1_W632_P4.wiff	2	2	P61619|S61A1_HUMAN			PEAKS DB
LYKELGEYF	46.73	1160.58	9	1.1	581.299	73.05	10077	114	F114:15293	20170811 KP RA p53 Neg C1_W632_P3.wiff	1	1	O60610|DIAP1_HUMAN			PEAKS DB
VYLDKFIRL	46.72	1165.69	9	0.5	583.852	75.4	808950	120	F120:12565	20170811 KP RA p53 Neg C1_W632_P9.wiff	3	3	Q9NVN8|GNL3L_HUMAN			PEAKS DB
SYIEHIFEI	46.69	1149.57	9	0.9	575.795	83.85	6122600	120	F120:14999	20170811 KP RA p53 Neg C1_W632_P9.wiff	5	5	Q15121|PEA15_HUMAN			PEAKS DB
AEQLPVAQI	46.65	967.534	9	-2.3	484.775	64.19	5258.4	101	F101:13376	20170811 KP RA p53 Neg C1_W632_P1.wiff	1	1	Q92643|GPI8_HUMAN			PEAKS DB
TYSTEPNNL	46.61	1037.47	9	0.2	519.742	44.57	88068	116	F116:6618	20170811 KP RA p53 Neg C1_W632_P5.wiff	2	2	P46779|RL28_HUMAN			PEAKS DB
VYAEVSRLL	46.6	1048.59	9	6.1	525.309	68.26	0	101	F101:14738	20170811 KP RA p53 Neg C1_W632_P1.wiff	0	0	Q8NG68|TTL_HUMAN			PEAKS DB
YLYVDKNFI	46.59	1173.61	9	1.6	587.815	72.42	5475.7	112	F112:16095	20170811 KP RA p53 Neg C1_W632_P2.wiff	1	1	P35579|MYH9_HUMAN			PEAKS DB
IYNGDMEKI	46.57	1081.51	9	3.2	541.766	50.73	169350	115	F115:8640	20170811 KP RA p53 Neg C1_W632_P4.wiff	2	2	Q12983|BNIP3_HUMAN			PEAKS DB
AYPIIFTAW	46.56	1080.56	9	8.5	541.295	85.48	0	104	F104:13144	20170811 KP RA p53 Neg C1_W632_P12.wiff	0	0	Q6NXE6|ARMC6_HUMAN			PEAKS DB
SQIPAQPSV	46.55	925.487	9	2.6	463.753	46.66	80136	117	F117:7273	20170811 KP RA p53 Neg C1_W632_P6.wiff	2	2	Q9Y520|PRC2C_HUMAN			PEAKS DB
HILPHPVVV	46.54	1009.61	9	-0.7	505.813	51.96	5389.7	112	F112:9535	20170811 KP RA p53 Neg C1_W632_P2.wiff	2	2	O60287|NPA1P_HUMAN			PEAKS DB
KYPVEWAKF	46.51	1166.61	9	-2.9	584.314	65.79	7904.8	101	F101:14022	20170811 KP RA p53 Neg C1_W632_P1.wiff	1	1	Q96GY0|ZC21A_HUMAN			PEAKS DB
GQVPPLQSV	46.44	923.508	9	3.6	462.764	55.03	18507	115	F115:9712	20170811 KP RA p53 Neg C1_W632_P4.wiff	1	1	O95081|AGFG2_HUMAN			PEAKS DB
SEENVIREF	46.42	1121.54	9	2.9	561.78	59.43	3465.3	112	F112:11676	20170811 KP RA p53 Neg C1_W632_P2.wiff	1	1	Q9Y320|TMX2_HUMAN			PEAKS DB
NYSNIRFQF	46.42	1187.57	9	3	594.799	72.88	11915	114	F114:15213	20170811 KP RA p53 Neg C1_W632_P3.wiff	2	2	Q9Y217|MTMR6_HUMAN			PEAKS DB
DYGNGFGGF	46.36	932.366	9	-0.2	467.192	70.2	5338.7	115	F115:14566	20170811 KP RA p53 Neg C1_W632_P4.wiff	1	1	Q13151|ROA0_HUMAN			PEAKS DB
SYSQSSNLF	46.34	1031.46	9	1.2	516.738	60.33	6535.3	101	F101:12073	20170811 KP RA p53 Neg C1_W632_P1.wiff	1	1	P17028|ZNF24_HUMAN			PEAKS DB
YYVRILSTI	46.32	1126.64	9	1.4	564.329	76.08	19999	117	F117:16940	20170811 KP RA p53 Neg C1_W632_P6.wiff	1	1	P43686|PRS6B_HUMAN			PEAKS DB
AFQKIVVLF	46.3	1063.64	9	3.4	532.831	82.64	2337.5	119	F119:15961	20170811 KP RA p53 Neg C1_W632_P8.wiff	1	1	Q7L1Q6|BZW1_HUMAN:Q9Y6E2|BZW2_HUMAN			PEAKS DB
TYDSVTDKF	46.28	1074.49	9	0.7	538.252	52.22	5613.8	116	F116:8600	20170811 KP RA p53 Neg C1_W632_P5.wiff	1	1	Q70CQ2|UBP34_HUMAN			PEAKS DB
SYKSMFQKL	46.27	1130.58	9	-2.3	377.867	59.31	19471	116	F116:10557	20170811 KP RA p53 Neg C1_W632_P5.wiff	2	2	Q14181|DPOA2_HUMAN			PEAKS DB
SYELRYFQI	46.23	1217.61	9	1.6	609.812	79.34	32239	119	F119:15184	20170811 KP RA p53 Neg C1_W632_P8.wiff	1	1	P35268|RL22_HUMAN			PEAKS DB
IFSKIVSLF	46.22	1052.63	9	1.9	527.323	84.43	2971.1	104	F104:12809	20170811 KP RA p53 Neg C1_W632_P12.wiff	1	1	P41091|IF2G_HUMAN:Q2VIR3|IF2GL_HUMAN			PEAKS DB
TQNFLIQKI	46.21	1103.63	9	1.9	552.827	68.25	142340	117	F117:14104	20170811 KP RA p53 Neg C1_W632_P6.wiff	1	1	O95999|BCL10_HUMAN			PEAKS DB
YYPEYKLLF	46.2	1234.63	9	-1.2	618.32	82.7	15516	119	F119:15971	20170811 KP RA p53 Neg C1_W632_P8.wiff	2	2	P61421|VA0D1_HUMAN			PEAKS DB
SYDPVTNTW	46.18	1081.47	9	0.2	541.746	64.84	4921	112	F112:13641	20170811 KP RA p53 Neg C1_W632_P2.wiff	1	1	Q6TDP4|KLH17_HUMAN			PEAKS DB
SEYFRDMGY	46.18	1166.47	9	2.9	584.247	60.51	1378.7	112	F112:12076	20170811 KP RA p53 Neg C1_W632_P2.wiff	1	1	P38606|VATA_HUMAN			PEAKS DB
YTLGVKQLI	46.15	1033.62	9	-2	517.817	69.87	10737	101	F101:15233	20170811 KP RA p53 Neg C1_W632_P1.wiff	1	1	P68104|EF1A1_HUMAN:Q5VTE0|EF1A3_HUMAN			PEAKS DB
SLFTQKQEV	46.15	1078.57	9	-0.8	540.291	51.15	6910.5	116	F116:8248	20170811 KP RA p53 Neg C1_W632_P5.wiff	1	1	Q7L2R6|ZN765_HUMAN			PEAKS DB
LYSEVSHLL	46.14	1059.56	9	-0.5	530.789	68.81	27485	101	F101:15028	20170811 KP RA p53 Neg C1_W632_P1.wiff	1	1	Q6R327|RICTR_HUMAN			PEAKS DB
SEPDFVAKF	46.09	1038.5	9	2.4	520.261	65.78	328300	116	F116:12681	20170811 KP RA p53 Neg C1_W632_P5.wiff	2	2	Q9NWQ9|CN119_HUMAN			PEAKS DB
IGAEVYHNL	46.09	1014.51	9	3.1	508.267	52.9	3651.7	116	F116:8774	20170811 KP RA p53 Neg C1_W632_P5.wiff	1	1	P06733|ENOA_HUMAN			PEAKS DB
MYSDVWKQL	46.06	1168.56	9	2.2	585.291	72.7	2936.2	112	F112:16199	20170811 KP RA p53 Neg C1_W632_P2.wiff	1	1	Q96T51|RUFY1_HUMAN			PEAKS DB
AEELERQGY	46.06	1093.5	9	0.1	547.76	38.23	675.6	116	F116:5484	20170811 KP RA p53 Neg C1_W632_P5.wiff	1	1	Q7KZ85|SPT6H_HUMAN			PEAKS DB
EELGFRPEY	46.06	1138.53	9	1.8	570.276	59.94	41249	112	F112:11863	20170811 KP RA p53 Neg C1_W632_P2.wiff	1	1	P09874|PARP1_HUMAN			PEAKS DB
AQDFRVLYV	46.05	1109.59	9	-1.1	555.803	71.45	76890	112	F112:15740	20170811 KP RA p53 Neg C1_W632_P2.wiff	1	1	Q9BZG8|DPH1_HUMAN			PEAKS DB
ASSFVFLNL	46.05	996.528	9	-1.7	499.27	85.31	6817.4	119	F119:16849	20170811 KP RA p53 Neg C1_W632_P8.wiff	1	1	O15260|SURF4_HUMAN			PEAKS DB
GQVEIVTKV	46.03	971.565	9	0.8	486.792	50.39	73773	115	F115:8482	20170811 KP RA p53 Neg C1_W632_P4.wiff	4	4	Q8WUY3|PRUN2_HUMAN			PEAKS DB
IGM(+15.99)EKFFNI	46.03	1113.55	9	2.2	557.787	73.15	5627.9	104	F104:10318	20170811 KP RA p53 Neg C1_W632_P12.wiff	1	1	P11586|C1TC_HUMAN	Oxidation (M)	M3:Oxidation (M):1000.00	PEAKS DB
TYFDKNYNL	46.03	1176.55	9	3.7	589.284	60.27	109640	101	F101:12115	20170811 KP RA p53 Neg C1_W632_P1.wiff	2	2	Q96N67|DOCK7_HUMAN			PEAKS DB
QYFPKAPEF	46.01	1125.55	9	0	563.784	66.03	11194	115	F115:13068	20170811 KP RA p53 Neg C1_W632_P4.wiff	1	1	Q86UV5|UBP48_HUMAN			PEAKS DB
AQTLLTQDV	46	987.524	9	1.8	494.771	59.94	3796.4	117	F117:11304	20170811 KP RA p53 Neg C1_W632_P6.wiff	1	1	Q99943|PLCA_HUMAN			PEAKS DB
FYINGQYQF	45.98	1178.54	9	6.2	590.283	76.13	10413	101	F101:17290	20170811 KP RA p53 Neg C1_W632_P1.wiff	1	1	Q86UW6|N4BP2_HUMAN			PEAKS DB
DENSVIKSF	45.98	1037.5	9	1.9	519.762	58.51	17054	101	F101:11470	20170811 KP RA p53 Neg C1_W632_P1.wiff	2	2	Q9H8H0|NOL11_HUMAN			PEAKS DB
DYFSNPGNF	45.97	1059.43	9	6.6	530.729	69.69	707.67	114	F114:14068	20170811 KP RA p53 Neg C1_W632_P3.wiff	1	1	Q9P260|K1468_HUMAN			PEAKS DB
HYAYSFKYL	45.92	1190.58	9	3.2	596.3	64.42	4342.3	101	F101:13488	20170811 KP RA p53 Neg C1_W632_P1.wiff	1	1	Q7KZ85|SPT6H_HUMAN			PEAKS DB
LYTHIVTDI	45.91	1073.58	9	1.7	537.798	63.25	24447	115	F115:12159	20170811 KP RA p53 Neg C1_W632_P4.wiff	1	1	Q9NVU7|SDA1_HUMAN			PEAKS DB
MYINEVERL	45.87	1165.58	9	0.5	583.799	65.67	71187	116	F116:12666	20170811 KP RA p53 Neg C1_W632_P5.wiff	1	1	Q15678|PTN14_HUMAN			PEAKS DB
HYLYQIAHL	45.87	1156.6	9	0.1	579.311	64.48	4018.4	101	F101:13508	20170811 KP RA p53 Neg C1_W632_P1.wiff	1	1	Q15393|SF3B3_HUMAN			PEAKS DB
KYQIINEEF	45.86	1182.59	9	2.2	592.307	63.93	270620	115	F115:12374	20170811 KP RA p53 Neg C1_W632_P4.wiff	2	2	Q969F9|HPS3_HUMAN			PEAKS DB
DYVEGLRVF	45.85	1096.56	9	4	549.29	74.94	203100	114	F114:15923	20170811 KP RA p53 Neg C1_W632_P3.wiff	1	1	P60660|MYL6_HUMAN			PEAKS DB
YVIQKFFEF	45.82	1219.63	9	5.5	610.824	84.71	0	119	F119:16672	20170811 KP RA p53 Neg C1_W632_P8.wiff	0	0	Q8TB72|PUM2_HUMAN:Q14671|PUM1_HUMAN			PEAKS DB
AQLPVTPDV	45.8	938.507	9	-2.4	470.261	59.99	4697.4	116	F116:10782	20170811 KP RA p53 Neg C1_W632_P5.wiff	1	1	Q14181|DPOA2_HUMAN			PEAKS DB
EEIPRQLQY	45.8	1174.6	9	1.8	588.309	54.77	1603.7	116	F116:9343	20170811 KP RA p53 Neg C1_W632_P5.wiff	1	1	Q15035|TRAM2_HUMAN			PEAKS DB
AANPHSFVF	45.78	988.477	9	1.6	495.247	63.23	49844	116	F116:11746	20170811 KP RA p53 Neg C1_W632_P5.wiff	2	2	Q9NQ55|SSF1_HUMAN			PEAKS DB
NYAFKIYDF	45.76	1179.56	9	1.2	590.79	80.36	33356	120	F120:14010	20170811 KP RA p53 Neg C1_W632_P9.wiff	1	1	O75838|CIB2_HUMAN			PEAKS DB
SYSSTFHSL	45.76	1027.46	9	3.3	514.741	54.78	27649	117	F117:9574	20170811 KP RA p53 Neg C1_W632_P6.wiff	2	2	A0A087WUL8|NBPFJ_HUMAN:Q86T75|NBPFB_HUMAN:Q8N660|NBPFF_HUMAN:Q6P3W6|NBPFA_HUMAN:Q3BBW0|NBPF9_HUMAN:Q3BBV2|NBPF8_HUMAN:B4DH59|NBPFP_HUMAN:Q5TI25|NBPFE_HUMAN:Q3BBV1|NBPFK_HUMAN			PEAKS DB
VWFRIPNQF	45.75	1205.63	9	-2.3	603.823	84.15	4787.4	118	F118:15699	20170811 KP RA p53 Neg C1_W632_P7.wiff	1	1	Q9NRV9|HEBP1_HUMAN			PEAKS DB
AYGLVSATF	45.75	927.47	9	5.3	464.746	73.91	4306.2	117	F117:16152	20170811 KP RA p53 Neg C1_W632_P6.wiff	1	1	Q96MC6|MF14A_HUMAN			PEAKS DB
FVNDIFERI	45.75	1151.6	9	-0.2	576.808	80.13	40552	120	F120:13907	20170811 KP RA p53 Neg C1_W632_P9.wiff	1	1	P62807|H2B1C_HUMAN:Q5QNW6|H2B2F_HUMAN:Q99879|H2B1M_HUMAN:P58876|H2B1D_HUMAN:Q99877|H2B1N_HUMAN:Q93079|H2B1H_HUMAN:O60814|H2B1K_HUMAN			PEAKS DB
SSAPPITSV	45.75	857.449	9	-0.7	429.734	49.23	4180.1	112	F112:8599	20170811 KP RA p53 Neg C1_W632_P2.wiff	1	1	Q15459|SF3A1_HUMAN			PEAKS DB
EAAEVILRV	45.74	998.576	9	-6.2	500.295	64.29	344980	109	F109:9508	20170811 KP RA p53 Neg C1_W632_P17.wiff	13	13	P78371|TCPB_HUMAN			PEAKS DB
GLAPPSPSL	45.73	837.46	9	-1.1	419.738	59.48	4591.4	116	F116:10618	20170811 KP RA p53 Neg C1_W632_P5.wiff	1	1	Q8TD16|BICD2_HUMAN			PEAKS DB
TTFPRPVTV	45.72	1016.57	9	2	509.292	56.02	24694	117	F117:9935	20170811 KP RA p53 Neg C1_W632_P6.wiff	2	2	Q15233|NONO_HUMAN			PEAKS DB
SQAPQSPQI	45.68	954.477	9	-4.2	478.245	42.67	2778.1	116	F116:6131	20170811 KP RA p53 Neg C1_W632_P5.wiff	1	1	Q5T5P2|SKT_HUMAN			PEAKS DB
YYEDNKQFF	45.66	1252.54	9	1.7	627.282	60.02	15996	114	F114:10785	20170811 KP RA p53 Neg C1_W632_P3.wiff	1	1	Q9UI09|NDUAC_HUMAN			PEAKS DB
PYPPPPPEF	45.66	1039.5	9	0.2	520.76	64.82	72228	101	F101:13978	20170811 KP RA p53 Neg C1_W632_P1.wiff	2	2	Q969T9|WBP2_HUMAN			PEAKS DB
KYLVIGDLL	45.64	1032.62	9	0.4	517.318	84.32	12657	102	F102:13903	20170811 KP RA p53 Neg C1_W632_P10.wiff	1	1	O43760|SNG2_HUMAN:A8MWL6|SNG2L_HUMAN			PEAKS DB
EEMDLFTKY	45.63	1174.52	9	2.2	588.272	70.5	18901	101	F101:15433	20170811 KP RA p53 Neg C1_W632_P1.wiff	2	2	Q969Q6|P2R3C_HUMAN			PEAKS DB
EYIQKNVQL	45.6	1133.61	9	0.9	567.814	51.51	62217	115	F115:8718	20170811 KP RA p53 Neg C1_W632_P4.wiff	2	2	P49721|PSB2_HUMAN			PEAKS DB
GYLADPAKF	45.59	980.497	9	1.9	491.259	59.94	19524	112	F112:11872	20170811 KP RA p53 Neg C1_W632_P2.wiff	1	1	Q9P015|RM15_HUMAN			PEAKS DB
SAFPFPVTV	45.58	963.506	9	-0.3	482.76	84.79	0	103	F103:12264	20170811 KP RA p53 Neg C1_W632_P11.wiff	0	0	Q96K37|S35E1_HUMAN			PEAKS DB
VFNDVRLLL	45.58	1087.64	9	0.9	544.827	83.29	10513	118	F118:15359	20170811 KP RA p53 Neg C1_W632_P7.wiff	1	1	P52907|CAZA1_HUMAN:P47755|CAZA2_HUMAN			PEAKS DB
AQAPPTAQL	45.57	895.476	9	-3	448.745	45.52	3363.2	117	F117:6903	20170811 KP RA p53 Neg C1_W632_P6.wiff	1	1	P10242|MYB_HUMAN			PEAKS DB
AQEFFLHLI	45.53	1116.6	9	-2	559.306	84.83	18645	120	F120:15336	20170811 KP RA p53 Neg C1_W632_P9.wiff	1	1	P45974|UBP5_HUMAN			PEAKS DB
SYLKEFIHI	45.53	1148.62	9	0.5	383.882	72.87	99712	119	F119:13320	20170811 KP RA p53 Neg C1_W632_P8.wiff	2	2	Q9NZ32|ARP10_HUMAN			PEAKS DB
KTLPVAFKV	45.51	1001.63	9	0.9	501.823	58.15	6855.1	115	F115:10666	20170811 KP RA p53 Neg C1_W632_P4.wiff	1	1	Q13761|RUNX3_HUMAN:Q13950|RUNX2_HUMAN			PEAKS DB
EYINFLENL	45.51	1153.57	9	0.9	577.791	85.25	5414	119	F119:16842	20170811 KP RA p53 Neg C1_W632_P8.wiff	1	1	Q5H9U9|DDX6L_HUMAN			PEAKS DB
IYPTTYVQF	45.5	1130.56	9	2.6	566.294	76.3	12596	101	F101:17331	20170811 KP RA p53 Neg C1_W632_P1.wiff	1	1	Q96S97|MYADM_HUMAN			PEAKS DB
NYLPFIM(+15.99)EL	45.5	1154.57	9	2.3	578.297	85.15	19397	106	F106:10580	20170811 KP RA p53 Neg C1_W632_P14.wiff	2	2	Q9Y5K5|UCHL5_HUMAN	Oxidation (M)	M7:Oxidation (M):1000.00	PEAKS DB
TYSPPAEAF	45.47	981.444	9	3.4	491.732	58.39	2018.5	116	F116:10219	20170811 KP RA p53 Neg C1_W632_P5.wiff	1	1	Q9Y2G9|SBNO2_HUMAN			PEAKS DB
DYTIGFGKF	45.47	1046.51	9	2.5	524.265	76.25	35682	114	F114:16296	20170811 KP RA p53 Neg C1_W632_P3.wiff	1	1	P16144|ITB4_HUMAN			PEAKS DB
SYWSVGETI	45.47	1040.48	9	3.5	521.252	75.33	29863	101	F101:16952	20170811 KP RA p53 Neg C1_W632_P1.wiff	1	1	Q9Y3Q3|TMED3_HUMAN			PEAKS DB
AYLKYIEGL	45.46	1068.59	9	1.3	535.304	74.07	14778	114	F114:15661	20170811 KP RA p53 Neg C1_W632_P3.wiff	1	1	Q86U86|PB1_HUMAN			PEAKS DB
KYLGQLHYL	45.46	1133.62	9	-1.1	567.819	58.79	10416	116	F116:10394	20170811 KP RA p53 Neg C1_W632_P5.wiff	2	2	Q9H3S7|PTN23_HUMAN			PEAKS DB
TYNQKHSLF	45.4	1136.56	9	-2	569.289	45.3	3186.9	101	F101:7797	20170811 KP RA p53 Neg C1_W632_P1.wiff	1	1	Q9NPA3|M1IP1_HUMAN			PEAKS DB
PYLDKFFTL	45.37	1142.6	9	4.7	572.311	84.72	1433.2	118	F118:15863	20170811 KP RA p53 Neg C1_W632_P7.wiff	1	1	Q96HP0|DOCK6_HUMAN			PEAKS DB
TYTYEKLLW	45.37	1215.62	9	1	608.817	78.87	15184	119	F119:14996	20170811 KP RA p53 Neg C1_W632_P8.wiff	2	2	P35222|CTNB1_HUMAN			PEAKS DB
NYAQVFNKL	45.36	1095.57	9	2.1	548.795	66.57	12780	116	F116:12944	20170811 KP RA p53 Neg C1_W632_P5.wiff	1	1	Q9Y6E2|BZW2_HUMAN			PEAKS DB
AYKDFLWFF	45.36	1235.6	9	-6.3	618.807	85.5	0	109	F109:11665	20170811 KP RA p53 Neg C1_W632_P17.wiff	0	0	P35610|SOAT1_HUMAN			PEAKS DB
SYLDNFIKI	45.36	1111.59	9	1.5	556.805	84.14	14422	104	F104:12701	20170811 KP RA p53 Neg C1_W632_P12.wiff	1	1	O96013|PAK4_HUMAN			PEAKS DB
LYITEPKTI	45.36	1076.61	9	0.9	539.317	60	41415	112	F112:12018	20170811 KP RA p53 Neg C1_W632_P2.wiff	1	1	Q99871|HAUS7_HUMAN			PEAKS DB
FYNLLTRTF	45.28	1173.62	9	-0.3	587.818	81.68	3911.8	104	F104:11801	20170811 KP RA p53 Neg C1_W632_P12.wiff	1	1	Q969N2|PIGT_HUMAN			PEAKS DB
NYLHLDYNF	45.27	1197.55	9	0.8	599.782	76.83	7072.2	116	F116:16305	20170811 KP RA p53 Neg C1_W632_P5.wiff	1	1	Q6P2Q9|PRP8_HUMAN			PEAKS DB
AEYGEIKNI	45.27	1035.52	9	2.7	518.772	52.08	12408	115	F115:8825	20170811 KP RA p53 Neg C1_W632_P4.wiff	1	1	Q9Y5S9|RBM8A_HUMAN			PEAKS DB
YYIDRINSM	45.27	1173.55	9	1	587.785	59.02	3409.6	101	F101:11670	20170811 KP RA p53 Neg C1_W632_P1.wiff	1	1	Q86T65|DAAM2_HUMAN			PEAKS DB
EYLKLLHSF	45.25	1148.62	9	-3.1	575.318	71.97	2905.5	117	F117:15501	20170811 KP RA p53 Neg C1_W632_P6.wiff	2	2	Q12772|SRBP2_HUMAN			PEAKS DB
RWFDKSFTF	45.24	1232.6	9	0.6	617.307	75.32	82901	119	F119:13856	20170811 KP RA p53 Neg C1_W632_P8.wiff	1	1	P50416|CPT1A_HUMAN			PEAKS DB
AYKYIQELW	45.24	1212.62	9	-0.3	607.316	77.47	113660	118	F118:14008	20170811 KP RA p53 Neg C1_W632_P7.wiff	2	2	P61313|RL15_HUMAN			PEAKS DB
PFLPGKILF	45.23	1030.62	9	0.4	516.318	84.49	1801.8	103	F103:12160	20170811 KP RA p53 Neg C1_W632_P11.wiff	1	1	Q5TCZ1|SPD2A_HUMAN:A1X283|SPD2B_HUMAN			PEAKS DB
SQFVGSQSV	45.2	937.451	9	-5.2	469.732	46.89	915.94	101	F101:8120	20170811 KP RA p53 Neg C1_W632_P1.wiff	2	2	P52948|NUP98_HUMAN			PEAKS DB
LYSEVDVHF	45.2	1107.52	9	-1.1	554.77	67.7	15380	116	F116:13148	20170811 KP RA p53 Neg C1_W632_P5.wiff	4	4	Q7Z3K3|POGZ_HUMAN			PEAKS DB
NELNIIHKF	45.2	1126.61	9	1.5	564.316	60.61	32892	116	F116:11009	20170811 KP RA p53 Neg C1_W632_P5.wiff	2	2	Q8WWY3|PRP31_HUMAN			PEAKS DB
AYGKDFHLI	45.2	1062.55	9	1.3	532.284	59.59	210260	116	F116:10666	20170811 KP RA p53 Neg C1_W632_P5.wiff	2	2	Q8N108|MIER1_HUMAN			PEAKS DB
YYEYNHDLF	45.18	1262.52	9	1.5	632.272	67.18	3320	117	F117:13773	20170811 KP RA p53 Neg C1_W632_P6.wiff	1	1	Q9H4B6|SAV1_HUMAN			PEAKS DB
KYLATLETL	45.17	1050.6	9	-1.6	526.306	66.72	10813	117	F117:13619	20170811 KP RA p53 Neg C1_W632_P6.wiff	1	1	P23458|JAK1_HUMAN			PEAKS DB
DYSSILQKF	45.15	1099.55	9	3	550.79	78.19	149510	114	F114:17009	20170811 KP RA p53 Neg C1_W632_P3.wiff	1	1	Q96RU3|FNBP1_HUMAN			PEAKS DB
LVTGVVQQI	45.13	955.57	9	-0.3	478.794	62.15	5441.3	101	F101:12713	20170811 KP RA p53 Neg C1_W632_P1.wiff	1	1	Q9P2D3|HTR5B_HUMAN			PEAKS DB
AEAATPYGI	45.11	891.434	9	2.9	446.727	56.17	1207	115	F115:10184	20170811 KP RA p53 Neg C1_W632_P4.wiff	1	1	O75533|SF3B1_HUMAN			PEAKS DB
SYTPVLNQF	45.07	1067.53	9	-4.3	534.77	71.74	38850	116	F116:14573	20170811 KP RA p53 Neg C1_W632_P5.wiff	1	1	O14795|UN13B_HUMAN			PEAKS DB
LYRLKFNEF	45.07	1228.66	9	3.8	615.342	68.71	5084.4	115	F115:14037	20170811 KP RA p53 Neg C1_W632_P4.wiff	1	1	P56559|ARL4C_HUMAN			PEAKS DB
YYAYLPAKL	45.07	1100.59	9	-0.2	551.305	70.21	1579.3	101	F101:15350	20170811 KP RA p53 Neg C1_W632_P1.wiff	1	1	Q5T3F8|CSCL2_HUMAN			PEAKS DB
GQSVIGLQM	45.07	931.48	9	2.1	466.75	68.65	34391	115	F115:14003	20170811 KP RA p53 Neg C1_W632_P4.wiff	1	1	Q15417|CNN3_HUMAN			PEAKS DB
NYAQVLDKF	45.06	1096.56	9	1.5	549.288	70.78	34392	101	F101:15611	20170811 KP RA p53 Neg C1_W632_P1.wiff	1	1	Q9ULH1|ASAP1_HUMAN			PEAKS DB
NRYDGIYKV	45.06	1126.58	9	0.4	376.534	46.93	88831	115	F115:7424	20170811 KP RA p53 Neg C1_W632_P4.wiff	3	3	Q96PU4|UHRF2_HUMAN:Q96T88|UHRF1_HUMAN			PEAKS DB
LLDVPTAAV	45.04	897.517	9	-0.7	449.768	67.85	19127	114	F114:13546	20170811 KP RA p53 Neg C1_W632_P3.wiff	1	1	P13284|GILT_HUMAN			PEAKS DB
GQLPNLQTV	45.04	968.529	9	-0.5	485.274	63	61043	101	F101:13159	20170811 KP RA p53 Neg C1_W632_P1.wiff	2	2	Q02447|SP3_HUMAN			PEAKS DB
AFYQVIEKF	45.04	1143.6	9	5.2	572.808	78.21	0	119	F119:14802	20170811 KP RA p53 Neg C1_W632_P8.wiff	0	0	Q86US8|EST1A_HUMAN			PEAKS DB
MYGFVNHAL	45.02	1050.5	9	2	526.257	65.22	22490	116	F116:12500	20170811 KP RA p53 Neg C1_W632_P5.wiff	2	2	Q02153|GCYB1_HUMAN			PEAKS DB
GEAYAPQGW	45	977.424	9	0.9	489.721	60.63	513.69	117	F117:11556	20170811 KP RA p53 Neg C1_W632_P6.wiff	1	1	Q8TEY7|UBP33_HUMAN			PEAKS DB
HLTDITLKV	44.99	1038.61	9	3.8	520.315	59.22	11467	115	F115:10868	20170811 KP RA p53 Neg C1_W632_P4.wiff	1	1	Q15046|SYK_HUMAN			PEAKS DB
TYTQLVRLI	44.98	1105.65	9	2.4	553.833	77.87	808.72	118	F118:14187	20170811 KP RA p53 Neg C1_W632_P7.wiff	1	1	O75643|U520_HUMAN			PEAKS DB
VYTVVDEM(+15.99)F	44.96	1117.5	9	2.8	559.759	67.95	7282.8	118	F118:12348	20170811 KP RA p53 Neg C1_W632_P7.wiff	2	2	P53680|AP2S1_HUMAN	Oxidation (M)	M8:Oxidation (M):1000.00	PEAKS DB
TYYWGFAAW	44.95	1163.51	9	-1	582.762	85.52	1593.3	104	F104:13150	20170811 KP RA p53 Neg C1_W632_P12.wiff	1	1	Q9NZ01|TECR_HUMAN			PEAKS DB
YYVFKVVHL	44.94	1166.65	9	-0.7	389.89	72.37	7663	118	F118:12886	20170811 KP RA p53 Neg C1_W632_P7.wiff	1	1	Q75T13|PGAP1_HUMAN			PEAKS DB
QYQKVPVLF	44.94	1120.63	9	2.9	561.326	71.11	25196	114	F114:14618	20170811 KP RA p53 Neg C1_W632_P3.wiff	1	1	Q63HN8|RN213_HUMAN			PEAKS DB
NYGRVFSEW	44.93	1156.53	9	1.5	579.277	70.71	8185.3	112	F112:15479	20170811 KP RA p53 Neg C1_W632_P2.wiff	1	1	O95219|SNX4_HUMAN			PEAKS DB
GQVTDQVEV	44.91	973.472	9	2.4	487.745	45.69	5262.5	117	F117:6989	20170811 KP RA p53 Neg C1_W632_P6.wiff	1	1	Q05682|CALD1_HUMAN			PEAKS DB
GSWEGSWGV	44.89	963.409	9	0	482.713	74.08	17817	117	F117:16237	20170811 KP RA p53 Neg C1_W632_P6.wiff	2	2	P48449|ERG7_HUMAN			PEAKS DB
NFAIVGAM(+15.99)F	44.88	984.474	9	0.2	493.244	80.44	1849.6	102	F102:12634	20170811 KP RA p53 Neg C1_W632_P10.wiff	1	1	Q9Y584|TIM22_HUMAN	Oxidation (M)	M8:Oxidation (M):1000.00	PEAKS DB
AALPNVYEV	44.86	974.507	9	4	488.266	67.97	11821	114	F114:13638	20170811 KP RA p53 Neg C1_W632_P3.wiff	1	1	P33992|MCM5_HUMAN			PEAKS DB
AQIDHYLGL	44.86	1028.53	9	2.3	515.274	67.74	42030	117	F117:14015	20170811 KP RA p53 Neg C1_W632_P6.wiff	1	1	Q9NQC3|RTN4_HUMAN			PEAKS DB
NSTPAVFTM(+15.99)	44.84	982.443	9	-5.1	492.228	50.16	3963.2	115	F115:8493	20170811 KP RA p53 Neg C1_W632_P4.wiff	1	1	O43847|NRDC_HUMAN	Oxidation (M)	M9:Oxidation (M):1000.00	PEAKS DB
AEVGFVRFF	44.83	1070.55	9	7.8	536.289	84.26	267.22	102	F102:13887	20170811 KP RA p53 Neg C1_W632_P10.wiff	1	1	P43246|MSH2_HUMAN			PEAKS DB
SYFNGFNSL	44.82	1047.47	9	1.4	524.744	79.62	3166.4	114	F114:17315	20170811 KP RA p53 Neg C1_W632_P3.wiff	1	1	Q9UJS0|CMC2_HUMAN			PEAKS DB
TFTFSHATF	44.79	1057.49	9	-0.8	529.752	68.71	38246	117	F117:14274	20170811 KP RA p53 Neg C1_W632_P6.wiff	2	2	P14373|TRI27_HUMAN			PEAKS DB
AFLKVSSVF	44.78	996.564	9	-1.2	499.29	76.14	3848.3	117	F117:16949	20170811 KP RA p53 Neg C1_W632_P6.wiff	1	1	P46060|RAGP1_HUMAN			PEAKS DB
KLNPQQFEV	44.77	1101.58	9	1.8	551.802	58.81	28368	112	F112:11423	20170811 KP RA p53 Neg C1_W632_P2.wiff	2	2	P46977|STT3A_HUMAN			PEAKS DB
RQIFNGTFV	44.77	1080.57	9	2.8	541.296	65.39	134310	116	F116:12603	20170811 KP RA p53 Neg C1_W632_P5.wiff	1	1	P18124|RL7_HUMAN			PEAKS DB
DEEQVFHFY	44.76	1212.51	9	3.7	607.267	74.48	3714.6	112	F112:16751	20170811 KP RA p53 Neg C1_W632_P2.wiff	1	1	P09884|DPOLA_HUMAN			PEAKS DB
WEQGFSQSF	44.75	1114.47	9	0.5	558.245	69.11	24131	115	F115:14158	20170811 KP RA p53 Neg C1_W632_P4.wiff	1	1	P35222|CTNB1_HUMAN			PEAKS DB
SYSIGIANF	44.74	970.476	9	2.4	486.249	79.17	14966	114	F114:17287	20170811 KP RA p53 Neg C1_W632_P3.wiff	1	1	Q99715|COCA1_HUMAN			PEAKS DB
AEQDFISKF	44.74	1083.52	9	11.1	542.776	65.9	6293.4	116	F116:12742	20170811 KP RA p53 Neg C1_W632_P5.wiff	1	1	Q9NV70|EXOC1_HUMAN			PEAKS DB
YYHARVYEF	44.73	1246.58	9	0.6	624.3	54.59	8160.2	114	F114:9394	20170811 KP RA p53 Neg C1_W632_P3.wiff	2	2	O43242|PSMD3_HUMAN			PEAKS DB
IYIKHPHLF	44.73	1166.66	9	1.2	389.895	54.88	208420	116	F116:9332	20170811 KP RA p53 Neg C1_W632_P5.wiff	2	2	Q9H147|TDIF1_HUMAN			PEAKS DB
AEVAEHVQY	44.72	1044.49	9	-5.9	523.249	41.77	398.34	117	F117:6206	20170811 KP RA p53 Neg C1_W632_P6.wiff	1	1	O75496|GEMI_HUMAN			PEAKS DB
SYFPKILTF	44.71	1114.61	9	1.8	558.311	84.56	21884	103	F103:12164	20170811 KP RA p53 Neg C1_W632_P11.wiff	1	1	Q9C0K1|S39A8_HUMAN			PEAKS DB
QYFAEPM(+15.99)ML	44.71	1144.49	9	1.6	573.255	74.59	9515.3	119	F119:13782	20170811 KP RA p53 Neg C1_W632_P8.wiff	1	1	P14373|TRI27_HUMAN	Oxidation (M)	M7:Oxidation (M):27.96	PEAKS DB
ALPYFWEHF	44.71	1208.57	9	0.2	605.29	84.84	18479	102	F102:14095	20170811 KP RA p53 Neg C1_W632_P10.wiff	1	1	P26641|EF1G_HUMAN			PEAKS DB
PYMAKFVVF	44.71	1100.57	9	3.6	551.297	82.08	8336.8	104	F104:11967	20170811 KP RA p53 Neg C1_W632_P12.wiff	1	1	Q12955|ANK3_HUMAN:Q01484|ANK2_HUMAN			PEAKS DB
IYDEVVKLL	44.7	1090.63	9	-1.5	546.32	78.95	10851	118	F118:14526	20170811 KP RA p53 Neg C1_W632_P7.wiff	1	1	P53007|TXTP_HUMAN			PEAKS DB
IYNGKLFDL	44.68	1081.58	9	-0.5	541.799	76.25	33252	117	F117:17043	20170811 KP RA p53 Neg C1_W632_P6.wiff	2	2	Q99661|KIF2C_HUMAN			PEAKS DB
SYIDVAVKL	44.68	1006.57	9	2.8	504.296	71.4	36235	101	F101:15738	20170811 KP RA p53 Neg C1_W632_P1.wiff	1	1	Q9P2K2|TXD16_HUMAN			PEAKS DB
AYEIIDQFF	44.66	1144.54	9	8.7	573.284	85.27	0	119	F119:16854	20170811 KP RA p53 Neg C1_W632_P8.wiff	0	0	O00629|IMA3_HUMAN			PEAKS DB
VYDTNPAKF	44.66	1053.51	9	-0.3	527.767	48.59	7462.3	114	F114:7715	20170811 KP RA p53 Neg C1_W632_P3.wiff	2	2	Q9NZD2|GLTP_HUMAN			PEAKS DB
QYVDFHNQL	44.66	1162.54	9	2.2	582.281	58.45	91287	101	F101:11586	20170811 KP RA p53 Neg C1_W632_P1.wiff	2	2	P28715|ERCC5_HUMAN			PEAKS DB
SAFGNVKLV	44.66	933.528	9	1.5	467.774	63.48	16420	115	F115:12216	20170811 KP RA p53 Neg C1_W632_P4.wiff	1	1	O94955|RHBT3_HUMAN			PEAKS DB
PFLPKPLFF	44.65	1104.64	9	0.4	553.328	84.95	17783	104	F104:12979	20170811 KP RA p53 Neg C1_W632_P12.wiff	1	1	Q14684|RRP1B_HUMAN			PEAKS DB
NYATRIVTL	44.63	1049.59	9	1	525.803	62.46	38347	115	F115:11851	20170811 KP RA p53 Neg C1_W632_P4.wiff	1	1	Q9NR09|BIRC6_HUMAN			PEAKS DB
AEIDEPNAF	44.63	1004.45	9	0.9	503.231	57.03	18723	116	F116:9856	20170811 KP RA p53 Neg C1_W632_P5.wiff	1	1	Q8NB46|ANR52_HUMAN			PEAKS DB
TYKDYVDLF	44.62	1162.55	9	2.5	582.288	77.05	69079	117	F117:17361	20170811 KP RA p53 Neg C1_W632_P6.wiff	2	2	P78527|PRKDC_HUMAN			PEAKS DB
QYEQVKQLF	44.62	1181.61	9	0.4	591.814	63.19	22933	115	F115:12102	20170811 KP RA p53 Neg C1_W632_P4.wiff	1	1	A5YKK6|CNOT1_HUMAN			PEAKS DB
QYLVHVNDL	44.61	1099.57	9	5.6	550.797	62.68	39211	114	F114:11729	20170811 KP RA p53 Neg C1_W632_P3.wiff	1	1	Q68CZ1|FTM_HUMAN			PEAKS DB
EEVNYINTF	44.61	1127.51	9	3.2	564.768	69.4	2202.6	115	F115:14306	20170811 KP RA p53 Neg C1_W632_P4.wiff	1	1	O96020|CCNE2_HUMAN			PEAKS DB
TYIFAGDKF	44.59	1060.52	9	4.5	531.273	68.52	5221.9	101	F101:14843	20170811 KP RA p53 Neg C1_W632_P1.wiff	2	2	P08253|MMP2_HUMAN			PEAKS DB
EESDLSRQY	44.58	1125.49	9	2.5	563.757	37.66	3105.6	116	F116:5424	20170811 KP RA p53 Neg C1_W632_P5.wiff	1	1	Q12789|TF3C1_HUMAN			PEAKS DB
FYQRFPLSF	44.57	1203.61	9	-3	602.809	82.72	19605	103	F103:11606	20170811 KP RA p53 Neg C1_W632_P11.wiff	2	2	Q92611|EDEM1_HUMAN			PEAKS DB
AYSDIVKMI	44.55	1038.54	9	3.5	520.283	74.42	3843	112	F112:16740	20170811 KP RA p53 Neg C1_W632_P2.wiff	1	1	Q15172|2A5A_HUMAN			PEAKS DB
SYVDSIQQM	44.55	1069.47	9	-4.4	535.744	60.02	0	116	F116:10852	20170811 KP RA p53 Neg C1_W632_P5.wiff	0	0	P00519|ABL1_HUMAN			PEAKS DB
FYVGHIDAF	44.53	1067.51	9	-0.2	534.764	73.51	5589.9	114	F114:15473	20170811 KP RA p53 Neg C1_W632_P3.wiff	1	1	Q659A1|ICE2_HUMAN			PEAKS DB
EEM(+15.99)DLFTKY	44.53	1190.52	9	-0.1	596.268	60.44	5823	101	F101:12090	20170811 KP RA p53 Neg C1_W632_P1.wiff	2	2	Q969Q6|P2R3C_HUMAN	Oxidation (M)	M3:Oxidation (M):1000.00	PEAKS DB
TQIDHYVGI	44.52	1044.52	9	2.7	523.273	57.78	20551	101	F101:11214	20170811 KP RA p53 Neg C1_W632_P1.wiff	1	1	O95197|RTN3_HUMAN			PEAKS DB
GQTQVEIKV	44.52	1000.56	9	-0.6	501.286	50.05	4689.5	115	F115:8378	20170811 KP RA p53 Neg C1_W632_P4.wiff	1	1	P38646|GRP75_HUMAN			PEAKS DB
RYLEKYEKV	44.51	1226.67	9	-2.7	409.897	39.46	506.93	112	F112:6525	20170811 KP RA p53 Neg C1_W632_P2.wiff	1	1	Q68CP9|ARID2_HUMAN			PEAKS DB
GEIGGTEEY	44.51	953.398	9	2.9	477.709	43.98	13655	117	F117:6554	20170811 KP RA p53 Neg C1_W632_P6.wiff	2	2	P53396|ACLY_HUMAN			PEAKS DB
KYSTTFFM(+15.99)V	44.49	1138.54	9	-1.4	570.277	71.39	20643	120	F120:11400	20170811 KP RA p53 Neg C1_W632_P9.wiff	1	1	Q9UBH6|XPR1_HUMAN	Oxidation (M)	M8:Oxidation (M):1000.00	PEAKS DB
VYSQFITQL	44.48	1097.58	9	5.1	549.801	78.41	36171	112	F112:17912	20170811 KP RA p53 Neg C1_W632_P2.wiff	1	1	Q92878|RAD50_HUMAN			PEAKS DB
AQLSPQLTV	44.47	955.534	9	1.6	478.776	61.88	1864.4	117	F117:11959	20170811 KP RA p53 Neg C1_W632_P6.wiff	1	1	Q2TAL8|QRIC1_HUMAN			PEAKS DB
YSTPHAFTF	44.46	1069.49	9	3.6	535.754	67.18	9102.7	117	F117:13856	20170811 KP RA p53 Neg C1_W632_P6.wiff	1	1	P04049|RAF1_HUMAN			PEAKS DB
SYIPIFPQL	44.44	1076.59	9	4.8	539.307	85.4	38309	120	F120:15513	20170811 KP RA p53 Neg C1_W632_P9.wiff	2	2	Q6Y1H2|HACD2_HUMAN			PEAKS DB
SYIPLFPQL	44.44	1076.59	9	4.8	539.307	85.4	38309	120	F120:15513	20170811 KP RA p53 Neg C1_W632_P9.wiff	2	2	B0YJ81|HACD1_HUMAN			PEAKS DB
GQPEIFYTF	44.42	1100.52	9	7.2	551.27	83.67	9524	119	F119:16316	20170811 KP RA p53 Neg C1_W632_P8.wiff	1	1	Q9UP83|COG5_HUMAN			PEAKS DB
TENDIRVM(+15.99)F	44.41	1139.53	9	3.1	570.774	60.39	15956	117	F117:11395	20170811 KP RA p53 Neg C1_W632_P6.wiff	2	2	Q92879|CELF1_HUMAN	Oxidation (M)	M8:Oxidation (M):1000.00	PEAKS DB
RVLFKYFEV	44.4	1199.67	9	1	600.845	74.77	27126	120	F120:12360	20170811 KP RA p53 Neg C1_W632_P9.wiff	2	2	Q9NZ32|ARP10_HUMAN			PEAKS DB
KIADFGWSV	44.4	1021.52	9	0.4	511.77	75.29	7343.8	116	F116:15827	20170811 KP RA p53 Neg C1_W632_P5.wiff	1	1	Q96GD4|AURKB_HUMAN			PEAKS DB
AAYTEIRAL	44.39	1006.54	9	4.3	504.284	57.66	256.8	101	F101:11190	20170811 KP RA p53 Neg C1_W632_P1.wiff	1	1	Q13535|ATR_HUMAN			PEAKS DB
NYQDTIGRL	44.39	1078.54	9	3.1	540.282	57.27	58254	101	F101:11052	20170811 KP RA p53 Neg C1_W632_P1.wiff	1	1	P08670|VIME_HUMAN			PEAKS DB
FYAELYHII	44.38	1167.6	9	3.2	584.807	83.75	22894	118	F118:15538	20170811 KP RA p53 Neg C1_W632_P7.wiff	1	1	Q9UL46|PSME2_HUMAN			PEAKS DB
QYAGKYVLF	44.36	1087.57	9	1.5	544.796	70.48	20019	114	F114:14344	20170811 KP RA p53 Neg C1_W632_P3.wiff	1	1	P22352|GPX3_HUMAN			PEAKS DB
NYNPAQQAF	44.35	1051.47	9	3.5	526.747	55.43	18580	115	F115:9938	20170811 KP RA p53 Neg C1_W632_P4.wiff	1	1	Q9NZN8|CNOT2_HUMAN			PEAKS DB
YMMPVNSEV	44.35	1068.46	9	3.8	535.242	61.82	1283.3	117	F117:11941	20170811 KP RA p53 Neg C1_W632_P6.wiff	1	1	Q9BZD4|NUF2_HUMAN			PEAKS DB
NEIERVFVW	44.35	1190.61	9	3	596.315	82.21	35500	104	F104:12010	20170811 KP RA p53 Neg C1_W632_P12.wiff	1	1	O00167|EYA2_HUMAN			PEAKS DB
IFLNKTFQW	44.35	1195.64	9	8.9	598.832	81.97	713.83	103	F103:11373	20170811 KP RA p53 Neg C1_W632_P11.wiff	1	1	Q5BKT4|AG10A_HUMAN:Q5I7T1|AG10B_HUMAN			PEAKS DB
EYGSINHTY	44.34	1082.47	9	3.3	542.244	42.05	1323.6	117	F117:6220	20170811 KP RA p53 Neg C1_W632_P6.wiff	1	1	P21802|FGFR2_HUMAN			PEAKS DB
YLPPATQVV	44.31	986.544	9	0.2	494.28	58.91	55722	116	F116:10368	20170811 KP RA p53 Neg C1_W632_P5.wiff	3	3	P38919|IF4A3_HUMAN			PEAKS DB
SYGAFTNQI	44.28	999.466	9	0.2	500.743	62.95	1718.7	101	F101:13030	20170811 KP RA p53 Neg C1_W632_P1.wiff	1	1	Q9ULH1|ASAP1_HUMAN			PEAKS DB
HFIAEHYM(+15.99)F	44.27	1209.53	9	-1.1	605.774	57.63	3642.7	112	F112:11106	20170811 KP RA p53 Neg C1_W632_P2.wiff	2	2	O15121|DEGS1_HUMAN	Oxidation (M)	M8:Oxidation (M):1000.00	PEAKS DB
VYENVSHFL	44.27	1106.54	9	2.6	554.28	67	60449	117	F117:13710	20170811 KP RA p53 Neg C1_W632_P6.wiff	1	1	Q9H2D1|MFTC_HUMAN			PEAKS DB
AYGSLFNTI	44.27	984.492	9	4.7	493.256	80.73	242890	116	F116:16950	20170811 KP RA p53 Neg C1_W632_P5.wiff	1	1	Q6YP21|KAT3_HUMAN			PEAKS DB
AYLEAHETF	44.24	1079.49	9	0.8	540.755	54.89	14759	117	F117:9661	20170811 KP RA p53 Neg C1_W632_P6.wiff	2	2	P57740|NU107_HUMAN			PEAKS DB
NYDKVEKLF	44.22	1154.6	9	2.5	578.309	59.05	26190	115	F115:10836	20170811 KP RA p53 Neg C1_W632_P4.wiff	2	2	Q12996|CSTF3_HUMAN			PEAKS DB
KEALPKAAF	44.21	973.56	9	-3.7	487.786	46.56	1328	116	F116:7120	20170811 KP RA p53 Neg C1_W632_P5.wiff	1	1	Q13123|RED_HUMAN			PEAKS DB
TYLKIQSFI	44.2	1111.63	9	0.6	556.823	80.02	3496.5	120	F120:13883	20170811 KP RA p53 Neg C1_W632_P9.wiff	1	1	P86791|CCZ1_HUMAN:P86790|CCZ1B_HUMAN			PEAKS DB
EEINRQVTY	44.19	1150.56	9	-2	576.288	42.33	1618.2	117	F117:6272	20170811 KP RA p53 Neg C1_W632_P6.wiff	1	1	Q14517|FAT1_HUMAN			PEAKS DB
FSFVDLRLL	44.18	1108.63	9	3.4	555.325	85.11	21258	120	F120:15462	20170811 KP RA p53 Neg C1_W632_P9.wiff	1	1	P02452|CO1A1_HUMAN			PEAKS DB
AFFPNGYAF	44.17	1032.47	9	-1.2	517.244	84.54	7433.2	120	F120:15207	20170811 KP RA p53 Neg C1_W632_P9.wiff	2	2	P62879|GBB2_HUMAN			PEAKS DB
TYVENLRLL	44.17	1119.63	9	2.5	560.826	73.22	14738	114	F114:15392	20170811 KP RA p53 Neg C1_W632_P3.wiff	1	1	Q8WXH0|SYNE2_HUMAN			PEAKS DB
QIYDIFQKL	44.15	1166.63	9	7.2	584.33	83.92	10206	104	F104:12609	20170811 KP RA p53 Neg C1_W632_P12.wiff	1	1	P60842|IF4A1_HUMAN			PEAKS DB
AYTSETYLM(+15.99)	44.15	1093.46	9	1.2	547.743	51.23	7703.8	112	F112:9307	20170811 KP RA p53 Neg C1_W632_P2.wiff	1	1	Q5T0B9|ZN362_HUMAN:Q8TF68|ZN384_HUMAN	Oxidation (M)	M9:Oxidation (M):1000.00	PEAKS DB
VFTAFTEEF	44.15	1089.5	9	0.2	545.758	83.69	3247.7	118	F118:15518	20170811 KP RA p53 Neg C1_W632_P7.wiff	1	1	Q15386|UBE3C_HUMAN			PEAKS DB
KYIATDFTL	44.14	1070.56	9	3.9	536.294	69.71	8592.3	101	F101:15167	20170811 KP RA p53 Neg C1_W632_P1.wiff	1	1	O43847|NRDC_HUMAN			PEAKS DB
QYLGQIQHI	44.11	1098.58	9	1.6	550.302	57.55	64763	101	F101:11238	20170811 KP RA p53 Neg C1_W632_P1.wiff	1	1	P04818|TYSY_HUMAN			PEAKS DB
SYLDSVHFF	44.1	1113.51	9	1.7	557.765	83.4	8482.1	103	F103:11824	20170811 KP RA p53 Neg C1_W632_P11.wiff	1	1	Q09472|EP300_HUMAN			PEAKS DB
SYM(+15.99)WTINNF	44.1	1190.51	9	3	596.262	82.03	39772	103	F103:11372	20170811 KP RA p53 Neg C1_W632_P11.wiff	3	3	Q6IQ16|SPOPL_HUMAN	Oxidation (M)	M3:Oxidation (M):1000.00	PEAKS DB
AYLDKSPQF	44.09	1067.53	9	13.2	534.78	53.07	41925	117	F117:9538	20170811 KP RA p53 Neg C1_W632_P6.wiff	2	2	Q7Z478|DHX29_HUMAN			PEAKS DB
SLAQYLINV	44.09	1019.57	9	3.4	510.792	84.62	0	103	F103:12203	20170811 KP RA p53 Neg C1_W632_P11.wiff	0	0	Q15366|PCBP2_HUMAN			PEAKS DB
IYPEAVTMF	44.09	1069.52	9	1.5	535.767	81.81	8580.9	117	F117:17917	20170811 KP RA p53 Neg C1_W632_P6.wiff	1	1	Q14738|2A5D_HUMAN			PEAKS DB
VYKTIM(+15.99)EQF	44.08	1173.57	9	3.9	587.799	54.04	22354	101	F101:10093	20170811 KP RA p53 Neg C1_W632_P1.wiff	2	2	Q9UQB8|BAIP2_HUMAN	Oxidation (M)	M6:Oxidation (M):1000.00	PEAKS DB
SYTDFHIDF	44.07	1143.49	9	-0.8	572.752	79.28	2270.6	117	F117:17643	20170811 KP RA p53 Neg C1_W632_P6.wiff	2	2	Q9UPP1|PHF8_HUMAN			PEAKS DB
SYLQEVEQL	44.07	1107.54	9	3	554.784	78.03	11113	112	F112:17779	20170811 KP RA p53 Neg C1_W632_P2.wiff	1	1	P51116|FXR2_HUMAN			PEAKS DB
TSYEKVINY	44.07	1115.55	9	0.5	558.784	52.76	728.19	115	F115:9098	20170811 KP RA p53 Neg C1_W632_P4.wiff	1	1	P43362|MAGA9_HUMAN			PEAKS DB
SLFKLIVKV	44.06	1045.69	9	-2.4	349.571	76.07	25461	104	F104:10744	20170811 KP RA p53 Neg C1_W632_P12.wiff	2	2	Q5UIP0|RIF1_HUMAN			PEAKS DB
SYPLNSYEL	44.05	1084.51	9	1.1	543.264	70.37	15415	115	F115:14627	20170811 KP RA p53 Neg C1_W632_P4.wiff	2	2	Q9NV64|TM39A_HUMAN			PEAKS DB
GQIEVVPEV	44.05	968.518	9	0.4	485.269	64.78	20745	112	F112:13675	20170811 KP RA p53 Neg C1_W632_P2.wiff	2	2	Q92576|PHF3_HUMAN			PEAKS DB
GVMPLPQNV	44.04	953.5	9	3.9	477.761	65.05	6971.4	101	F101:13701	20170811 KP RA p53 Neg C1_W632_P1.wiff	1	1	Q8IYB5|SMAP1_HUMAN			PEAKS DB
AGMPITLTV	44.04	901.494	9	0.8	451.757	77.05	10183	112	F112:17426	20170811 KP RA p53 Neg C1_W632_P2.wiff	2	2	P29353|SHC1_HUMAN			PEAKS DB
AVAAVLTQV	44.03	870.518	9	-2.7	436.267	63.48	0	112	F112:13143	20170811 KP RA p53 Neg C1_W632_P2.wiff	0	0	Q99720|SGMR1_HUMAN			PEAKS DB
MYDSFWRQF	44.03	1278.55	9	6.4	640.288	83.57	2037	104	F104:12491	20170811 KP RA p53 Neg C1_W632_P12.wiff	1	1	Q9Y6P5|SESN1_HUMAN			PEAKS DB
QYIDVSHVF	44.02	1106.54	9	0.8	554.279	71.28	13555	117	F117:15241	20170811 KP RA p53 Neg C1_W632_P6.wiff	1	1	P48378|RFX2_HUMAN			PEAKS DB
AQIKPFYTV	44.01	1065.59	9	3.3	533.804	63.13	78899	115	F115:12094	20170811 KP RA p53 Neg C1_W632_P4.wiff	1	1	O14977|AZIN1_HUMAN			PEAKS DB
YYQNYFEKL	44.01	1266.59	9	-0.2	634.306	70.72	18866	101	F101:15539	20170811 KP RA p53 Neg C1_W632_P1.wiff	1	1	Q86TB9|PATL1_HUMAN			PEAKS DB
YQTEIGQTL	43.98	1051.52	9	1	526.768	57.42	82320	116	F116:9969	20170811 KP RA p53 Neg C1_W632_P5.wiff	1	1	P14324|FPPS_HUMAN			PEAKS DB
SYSEWLQRL	43.97	1180.59	9	-1.3	591.3	79.07	4787.3	118	F118:14556	20170811 KP RA p53 Neg C1_W632_P7.wiff	1	1	Q9NVE7|PANK4_HUMAN			PEAKS DB
SYQDWQQNL	43.96	1180.51	9	3.6	591.269	65.22	12258	101	F101:13774	20170811 KP RA p53 Neg C1_W632_P1.wiff	1	1	Q9H1Z9|TSN10_HUMAN			PEAKS DB
KYMDVQFDF	43.96	1191.53	9	1.2	596.773	77.51	3072.1	117	F117:17412	20170811 KP RA p53 Neg C1_W632_P6.wiff	1	1	O00159|MYO1C_HUMAN			PEAKS DB
YWMHVQNTF	43.96	1224.54	9	3.9	613.282	69.48	3843.8	101	F101:15157	20170811 KP RA p53 Neg C1_W632_P1.wiff	1	1	Q6TFL4|KLH24_HUMAN			PEAKS DB
NYPQSVPRL	43.96	1072.57	9	4.9	537.294	55.81	31916	117	F117:9828	20170811 KP RA p53 Neg C1_W632_P6.wiff	1	1	O00159|MYO1C_HUMAN			PEAKS DB
PYLISGSKF	43.94	1010.54	9	-0.9	506.28	63.42	23804	115	F115:12201	20170811 KP RA p53 Neg C1_W632_P4.wiff	1	1	Q14679|TTLL4_HUMAN			PEAKS DB
KYITQGQLL	43.93	1062.61	9	1.1	532.315	57.85	10449	112	F112:11145	20170811 KP RA p53 Neg C1_W632_P2.wiff	1	1	Q9NYP7|ELOV5_HUMAN			PEAKS DB
YYEHFYNEL	43.91	1276.54	9	-0.1	639.279	65.22	5016.1	116	F116:12532	20170811 KP RA p53 Neg C1_W632_P5.wiff	1	1	Q6UW63|KDEL1_HUMAN			PEAKS DB
SAFATPFLV	43.91	951.506	9	-0.1	476.762	84.88	7492.3	104	F104:12951	20170811 KP RA p53 Neg C1_W632_P12.wiff	1	1	P15954|COX7C_HUMAN			PEAKS DB
ALSELATAV	43.9	873.481	9	3.1	437.752	63.53	0	112	F112:13164	20170811 KP RA p53 Neg C1_W632_P2.wiff	0	0	Q9BWL3|CA043_HUMAN			PEAKS DB
FYQPKIQQF	43.89	1197.62	9	3.3	599.822	63.47	125930	114	F114:12030	20170811 KP RA p53 Neg C1_W632_P3.wiff	1	1	Q9NVI1|FANCI_HUMAN			PEAKS DB
GEM(+15.99)PPGLNF	43.87	976.432	9	0.2	489.225	65.81	9612.4	117	F117:13390	20170811 KP RA p53 Neg C1_W632_P6.wiff	1	1	P40855|PEX19_HUMAN	Oxidation (M)	M3:Oxidation (M):1000.00	PEAKS DB
VLPIPFPSF	43.86	1015.57	9	0.2	508.796	85.52	3201.1	104	F104:13142	20170811 KP RA p53 Neg C1_W632_P12.wiff	1	1	Q96S97|MYADM_HUMAN			PEAKS DB
PYIIHTVLY	43.86	1117.62	9	3.5	559.821	71.91	11048	114	F114:14931	20170811 KP RA p53 Neg C1_W632_P3.wiff	1	1	Q5T4S7|UBR4_HUMAN			PEAKS DB
IGMEKFFNI	43.85	1097.56	9	8.2	549.792	83.12	4581.9	104	F104:12315	20170811 KP RA p53 Neg C1_W632_P12.wiff	1	1	P11586|C1TC_HUMAN			PEAKS DB
AQTELGQQI	43.84	986.503	9	1.7	494.263	50.2	626.81	112	F112:8944	20170811 KP RA p53 Neg C1_W632_P2.wiff	1	1	Q5VIR6|VPS53_HUMAN			PEAKS DB
YYFSKLIEF	43.84	1208.61	9	4.9	605.318	84.54	12545	104	F104:12838	20170811 KP RA p53 Neg C1_W632_P12.wiff	1	1	Q9NYP7|ELOV5_HUMAN			PEAKS DB
SEEGLLRLY	43.84	1078.57	9	5.1	540.296	71.22	15500	112	F112:15640	20170811 KP RA p53 Neg C1_W632_P2.wiff	1	1	Q12789|TF3C1_HUMAN			PEAKS DB
IFTNTVARF	43.83	1067.58	9	3.5	534.799	62.77	0	115	F115:11994	20170811 KP RA p53 Neg C1_W632_P4.wiff	0	0	Q9UKA4|AKA11_HUMAN			PEAKS DB
KILPTLEAV	43.8	982.606	9	3.2	492.313	65.11	89970	116	F116:12475	20170811 KP RA p53 Neg C1_W632_P5.wiff	1	1	Q12905|ILF2_HUMAN			PEAKS DB
IQINVGTTV	43.78	943.534	9	0.5	472.776	61.76	8203.7	117	F117:11913	20170811 KP RA p53 Neg C1_W632_P6.wiff	1	1	P46379|BAG6_HUMAN			PEAKS DB
GLSVYQIKV	43.77	1005.59	9	2.1	503.802	68.38	10420	116	F116:13349	20170811 KP RA p53 Neg C1_W632_P5.wiff	1	1	Q14204|DYHC1_HUMAN			PEAKS DB
ALM(+15.99)PVLNQV	43.77	999.542	9	-0.5	500.781	61.53	13981	112	F112:12495	20170811 KP RA p53 Neg C1_W632_P2.wiff	1	1	Q5RKV6|EXOS6_HUMAN	Oxidation (M)	M3:Oxidation (M):1000.00	PEAKS DB
VYKTIMEQF	43.77	1157.58	9	1.4	579.8	68.29	89676	101	F101:14849	20170811 KP RA p53 Neg C1_W632_P1.wiff	1	1	Q9UQB8|BAIP2_HUMAN			PEAKS DB
AYGGAFYAF	43.76	965.428	9	4.3	483.724	80.56	8962.9	116	F116:16778	20170811 KP RA p53 Neg C1_W632_P5.wiff	1	1	Q96EM0|T3HPD_HUMAN			PEAKS DB
SEFELLRSY	43.74	1142.56	9	1.6	572.292	72.31	4535.1	112	F112:16036	20170811 KP RA p53 Neg C1_W632_P2.wiff	1	1	O95219|SNX4_HUMAN			PEAKS DB
VYFVQKNSL	43.74	1096.59	9	-1.3	549.305	56.41	1869.6	101	F101:10778	20170811 KP RA p53 Neg C1_W632_P1.wiff	1	1	Q92503|S14L1_HUMAN			PEAKS DB
YYASIAKAF	43.73	1032.53	9	-1.2	517.272	64.08	8933.5	116	F116:12081	20170811 KP RA p53 Neg C1_W632_P5.wiff	1	1	P11310|ACADM_HUMAN			PEAKS DB
NYTEWLQDL	43.72	1180.54	9	2.2	591.279	84.91	44625	119	F119:16731	20170811 KP RA p53 Neg C1_W632_P8.wiff	1	1	Q9P2E9|RRBP1_HUMAN			PEAKS DB
IESVIKELW	43.68	1115.62	9	-1.1	558.818	79.92	7676.8	102	F102:12452	20170811 KP RA p53 Neg C1_W632_P10.wiff	1	1	Q8NDF8|PAPD5_HUMAN			PEAKS DB
AFNERPIIF	43.68	1105.59	9	2.2	553.807	73.16	11634	115	F115:15335	20170811 KP RA p53 Neg C1_W632_P4.wiff	2	2	P48163|MAOX_HUMAN			PEAKS DB
SYNPLWLRI	43.67	1160.63	9	3.3	581.328	84.31	117550	120	F120:15190	20170811 KP RA p53 Neg C1_W632_P9.wiff	1	1	Q8IZT6|ASPM_HUMAN			PEAKS DB
QYESKVFYL	43.65	1175.59	9	2.3	588.805	69.79	44002	112	F112:15115	20170811 KP RA p53 Neg C1_W632_P2.wiff	1	1	Q04917|1433F_HUMAN			PEAKS DB
EYQKVGQSF	43.62	1084.52	9	3	543.271	43.2	10181	112	F112:7041	20170811 KP RA p53 Neg C1_W632_P2.wiff	2	2	Q96RF0|SNX18_HUMAN			PEAKS DB
SYFDEPVEL	43.62	1097.49	9	0.8	549.757	77.9	28031	112	F112:17738	20170811 KP RA p53 Neg C1_W632_P2.wiff	1	1	Q9NP61|ARFG3_HUMAN			PEAKS DB
GSSAVGQFV	43.61	850.418	9	6.4	426.22	56.79	1638.5	116	F116:9694	20170811 KP RA p53 Neg C1_W632_P5.wiff	1	1	Q92994|TF3B_HUMAN			PEAKS DB
KYALELQKL	43.59	1104.65	9	1.9	553.337	60.62	452060	116	F116:10985	20170811 KP RA p53 Neg C1_W632_P5.wiff	3	3	P05186|PPBT_HUMAN			PEAKS DB
VYVEKISFL	43.59	1096.62	9	1	549.316	76.23	14062	118	F118:13854	20170811 KP RA p53 Neg C1_W632_P7.wiff	1	1	Q6NSJ5|LRC8E_HUMAN			PEAKS DB
ADFGLARIY	43.57	1024.53	9	0.9	513.277	70.38	2550.3	101	F101:15384	20170811 KP RA p53 Neg C1_W632_P1.wiff	1	1	Q00534|CDK6_HUMAN:P11802|CDK4_HUMAN			PEAKS DB
ADFGLARLY	43.57	1024.53	9	0.9	513.277	70.38	2550.3	101	F101:15384	20170811 KP RA p53 Neg C1_W632_P1.wiff	1	1	Q9NYV4|CDK12_HUMAN			PEAKS DB
VFIEKVHQL	43.57	1111.64	9	-0.3	556.829	52.62	156920	101	F101:9593	20170811 KP RA p53 Neg C1_W632_P1.wiff	2	2	Q16352|AINX_HUMAN			PEAKS DB
NYPHFFLDF	43.56	1198.54	9	0.2	600.281	84.95	2314.2	104	F104:13003	20170811 KP RA p53 Neg C1_W632_P12.wiff	2	2	Q9H0Q0|FA49A_HUMAN			PEAKS DB
SEVDLTRSF	43.54	1052.51	9	3.6	527.268	58.91	56826	101	F101:11627	20170811 KP RA p53 Neg C1_W632_P1.wiff	1	1	Q9P2T1|GMPR2_HUMAN			PEAKS DB
FYGDVQTHI	43.54	1078.51	9	3.1	540.264	56.25	8795.1	117	F117:10017	20170811 KP RA p53 Neg C1_W632_P6.wiff	1	1	O95248|MTMR5_HUMAN			PEAKS DB
NEFPNIGSW	43.52	1062.48	9	-1.9	532.246	83.13	2567.1	116	F116:17561	20170811 KP RA p53 Neg C1_W632_P5.wiff	1	1	Q5T4S7|UBR4_HUMAN			PEAKS DB
AENGLTVRL	43.49	971.54	9	-10.6	486.775	58.43	0	112	F112:11359	20170811 KP RA p53 Neg C1_W632_P2.wiff	0	0	Q12789|TF3C1_HUMAN			PEAKS DB
TYINPFVSF	43.48	1086.54	9	1.8	544.279	85.11	8974.7	120	F120:15460	20170811 KP RA p53 Neg C1_W632_P9.wiff	1	1	O95486|SC24A_HUMAN			PEAKS DB
VQVQQPQQV	43.48	1052.56	9	0.2	527.29	40.36	258.4	115	F115:6076	20170811 KP RA p53 Neg C1_W632_P4.wiff	1	1	Q68CP9|ARID2_HUMAN			PEAKS DB
M(+15.99)YPDVFAHF	43.48	1141.49	9	-0.9	571.754	78.42	28737	104	F104:11192	20170811 KP RA p53 Neg C1_W632_P12.wiff	2	2	P11498|PYC_HUMAN	Oxidation (M)	M1:Oxidation (M):1000.00	PEAKS DB
AQETFYQQV	43.47	1112.51	9	-8	557.261	57.53	1045.5	116	F116:9933	20170811 KP RA p53 Neg C1_W632_P5.wiff	1	1	Q9BSI4|TINF2_HUMAN			PEAKS DB
ELFTGFIKV	43.46	1052.59	9	-0.6	527.304	83.75	1516.9	104	F104:12544	20170811 KP RA p53 Neg C1_W632_P12.wiff	1	1	Q86TM6|SYVN1_HUMAN			PEAKS DB
AFMKGVFTF	43.45	1046.53	9	1.5	524.273	82.68	14745	104	F104:12172	20170811 KP RA p53 Neg C1_W632_P12.wiff	1	1	Q96I45|TM141_HUMAN			PEAKS DB
RVPPPPQSV	43.4	975.55	9	1.5	488.785	37.18	1265.2	115	F115:5618	20170811 KP RA p53 Neg C1_W632_P4.wiff	2	2	P29353|SHC1_HUMAN			PEAKS DB
PYYSKFILI	43.4	1142.64	9	1.9	572.327	82.7	79011	119	F119:15968	20170811 KP RA p53 Neg C1_W632_P8.wiff	2	2	O43913|ORC5_HUMAN			PEAKS DB
KYLDALNVF	43.39	1081.58	9	-1.6	541.797	78.82	13205	119	F119:15008	20170811 KP RA p53 Neg C1_W632_P8.wiff	1	1	O15063|K0355_HUMAN			PEAKS DB
VYEEILHQI	43.39	1142.6	9	2	572.308	68.04	37363	116	F116:13357	20170811 KP RA p53 Neg C1_W632_P5.wiff	1	1	Q9BZQ8|NIBAN_HUMAN			PEAKS DB
VYVELNQQI	43.37	1104.58	9	0.2	553.301	65.16	5417.6	101	F101:13769	20170811 KP RA p53 Neg C1_W632_P1.wiff	1	1	Q86VW0|SESD1_HUMAN			PEAKS DB
LYYNTITNF	43.36	1147.55	9	4.5	574.79	76.02	5373.1	101	F101:17265	20170811 KP RA p53 Neg C1_W632_P1.wiff	1	1	Q14527|HLTF_HUMAN			PEAKS DB
VYAHFPINV	43.3	1058.55	9	1.5	530.289	71.56	28624	112	F112:15739	20170811 KP RA p53 Neg C1_W632_P2.wiff	2	2	P32969|RL9_HUMAN			PEAKS DB
EEIFGTIGM	43.29	995.463	9	0.4	498.74	80.53	0	116	F116:16808	20170811 KP RA p53 Neg C1_W632_P5.wiff	0	0	Q99873|ANM1_HUMAN			PEAKS DB
FAMPYFIQV	43.27	1114.55	9	-0.8	558.283	85.31	4067.7	119	F119:16873	20170811 KP RA p53 Neg C1_W632_P8.wiff	1	1	Q00610|CLH1_HUMAN			PEAKS DB
PYLDKFFAL	43.24	1112.59	9	4.5	557.305	84.68	0	118	F118:15861	20170811 KP RA p53 Neg C1_W632_P7.wiff	0	0	Q96N67|DOCK7_HUMAN			PEAKS DB
YYLNDLERI	43.23	1197.6	9	2.4	599.814	73.11	92056	112	F112:16307	20170811 KP RA p53 Neg C1_W632_P2.wiff	2	2	P04899|GNAI2_HUMAN			PEAKS DB
SEGPPLTSF	43.21	933.444	9	0.1	467.732	64.84	4646.5	112	F112:13587	20170811 KP RA p53 Neg C1_W632_P2.wiff	2	2	O95071|UBR5_HUMAN			PEAKS DB
GYLPLAHVL	43.21	981.565	9	-3.4	491.79	78.48	10440	120	F120:13279	20170811 KP RA p53 Neg C1_W632_P9.wiff	2	2	O60488|ACSL4_HUMAN:O95573|ACSL3_HUMAN			PEAKS DB
VYSIVPQSW	43.2	1077.55	9	2.7	539.787	79.9	42458	114	F114:17318	20170811 KP RA p53 Neg C1_W632_P3.wiff	1	1	Q71RC2|LARP4_HUMAN			PEAKS DB
TYIGFSEIL	43.2	1041.54	9	-1.2	521.777	84.83	7309.3	104	F104:12939	20170811 KP RA p53 Neg C1_W632_P12.wiff	1	1	Q86UV5|UBP48_HUMAN			PEAKS DB
VYVGTLKLI	43.19	1004.63	9	4.4	503.324	75.46	1657.8	116	F116:15909	20170811 KP RA p53 Neg C1_W632_P5.wiff	1	1	Q8NEW0|ZNT7_HUMAN			PEAKS DB
SYANVKQWL	43.18	1107.57	9	1.1	554.796	69.02	16609	101	F101:14968	20170811 KP RA p53 Neg C1_W632_P1.wiff	1	1	Q92928|RAB1C_HUMAN:Q9H0U4|RAB1B_HUMAN			PEAKS DB
SSYGNIRAV	43.17	965.493	9	-0.7	483.756	45.19	7433.4	112	F112:7489	20170811 KP RA p53 Neg C1_W632_P2.wiff	1	1	Q8N122|RPTOR_HUMAN			PEAKS DB
RFIGATANF	43.16	995.519	9	-2.2	498.768	58.3	69403	112	F112:11332	20170811 KP RA p53 Neg C1_W632_P2.wiff	2	2	Q8TDP1|RNH2C_HUMAN			PEAKS DB
TYADTLNHL	43.16	1046.5	9	-1.8	524.26	57.38	2945.5	101	F101:11113	20170811 KP RA p53 Neg C1_W632_P1.wiff	2	2	A2RRP1|NBAS_HUMAN			PEAKS DB
FAGDLVRNL	43.15	1003.54	9	-7.2	502.777	65.78	20465	116	F116:12623	20170811 KP RA p53 Neg C1_W632_P5.wiff	1	1	Q86XP3|DDX42_HUMAN			PEAKS DB
KWLLYPTEI	43.14	1161.64	9	2.2	581.832	82.72	19053	104	F104:12157	20170811 KP RA p53 Neg C1_W632_P12.wiff	1	1	P26006|ITA3_HUMAN			PEAKS DB
SYEYRFLEF	43.14	1252.58	9	4.9	627.298	83.75	2602.6	118	F118:15541	20170811 KP RA p53 Neg C1_W632_P7.wiff	1	1	Q14699|RFTN1_HUMAN			PEAKS DB
TYSYVPPQW	43.12	1139.53	9	-1.5	570.772	72.67	18475	116	F116:14874	20170811 KP RA p53 Neg C1_W632_P5.wiff	1	1	A1KXE4|F168B_HUMAN			PEAKS DB
TEIGVSYQY	43.1	1058.49	9	3.3	530.256	58.56	2920.1	116	F116:10263	20170811 KP RA p53 Neg C1_W632_P5.wiff	1	1	O60229|KALRN_HUMAN			PEAKS DB
VFRLQFDEF	43.1	1199.6	9	0.9	600.807	84.12	0	118	F118:15677	20170811 KP RA p53 Neg C1_W632_P7.wiff	0	0	Q9Y297|FBW1A_HUMAN			PEAKS DB
EESFFILKY	43.09	1174.59	9	-4.8	588.3	83.69	627.36	103	F103:11923	20170811 KP RA p53 Neg C1_W632_P11.wiff	1	1	P35606|COPB2_HUMAN			PEAKS DB
VYVQNVVKL	43.09	1060.63	9	2.2	531.326	62.85	52619	114	F114:11766	20170811 KP RA p53 Neg C1_W632_P3.wiff	2	2	O14617|AP3D1_HUMAN			PEAKS DB
YYQDTPKQI	43.09	1154.56	9	0.4	578.29	43.48	30632	101	F101:7486	20170811 KP RA p53 Neg C1_W632_P1.wiff	2	2	Q9Y3C1|NOP16_HUMAN			PEAKS DB
IYM(+15.99)FNM(+15.99)TGL	43.08	1120.49	9	-0.1	561.254	69.97	6378	102	F102:10283	20170811 KP RA p53 Neg C1_W632_P10.wiff	2	2	Q9NZJ0|DTL_HUMAN	Oxidation (M)	M3:Oxidation (M):1000.00;M6:Oxidation (M):1000.00	PEAKS DB
LYGKIAEAF	43.07	1010.54	9	-0.9	506.28	63.42	29798	115	F115:12325	20170811 KP RA p53 Neg C1_W632_P4.wiff	2	2	O14908|GIPC1_HUMAN			PEAKS DB
IYTNLNQKI	43.07	1105.61	9	2.1	553.817	52.42	15899	115	F115:8956	20170811 KP RA p53 Neg C1_W632_P4.wiff	2	2	Q9Y2D4|EXC6B_HUMAN			PEAKS DB
DYAQTIHQL	43.05	1087.53	9	3	544.775	57.04	4036.8	117	F117:10289	20170811 KP RA p53 Neg C1_W632_P6.wiff	2	2	O15020|SPTN2_HUMAN			PEAKS DB
ILSEVQQAV	43.05	985.544	9	0	493.781	56.11	9028.1	115	F115:10192	20170811 KP RA p53 Neg C1_W632_P4.wiff	1	1	P09874|PARP1_HUMAN			PEAKS DB
YYEKQFPEI	43.04	1215.58	9	1.1	608.801	63.76	24593	115	F115:12313	20170811 KP RA p53 Neg C1_W632_P4.wiff	1	1	O75376|NCOR1_HUMAN			PEAKS DB
KQALKYFNL	43.04	1123.64	9	0.2	562.828	63.02	29227	117	F117:12329	20170811 KP RA p53 Neg C1_W632_P6.wiff	1	1	Q9UBV2|SE1L1_HUMAN			PEAKS DB
QDSLLGM(+15.99)EF	43.03	1054.46	9	4.5	528.242	73.58	4616.5	102	F102:10999	20170811 KP RA p53 Neg C1_W632_P10.wiff	1	1	P49327|FAS_HUMAN	Oxidation (M)	M7:Oxidation (M):1000.00	PEAKS DB
VMFKTPVSI	43	1020.57	9	3.8	511.295	70.04	2497.1	101	F101:15292	20170811 KP RA p53 Neg C1_W632_P1.wiff	1	1	Q14204|DYHC1_HUMAN			PEAKS DB
TYLPTSPLL	42.99	1003.56	9	4.3	502.792	79.22	457540	114	F114:17289	20170811 KP RA p53 Neg C1_W632_P3.wiff	1	1	O43847|NRDC_HUMAN			PEAKS DB
VYTSGVYHI	42.99	1037.52	9	3.4	519.769	55.01	10236	117	F117:9682	20170811 KP RA p53 Neg C1_W632_P6.wiff	2	2	Q63HR2|TNS2_HUMAN			PEAKS DB
KYLQVVGMF	42.98	1083.58	9	3.4	542.798	77.46	0	119	F119:14530	20170811 KP RA p53 Neg C1_W632_P8.wiff	0	0	P30559|OXYR_HUMAN			PEAKS DB
GQMIFAQAL	42.98	977.5	9	6.1	489.763	78.48	3011.6	114	F114:17003	20170811 KP RA p53 Neg C1_W632_P3.wiff	1	1	Q9Y4P1|ATG4B_HUMAN			PEAKS DB
NYGWIIRYL	42.98	1196.63	9	2.6	599.328	84.89	1739.5	104	F104:12966	20170811 KP RA p53 Neg C1_W632_P12.wiff	1	1	P00156|CYB_HUMAN			PEAKS DB
KYITDVVKL	42.97	1077.64	9	0.3	539.831	61.38	2705.3	115	F115:11590	20170811 KP RA p53 Neg C1_W632_P4.wiff	1	1	O75691|UTP20_HUMAN			PEAKS DB
KYIPKQSFL	42.96	1122.64	9	0.9	562.333	51.28	8572.8	112	F112:9347	20170811 KP RA p53 Neg C1_W632_P2.wiff	1	1	Q9P0I2|EMC3_HUMAN			PEAKS DB
AQAQGIIKL	42.96	940.571	9	-13.9	471.289	58.53	0	112	F112:11376	20170811 KP RA p53 Neg C1_W632_P2.wiff	0	0	Q9UPW6|SATB2_HUMAN			PEAKS DB
ATVGLIRNL	42.95	955.581	9	2.4	478.8	63.97	28744	116	F116:12011	20170811 KP RA p53 Neg C1_W632_P5.wiff	1	1	P35222|CTNB1_HUMAN			PEAKS DB
IFEGMPVTF	42.94	1039.5	9	-1.4	520.761	84.54	8141.9	120	F120:15266	20170811 KP RA p53 Neg C1_W632_P9.wiff	1	1	Q8WX93|PALLD_HUMAN			PEAKS DB
TYLEKAIKI	42.93	1077.64	9	0	360.223	58.21	202650	115	F115:10690	20170811 KP RA p53 Neg C1_W632_P4.wiff	3	3	Q93009|UBP7_HUMAN			PEAKS DB
AYLQRIALY	42.89	1109.62	9	-1.3	555.821	68.41	823.56	101	F101:14786	20170811 KP RA p53 Neg C1_W632_P1.wiff	1	1	P35221|CTNA1_HUMAN			PEAKS DB
SQPLTQATV	42.89	943.497	9	0.5	472.757	45.46	1158.2	117	F117:6904	20170811 KP RA p53 Neg C1_W632_P6.wiff	1	1	P04844|RPN2_HUMAN			PEAKS DB
VFSTVVIHF	42.86	1047.58	9	-0.7	524.795	78.99	12667	119	F119:15072	20170811 KP RA p53 Neg C1_W632_P8.wiff	2	2	P04035|HMDH_HUMAN			PEAKS DB
EYVANLTEL	42.86	1050.52	9	1.9	526.271	72.43	83943	116	F116:14848	20170811 KP RA p53 Neg C1_W632_P5.wiff	1	1	P51532|SMCA4_HUMAN			PEAKS DB
KLLAGFM(+15.99)GV	42.86	950.526	9	-1.8	476.269	65.72	1589.3	119	F119:12008	20170811 KP RA p53 Neg C1_W632_P8.wiff	1	1	Q8IXQ5|KLHL7_HUMAN	Oxidation (M)	M7:Oxidation (M):1000.00	PEAKS DB
GLVDNPLKI	42.84	967.57	9	-0.6	484.793	68.99	3713.7	117	F117:14420	20170811 KP RA p53 Neg C1_W632_P6.wiff	1	1	Q9NVM6|DJC17_HUMAN			PEAKS DB
LYEEAFTVF	42.84	1117.53	9	-0.1	559.774	84.78	21457	103	F103:12272	20170811 KP RA p53 Neg C1_W632_P11.wiff	1	1	P53675|CLH2_HUMAN			PEAKS DB
RFIPYTEEF	42.84	1200.58	9	6	601.304	69.93	7174.3	101	F101:15246	20170811 KP RA p53 Neg C1_W632_P1.wiff	1	1	Q9Y6Y8|S23IP_HUMAN			PEAKS DB
AEVFPLKVF	42.84	1048.6	9	3.2	525.308	82.77	6764.2	104	F104:12210	20170811 KP RA p53 Neg C1_W632_P12.wiff	1	1	Q8NCS4|TM35B_HUMAN			PEAKS DB
SNSDVIRQV	42.84	1016.52	9	0	509.271	41.48	2380.1	117	F117:6157	20170811 KP RA p53 Neg C1_W632_P6.wiff	2	2	Q9Y5K5|UCHL5_HUMAN			PEAKS DB
FYVDTVRAF	42.83	1116.56	9	6.1	559.293	69.2	13047	101	F101:15171	20170811 KP RA p53 Neg C1_W632_P1.wiff	1	1	Q07864|DPOE1_HUMAN			PEAKS DB
SYSDWVKNL	42.83	1110.53	9	2.5	556.278	74.54	13201	101	F101:16682	20170811 KP RA p53 Neg C1_W632_P1.wiff	2	2	P78559|MAP1A_HUMAN			PEAKS DB
ILGPPPPSF	42.81	923.512	9	-4.4	462.764	67.91	14196	114	F114:13444	20170811 KP RA p53 Neg C1_W632_P3.wiff	1	1	P43243|MATR3_HUMAN			PEAKS DB
HLMPHLLTL	42.81	1073.61	9	-1.2	537.809	70.88	412.53	119	F119:12814	20170811 KP RA p53 Neg C1_W632_P8.wiff	1	1	Q8TF05|PP4R1_HUMAN			PEAKS DB
SYFSGSHMF	42.8	1061.43	9	-1.7	531.721	66.55	26607	117	F117:13536	20170811 KP RA p53 Neg C1_W632_P6.wiff	1	1	Q8IV13|CCNJL_HUMAN			PEAKS DB
NEIGQFQSF	42.79	1068.49	9	-1.8	535.252	69.05	3013.5	115	F115:14154	20170811 KP RA p53 Neg C1_W632_P4.wiff	2	2	Q8TBE7|S35G2_HUMAN			PEAKS DB
VYLTDPQGL	42.79	1004.52	9	-3.5	503.267	64.78	682.57	112	F112:13638	20170811 KP RA p53 Neg C1_W632_P2.wiff	1	1	Q8N0W3|FUK_HUMAN			PEAKS DB
NYAPAFTM(+15.99)L	42.79	1042.48	9	0.2	522.247	73.09	62687	118	F118:12949	20170811 KP RA p53 Neg C1_W632_P7.wiff	2	2	Q6PGP7|TTC37_HUMAN	Oxidation (M)	M8:Oxidation (M):1000.00	PEAKS DB
SYATPVDLW	42.79	1050.5	9	-2.2	526.258	82.11	5026.1	116	F116:17292	20170811 KP RA p53 Neg C1_W632_P5.wiff	1	1	Q00534|CDK6_HUMAN			PEAKS DB
AELNFFQRI	42.78	1136.6	9	-6	569.303	81.47	3034.8	102	F102:12990	20170811 KP RA p53 Neg C1_W632_P10.wiff	1	1	Q8IXI2|MIRO1_HUMAN			PEAKS DB
EYGIFNQKI	42.76	1110.57	9	-1.8	556.293	67.08	45504	116	F116:13035	20170811 KP RA p53 Neg C1_W632_P5.wiff	2	2	P06737|PYGL_HUMAN			PEAKS DB
GLVDEQQKV	42.76	1014.53	9	-2.3	508.275	41.14	1212.4	117	F117:6101	20170811 KP RA p53 Neg C1_W632_P6.wiff	1	1	O75533|SF3B1_HUMAN			PEAKS DB
FTVDQIRAI	42.75	1061.59	9	1.6	531.803	68.21	3494.3	116	F116:13373	20170811 KP RA p53 Neg C1_W632_P5.wiff	1	1	P13639|EF2_HUMAN			PEAKS DB
TSTDVSLKI	42.74	962.528	9	1.5	482.274	55.51	7748.9	101	F101:10400	20170811 KP RA p53 Neg C1_W632_P1.wiff	1	1	Q14315|FLNC_HUMAN			PEAKS DB
VYNASNNEL	42.74	1022.47	9	-1.8	512.241	43.91	3292.8	117	F117:6547	20170811 KP RA p53 Neg C1_W632_P6.wiff	1	1	P62241|RS8_HUMAN			PEAKS DB
EYNNNFHVL	42.74	1148.53	9	2.5	575.274	60.82	56795	114	F114:11084	20170811 KP RA p53 Neg C1_W632_P3.wiff	1	1	Q8NFU5|IPMK_HUMAN			PEAKS DB
IYVEQKQYI	42.73	1182.63	9	2.2	592.324	53.52	3853.6	116	F116:8961	20170811 KP RA p53 Neg C1_W632_P5.wiff	1	1	Q6PD62|CTR9_HUMAN			PEAKS DB
TYLPAPEGL	42.72	959.496	9	-0.7	480.758	68.82	16756	114	F114:13740	20170811 KP RA p53 Neg C1_W632_P3.wiff	1	1	P24821|TENA_HUMAN			PEAKS DB
IENPALLRW	42.72	1110.62	9	2.2	556.319	75.64	9359.7	116	F116:15959	20170811 KP RA p53 Neg C1_W632_P5.wiff	1	1	O95168|NDUB4_HUMAN			PEAKS DB
TYIKSPPFF	42.7	1098.58	9	12	550.302	74	0	116	F116:15368	20170811 KP RA p53 Neg C1_W632_P5.wiff	0	0	P21399|ACOC_HUMAN			PEAKS DB
AENELNQSY	42.7	1066.46	9	-0.4	534.236	43.18	155.01	116	F116:6312	20170811 KP RA p53 Neg C1_W632_P5.wiff	1	1	O15397|IPO8_HUMAN			PEAKS DB
AEVFNYREF	42.7	1173.55	9	-1.9	587.78	68.08	5098.9	117	F117:14106	20170811 KP RA p53 Neg C1_W632_P6.wiff	2	2	Q7L311|ARMX2_HUMAN			PEAKS DB
IYKPVTDFF	42.69	1128.59	9	0.6	565.302	76.48	2293.8	117	F117:17102	20170811 KP RA p53 Neg C1_W632_P6.wiff	1	1	P42704|LPPRC_HUMAN			PEAKS DB
TDVYVNNEW	42.67	1138.49	9	2.5	570.258	63.46	1459.9	101	F101:13247	20170811 KP RA p53 Neg C1_W632_P1.wiff	1	1	P10644|KAP0_HUMAN			PEAKS DB
GSFSAQYGV	42.65	914.413	9	-4.9	458.213	56.28	862.87	115	F115:10225	20170811 KP RA p53 Neg C1_W632_P4.wiff	1	1	O94842|TOX4_HUMAN			PEAKS DB
SYRIIYNLF	42.65	1187.63	9	1.5	594.827	84.2	14972	120	F120:15105	20170811 KP RA p53 Neg C1_W632_P9.wiff	1	1	Q7Z3E1|PARPT_HUMAN			PEAKS DB
AYLEALSHL	42.63	1015.53	9	2.1	508.776	75.36	29697	116	F116:15805	20170811 KP RA p53 Neg C1_W632_P5.wiff	1	1	O00329|PK3CD_HUMAN			PEAKS DB
EYSIVIQQL	42.62	1091.59	9	2.6	546.804	76.99	29038	101	F101:17588	20170811 KP RA p53 Neg C1_W632_P1.wiff	1	1	P39656|OST48_HUMAN			PEAKS DB
KLFDIRPIW	42.62	1186.69	9	-1.9	594.351	82.31	2992.6	120	F120:14644	20170811 KP RA p53 Neg C1_W632_P9.wiff	1	1	Q9Y5Q8|TF3C5_HUMAN			PEAKS DB
KYIDFDHVF	42.62	1182.57	9	3.7	592.298	71.45	48050	114	F114:14658	20170811 KP RA p53 Neg C1_W632_P3.wiff	1	1	Q96RY5|CRML_HUMAN			PEAKS DB
YSLEKVFGI	42.61	1054.57	9	1	528.293	82.43	15261	103	F103:11498	20170811 KP RA p53 Neg C1_W632_P11.wiff	1	1	Q9UNF1|MAGD2_HUMAN			PEAKS DB
DYMKTTSNF	42.6	1105.47	9	3.5	553.75	50.06	11182	114	F114:8061	20170811 KP RA p53 Neg C1_W632_P3.wiff	1	1	O60524|NEMF_HUMAN			PEAKS DB
HQIIQQYMV	42.59	1158.59	9	6.2	580.307	60.31	0	112	F112:12021	20170811 KP RA p53 Neg C1_W632_P2.wiff	0	0	Q09161|NCBP1_HUMAN			PEAKS DB
AYM(+15.99)PHTFFI	42.58	1141.53	9	0.9	571.773	74.93	30605	104	F104:10561	20170811 KP RA p53 Neg C1_W632_P12.wiff	1	1	O15294|OGT1_HUMAN	Oxidation (M)	M3:Oxidation (M):1000.00	PEAKS DB
SIFDLPQQI	42.57	1059.56	9	6.7	530.793	84.62	0	120	F120:15269	20170811 KP RA p53 Neg C1_W632_P9.wiff	0	0	Q9UK11|ZN223_HUMAN			PEAKS DB
ASYVNLPTI	42.53	976.523	9	-2.1	489.269	75.97	14577	117	F117:16864	20170811 KP RA p53 Neg C1_W632_P6.wiff	2	2	P08865|RSSA_HUMAN			PEAKS DB
VYLDYIRVI	42.52	1152.65	9	-0.6	577.334	81.8	16542	102	F102:13097	20170811 KP RA p53 Neg C1_W632_P10.wiff	1	1	P52948|NUP98_HUMAN			PEAKS DB
VYNPELDKW	42.51	1162.57	9	1.7	582.295	62.51	34861	114	F114:11690	20170811 KP RA p53 Neg C1_W632_P3.wiff	3	3	Q9NVR0|KLH11_HUMAN			PEAKS DB
DYFKDPVSI	42.51	1082.53	9	3.5	542.274	69.74	20504	116	F116:13862	20170811 KP RA p53 Neg C1_W632_P5.wiff	1	1	Q96A61|TRI52_HUMAN			PEAKS DB
QYLDALKTL	42.5	1063.59	9	0.5	532.804	71.57	2563.9	117	F117:15367	20170811 KP RA p53 Neg C1_W632_P6.wiff	1	1	Q5H8A4|PIGG_HUMAN			PEAKS DB
DYATIFNNL	42.5	1069.51	9	1.1	535.762	84.51	3413.1	119	F119:16605	20170811 KP RA p53 Neg C1_W632_P8.wiff	1	1	O15440|MRP5_HUMAN			PEAKS DB
VYQSLSNSL	42.49	1009.51	9	0.6	505.763	57.3	1413.4	116	F116:9857	20170811 KP RA p53 Neg C1_W632_P5.wiff	1	1	Q8IWR1|TRI59_HUMAN			PEAKS DB
EEMEWFNNY	42.48	1260.48	9	4.8	631.252	80.19	2291.5	114	F114:17444	20170811 KP RA p53 Neg C1_W632_P3.wiff	1	1	Q14691|PSF1_HUMAN			PEAKS DB
NESDM(+15.99)IRNW	42.46	1179.5	9	1.4	590.76	50.72	2598.1	112	F112:9123	20170811 KP RA p53 Neg C1_W632_P2.wiff	1	1	O00186|STXB3_HUMAN	Oxidation (M)	M5:Oxidation (M):1000.00	PEAKS DB
SYIEFPAVM(+15.99)	42.45	1071.49	9	-0.9	536.754	73.39	9353.9	119	F119:13408	20170811 KP RA p53 Neg C1_W632_P8.wiff	2	2	B2RTY4|MYO9A_HUMAN	Oxidation (M)	M9:Oxidation (M):1000.00	PEAKS DB
TYLTIFDLF	42.45	1131.59	9	3.9	566.805	86.33	0	105	F105:10177	20170811 KP RA p53 Neg C1_W632_P13.wiff	0	0	Q6NXT4|ZNT6_HUMAN			PEAKS DB
VFQDRQYQI	42.45	1195.6	9	-0.4	598.808	54.14	6094.6	116	F116:9180	20170811 KP RA p53 Neg C1_W632_P5.wiff	2	2	Q13620|CUL4B_HUMAN:Q13619|CUL4A_HUMAN			PEAKS DB
SEIELFRVF	42.45	1138.6	9	3.6	570.31	84.72	7151.5	118	F118:15878	20170811 KP RA p53 Neg C1_W632_P7.wiff	1	1	O75643|U520_HUMAN			PEAKS DB
AYGTYADYL	42.44	1035.45	9	8.5	518.741	70.86	0	115	F115:14695	20170811 KP RA p53 Neg C1_W632_P4.wiff	0	0	Q9UBW8|CSN7A_HUMAN			PEAKS DB
VYKPPGLKW	42.44	1086.62	9	-1.1	363.216	59.68	40880	115	F115:11062	20170811 KP RA p53 Neg C1_W632_P4.wiff	1	1	O95900|TRUB2_HUMAN			PEAKS DB
RYGIHPAKF	42.43	1087.59	9	-1.2	363.538	41.01	92834	116	F116:5830	20170811 KP RA p53 Neg C1_W632_P5.wiff	3	3	A3KMH1|VWA8_HUMAN			PEAKS DB
AYLPKILQI	42.42	1057.65	9	4.5	529.836	82.37	94548	103	F103:11440	20170811 KP RA p53 Neg C1_W632_P11.wiff	1	1	O75691|UTP20_HUMAN			PEAKS DB
AYIPKLLQL	42.42	1057.65	9	4.5	529.836	82.37	94548	103	F103:11440	20170811 KP RA p53 Neg C1_W632_P11.wiff	1	1				PEAKS DB
AM(+15.99)FGKLMTI	42.39	1026.52	9	-3.8	514.269	71	3260.4	120	F120:11368	20170811 KP RA p53 Neg C1_W632_P9.wiff	1	1	Q29RF7|PDS5A_HUMAN	Oxidation (M)	M2:Oxidation (M):73.54	PEAKS DB
SALEKFFYF	42.39	1150.57	9	5.9	576.297	84.77	1831.4	120	F120:15339	20170811 KP RA p53 Neg C1_W632_P9.wiff	1	1	Q92830|KAT2A_HUMAN			PEAKS DB
LMSLIINTF	42.38	1050.58	9	-0.1	526.298	85.23	3086.9	104	F104:13079	20170811 KP RA p53 Neg C1_W632_P12.wiff	1	1	P07900|HS90A_HUMAN:P08238|HS90B_HUMAN			PEAKS DB
FYLPSSPNL	42.34	1036.52	9	-0.2	519.271	76.35	11695	101	F101:17432	20170811 KP RA p53 Neg C1_W632_P1.wiff	1	1	Q9UPR3|SMG5_HUMAN			PEAKS DB
DYLEWPEYF	42.33	1260.53	9	13	631.282	85.42	0	119	F119:16884	20170811 KP RA p53 Neg C1_W632_P8.wiff	0	0	P32321|DCTD_HUMAN			PEAKS DB
GSYAKVLLV	42.32	948.564	9	1.3	475.291	64.72	52768	117	F117:12911	20170811 KP RA p53 Neg C1_W632_P6.wiff	1	1	Q05513|KPCZ_HUMAN:P41743|KPCI_HUMAN			PEAKS DB
VYISNGQVL	42.3	991.534	9	4.2	496.777	60.05	95081	117	F117:11326	20170811 KP RA p53 Neg C1_W632_P6.wiff	1	1	Q9Y6D0|SELK_HUMAN			PEAKS DB
RYQDAIRVF	42.3	1166.62	9	2.6	584.321	57.87	269140	115	F115:10614	20170811 KP RA p53 Neg C1_W632_P4.wiff	1	1	Q9Y262|EIF3L_HUMAN			PEAKS DB
TYNKVLHFF	42.3	1167.61	9	-1.4	390.21	69.23	5150.9	117	F117:14457	20170811 KP RA p53 Neg C1_W632_P6.wiff	1	1	O94855|SC24D_HUMAN			PEAKS DB
AVNPTVVM(+15.99)T	42.3	946.479	9	-4.5	474.248	42.73	130.19	114	F114:6297	20170811 KP RA p53 Neg C1_W632_P3.wiff	1	1	Q7Z4W1|DCXR_HUMAN	Oxidation (M)	M8:Oxidation (M):1000.00	PEAKS DB
ALIQQATTV	42.29	943.534	9	1.9	472.777	54.3	6443.1	115	F115:9565	20170811 KP RA p53 Neg C1_W632_P4.wiff	1	1	P32969|RL9_HUMAN			PEAKS DB
GQWIAETGV	42.29	959.471	9	1.3	480.746	64.04	4612.9	112	F112:13336	20170811 KP RA p53 Neg C1_W632_P2.wiff	1	1	Q9Y3M2|CBY1_HUMAN			PEAKS DB
SYATLLHVL	42.29	1015.57	9	0.4	508.793	81	2918.6	103	F103:11083	20170811 KP RA p53 Neg C1_W632_P11.wiff	1	1	O43194|GPR39_HUMAN			PEAKS DB
YYIFIPSKF	42.27	1176.62	9	4.3	589.322	83.86	406650	104	F104:12684	20170811 KP RA p53 Neg C1_W632_P12.wiff	3	3	Q9H0S4|DDX47_HUMAN			PEAKS DB
KYFDKVVTL	42.27	1111.63	9	2.3	556.824	59.9	48236	115	F115:11075	20170811 KP RA p53 Neg C1_W632_P4.wiff	1	1	Q2M1P5|KIF7_HUMAN			PEAKS DB
AEDGLIRQY	42.27	1063.53	9	7.6	532.778	50.85	0	115	F115:8638	20170811 KP RA p53 Neg C1_W632_P4.wiff	0	0	Q8N5D0|WDTC1_HUMAN			PEAKS DB
AYFIAMHLL	42.26	1077.57	9	1.5	539.794	84.71	6720.2	120	F120:15307	20170811 KP RA p53 Neg C1_W632_P9.wiff	1	1	Q9NT68|TEN2_HUMAN			PEAKS DB
SQTAIALDI	42.25	930.502	9	0.7	466.26	70.32	45372	116	F116:14511	20170811 KP RA p53 Neg C1_W632_P5.wiff	2	2	Q9H900|ZWILC_HUMAN			PEAKS DB
VYKPAQNSW	42.25	1091.54	9	-3.3	546.777	46.76	28448	115	F115:7418	20170811 KP RA p53 Neg C1_W632_P4.wiff	2	2	Q86V97|KBTB6_HUMAN:Q8WVZ9|KBTB7_HUMAN			PEAKS DB
NYKKFYEAF	42.23	1208.59	9	0.2	605.302	59.93	25269	116	F116:10772	20170811 KP RA p53 Neg C1_W632_P5.wiff	1	1	P08238|HS90B_HUMAN			PEAKS DB
EYVRNQQTI	42.21	1149.58	9	2.1	575.799	37.83	2578.1	116	F116:5444	20170811 KP RA p53 Neg C1_W632_P5.wiff	1	1	Q7L1Q6|BZW1_HUMAN			PEAKS DB
AAYKEAFEI	42.2	1040.52	9	2.2	521.269	62.9	40534	115	F115:12029	20170811 KP RA p53 Neg C1_W632_P4.wiff	1	1	Q04917|1433F_HUMAN			PEAKS DB
TYQLGFHSI	42.19	1064.53	9	-0.6	533.273	65.9	3311.3	116	F116:12761	20170811 KP RA p53 Neg C1_W632_P5.wiff	1	1	P28072|PSB6_HUMAN			PEAKS DB
MYM(+15.99)GEEHLF	42.19	1171.47	9	2.2	586.746	62.04	13128	112	F112:12569	20170811 KP RA p53 Neg C1_W632_P2.wiff	1	1	Q92598|HS105_HUMAN	Oxidation (M)	M3:Oxidation (M):42.28	PEAKS DB
SMGMVQQLV	42.17	991.483	9	6.6	496.753	71.15	0	116	F116:14329	20170811 KP RA p53 Neg C1_W632_P5.wiff	0	0	Q9NZL4|HPBP1_HUMAN			PEAKS DB
KYPDYEVTW	42.16	1199.55	9	2	600.785	67.87	46530	116	F116:13104	20170811 KP RA p53 Neg C1_W632_P5.wiff	2	2	Q9NRX4|PHP14_HUMAN			PEAKS DB
IYMFNM(+15.99)TGL	42.16	1104.5	9	5.6	553.26	79.24	2915.9	102	F102:12202	20170811 KP RA p53 Neg C1_W632_P10.wiff	1	1	Q9NZJ0|DTL_HUMAN	Oxidation (M)	M6:Oxidation (M):50.22	PEAKS DB
GQISETLKT	42.15	975.524	9	1.1	488.771	40.8	3683.6	117	F117:6050	20170811 KP RA p53 Neg C1_W632_P6.wiff	1	1	P19367|HXK1_HUMAN			PEAKS DB
TYIPVPAKI	42.15	1000.6	9	2.3	501.309	63.25	51464	114	F114:11984	20170811 KP RA p53 Neg C1_W632_P3.wiff	1	1	Q11201|SIA4A_HUMAN			PEAKS DB
YLADIFTKL	42.13	1082.6	9	2.6	542.311	84.42	4195.8	120	F120:15209	20170811 KP RA p53 Neg C1_W632_P9.wiff	1	1	Q49AG3|ZBED5_HUMAN			PEAKS DB
YYTDFVM(+15.99)EL	42.12	1195.51	9	-2.7	598.763	81.96	2647.5	120	F120:14580	20170811 KP RA p53 Neg C1_W632_P9.wiff	2	2	Q9UKV5|AMFR_HUMAN	Oxidation (M)	M7:Oxidation (M):1000.00	PEAKS DB
IYLEKLKTI	42.11	1119.69	9	-0.1	374.238	60.39	44914	116	F116:10910	20170811 KP RA p53 Neg C1_W632_P5.wiff	3	3	Q15149|PLEC_HUMAN			PEAKS DB
SQIALNEKL	42.11	1014.57	9	0.4	508.294	54.54	947.02	116	F116:9278	20170811 KP RA p53 Neg C1_W632_P5.wiff	1	1	O00303|EIF3F_HUMAN			PEAKS DB
NQMPTQPQV	42.11	1041.49	9	-0.1	521.754	45.47	3792	116	F116:6768	20170811 KP RA p53 Neg C1_W632_P5.wiff	2	2	Q09472|EP300_HUMAN			PEAKS DB
SELSSIQNL	42.1	989.503	9	0.5	495.762	65.91	2286.7	112	F112:13768	20170811 KP RA p53 Neg C1_W632_P2.wiff	1	1	Q9NU22|MDN1_HUMAN			PEAKS DB
GQTQYVTNV	42.1	1008.49	9	2.1	505.253	45.97	1522.8	117	F117:7088	20170811 KP RA p53 Neg C1_W632_P6.wiff	1	1	P08047|SP1_HUMAN			PEAKS DB
YRFETVQKL	42.1	1182.64	9	0.4	395.222	53.64	12664	101	F101:9955	20170811 KP RA p53 Neg C1_W632_P1.wiff	1	1	Q99829|CPNE1_HUMAN			PEAKS DB
KLGAVFNQV	42.09	974.555	9	4	488.289	58.13	7935.3	112	F112:11283	20170811 KP RA p53 Neg C1_W632_P2.wiff	1	1	Q15393|SF3B3_HUMAN			PEAKS DB
KIAPNTPQL	42.09	980.565	9	-1.1	491.292	47.91	22763	114	F114:7589	20170811 KP RA p53 Neg C1_W632_P3.wiff	2	2	P69849|NOMO3_HUMAN:Q15155|NOMO1_HUMAN:Q5JPE7|NOMO2_HUMAN			PEAKS DB
YEMEVSQRL	42.09	1153.54	9	-3.2	577.779	55.51	1646.3	117	F117:9793	20170811 KP RA p53 Neg C1_W632_P6.wiff	1	1	Q86WA8|LONP2_HUMAN			PEAKS DB
GQSVIGLQM(+15.99)	42.09	947.475	9	-0.8	474.746	51.06	4225.7	115	F115:8652	20170811 KP RA p53 Neg C1_W632_P4.wiff	2	2	Q15417|CNN3_HUMAN	Oxidation (M)	M9:Oxidation (M):1000.00	PEAKS DB
VYQHLFTRI	42.09	1175.65	9	-2.2	392.889	58.79	38731	116	F116:10361	20170811 KP RA p53 Neg C1_W632_P5.wiff	1	1	O43299|AP5Z1_HUMAN			PEAKS DB
YQTQLIQRV	42.08	1147.63	9	0.7	574.827	54.27	1067.9	117	F117:9467	20170811 KP RA p53 Neg C1_W632_P6.wiff	1	1	Q14204|DYHC1_HUMAN			PEAKS DB
YFEGIKQTF	42.08	1131.56	9	2.4	566.791	64.27	2490.3	115	F115:12537	20170811 KP RA p53 Neg C1_W632_P4.wiff	1	1	O95433|AHSA1_HUMAN			PEAKS DB
SEM(+15.99)DTSVKF	42.08	1058.46	9	-7.2	530.234	45.35	901.84	117	F117:6895	20170811 KP RA p53 Neg C1_W632_P6.wiff	1	1	P06756|ITAV_HUMAN	Oxidation (M)	M3:Oxidation (M):1000.00	PEAKS DB
LYSPAQPSL	42.08	974.507	9	-0.5	488.262	58.05	12409	116	F116:10155	20170811 KP RA p53 Neg C1_W632_P5.wiff	1	1	Q9NXE4|NSMA3_HUMAN			PEAKS DB
SQVDVAVKI	42.07	957.549	9	-2.8	479.782	55.4	1370.4	117	F117:9787	20170811 KP RA p53 Neg C1_W632_P6.wiff	1	1	P54278|PMS2_HUMAN			PEAKS DB
IYNQVKQII	42.07	1117.65	9	2.1	559.836	58.53	9956.7	112	F112:11337	20170811 KP RA p53 Neg C1_W632_P2.wiff	1	1	Q12959|DLG1_HUMAN			PEAKS DB
KFLEQVHQL	42.06	1140.63	9	-0.4	571.324	53.01	7615.6	101	F101:9726	20170811 KP RA p53 Neg C1_W632_P1.wiff	1	1	P42224|STAT1_HUMAN			PEAKS DB
SQLTSDYTI	42.06	1026.49	9	-0.4	514.252	60	26218	117	F117:11286	20170811 KP RA p53 Neg C1_W632_P6.wiff	1	1	P16144|ITB4_HUMAN			PEAKS DB
DYFSEPASL	42.04	1027.45	9	0.6	514.736	69.51	4377.2	114	F114:14043	20170811 KP RA p53 Neg C1_W632_P3.wiff	1	1	P53804|TTC3_HUMAN			PEAKS DB
EYLIVFPKL	42.03	1120.65	9	2.4	561.335	84.72	7533.2	118	F118:15862	20170811 KP RA p53 Neg C1_W632_P7.wiff	1	1	Q9NX47|MARH5_HUMAN			PEAKS DB
GQLLQQTEV	42.03	1014.53	9	-5.3	508.274	54.64	1161.6	115	F115:9692	20170811 KP RA p53 Neg C1_W632_P4.wiff	1	1	Q58EX7|PKHG4_HUMAN			PEAKS DB
YYIIHQEEI	42.02	1206.59	9	1.4	604.308	61.15	41011	114	F114:11190	20170811 KP RA p53 Neg C1_W632_P3.wiff	2	2	Q504Y0|S39AC_HUMAN			PEAKS DB
RQFPVTVHF	42.01	1129.6	9	-3.2	377.541	62.85	8268.6	117	F117:12273	20170811 KP RA p53 Neg C1_W632_P6.wiff	3	3	Q8IY37|DHX37_HUMAN			PEAKS DB
LYQGHLANF	42.01	1061.53	9	4	531.777	58.19	1125.8	112	F112:11292	20170811 KP RA p53 Neg C1_W632_P2.wiff	1	1	Q96RF0|SNX18_HUMAN			PEAKS DB
VYSNTIQSI	42	1023.52	9	-0.3	512.771	56.17	7532.8	115	F115:10172	20170811 KP RA p53 Neg C1_W632_P4.wiff	1	1	P04899|GNAI2_HUMAN:P63096|GNAI1_HUMAN			PEAKS DB
VYSNTIQSL	42	1023.52	9	-0.3	512.771	56.17	7532.8	115	F115:10172	20170811 KP RA p53 Neg C1_W632_P4.wiff	1	1				PEAKS DB
SYIQQINNL	41.99	1091.56	9	0.5	546.791	67.68	27869	112	F112:14390	20170811 KP RA p53 Neg C1_W632_P2.wiff	2	2	O94972|TRI37_HUMAN			PEAKS DB
HVPEHAVVL	41.99	999.55	9	-1.1	500.783	43.53	26772	116	F116:6611	20170811 KP RA p53 Neg C1_W632_P5.wiff	2	2	P49327|FAS_HUMAN			PEAKS DB
AEAALSHSY	41.98	947.435	9	0.3	474.726	37.95	159.52	116	F116:5455	20170811 KP RA p53 Neg C1_W632_P5.wiff	1	1	Q07002|CDK18_HUMAN			PEAKS DB
LYPQFMFHL	41.98	1194.59	9	-1.3	598.301	84.84	15102	102	F102:14081	20170811 KP RA p53 Neg C1_W632_P10.wiff	1	1	Q15437|SC23B_HUMAN:Q15436|SC23A_HUMAN			PEAKS DB
AYNYKMEQI	41.98	1158.54	9	2.6	580.279	54.54	1432.3	116	F116:9274	20170811 KP RA p53 Neg C1_W632_P5.wiff	1	1	O95573|ACSL3_HUMAN			PEAKS DB
SYMGHFDLL	41.96	1081.49	9	3.5	541.756	78.14	1027600	120	F120:13324	20170811 KP RA p53 Neg C1_W632_P9.wiff	3	3	Q9BWJ5|SF3B5_HUMAN			PEAKS DB
QQPPVQPQV	41.96	1019.54	9	-1.5	510.777	43.65	4867.4	116	F116:6416	20170811 KP RA p53 Neg C1_W632_P5.wiff	1	1	Q96RN5|MED15_HUMAN			PEAKS DB
SISDYAVKI	41.95	994.533	9	2.2	498.278	62.38	23645	112	F112:12685	20170811 KP RA p53 Neg C1_W632_P2.wiff	1	1	Q99873|ANM1_HUMAN			PEAKS DB
GQMDPSAQI	41.95	945.423	9	2.4	473.722	48.25	2273.7	101	F101:8305	20170811 KP RA p53 Neg C1_W632_P1.wiff	1	1	Q8N201|INT1_HUMAN			PEAKS DB
RYFKGPELL	41.93	1121.62	9	3.2	561.822	59.66	243300	117	F117:11289	20170811 KP RA p53 Neg C1_W632_P6.wiff	1	1	P19784|CSK22_HUMAN			PEAKS DB
VYTQIWRVL	41.92	1176.67	9	-0.6	589.341	82.43	2655.2	104	F104:12053	20170811 KP RA p53 Neg C1_W632_P12.wiff	1	1	Q8N122|RPTOR_HUMAN			PEAKS DB
AEYLIKEGY	41.92	1084.54	9	1.3	543.281	55.01	11382	117	F117:9684	20170811 KP RA p53 Neg C1_W632_P6.wiff	1	1	P48147|PPCE_HUMAN			PEAKS DB
AQFTGHIIL	41.92	998.555	9	0.4	500.287	67.84	15954	101	F101:14567	20170811 KP RA p53 Neg C1_W632_P1.wiff	1	1	Q9NZV5|SELN_HUMAN			PEAKS DB
YYFDYKEQL	41.92	1267.58	9	-0.9	634.796	67.75	4568.6	116	F116:13196	20170811 KP RA p53 Neg C1_W632_P5.wiff	1	1	P48556|PSMD8_HUMAN			PEAKS DB
EEGPDVLRW	41.91	1099.53	9	1.7	550.776	70.77	12341	112	F112:15475	20170811 KP RA p53 Neg C1_W632_P2.wiff	1	1	Q15437|SC23B_HUMAN:Q15436|SC23A_HUMAN			PEAKS DB
SYFQQQLTF	41.91	1160.55	9	2.3	581.287	78.19	2183.7	112	F112:17841	20170811 KP RA p53 Neg C1_W632_P2.wiff	1	1	Q9UK97|FBX9_HUMAN			PEAKS DB
KYGALVNNF	41.91	1024.53	9	3.6	513.279	58.75	11056	112	F112:11398	20170811 KP RA p53 Neg C1_W632_P2.wiff	1	1	Q96CB9|NSUN4_HUMAN			PEAKS DB
KYVIYIERV	41.9	1181.68	9	2.7	591.851	59.9	14878	115	F115:11117	20170811 KP RA p53 Neg C1_W632_P4.wiff	2	2	P61254|RL26_HUMAN:Q9UNX3|RL26L_HUMAN			PEAKS DB
AIVDLIHDI	41.89	1007.57	9	2.9	504.791	83.98	3806.7	102	F102:13803	20170811 KP RA p53 Neg C1_W632_P10.wiff	1	1	Q8TEM1|PO210_HUMAN			PEAKS DB
YGYSNPKIL	41.89	1053.55	9	-0.2	527.784	56.25	3870	101	F101:10653	20170811 KP RA p53 Neg C1_W632_P1.wiff	1	1	P05412|JUN_HUMAN			PEAKS DB
KYIHSANVL	41.86	1043.58	9	2.9	522.799	41.32	6742.6	115	F115:6220	20170811 KP RA p53 Neg C1_W632_P4.wiff	1	1	Q16659|MK06_HUMAN			PEAKS DB
VYYPELFVW	41.85	1214.6	9	1.7	608.311	85.69	65436	104	F104:13184	20170811 KP RA p53 Neg C1_W632_P12.wiff	1	1	Q16612|NREP_HUMAN			PEAKS DB
SYNGKLYVF	41.84	1089.55	9	1.5	545.785	67.78	14213	101	F101:14528	20170811 KP RA p53 Neg C1_W632_P1.wiff	1	1	Q96M94|KLH15_HUMAN			PEAKS DB
NEEGFVRLY	41.82	1125.55	9	2	563.782	64.99	8135.6	116	F116:12443	20170811 KP RA p53 Neg C1_W632_P5.wiff	1	1	Q9NZJ0|DTL_HUMAN			PEAKS DB
YYFPVKNVI	41.81	1141.62	9	2.5	571.821	74.71	21140	114	F114:15889	20170811 KP RA p53 Neg C1_W632_P3.wiff	1	1	Q15393|SF3B3_HUMAN			PEAKS DB
HYAKIAADF	41.8	1034.52	9	-3.2	518.267	48.93	336.49	101	F101:8454	20170811 KP RA p53 Neg C1_W632_P1.wiff	1	1	Q92598|HS105_HUMAN			PEAKS DB
AYSYFYEAF	41.79	1159.49	9	2	580.753	84.57	377.01	120	F120:15254	20170811 KP RA p53 Neg C1_W632_P9.wiff	1	1	O00231|PSD11_HUMAN			PEAKS DB
AFKELQSTF	41.79	1069.54	9	3.3	535.784	60.64	6949.3	114	F114:11019	20170811 KP RA p53 Neg C1_W632_P3.wiff	1	1	Q96C19|EFHD2_HUMAN			PEAKS DB
GYPEVALHF	41.79	1031.51	9	2.6	516.765	73.8	66225	114	F114:15660	20170811 KP RA p53 Neg C1_W632_P3.wiff	1	1	P53621|COPA_HUMAN			PEAKS DB
SYLELVKSL	41.76	1050.6	9	1.5	526.308	80.19	95591	120	F120:14068	20170811 KP RA p53 Neg C1_W632_P9.wiff	2	2	Q99643|C560_HUMAN			PEAKS DB
AEAEQTLRF	41.75	1063.53	9	0.5	532.775	55.45	10028	101	F101:10342	20170811 KP RA p53 Neg C1_W632_P1.wiff	1	1	Q03001|DYST_HUMAN			PEAKS DB
EESLNIVKY	41.75	1093.57	9	3.4	547.794	58.28	8851.8	101	F101:11392	20170811 KP RA p53 Neg C1_W632_P1.wiff	1	1	P86791|CCZ1_HUMAN:P86790|CCZ1B_HUMAN			PEAKS DB
SEINKPNFY	41.74	1110.53	9	1.8	556.277	51.83	78384	116	F116:8389	20170811 KP RA p53 Neg C1_W632_P5.wiff	2	2	Q5QJE6|TDIF2_HUMAN			PEAKS DB
SEAPGPINF	41.73	930.445	9	-1	466.232	64.86	0	112	F112:13653	20170811 KP RA p53 Neg C1_W632_P2.wiff	0	0	P24844|MYL9_HUMAN			PEAKS DB
IYDKFIAQL	41.72	1109.61	9	3.9	555.819	74.04	58868	114	F114:15598	20170811 KP RA p53 Neg C1_W632_P3.wiff	1	1	Q6P1K2|PMF1_HUMAN			PEAKS DB
GQWKKGFVL	41.71	1061.6	9	3	531.811	58.7	966640	117	F117:10979	20170811 KP RA p53 Neg C1_W632_P6.wiff	4	4	Q8NC51|PAIRB_HUMAN			PEAKS DB
GLVNYQISV	41.7	991.534	9	4.9	496.778	71.9	1632	115	F115:15029	20170811 KP RA p53 Neg C1_W632_P4.wiff	1	1	P08236|BGLR_HUMAN			PEAKS DB
AAMSVAQRV	41.7	931.491	9	0.7	466.755	41.78	821.68	101	F101:6962	20170811 KP RA p53 Neg C1_W632_P1.wiff	1	1	O43143|DHX15_HUMAN			PEAKS DB
SYYSPSIGF	41.66	1019.46	9	0.3	510.738	72.68	4273.4	116	F116:14886	20170811 KP RA p53 Neg C1_W632_P5.wiff	2	2	Q9Y5A9|YTHD2_HUMAN			PEAKS DB
FNDPNAKEM	41.66	1064.46	9	2.8	533.24	39.76	543.07	117	F117:5906	20170811 KP RA p53 Neg C1_W632_P6.wiff	1	1	Q96KR1|ZFR_HUMAN			PEAKS DB
SSTLVEVTL	41.66	947.518	9	-2.4	474.766	72.27	10640	117	F117:15628	20170811 KP RA p53 Neg C1_W632_P6.wiff	1	1	P43365|MAGAC_HUMAN:P43357|MAGA3_HUMAN:P43356|MAGA2_HUMAN:P43360|MAGA6_HUMAN			PEAKS DB
GQQVQTLQV	41.65	999.535	9	3.1	500.779	51.82	5555.7	114	F114:8583	20170811 KP RA p53 Neg C1_W632_P3.wiff	2	2	P23511|NFYA_HUMAN			PEAKS DB
STIGVDFKI	41.63	978.539	9	0.9	490.28	72.42	4055.5	112	F112:16067	20170811 KP RA p53 Neg C1_W632_P2.wiff	1	1	Q92928|RAB1C_HUMAN:Q9H0U4|RAB1B_HUMAN			PEAKS DB
NVEIDPEIQ	41.63	1055.51	9	0.9	528.767	56.95	0	113	F113:7296	20170811 KP RA p53 Neg C1_W632_P20.wiff	0	0	P04264|K2C1_HUMAN			PEAKS DB
NVELDPEIQ	41.63	1055.51	9	0.9	528.767	56.95	0	113	F113:7296	20170811 KP RA p53 Neg C1_W632_P20.wiff	0	0				PEAKS DB
FYMDTSHLF	41.62	1159.5	9	2.2	580.76	79.74	632.68	117	F117:17728	20170811 KP RA p53 Neg C1_W632_P6.wiff	1	1	Q9Y520|PRC2C_HUMAN			PEAKS DB
ASTGVIMSV	41.61	863.442	9	2.3	432.731	60.55	266.77	101	F101:12166	20170811 KP RA p53 Neg C1_W632_P1.wiff	1	1	P16219|ACADS_HUMAN			PEAKS DB
VYERELQTF	41.6	1183.59	9	0.7	592.804	56.13	7287.1	101	F101:10636	20170811 KP RA p53 Neg C1_W632_P1.wiff	1	1	Q5JPI9|EFMT2_HUMAN			PEAKS DB
AATSVHVVA	41.59	853.466	9	-5.3	427.739	36.51	753.07	116	F116:5305	20170811 KP RA p53 Neg C1_W632_P5.wiff	1	1	Q68EM7|RHG17_HUMAN			PEAKS DB
QEAFFVKEY	41.58	1159.55	9	0.8	580.787	63.59	774.08	115	F115:12290	20170811 KP RA p53 Neg C1_W632_P4.wiff	1	1	Q8N1I0|DOCK4_HUMAN			PEAKS DB
AEALATHIL	41.57	937.523	9	0.7	469.772	59.39	2962.8	114	F114:10635	20170811 KP RA p53 Neg C1_W632_P3.wiff	1	1	Q9UKA4|AKA11_HUMAN			PEAKS DB
SYEEVLHLL	41.56	1101.57	9	3.9	551.796	83.69	9592.7	104	F104:12547	20170811 KP RA p53 Neg C1_W632_P12.wiff	2	2	O94985|CSTN1_HUMAN			PEAKS DB
VYVSDIQEL	41.56	1064.54	9	1.7	533.281	67.91	38316	114	F114:13560	20170811 KP RA p53 Neg C1_W632_P3.wiff	1	1	Q8TEM1|PO210_HUMAN			PEAKS DB
M(+15.99)LFGHPLLV	41.54	1041.57	9	-1	521.793	75.96	17691	120	F120:12618	20170811 KP RA p53 Neg C1_W632_P9.wiff	3	3	P51784|UBP11_HUMAN	Oxidation (M)	M1:Oxidation (M):1000.00	PEAKS DB
ASFDGRISV	41.53	950.482	9	0.1	476.25	55.85	10822	117	F117:9850	20170811 KP RA p53 Neg C1_W632_P6.wiff	1	1	O94979|SC31A_HUMAN			PEAKS DB
GVVDIFQTV	41.53	976.523	9	-5	489.266	83.77	0	119	F119:16350	20170811 KP RA p53 Neg C1_W632_P8.wiff	0	0	P23468|PTPRD_HUMAN:Q13332|PTPRS_HUMAN			PEAKS DB
AIVDKVPSV	41.52	926.544	9	2.5	464.281	53.46	31827	116	F116:8907	20170811 KP RA p53 Neg C1_W632_P5.wiff	2	2	Q9Y678|COPG1_HUMAN			PEAKS DB
IFIDKIYSI	41.52	1110.63	9	1.5	556.324	78.1	158290	118	F118:14271	20170811 KP RA p53 Neg C1_W632_P7.wiff	2	2	Q9HCI6|K1586_HUMAN			PEAKS DB
GQYIPLPSL	41.51	986.544	9	1.8	494.281	82.39	30810	116	F116:17409	20170811 KP RA p53 Neg C1_W632_P5.wiff	1	1	Q86XP1|DGKH_HUMAN			PEAKS DB
SYNEHWNYL	41.5	1224.52	9	2.4	613.27	65.28	28736	116	F116:12553	20170811 KP RA p53 Neg C1_W632_P5.wiff	1	1	P36941|TNR3_HUMAN			PEAKS DB
AYDTVRWEF	41.5	1185.55	9	2.4	593.783	76.04	22661	116	F116:16084	20170811 KP RA p53 Neg C1_W632_P5.wiff	2	2	Q9UHL4|DPP2_HUMAN			PEAKS DB
QVAPVPLNV	41.48	935.544	9	-2.2	468.78	65.16	1541.6	101	F101:13741	20170811 KP RA p53 Neg C1_W632_P1.wiff	1	1	Q86UP2|KTN1_HUMAN			PEAKS DB
AYDPQTNEW	41.47	1122.46	9	-0.6	562.24	56.17	6299.3	115	F115:10176	20170811 KP RA p53 Neg C1_W632_P4.wiff	1	1	Q96PQ7|KLHL5_HUMAN			PEAKS DB
NYPDEFTKL	41.46	1125.53	9	3.2	563.779	63.3	346280	114	F114:11859	20170811 KP RA p53 Neg C1_W632_P3.wiff	1	1	P21359|NF1_HUMAN			PEAKS DB
TYIGSVELV	41.45	979.523	9	1.4	490.771	73.73	11298	117	F117:16113	20170811 KP RA p53 Neg C1_W632_P6.wiff	1	1	P11388|TOP2A_HUMAN			PEAKS DB
AQGSVKLVV	41.44	899.544	9	1.1	450.781	51.54	3816	117	F117:8583	20170811 KP RA p53 Neg C1_W632_P6.wiff	1	1	Q9HAP6|LIN7B_HUMAN			PEAKS DB
SENLLGKQF	41.42	1034.54	9	1.9	518.281	59.94	6905.9	112	F112:11873	20170811 KP RA p53 Neg C1_W632_P2.wiff	2	2	P46013|KI67_HUMAN			PEAKS DB
LYTTPTTYI	41.41	1071.55	9	2	536.786	67.29	3451.7	114	F114:13344	20170811 KP RA p53 Neg C1_W632_P3.wiff	1	1	P08236|BGLR_HUMAN			PEAKS DB
SYLDEGFLL	41.38	1055.52	9	3	528.769	85.11	125360	120	F120:15437	20170811 KP RA p53 Neg C1_W632_P9.wiff	2	2	P78371|TCPB_HUMAN			PEAKS DB
M(+15.99)FTNKTFTL	41.38	1117.55	9	3.2	559.786	64.55	2292.3	112	F112:13493	20170811 KP RA p53 Neg C1_W632_P2.wiff	1	1	Q96Q07|BTBD9_HUMAN	Oxidation (M)	M1:Oxidation (M):1000.00	PEAKS DB
QYYFNQHIF	41.37	1258.58	9	1.8	630.301	73.63	9007.7	114	F114:15502	20170811 KP RA p53 Neg C1_W632_P3.wiff	1	1	Q13459|MYO9B_HUMAN			PEAKS DB
M(+15.99)EQVIFKYL	41.36	1185.61	9	3.8	593.816	78.71	2223.6	104	F104:11223	20170811 KP RA p53 Neg C1_W632_P12.wiff	1	1	P61158|ARP3_HUMAN	Oxidation (M)	M1:Oxidation (M):1000.00	PEAKS DB
AAFAYTVKY	41.36	1032.53	9	5.4	517.277	60.11	6395.2	112	F112:11978	20170811 KP RA p53 Neg C1_W632_P2.wiff	1	1	Q8N2K1|UB2J2_HUMAN			PEAKS DB
EYISTVKTL	41.35	1052.58	9	2.1	527.297	54.03	17118	116	F116:9136	20170811 KP RA p53 Neg C1_W632_P5.wiff	2	2	Q8WYH8|ING5_HUMAN			PEAKS DB
KVLDILQHI	41.35	1077.65	9	2.4	539.836	74.46	50515	118	F118:13199	20170811 KP RA p53 Neg C1_W632_P7.wiff	1	1	O94952|FBX21_HUMAN			PEAKS DB
VINPEPITL	41.35	994.57	9	4.1	498.296	70.42	4781.1	115	F115:14639	20170811 KP RA p53 Neg C1_W632_P4.wiff	1	1	Q5VWN6|F208B_HUMAN			PEAKS DB
DQIAKYWEL	41.33	1164.58	9	3.1	583.301	77.57	52498	116	F116:16400	20170811 KP RA p53 Neg C1_W632_P5.wiff	2	2	Q9UGL1|KDM5B_HUMAN			PEAKS DB
AETAVQLFI	41.33	990.539	9	-3.2	496.275	84.55	10890	102	F102:13990	20170811 KP RA p53 Neg C1_W632_P10.wiff	1	1	P62495|ERF1_HUMAN			PEAKS DB
YYSLLQENL	41.32	1141.57	9	5.9	571.797	79.39	5288	114	F114:17260	20170811 KP RA p53 Neg C1_W632_P3.wiff	1	1	P51959|CCNG1_HUMAN			PEAKS DB
KYIDYLM(+15.99)TW	41.32	1247.59	9	1.4	624.803	76.13	4026.8	119	F119:14073	20170811 KP RA p53 Neg C1_W632_P8.wiff	1	1	Q7L9L4|MOB1B_HUMAN:Q9H8S9|MOB1A_HUMAN	Oxidation (M)	M7:Oxidation (M):1000.00	PEAKS DB
VYDTLHEEW	41.32	1190.52	9	5.9	596.276	61.44	8828.1	114	F114:11297	20170811 KP RA p53 Neg C1_W632_P3.wiff	1	1	O14682|ENC1_HUMAN			PEAKS DB
AQEPGNYEV	41.32	1005.44	9	-0.6	503.728	44.67	6542.2	117	F117:6835	20170811 KP RA p53 Neg C1_W632_P6.wiff	2	2	O75369|FLNB_HUMAN			PEAKS DB
GLATDVQTV	41.31	902.471	9	1.3	452.246	51.93	7048.1	114	F114:8615	20170811 KP RA p53 Neg C1_W632_P3.wiff	1	1	P49720|PSB3_HUMAN			PEAKS DB
PYRLIFEKF	41.31	1211.67	9	-0.9	404.897	73.39	81488	119	F119:13436	20170811 KP RA p53 Neg C1_W632_P8.wiff	1	1	P78527|PRKDC_HUMAN			PEAKS DB
M(+15.99)YDSFWRQF	41.31	1294.54	9	3.9	648.284	79.57	4117.4	104	F104:11380	20170811 KP RA p53 Neg C1_W632_P12.wiff	1	1	Q9Y6P5|SESN1_HUMAN	Oxidation (M)	M1:Oxidation (M):1000.00	PEAKS DB
EYMKVQTEI	41.29	1139.55	9	1.7	570.786	54.49	45198	116	F116:9273	20170811 KP RA p53 Neg C1_W632_P5.wiff	1	1	O43318|M3K7_HUMAN			PEAKS DB
FVDPAQITM	41.29	1020.5	9	-0.1	511.256	71.92	19642	116	F116:14656	20170811 KP RA p53 Neg C1_W632_P5.wiff	1	1	P23921|RIR1_HUMAN			PEAKS DB
QYLQDAYSF	41.28	1133.5	9	5	567.764	70.37	22998	115	F115:14630	20170811 KP RA p53 Neg C1_W632_P4.wiff	1	1	Q15021|CND1_HUMAN			PEAKS DB
NYLDRFLSL	41.27	1139.6	9	8.7	570.811	84.49	4903.5	102	F102:13949	20170811 KP RA p53 Neg C1_W632_P10.wiff	1	1	P24385|CCND1_HUMAN			PEAKS DB
AYTTVLQEW	41.25	1109.54	9	1.1	555.781	79.5	16448	114	F114:17249	20170811 KP RA p53 Neg C1_W632_P3.wiff	1	1	Q63ZY3|KANK2_HUMAN			PEAKS DB
SESIGLQNF	41.25	993.477	9	2.1	497.748	70.2	2990	115	F115:14610	20170811 KP RA p53 Neg C1_W632_P4.wiff	1	1	P12109|CO6A1_HUMAN			PEAKS DB
QFVPPLPEW	41.25	1111.57	9	0	556.794	84.95	20731	104	F104:12980	20170811 KP RA p53 Neg C1_W632_P12.wiff	1	1	O60341|KDM1A_HUMAN			PEAKS DB
TQNPNYYNL	41.25	1125.51	9	1.7	563.764	57.88	39296	116	F116:10141	20170811 KP RA p53 Neg C1_W632_P5.wiff	1	1	O75643|U520_HUMAN			PEAKS DB
AQVNLKYLL	41.24	1060.63	9	1.7	531.323	75.64	14532	116	F116:15913	20170811 KP RA p53 Neg C1_W632_P5.wiff	1	1	P09874|PARP1_HUMAN			PEAKS DB
VYVQELQKL	41.24	1118.63	9	-0.8	560.327	62.56	0	114	F114:11731	20170811 KP RA p53 Neg C1_W632_P3.wiff	0	0	Q15075|EEA1_HUMAN			PEAKS DB
AANPIQFTL	41.22	973.523	9	1.9	487.773	79.67	5691.6	114	F114:17302	20170811 KP RA p53 Neg C1_W632_P3.wiff	1	1	P23921|RIR1_HUMAN			PEAKS DB
STILHLVVM(+15.99)	41.2	1027.57	9	1.8	514.795	68.02	1381.9	102	F102:9768	20170811 KP RA p53 Neg C1_W632_P10.wiff	1	1	P61803|DAD1_HUMAN	Oxidation (M)	M9:Oxidation (M):1000.00	PEAKS DB
EYIRSLNQF	41.19	1168.59	9	2.3	585.306	61.49	14187	114	F114:11337	20170811 KP RA p53 Neg C1_W632_P3.wiff	1	1	Q96DM3|MIC1_HUMAN			PEAKS DB
QYSKVLNEL	41.19	1092.58	9	1.5	547.302	58.36	14475	112	F112:11326	20170811 KP RA p53 Neg C1_W632_P2.wiff	1	1	Q9P0K7|RAI14_HUMAN			PEAKS DB
SYSNIKNGL	41.19	994.508	9	1.5	498.265	45.24	4888.5	112	F112:7497	20170811 KP RA p53 Neg C1_W632_P2.wiff	1	1	O94855|SC24D_HUMAN			PEAKS DB
IYPEAVTM(+15.99)F	41.19	1085.51	9	2	543.765	70.08	31249	117	F117:14885	20170811 KP RA p53 Neg C1_W632_P6.wiff	1	1	Q14738|2A5D_HUMAN	Oxidation (M)	M8:Oxidation (M):1000.00	PEAKS DB
IYQYIQSRF	41.18	1216.62	9	3.3	609.325	63.53	12644	114	F114:11976	20170811 KP RA p53 Neg C1_W632_P3.wiff	2	2	Q13627|DYR1A_HUMAN:Q9Y463|DYR1B_HUMAN			PEAKS DB
DYM(+15.99)KTTSNF	41.18	1121.47	9	1.5	561.746	39.51	3432.6	114	F114:5915	20170811 KP RA p53 Neg C1_W632_P3.wiff	1	1	O60524|NEMF_HUMAN	Oxidation (M)	M3:Oxidation (M):1000.00	PEAKS DB
YLPTLWVKL	41.18	1131.67	9	2.5	566.843	84.74	4906.7	119	F119:16687	20170811 KP RA p53 Neg C1_W632_P8.wiff	1	1	P69849|NOMO3_HUMAN:Q15155|NOMO1_HUMAN:Q5JPE7|NOMO2_HUMAN			PEAKS DB
TFTDHVM(+15.99)LF	41.18	1125.52	9	1.3	563.766	73.75	3783.7	102	F102:11017	20170811 KP RA p53 Neg C1_W632_P10.wiff	1	1	Q96GQ7|DDX27_HUMAN	Oxidation (M)	M7:Oxidation (M):1000.00	PEAKS DB
PYSDSTAKL	41.16	980.481	9	0.9	491.25	39.65	15647	117	F117:5948	20170811 KP RA p53 Neg C1_W632_P6.wiff	1	1	Q86YD1|PTOV1_HUMAN			PEAKS DB
NYIRITSEI	41.15	1107.59	9	2.7	554.808	63.08	9690.7	114	F114:11835	20170811 KP RA p53 Neg C1_W632_P3.wiff	2	2	Q7L7V1|DHX32_HUMAN			PEAKS DB
NWPSRPYLF	41.14	1178.59	9	2.3	590.304	77.85	310770	120	F120:13087	20170811 KP RA p53 Neg C1_W632_P9.wiff	3	3	O43795|MYO1B_HUMAN			PEAKS DB
QYVSAFSKL	41.14	1041.55	9	0.2	521.784	63.81	78982	115	F115:12389	20170811 KP RA p53 Neg C1_W632_P4.wiff	1	1	Q9UJZ1|STML2_HUMAN			PEAKS DB
QYLENLEKL	41.14	1148.61	9	0.7	575.313	68.49	22265	116	F116:13444	20170811 KP RA p53 Neg C1_W632_P5.wiff	1	1	Q96Q15|SMG1_HUMAN			PEAKS DB
NYTDIKDYL	41.14	1143.54	9	2.6	572.782	70.89	71936	116	F116:14164	20170811 KP RA p53 Neg C1_W632_P5.wiff	1	1	Q9BQG2|NUD12_HUMAN			PEAKS DB
IFQGNVHNF	41.14	1074.52	9	4	538.273	54.16	14615	117	F117:9407	20170811 KP RA p53 Neg C1_W632_P6.wiff	1	1	Q96DI7|SNR40_HUMAN			PEAKS DB
VYDPQQKTL	41.12	1090.57	9	-4.3	546.289	40.91	302.59	117	F117:6077	20170811 KP RA p53 Neg C1_W632_P6.wiff	1	1	Q13330|MTA1_HUMAN			PEAKS DB
SYQEMIANL	41.12	1067.5	9	2.6	534.759	77.28	6112.1	101	F101:17711	20170811 KP RA p53 Neg C1_W632_P1.wiff	1	1	P19623|SPEE_HUMAN			PEAKS DB
FYNEHTNDF	41.11	1185.47	9	-1.1	593.745	49.54	989.68	115	F115:8165	20170811 KP RA p53 Neg C1_W632_P4.wiff	1	1	Q2KHT3|CL16A_HUMAN			PEAKS DB
TYQAM(+15.99)VHEL	41.11	1106.51	9	1.1	554.264	47.29	19589	112	F112:8244	20170811 KP RA p53 Neg C1_W632_P2.wiff	2	2	Q9NRW7|VPS45_HUMAN	Oxidation (M)	M5:Oxidation (M):1000.00	PEAKS DB
GVLPNIQAV	41.1	909.528	9	-0.8	455.772	71.63	18904	116	F116:14609	20170811 KP RA p53 Neg C1_W632_P5.wiff	2	2	Q8IUE6|H2A2B_HUMAN:Q96QV6|H2A1A_HUMAN:Q99878|H2A1J_HUMAN:Q96KK5|H2A1H_HUMAN:P0C0S8|H2A1_HUMAN:P16104|H2AX_HUMAN:Q9BTM1|H2AJ_HUMAN:P20671|H2A1D_HUMAN:Q93077|H2A1C_HUMAN:Q7L7L0|H2A3_HUMAN:P04908|H2A1B_HUMAN			PEAKS DB
QGTEVIFKV	41.1	1019.57	9	5	510.793	64.5	0	116	F116:12269	20170811 KP RA p53 Neg C1_W632_P5.wiff	0	0	O60343|TBCD4_HUMAN:Q86TI0|TBCD1_HUMAN			PEAKS DB
KYGIVQEFF	41.1	1129.58	9	0.5	565.798	80.61	11779	102	F102:12700	20170811 KP RA p53 Neg C1_W632_P10.wiff	2	2	O94964|SOGA1_HUMAN			PEAKS DB
NLPPPPAEF	41.09	980.497	9	-2.1	491.257	64.49	3449.5	112	F112:13501	20170811 KP RA p53 Neg C1_W632_P2.wiff	1	1	Q9Y6W5|WASF2_HUMAN			PEAKS DB
ALGFYPAEI	41.09	979.501	9	3.2	490.761	82.27	54678	117	F117:18030	20170811 KP RA p53 Neg C1_W632_P6.wiff	2	2	P05534|1A24_HUMAN:P30447|1A23_HUMAN:P16188|1A30_HUMAN:P04439|1A03_HUMAN:P13746|1A11_HUMAN:P30461|1B13_HUMAN:P30490|1B52_HUMAN:P18464|1B51_HUMAN:P10321|1C07_HUMAN:P04222|1C03_HUMAN			PEAKS DB
IYLPAAQTM(+15.99)	41.08	1022.51	9	-3.7	512.264	54.23	8675.1	112	F112:10220	20170811 KP RA p53 Neg C1_W632_P2.wiff	2	2	O60313|OPA1_HUMAN	Oxidation (M)	M9:Oxidation (M):1000.00	PEAKS DB
KYQPRIAVF	41.07	1120.64	9	1	561.329	56.45	74916	115	F115:10331	20170811 KP RA p53 Neg C1_W632_P4.wiff	2	2	Q13569|TDG_HUMAN			PEAKS DB
VYLEKFM(+15.99)TF	41.06	1192.58	9	5.8	597.303	71.06	6195.8	118	F118:12683	20170811 KP RA p53 Neg C1_W632_P7.wiff	2	2	Q8N3U4|STAG2_HUMAN	Oxidation (M)	M7:Oxidation (M):1000.00	PEAKS DB
VYAQVARLF	41.04	1065.6	9	5.4	533.811	72.7	1954.5	115	F115:15277	20170811 KP RA p53 Neg C1_W632_P4.wiff	1	1	Q96ST3|SIN3A_HUMAN			PEAKS DB
GQFPFPTAL	41.04	976.502	9	1.4	489.26	84.6	9258.6	120	F120:15243	20170811 KP RA p53 Neg C1_W632_P9.wiff	1	1	Q765P7|MTSSL_HUMAN			PEAKS DB
AYLPHTFWI	41.01	1146.59	9	0.6	574.302	84.52	0	104	F104:12834	20170811 KP RA p53 Neg C1_W632_P12.wiff	0	0	Q9P241|AT10D_HUMAN			PEAKS DB
TYLDPALEL	40.99	1033.53	9	0.3	517.775	82.02	0	117	F117:17996	20170811 KP RA p53 Neg C1_W632_P6.wiff	0	0	Q15904|VAS1_HUMAN			PEAKS DB
KQFVSQELV	40.99	1076.59	9	1	539.302	54.95	26667	117	F117:9683	20170811 KP RA p53 Neg C1_W632_P6.wiff	1	1	Q5VST6|AB17B_HUMAN			PEAKS DB
YYTDIM(+15.99)HTL	40.98	1171.52	9	0.4	586.771	56.59	27166	101	F101:10802	20170811 KP RA p53 Neg C1_W632_P1.wiff	2	2	O15031|PLXB2_HUMAN	Oxidation (M)	M6:Oxidation (M):1000.00	PEAKS DB
SQAIVKVVI	40.98	955.607	9	-2.2	478.811	62.06	1953.6	115	F115:11740	20170811 KP RA p53 Neg C1_W632_P4.wiff	1	1	O15042|SR140_HUMAN			PEAKS DB
HENDITHFY	40.97	1174.5	9	2.3	588.262	51.35	0	117	F117:8567	20170811 KP RA p53 Neg C1_W632_P6.wiff	0	0	O96028|NSD2_HUMAN			PEAKS DB
VYMSSIESL	40.96	1027.49	9	-1.1	514.753	71.46	4762.8	116	F116:14412	20170811 KP RA p53 Neg C1_W632_P5.wiff	1	1	Q8IWE2|NXP20_HUMAN			PEAKS DB
NYTDQWERW	40.96	1296.55	9	1.8	649.286	70.47	2351.3	117	F117:14976	20170811 KP RA p53 Neg C1_W632_P6.wiff	2	2	P56192|SYMC_HUMAN			PEAKS DB
SQSPPSPEL	40.94	940.45	9	0.1	471.234	47.63	10370	101	F101:8167	20170811 KP RA p53 Neg C1_W632_P1.wiff	1	1	Q92598|HS105_HUMAN			PEAKS DB
QQIELDLKA	40.93	1056.58	9	2.3	529.302	60	68661	112	F112:11877	20170811 KP RA p53 Neg C1_W632_P2.wiff	2	2	P60842|IF4A1_HUMAN			PEAKS DB
EYLERAPEL	40.9	1118.56	9	2.1	560.291	57.59	14599	101	F101:11177	20170811 KP RA p53 Neg C1_W632_P1.wiff	1	1	Q8IZH2|XRN1_HUMAN			PEAKS DB
NYNEKIYEL	40.9	1184.57	9	3.8	593.299	60.11	384520	112	F112:12056	20170811 KP RA p53 Neg C1_W632_P2.wiff	2	2	Q92890|UFD1_HUMAN			PEAKS DB
SYNTVAQEL	40.9	1023.49	9	-0.7	512.752	57.88	4305.5	116	F116:10054	20170811 KP RA p53 Neg C1_W632_P5.wiff	1	1	P18583|SON_HUMAN			PEAKS DB
MLFGHPLLV	40.88	1025.57	9	1.5	513.796	82.71	15684	120	F120:14698	20170811 KP RA p53 Neg C1_W632_P9.wiff	2	2	P51784|UBP11_HUMAN			PEAKS DB
YYKNIGLGF	40.88	1073.55	9	-2.5	537.785	68.46	4900.5	101	F101:14800	20170811 KP RA p53 Neg C1_W632_P1.wiff	1	1	P62280|RS11_HUMAN			PEAKS DB
VMAPRALLL	40.88	982.6	9	2.2	492.309	72.03	331240	116	F116:14756	20170811 KP RA p53 Neg C1_W632_P5.wiff	2	2	P10321|1C07_HUMAN			PEAKS DB
LYEEINQVF	40.87	1153.57	9	1.7	577.793	76.74	0	101	F101:17529	20170811 KP RA p53 Neg C1_W632_P1.wiff	0	0	Q6UW02|CP20A_HUMAN			PEAKS DB
VYDPLFSQL	40.85	1080.55	9	-0.9	541.281	84.66	17957	103	F103:12228	20170811 KP RA p53 Neg C1_W632_P11.wiff	2	2	Q9UH36|SRR1L_HUMAN			PEAKS DB
AYMPHTFFI	40.85	1125.53	9	2.7	563.776	81.63	38277	104	F104:11759	20170811 KP RA p53 Neg C1_W632_P12.wiff	1	1	O15294|OGT1_HUMAN			PEAKS DB
KLLAGFMGV	40.84	934.531	9	-3.7	468.271	76.78	2542.8	119	F119:14272	20170811 KP RA p53 Neg C1_W632_P8.wiff	1	1	Q8IXQ5|KLHL7_HUMAN			PEAKS DB
AYPYNFSNL	40.84	1087.5	9	0.2	544.757	73.45	48182	117	F117:16557	20170811 KP RA p53 Neg C1_W632_P6.wiff	2	2	Q9P1Z0|ZBTB4_HUMAN			PEAKS DB
AYQSIQNYL	40.84	1098.53	9	1.4	550.277	72.07	114260	115	F115:15018	20170811 KP RA p53 Neg C1_W632_P4.wiff	2	2	Q92611|EDEM1_HUMAN			PEAKS DB
AQMPAYQEL	40.83	1049.49	9	1.3	525.752	61.31	48139	117	F117:11689	20170811 KP RA p53 Neg C1_W632_P6.wiff	1	1	P37837|TALDO_HUMAN			PEAKS DB
AFM(+15.99)KGVFTF	40.82	1062.52	9	-1.5	532.267	73.56	44129	118	F118:13065	20170811 KP RA p53 Neg C1_W632_P7.wiff	2	2	Q96I45|TM141_HUMAN	Oxidation (M)	M3:Oxidation (M):1000.00	PEAKS DB
ALVDIVRSL	40.82	984.597	9	4.1	493.308	82.65	0	119	F119:15955	20170811 KP RA p53 Neg C1_W632_P8.wiff	0	0	Q9Y5Q0|FADS3_HUMAN			PEAKS DB
QYSNNIRQL	40.81	1134.58	9	0.2	568.3	46.72	10625	112	F112:7990	20170811 KP RA p53 Neg C1_W632_P2.wiff	2	2	P22314|UBA1_HUMAN			PEAKS DB
HVLDVIHEV	40.81	1059.57	9	4.7	530.798	57.81	4800.4	114	F114:10251	20170811 KP RA p53 Neg C1_W632_P3.wiff	1	1	O75962|TRIO_HUMAN			PEAKS DB
NEASVLHNL	40.8	995.504	9	-2.6	498.76	56.7	6183.9	101	F101:10856	20170811 KP RA p53 Neg C1_W632_P1.wiff	2	2	P35579|MYH9_HUMAN:P35580|MYH10_HUMAN			PEAKS DB
AEIVSIDTF	40.8	993.502	9	2.5	497.762	75.9	3918.8	101	F101:17242	20170811 KP RA p53 Neg C1_W632_P1.wiff	1	1	Q9Y664|KPTN_HUMAN			PEAKS DB
GYPLWKVTF	40.8	1109.59	9	1.7	555.804	83.98	10644	118	F118:15614	20170811 KP RA p53 Neg C1_W632_P7.wiff	1	1	P00491|PNPH_HUMAN			PEAKS DB
IYSIDFTRF	40.79	1160.59	9	0.9	581.301	80.94	10341	118	F118:14877	20170811 KP RA p53 Neg C1_W632_P7.wiff	1	1	A6NIH7|U119B_HUMAN			PEAKS DB
LYALPGPTI	40.79	943.538	9	-1.8	472.777	76.76	6419.4	101	F101:17485	20170811 KP RA p53 Neg C1_W632_P1.wiff	1	1	Q12988|HSPB3_HUMAN			PEAKS DB
LLPAEYAEF	40.79	1051.52	9	0.9	526.772	76.59	15788	112	F112:17238	20170811 KP RA p53 Neg C1_W632_P2.wiff	1	1	Q6EMB2|TTLL5_HUMAN			PEAKS DB
WQNVRALYI	40.78	1161.63	9	5.8	581.829	71.91	1961.5	114	F114:14893	20170811 KP RA p53 Neg C1_W632_P3.wiff	1	1	P62906|RL10A_HUMAN			PEAKS DB
AHLPHTFQF	40.74	1096.55	9	4.3	549.284	61.93	7212.6	117	F117:11966	20170811 KP RA p53 Neg C1_W632_P6.wiff	1	1	P54253|ATX1_HUMAN			PEAKS DB
VMAPRTLLL	40.74	1012.61	9	2.3	507.317	69.1	42170	112	F112:14833	20170811 KP RA p53 Neg C1_W632_P2.wiff	1	1	P16188|1A30_HUMAN:P04439|1A03_HUMAN:P13746|1A11_HUMAN:P10314|1A32_HUMAN			PEAKS DB
VMAPRTLIL	40.74	1012.61	9	2.3	507.317	69.1	42170	112	F112:14833	20170811 KP RA p53 Neg C1_W632_P2.wiff	1	1	P04222|1C03_HUMAN			PEAKS DB
VM(+15.99)FKTPVSI	40.73	1036.56	9	4.5	519.293	65.16	2974.2	101	F101:13765	20170811 KP RA p53 Neg C1_W632_P1.wiff	1	1	Q14204|DYHC1_HUMAN	Oxidation (M)	M2:Oxidation (M):1000.00	PEAKS DB
VILPLPQNV	40.73	991.607	9	2.6	496.814	77.21	11067	101	F101:17598	20170811 KP RA p53 Neg C1_W632_P1.wiff	1	1	O75794|CD123_HUMAN			PEAKS DB
VYITGKEVF	40.73	1054.57	9	1	528.296	61.1	61171	114	F114:11144	20170811 KP RA p53 Neg C1_W632_P3.wiff	1	1	Q96RL7|VP13A_HUMAN			PEAKS DB
VYLKPSYAF	40.73	1086.58	9	0.3	544.296	64.53	6635.8	116	F116:12273	20170811 KP RA p53 Neg C1_W632_P5.wiff	1	1	Q02790|FKBP4_HUMAN			PEAKS DB
KIVDFSYSV	40.72	1056.55	9	1.5	529.284	65.12	5011.5	115	F115:12773	20170811 KP RA p53 Neg C1_W632_P4.wiff	1	1	O60566|BUB1B_HUMAN			PEAKS DB
TFDDIVHSF	40.72	1079.49	9	7.2	540.76	75.71	0	112	F112:17013	20170811 KP RA p53 Neg C1_W632_P2.wiff	0	0	P49327|FAS_HUMAN			PEAKS DB
RLKPPSNVV	40.72	1008.61	9	-0.1	505.314	39.8	23315	112	F112:6568	20170811 KP RA p53 Neg C1_W632_P2.wiff	1	1	Q5SRE5|NU188_HUMAN			PEAKS DB
IYLPAAQTM	40.72	1006.52	9	3.9	504.27	66.43	3403.4	114	F114:13036	20170811 KP RA p53 Neg C1_W632_P3.wiff	1	1	O60313|OPA1_HUMAN			PEAKS DB
VTYVPVTTF	40.72	1025.54	9	10	513.785	72.43	2197.8	116	F116:14821	20170811 KP RA p53 Neg C1_W632_P5.wiff	1	1	P62899|RL31_HUMAN			PEAKS DB
VYM(+15.99)ELSQKL	40.71	1125.57	9	2.7	563.799	52.1	46464	114	F114:8642	20170811 KP RA p53 Neg C1_W632_P3.wiff	2	2	Q96NE9|FRMD6_HUMAN	Oxidation (M)	M3:Oxidation (M):1000.00	PEAKS DB
GQFDHPNVI	40.7	1025.49	9	3.3	513.756	53.63	74830	116	F116:8995	20170811 KP RA p53 Neg C1_W632_P5.wiff	1	1	P29323|EPHB2_HUMAN			PEAKS DB
GLLSIFTKV	40.7	976.596	9	6.5	489.308	84.73	0	102	F102:14051	20170811 KP RA p53 Neg C1_W632_P10.wiff	0	0	Q6YHU6|THADA_HUMAN			PEAKS DB
SLLDEFYKL	40.69	1126.59	9	1.5	564.305	84.77	692.6	104	F104:12941	20170811 KP RA p53 Neg C1_W632_P12.wiff	1	1	Q14444|CAPR1_HUMAN			PEAKS DB
RYLMDPDTF	40.69	1156.52	9	-0.1	579.27	67.4	10072	117	F117:13840	20170811 KP RA p53 Neg C1_W632_P6.wiff	1	1	Q9UH17|ABC3B_HUMAN			PEAKS DB
YYGLYRDLF	40.67	1208.59	9	-7.1	605.298	81.8	902.9	104	F104:11866	20170811 KP RA p53 Neg C1_W632_P12.wiff	1	1	Q96DV4|RM38_HUMAN			PEAKS DB
KVLDFEHFL	40.65	1146.61	9	4.7	574.314	79.26	6999.6	102	F102:12225	20170811 KP RA p53 Neg C1_W632_P10.wiff	1	1	P60660|MYL6_HUMAN			PEAKS DB
TYLEVINTV	40.65	1050.56	9	3.1	526.29	74.54	13909	117	F117:16490	20170811 KP RA p53 Neg C1_W632_P6.wiff	1	1	O15121|DEGS1_HUMAN			PEAKS DB
IEIENFKSY	40.65	1141.57	9	2.9	571.795	62.5	7909.9	112	F112:12755	20170811 KP RA p53 Neg C1_W632_P2.wiff	1	1	Q14683|SMC1A_HUMAN			PEAKS DB
AQVVNGYM(+15.99)I	40.65	1009.49	9	-3.6	505.753	57.97	945.77	112	F112:11206	20170811 KP RA p53 Neg C1_W632_P2.wiff	1	1	Q14534|ERG1_HUMAN	Oxidation (M)	M8:Oxidation (M):1000.00	PEAKS DB
TYMKDLYQL	40.64	1173.57	9	9.1	587.801	69.05	86293	117	F117:14406	20170811 KP RA p53 Neg C1_W632_P6.wiff	2	2	Q8N392|RHG18_HUMAN			PEAKS DB
IYGLLKNPF	40.63	1063.61	9	-0.3	532.81	78.7	20003	119	F119:14947	20170811 KP RA p53 Neg C1_W632_P8.wiff	1	1	Q96TA2|YMEL1_HUMAN			PEAKS DB
VYLPRVLDI	40.62	1086.64	9	2.5	544.332	82.55	21652	104	F104:12085	20170811 KP RA p53 Neg C1_W632_P12.wiff	1	1	P42345|MTOR_HUMAN			PEAKS DB
TYVTEVREL	40.62	1108.58	9	1.9	555.299	58.17	33198	101	F101:11349	20170811 KP RA p53 Neg C1_W632_P1.wiff	1	1	Q86UP2|KTN1_HUMAN			PEAKS DB
GQTITISRV	40.62	973.556	9	1.8	487.788	49.48	11916	115	F115:8171	20170811 KP RA p53 Neg C1_W632_P4.wiff	1	1	Q6UN15|FIP1_HUMAN			PEAKS DB
SYVPKVAGL	40.6	932.533	9	1	467.277	60.56	124960	112	F112:12129	20170811 KP RA p53 Neg C1_W632_P2.wiff	2	2	Q14315|FLNC_HUMAN			PEAKS DB
KYMLTHQEL	40.6	1161.59	9	0.5	581.801	47.18	2729.1	116	F116:7256	20170811 KP RA p53 Neg C1_W632_P5.wiff	1	1	Q02241|KIF23_HUMAN			PEAKS DB
SFNPYSEFI	40.59	1102.5	9	1.5	552.257	84.09	14459	118	F118:15671	20170811 KP RA p53 Neg C1_W632_P7.wiff	1	1	Q16576|RBBP7_HUMAN:Q09028|RBBP4_HUMAN			PEAKS DB
KFIWTNHKF	40.59	1219.65	9	1.2	407.559	54.82	12143	116	F116:9312	20170811 KP RA p53 Neg C1_W632_P5.wiff	3	3	Q9UI09|NDUAC_HUMAN			PEAKS DB
MYAKETVGF	40.57	1044.49	9	-1.3	523.256	53.59	7933.7	101	F101:9940	20170811 KP RA p53 Neg C1_W632_P1.wiff	1	1	Q9Y2Q5|LTOR2_HUMAN			PEAKS DB
KYLVLANML	40.57	1063.61	9	3.4	532.816	81.63	4707.9	104	F104:11753	20170811 KP RA p53 Neg C1_W632_P12.wiff	1	1	P61201|CSN2_HUMAN			PEAKS DB
TYISWKEEL	40.57	1167.58	9	2.3	584.801	69.28	39340	117	F117:14493	20170811 KP RA p53 Neg C1_W632_P6.wiff	2	2	Q709C8|VP13C_HUMAN			PEAKS DB
KVPQPVPLI	40.56	989.627	9	1.5	495.823	64.42	17539	116	F116:12185	20170811 KP RA p53 Neg C1_W632_P5.wiff	1	1	Q7Z333|SETX_HUMAN			PEAKS DB
AEKLITQTF	40.54	1049.58	9	-10.3	525.793	58.36	15502	112	F112:11345	20170811 KP RA p53 Neg C1_W632_P2.wiff	1	1	Q9Y266|NUDC_HUMAN			PEAKS DB
NYIMKIHNF	40.54	1178.59	9	-0.1	590.305	59.68	553.16	115	F115:11056	20170811 KP RA p53 Neg C1_W632_P4.wiff	1	1	Q9H2P0|ADNP_HUMAN			PEAKS DB
EELEKLQQY	40.54	1178.58	9	-1.2	590.3	51.23	14637	115	F115:8691	20170811 KP RA p53 Neg C1_W632_P4.wiff	2	2	Q9ULW0|TPX2_HUMAN			PEAKS DB
NYNDRYDEI	40.53	1200.5	9	2.2	601.264	48.48	66562	114	F114:7687	20170811 KP RA p53 Neg C1_W632_P3.wiff	3	3	P62424|RL7A_HUMAN			PEAKS DB
AETGQVQKI	40.53	972.524	9	0.8	487.271	33.23	10396	115	F115:5304	20170811 KP RA p53 Neg C1_W632_P4.wiff	1	1	Q00610|CLH1_HUMAN			PEAKS DB
KLVGEFLEV	40.53	1032.59	9	1.1	517.302	73.98	17168	116	F116:15344	20170811 KP RA p53 Neg C1_W632_P5.wiff	1	1	Q15046|SYK_HUMAN			PEAKS DB
TEDIQTRQY	40.52	1152.54	9	10.7	577.286	36.78	362.46	115	F115:5595	20170811 KP RA p53 Neg C1_W632_P4.wiff	2	2	P78362|SRPK2_HUMAN			PEAKS DB
AYVDKLEEL	40.51	1078.55	9	0.7	540.288	62.57	30187	114	F114:11728	20170811 KP RA p53 Neg C1_W632_P3.wiff	1	1	Q92598|HS105_HUMAN			PEAKS DB
IYDEIQQEM	40.49	1167.51	9	4.5	584.767	60.34	591.17	117	F117:11418	20170811 KP RA p53 Neg C1_W632_P6.wiff	1	1	Q9UPW6|SATB2_HUMAN			PEAKS DB
PYLFHVVTF	40.49	1121.59	9	0.1	561.803	84.49	1458.8	103	F103:12165	20170811 KP RA p53 Neg C1_W632_P11.wiff	1	1	P21359|NF1_HUMAN			PEAKS DB
AQVVGVLKI	40.49	925.596	9	11.5	463.812	65.73	19496	116	F116:12713	20170811 KP RA p53 Neg C1_W632_P5.wiff	2	2	P52907|CAZA1_HUMAN			PEAKS DB
M(+15.99)YINEVERL	40.48	1181.58	9	0.4	591.796	59.42	36171	116	F116:10606	20170811 KP RA p53 Neg C1_W632_P5.wiff	2	2	Q15678|PTN14_HUMAN	Oxidation (M)	M1:Oxidation (M):1000.00	PEAKS DB
AYGPPSNFL	40.47	964.465	9	7.4	483.245	71.92	7691.5	116	F116:14674	20170811 KP RA p53 Neg C1_W632_P5.wiff	1	1	O60493|SNX3_HUMAN:Q9UMY4|SNX12_HUMAN			PEAKS DB
AQPLQPLQV	40.47	992.565	9	-1.4	497.291	64.03	13961	101	F101:13340	20170811 KP RA p53 Neg C1_W632_P1.wiff	2	2	Q9UQL6|HDAC5_HUMAN			PEAKS DB
AYAGARFVF	40.46	1000.51	9	7.8	501.271	69.94	0	114	F114:14175	20170811 KP RA p53 Neg C1_W632_P3.wiff	0	0	P40926|MDHM_HUMAN			PEAKS DB
TYLDKVENI	40.46	1093.57	9	1.9	547.793	60.1	10712	101	F101:12025	20170811 KP RA p53 Neg C1_W632_P1.wiff	1	1	P09914|IFIT1_HUMAN			PEAKS DB
AAASHFFNL	40.45	976.477	9	1.1	489.249	71.05	20133	114	F114:14548	20170811 KP RA p53 Neg C1_W632_P3.wiff	1	1	Q8IXQ5|KLHL7_HUMAN			PEAKS DB
AVLASGATF	40.44	835.444	9	-2.4	418.729	59.09	1268.3	117	F117:10985	20170811 KP RA p53 Neg C1_W632_P6.wiff	1	1	P24311|COX7B_HUMAN			PEAKS DB
SENWVVYQY	40.41	1186.53	9	1	594.274	72.83	299.8	116	F116:14957	20170811 KP RA p53 Neg C1_W632_P5.wiff	1	1	Q8N766|EMC1_HUMAN			PEAKS DB
YQKSTELLI	40.39	1093.6	9	0.2	547.809	61.23	122460	116	F116:11132	20170811 KP RA p53 Neg C1_W632_P5.wiff	2	2	Q71DI3|H32_HUMAN:Q6NXT2|H3C_HUMAN:P84243|H33_HUMAN			PEAKS DB
SLADIAQKL	40.38	957.549	9	0.5	479.783	69.18	44368	116	F116:13589	20170811 KP RA p53 Neg C1_W632_P5.wiff	1	1	O43242|PSMD3_HUMAN			PEAKS DB
AYSHLRYVF	40.36	1154.59	9	8.3	578.307	59.88	1842.3	117	F117:11247	20170811 KP RA p53 Neg C1_W632_P6.wiff	1	1	Q14517|FAT1_HUMAN			PEAKS DB
FGFHKPKMY	40.36	1153.57	9	-3.6	385.532	47.63	3538	101	F101:8185	20170811 KP RA p53 Neg C1_W632_P1.wiff	1	1	Q9NP50|FA60A_HUMAN			PEAKS DB
ALPPVLTTV	40.35	909.553	9	0.1	455.786	75.45	3372.4	101	F101:17027	20170811 KP RA p53 Neg C1_W632_P1.wiff	1	1	Q6PKG0|LARP1_HUMAN			PEAKS DB
AMQKIYQTF	40.34	1128.56	9	-0.7	565.292	58.08	2580.1	112	F112:11293	20170811 KP RA p53 Neg C1_W632_P2.wiff	1	1	Q9BVL2|NUP58_HUMAN			PEAKS DB
QLIDKVWQL	40.32	1141.65	9	-0.2	571.832	79.1	96909	119	F119:15101	20170811 KP RA p53 Neg C1_W632_P8.wiff	1	1	Q92503|S14L1_HUMAN			PEAKS DB
NYSDVMSKL	40.31	1055.5	9	0.4	528.758	62.91	4906.3	114	F114:11765	20170811 KP RA p53 Neg C1_W632_P3.wiff	1	1	O60673|REV3L_HUMAN			PEAKS DB
PYLDSFYEY	40.3	1195.51	9	4.4	598.767	79.84	51491	114	F114:17340	20170811 KP RA p53 Neg C1_W632_P3.wiff	1	1	O00237|RN103_HUMAN			PEAKS DB
AQGLLHVFV	40.3	982.56	9	0.3	492.287	77.1	2500.2	119	F119:14398	20170811 KP RA p53 Neg C1_W632_P8.wiff	1	1	O43432|IF4G3_HUMAN			PEAKS DB
TEVDNYHFY	40.3	1186.49	9	1.6	594.257	59.42	1577.1	101	F101:11806	20170811 KP RA p53 Neg C1_W632_P1.wiff	2	2	Q16236|NF2L2_HUMAN			PEAKS DB
VYIKDLSSF	40.29	1070.56	9	-1.6	536.29	68.26	8668	116	F116:13374	20170811 KP RA p53 Neg C1_W632_P5.wiff	1	1	O14782|KIF3C_HUMAN			PEAKS DB
QYLRVETQF	40.28	1182.6	9	1.3	592.313	61.38	9725.7	114	F114:11254	20170811 KP RA p53 Neg C1_W632_P3.wiff	1	1	Q13085|ACACA_HUMAN			PEAKS DB
GEMPPGLNF	40.28	960.438	9	0.9	481.228	74.59	7443.9	117	F117:16530	20170811 KP RA p53 Neg C1_W632_P6.wiff	1	1	P40855|PEX19_HUMAN			PEAKS DB
RYPDSHQLF	40.27	1161.56	9	-0.1	388.195	52.38	21683	112	F112:9655	20170811 KP RA p53 Neg C1_W632_P2.wiff	1	1	Q9UN86|G3BP2_HUMAN			PEAKS DB
VFYPYPQYF	40.26	1222.57	9	3.3	612.294	84.39	11356	119	F119:16609	20170811 KP RA p53 Neg C1_W632_P8.wiff	1	1	Q3SXM5|HSDL1_HUMAN			PEAKS DB
KYISKPENL	40.26	1090.6	9	3.8	546.313	39.28	101280	101	F101:6526	20170811 KP RA p53 Neg C1_W632_P1.wiff	3	3	Q9H9S4|CB39L_HUMAN:Q9Y376|CAB39_HUMAN			PEAKS DB
AVIQVSQIV	40.25	955.57	9	0.7	478.794	71.27	5755.6	115	F115:14777	20170811 KP RA p53 Neg C1_W632_P4.wiff	1	1	Q7Z4W1|DCXR_HUMAN			PEAKS DB
SVLKSIQEV	40.25	1001.58	9	0.1	501.797	56.13	15583	101	F101:10629	20170811 KP RA p53 Neg C1_W632_P1.wiff	1	1	P42285|SK2L2_HUMAN			PEAKS DB
ATSSVFQEV	40.22	966.466	9	2.4	484.243	62.1	6542.4	101	F101:12676	20170811 KP RA p53 Neg C1_W632_P1.wiff	1	1	Q9BTE0|NAT9_HUMAN			PEAKS DB
AQIIEADEV	40.22	986.492	9	0.6	494.255	55.43	619.07	115	F115:9934	20170811 KP RA p53 Neg C1_W632_P4.wiff	1	1	Q7L523|RRAGA_HUMAN			PEAKS DB
ALIDLGQSI	40.22	928.523	9	-2	465.271	77.9	8276	112	F112:17728	20170811 KP RA p53 Neg C1_W632_P2.wiff	1	1	O43683|BUB1_HUMAN			PEAKS DB
AEYQFTGTY	40.22	1078.46	9	-4.4	540.236	60.08	0	116	F116:10866	20170811 KP RA p53 Neg C1_W632_P5.wiff	0	0	Q9UJX5|APC4_HUMAN			PEAKS DB
SYVTVGELW	40.2	1052.52	9	3	527.268	83.71	804.38	119	F119:16334	20170811 KP RA p53 Neg C1_W632_P8.wiff	1	1	P30825|CTR1_HUMAN			PEAKS DB
SYPTFFPRF	40.19	1160.57	9	1.6	581.291	84.11	56911	119	F119:16440	20170811 KP RA p53 Neg C1_W632_P8.wiff	2	2	Q14527|HLTF_HUMAN			PEAKS DB
ADSPSSVTW	40.19	948.419	9	-0.7	475.217	56.86	1889.3	116	F116:9744	20170811 KP RA p53 Neg C1_W632_P5.wiff	1	1	P50748|KNTC1_HUMAN			PEAKS DB
VYQVTEQQI	40.18	1106.56	9	-2	554.29	54.19	1795.7	114	F114:9274	20170811 KP RA p53 Neg C1_W632_P3.wiff	1	1	Q5JRA6|MIA3_HUMAN			PEAKS DB
ALSKEIYVI	40.18	1034.6	9	3.6	518.311	65.87	64253	117	F117:13307	20170811 KP RA p53 Neg C1_W632_P6.wiff	1	1	P24539|AT5F1_HUMAN			PEAKS DB
NYVTDVKSW	40.17	1110.53	9	4.6	556.28	62	3469	114	F114:11524	20170811 KP RA p53 Neg C1_W632_P3.wiff	1	1	Q9NT68|TEN2_HUMAN			PEAKS DB
ALLPASAGV	40.17	797.465	9	-1.1	399.741	61.35	457.96	101	F101:12483	20170811 KP RA p53 Neg C1_W632_P1.wiff	1	1	Q9NX20|RM16_HUMAN			PEAKS DB
LYDIILKNF	40.17	1137.64	9	1.8	569.832	83.75	3746.3	104	F104:12549	20170811 KP RA p53 Neg C1_W632_P12.wiff	1	1	Q06323|PSME1_HUMAN			PEAKS DB
DYNKETFTL	40.16	1129.53	9	7	565.779	62.74	1531.9	114	F114:11760	20170811 KP RA p53 Neg C1_W632_P3.wiff	1	1	Q9UL63|MKLN1_HUMAN			PEAKS DB
AYALLSHFL	40.16	1033.56	9	3.2	517.789	84.6	22375	118	F118:15836	20170811 KP RA p53 Neg C1_W632_P7.wiff	2	2	Q6YHK3|CD109_HUMAN			PEAKS DB
PYSLIPTAF	40.14	1007.53	9	-2.4	504.772	84.72	10944	102	F102:14053	20170811 KP RA p53 Neg C1_W632_P10.wiff	1	1	O14682|ENC1_HUMAN:Q9H0H3|KLH25_HUMAN			PEAKS DB
RIHPVSTM(+15.99)V	40.14	1054.56	9	-3.3	528.287	34.5	175.18	115	F115:5398	20170811 KP RA p53 Neg C1_W632_P4.wiff	1	1	P07195|LDHB_HUMAN	Oxidation (M)	M8:Oxidation (M):1000.00	PEAKS DB
AFLPVPQKI	40.14	1011.61	9	4.1	506.816	69.79	2428.7	117	F117:14695	20170811 KP RA p53 Neg C1_W632_P6.wiff	1	1	Q9UGK8|SRGEF_HUMAN			PEAKS DB
AEVDLERTF	40.14	1078.53	9	6.1	540.278	60.51	2993.5	112	F112:12069	20170811 KP RA p53 Neg C1_W632_P2.wiff	1	1	P36959|GMPR1_HUMAN			PEAKS DB
TFEPGSYQF	40.13	1074.47	9	1.8	538.243	69.51	1909.5	115	F115:14345	20170811 KP RA p53 Neg C1_W632_P4.wiff	2	2	Q2M3G4|SHRM1_HUMAN			PEAKS DB
SYPFTFEAF	40.13	1107.49	9	4.4	554.755	85.12	960.44	102	F102:14195	20170811 KP RA p53 Neg C1_W632_P10.wiff	1	1	Q9NXB0|MKS1_HUMAN			PEAKS DB
SAYGEPRKL	40.13	1019.54	9	2.1	510.78	34.96	51170	117	F117:5460	20170811 KP RA p53 Neg C1_W632_P6.wiff	3	3	P43355|MAGA1_HUMAN			PEAKS DB
SYLPISPTF	40.12	1023.53	9	-0.3	512.772	81.93	24714	116	F116:17212	20170811 KP RA p53 Neg C1_W632_P5.wiff	1	1	Q9UGH3|S23A2_HUMAN			PEAKS DB
SFVDLRLLL	40.12	1074.64	9	-9.6	538.324	85.15	0	119	F119:16831	20170811 KP RA p53 Neg C1_W632_P8.wiff	0	0	P02452|CO1A1_HUMAN			PEAKS DB
IYGGDYERF	40.11	1118.5	9	2.1	560.263	56.76	12597	101	F101:10908	20170811 KP RA p53 Neg C1_W632_P1.wiff	1	1	Q9BZ23|PANK2_HUMAN:Q9H999|PANK3_HUMAN:Q8TE04|PANK1_HUMAN			PEAKS DB
TYLEDRPMF	40.1	1170.54	9	3.8	586.28	66.38	5451.5	117	F117:13483	20170811 KP RA p53 Neg C1_W632_P6.wiff	1	1	Q9Y4K0|LOXL2_HUMAN			PEAKS DB
NYAWVYYHL	40.09	1227.57	9	1	614.793	81.12	7240.4	102	F102:12908	20170811 KP RA p53 Neg C1_W632_P10.wiff	2	2	O14879|IFIT3_HUMAN			PEAKS DB
FLSSVIQNL	40.09	1019.57	9	3	510.791	82.95	26098	118	F118:15266	20170811 KP RA p53 Neg C1_W632_P7.wiff	1	1	Q99460|PSMD1_HUMAN			PEAKS DB
SFTDQIPSF	40.07	1040.48	9	0.5	521.25	77.74	10331	101	F101:17843	20170811 KP RA p53 Neg C1_W632_P1.wiff	1	1	Q13569|TDG_HUMAN			PEAKS DB
KEWVTPKEF	40.07	1162.6	9	-1.2	582.311	55.14	1822.7	112	F112:10477	20170811 KP RA p53 Neg C1_W632_P2.wiff	1	1	P09874|PARP1_HUMAN			PEAKS DB
VYTKTISLW	40.06	1109.61	9	2.3	555.817	72.41	5914.5	115	F115:15151	20170811 KP RA p53 Neg C1_W632_P4.wiff	1	1	Q13613|MTMR1_HUMAN			PEAKS DB
SYSSRAYFF	40.06	1126.51	9	-1.6	564.264	68.59	3073.8	112	F112:14717	20170811 KP RA p53 Neg C1_W632_P2.wiff	1	1	Q8N3F9|G137C_HUMAN			PEAKS DB
AELELQKQL	40.05	1070.6	9	2.4	536.309	57.16	9131.4	101	F101:11011	20170811 KP RA p53 Neg C1_W632_P1.wiff	1	1	O43290|SNUT1_HUMAN			PEAKS DB
TFVPRTWIF	40.02	1165.63	9	1.9	583.824	84.54	8435.6	104	F104:12855	20170811 KP RA p53 Neg C1_W632_P12.wiff	1	1	Q6ZT98|TTLL7_HUMAN			PEAKS DB
VYSPKSPSL	40.02	976.523	9	1	489.272	46.55	52080	112	F112:7886	20170811 KP RA p53 Neg C1_W632_P2.wiff	1	1	O60291|MGRN1_HUMAN			PEAKS DB
KLVPVGYGI	40.01	944.569	9	3.2	473.295	63.14	2341	115	F115:12152	20170811 KP RA p53 Neg C1_W632_P4.wiff	1	1	P29692|EF1D_HUMAN:P24534|EF1B_HUMAN			PEAKS DB
AIYGNEPEI	40.01	1004.48	9	2.5	503.25	60.46	86527	117	F117:11349	20170811 KP RA p53 Neg C1_W632_P6.wiff	2	2	P14550|AK1A1_HUMAN			PEAKS DB
QYNPKFQTL	40	1137.58	9	3.4	569.801	54.26	37664	116	F116:9178	20170811 KP RA p53 Neg C1_W632_P5.wiff	1	1	Q3T8J9|GON4L_HUMAN:Q9H869|YYAP1_HUMAN			PEAKS DB
SYKNGFLNL	39.98	1054.54	9	4.2	528.285	70.82	201270	114	F114:14592	20170811 KP RA p53 Neg C1_W632_P3.wiff	2	2	P22314|UBA1_HUMAN			PEAKS DB
ALYTVIETV	39.98	1007.55	9	-2.1	504.786	76.53	3723.6	112	F112:17295	20170811 KP RA p53 Neg C1_W632_P2.wiff	1	1	Q6NUK4|REEP3_HUMAN			PEAKS DB
KDLVVPEKW	39.96	1112.62	9	-6	557.319	57	0	114	F114:10033	20170811 KP RA p53 Neg C1_W632_P3.wiff	0	0	Q13257|MD2L1_HUMAN			PEAKS DB
ALNEAKQMI	39.95	1016.53	9	0.7	509.276	48.63	637.46	115	F115:7898	20170811 KP RA p53 Neg C1_W632_P4.wiff	1	1	Q9BRK5|CAB45_HUMAN			PEAKS DB
ALTPVVVTL	39.95	911.569	9	2.6	456.796	78.42	77827	114	F114:16915	20170811 KP RA p53 Neg C1_W632_P3.wiff	1	1	P11802|CDK4_HUMAN			PEAKS DB
FASSFKIVL	39.94	1010.58	9	1.5	506.3	79.5	3978	120	F120:13688	20170811 KP RA p53 Neg C1_W632_P9.wiff	1	1	Q99828|CIB1_HUMAN			PEAKS DB
AEGDLIEHF	39.94	1029.48	9	3.9	515.749	64.31	3949.6	116	F116:12148	20170811 KP RA p53 Neg C1_W632_P5.wiff	1	1	Q13151|ROA0_HUMAN			PEAKS DB
MYPHLMEGF	39.93	1123.48	9	2.7	562.751	75.41	4211.2	116	F116:15979	20170811 KP RA p53 Neg C1_W632_P5.wiff	1	1	Q9BZD4|NUF2_HUMAN			PEAKS DB
M(+15.99)YIIPVVLF	39.93	1109.62	9	-9.2	555.815	85.71	1571.2	109	F109:11676	20170811 KP RA p53 Neg C1_W632_P17.wiff	1	1	Q5UCC4|EMC10_HUMAN	Oxidation (M)	M1:Oxidation (M):1000.00	PEAKS DB
SNSELIRLI	39.92	1043.6	9	4.4	522.809	74.33	0	116	F116:15492	20170811 KP RA p53 Neg C1_W632_P5.wiff	0	0	O95782|AP2A1_HUMAN			PEAKS DB
EYPFILDAF	39.92	1113.54	9	-4.8	557.775	85.63	2836.7	120	F120:15540	20170811 KP RA p53 Neg C1_W632_P9.wiff	1	1	P42285|SK2L2_HUMAN			PEAKS DB
KYLEAVEKV	39.92	1077.61	9	3.6	539.815	46.76	3206.2	115	F115:7406	20170811 KP RA p53 Neg C1_W632_P4.wiff	2	2	P10155|RO60_HUMAN			PEAKS DB
IYYIDMQKF	39.92	1219.59	9	1.7	610.809	75.28	19099	114	F114:16110	20170811 KP RA p53 Neg C1_W632_P3.wiff	1	1	Q9Y597|KCTD3_HUMAN			PEAKS DB
VYVPLKELL	39.91	1072.65	9	-0.9	537.333	81.07	32359	102	F102:12844	20170811 KP RA p53 Neg C1_W632_P10.wiff	2	2	O14777|NDC80_HUMAN			PEAKS DB
SQLKHIFKT	39.9	1100.63	9	1.1	367.887	37.35	3356.1	115	F115:5627	20170811 KP RA p53 Neg C1_W632_P4.wiff	1	1	P52732|KIF11_HUMAN			PEAKS DB
AYNPVTHQL	39.9	1041.52	9	-1.8	521.771	48.2	4924.2	114	F114:7649	20170811 KP RA p53 Neg C1_W632_P3.wiff	1	1	Q4KMG0|CDON_HUMAN			PEAKS DB
YYLSKIEEL	39.9	1156.6	9	1.2	579.311	70.27	111110	101	F101:15495	20170811 KP RA p53 Neg C1_W632_P1.wiff	1	1	P62195|PRS8_HUMAN			PEAKS DB
SYLDKSMVL	39.9	1054.54	9	3.2	528.278	65.1	139890	116	F116:12461	20170811 KP RA p53 Neg C1_W632_P5.wiff	1	1	Q9NT68|TEN2_HUMAN			PEAKS DB
KYQKGFSLW	39.88	1155.61	9	0.5	578.813	65.92	7602.2	115	F115:13044	20170811 KP RA p53 Neg C1_W632_P4.wiff	1	1	Q15629|TRAM1_HUMAN			PEAKS DB
YYLNEIQSF	39.88	1175.55	9	3.2	588.788	78.48	202990	112	F112:18031	20170811 KP RA p53 Neg C1_W632_P2.wiff	2	2	Q9H0A9|SPC1L_HUMAN			PEAKS DB
TYLVDM(+15.99)QRF	39.88	1187.56	9	1.1	594.793	58.17	5438.1	101	F101:11352	20170811 KP RA p53 Neg C1_W632_P1.wiff	1	1	Q14332|FZD2_HUMAN	Oxidation (M)	M6:Oxidation (M):1000.00	PEAKS DB
AVITNQPEI	39.87	983.529	9	2.1	492.774	54.81	32886	115	F115:9685	20170811 KP RA p53 Neg C1_W632_P4.wiff	2	2	P25963|IKBA_HUMAN			PEAKS DB
VYAALQRQL	39.87	1060.6	9	-2.3	531.309	54.72	1396.3	117	F117:9576	20170811 KP RA p53 Neg C1_W632_P6.wiff	1	1	Q15149|PLEC_HUMAN			PEAKS DB
SLFEEM(+15.99)LQV	39.86	1110.53	9	5.5	556.274	76.73	0	119	F119:14260	20170811 KP RA p53 Neg C1_W632_P8.wiff	0	0	P61011|SRP54_HUMAN	Oxidation (M)	M6:Oxidation (M):1000.00	PEAKS DB
GQTFVFHVV	39.86	1032.54	9	-3.6	517.278	72.6	6547.8	114	F114:15177	20170811 KP RA p53 Neg C1_W632_P3.wiff	1	1	Q2LD37|K1109_HUMAN			PEAKS DB
GIYTGFIKV	39.85	996.564	9	2.8	499.294	73.8	4559.6	114	F114:15574	20170811 KP RA p53 Neg C1_W632_P3.wiff	1	1	Q86WH2|RASF3_HUMAN			PEAKS DB
AYQDRLAYL	39.85	1111.57	9	5.8	556.795	62.97	17024	115	F115:12055	20170811 KP RA p53 Neg C1_W632_P4.wiff	1	1	P46940|IQGA1_HUMAN			PEAKS DB
KLNDLIQRL	39.85	1111.67	9	3	556.846	65.58	50137	117	F117:13190	20170811 KP RA p53 Neg C1_W632_P6.wiff	1	1	P53621|COPA_HUMAN			PEAKS DB
VLIDYQRNV	39.85	1118.61	9	4.4	560.315	54.03	2938.2	116	F116:9139	20170811 KP RA p53 Neg C1_W632_P5.wiff	1	1	O14980|XPO1_HUMAN			PEAKS DB
KYPDRVPVI	39.85	1085.62	9	0.4	543.822	53.38	358470	112	F112:9845	20170811 KP RA p53 Neg C1_W632_P2.wiff	3	3	Q9H0R8|GBRL1_HUMAN:P60520|GBRL2_HUMAN:O95166|GBRAP_HUMAN			PEAKS DB
SYLEREDFF	39.84	1204.54	9	4.6	603.284	71.8	6231.6	114	F114:14810	20170811 KP RA p53 Neg C1_W632_P3.wiff	1	1	Q13330|MTA1_HUMAN			PEAKS DB
YVIELQHVV	39.84	1098.61	9	0.6	550.313	69.96	1974.6	117	F117:14781	20170811 KP RA p53 Neg C1_W632_P6.wiff	1	1	P47897|SYQ_HUMAN			PEAKS DB
GQTEVFQAL	39.83	991.497	9	3.9	496.76	68.68	0	115	F115:14049	20170811 KP RA p53 Neg C1_W632_P4.wiff	0	0	Q86W42|THOC6_HUMAN			PEAKS DB
SYGLISENL	39.83	994.497	9	3.1	498.258	71.92	4562.1	116	F116:14592	20170811 KP RA p53 Neg C1_W632_P5.wiff	1	1	O75691|UTP20_HUMAN			PEAKS DB
EYM(+15.99)LQNHVF	39.82	1195.53	9	9.8	598.781	60.9	704.19	117	F117:11640	20170811 KP RA p53 Neg C1_W632_P6.wiff	1	1	O95373|IPO7_HUMAN	Oxidation (M)	M3:Oxidation (M):1000.00	PEAKS DB
QMSGAQIKI	39.82	974.522	9	-3.4	488.268	52.62	5295	116	F116:8706	20170811 KP RA p53 Neg C1_W632_P5.wiff	2	2	Q15366|PCBP2_HUMAN:Q15365|PCBP1_HUMAN			PEAKS DB
TYLNDFFSY	39.81	1168.51	9	3.6	585.263	84.95	6681.3	118	F118:15955	20170811 KP RA p53 Neg C1_W632_P7.wiff	1	1	Q9UL63|MKLN1_HUMAN			PEAKS DB
KYAWVLDKL	39.79	1134.64	9	0	568.329	73.04	1266.7	118	F118:12989	20170811 KP RA p53 Neg C1_W632_P7.wiff	1	1	P68104|EF1A1_HUMAN:Q5VTE0|EF1A3_HUMAN			PEAKS DB
LFLLGGQTF	39.79	994.549	9	4	498.284	85.18	3385.4	103	F103:12376	20170811 KP RA p53 Neg C1_W632_P11.wiff	1	1	O14682|ENC1_HUMAN			PEAKS DB
SILDIVTKV	39.79	986.601	9	4.2	494.31	82.58	4427.2	119	F119:15891	20170811 KP RA p53 Neg C1_W632_P8.wiff	1	1	Q52LD8|RFTN2_HUMAN			PEAKS DB
AYGDMNHEW	39.78	1121.42	9	-1.9	561.719	54.33	943.67	117	F117:9448	20170811 KP RA p53 Neg C1_W632_P6.wiff	1	1	O75145|LIPA3_HUMAN:Q13136|LIPA1_HUMAN:O75335|LIPA4_HUMAN:O75334|LIPA2_HUMAN			PEAKS DB
TYIKFINLF	39.78	1157.65	9	2.4	579.833	84.87	456.5	103	F103:12310	20170811 KP RA p53 Neg C1_W632_P11.wiff	1	1	O95782|AP2A1_HUMAN			PEAKS DB
AYKPPGFSL	39.77	978.517	9	6.6	490.27	64.64	105220	116	F116:12495	20170811 KP RA p53 Neg C1_W632_P5.wiff	2	2	Q92621|NU205_HUMAN			PEAKS DB
VSAGIQTSF	39.76	908.46	9	-5.5	455.236	57.76	12214	116	F116:10152	20170811 KP RA p53 Neg C1_W632_P5.wiff	2	2	P17844|DDX5_HUMAN			PEAKS DB
AEEDLRTLF	39.76	1092.55	9	5.2	547.285	72.31	28131	101	F101:16013	20170811 KP RA p53 Neg C1_W632_P1.wiff	2	2	Q9UKA9|PTBP2_HUMAN			PEAKS DB
GQYVQPQGV	39.76	974.482	9	-1.3	488.249	43.76	8687.2	116	F116:6471	20170811 KP RA p53 Neg C1_W632_P5.wiff	1	1	P43897|EFTS_HUMAN			PEAKS DB
ALTSVLTKI	39.75	944.591	9	0.8	473.306	70.08	5443.3	112	F112:15211	20170811 KP RA p53 Neg C1_W632_P2.wiff	1	1	Q12955|ANK3_HUMAN			PEAKS DB
AYLHAQHYI	39.75	1114.56	9	-2.2	558.285	48.08	343.7	117	F117:7757	20170811 KP RA p53 Neg C1_W632_P6.wiff	1	1	P29597|TYK2_HUMAN			PEAKS DB
VYERAVEFF	39.75	1158.57	9	9.4	580.302	71.45	933.29	114	F114:14726	20170811 KP RA p53 Neg C1_W632_P3.wiff	1	1	Q9BZJ0|CRNL1_HUMAN			PEAKS DB
GQLAGQVFV	39.73	917.497	9	-0.1	459.758	65.18	3343.8	114	F114:12568	20170811 KP RA p53 Neg C1_W632_P3.wiff	1	1	Q14693|LPIN1_HUMAN			PEAKS DB
SYSPYVTEL	39.73	1057.5	9	1.6	529.76	67.52	11298	114	F114:13453	20170811 KP RA p53 Neg C1_W632_P3.wiff	1	1	Q9C0F1|CEP44_HUMAN			PEAKS DB
GYAGSWVSI	39.73	938.45	9	0.9	470.235	76.99	9100.6	112	F112:17508	20170811 KP RA p53 Neg C1_W632_P2.wiff	1	1	Q13444|ADA15_HUMAN			PEAKS DB
YANYYTREV	39.73	1177.54	9	0.9	589.781	49.15	686.45	114	F114:7839	20170811 KP RA p53 Neg C1_W632_P3.wiff	1	1	O75533|SF3B1_HUMAN			PEAKS DB
FQNNVQVKV	39.72	1074.58	9	0.4	538.302	49.1	1761.4	114	F114:7829	20170811 KP RA p53 Neg C1_W632_P3.wiff	1	1	Q13438|OS9_HUMAN			PEAKS DB
TTYPNTYIF	39.7	1118.53	9	4.4	560.276	75.62	98805	101	F101:17042	20170811 KP RA p53 Neg C1_W632_P1.wiff	2	2	Q8TEL6|TP4AP_HUMAN			PEAKS DB
LYQEVFGRL	39.69	1123.6	9	2.9	562.813	72.47	78957	114	F114:15081	20170811 KP RA p53 Neg C1_W632_P3.wiff	1	1	Q14494|NF2L1_HUMAN			PEAKS DB
SAIPHPLIM	39.68	977.537	9	2.7	489.778	65.75	3895.7	117	F117:13262	20170811 KP RA p53 Neg C1_W632_P6.wiff	1	1	P61201|CSN2_HUMAN			PEAKS DB
GLTAAAYRV	39.68	920.508	9	-0.9	461.262	51.26	2519.2	116	F116:8281	20170811 KP RA p53 Neg C1_W632_P5.wiff	1	1	Q86Y39|NDUAB_HUMAN			PEAKS DB
FYISPVNKL	39.68	1079.6	9	1.7	540.81	67.13	102070	116	F116:13228	20170811 KP RA p53 Neg C1_W632_P5.wiff	3	3	Q8NBF6|AVL9_HUMAN			PEAKS DB
VLGPPVPEI	39.67	919.538	9	0.6	460.777	73.69	8740	116	F116:15173	20170811 KP RA p53 Neg C1_W632_P5.wiff	2	2	Q9H0E3|SP130_HUMAN			PEAKS DB
NYTIKIADF	39.66	1083.56	9	-0.1	542.79	73.51	1101.5	114	F114:15497	20170811 KP RA p53 Neg C1_W632_P3.wiff	1	1	Q16832|DDR2_HUMAN			PEAKS DB
AFTTHPSQF	39.64	1034.48	9	-0.6	518.25	49.82	1578.9	115	F115:8337	20170811 KP RA p53 Neg C1_W632_P4.wiff	1	1	Q9HAV4|XPO5_HUMAN			PEAKS DB
DYAELLQHF	39.62	1134.53	9	-4.2	568.272	82.07	1946.5	119	F119:15802	20170811 KP RA p53 Neg C1_W632_P8.wiff	1	1	Q08AM6|VAC14_HUMAN			PEAKS DB
TIAGVPQSV	39.62	870.481	9	-0.2	436.25	53.68	13610	114	F114:9085	20170811 KP RA p53 Neg C1_W632_P3.wiff	1	1	Q15365|PCBP1_HUMAN			PEAKS DB
QEFGVPHQY	39.62	1103.5	9	-0.4	552.761	52.59	5270.5	115	F115:9057	20170811 KP RA p53 Neg C1_W632_P4.wiff	1	1	O60502|OGA_HUMAN			PEAKS DB
STLAVQQYI	39.59	1021.54	9	2.4	511.783	71.29	0	115	F115:14823	20170811 KP RA p53 Neg C1_W632_P4.wiff	0	0	Q9Y3A3|PHOCN_HUMAN			PEAKS DB
AYNQKVDLF	39.59	1096.56	9	-2.8	549.285	62.06	11998	115	F115:11712	20170811 KP RA p53 Neg C1_W632_P4.wiff	1	1	Q9P2K8|E2AK4_HUMAN			PEAKS DB
NYQEYLKTL	39.59	1170.59	9	-5.1	586.302	67.87	306.35	116	F116:13233	20170811 KP RA p53 Neg C1_W632_P5.wiff	1	1	Q5JSJ4|INT6L_HUMAN			PEAKS DB
YQYPVIIHL	39.59	1144.63	9	4.4	573.326	79.9	17675	120	F120:13840	20170811 KP RA p53 Neg C1_W632_P9.wiff	2	2	Q9BW60|ELOV1_HUMAN			PEAKS DB
TVAEVIQSV	39.59	944.518	9	-0.5	473.269	66.32	4378.9	114	F114:13032	20170811 KP RA p53 Neg C1_W632_P3.wiff	1	1	Q2KJY2|KI26B_HUMAN			PEAKS DB
KYLVLANM(+15.99)L	39.59	1079.6	9	-1.5	540.81	67.08	1517.2	104	F104:9178	20170811 KP RA p53 Neg C1_W632_P12.wiff	1	1	P61201|CSN2_HUMAN	Oxidation (M)	M8:Oxidation (M):1000.00	PEAKS DB
IYQDWHSFL	39.58	1207.57	9	5.5	604.794	80.02	2379.3	119	F119:15455	20170811 KP RA p53 Neg C1_W632_P8.wiff	1	1	Q16854|DGUOK_HUMAN			PEAKS DB
TYQDRLTKL	39.57	1136.62	9	2.4	569.319	47.51	17744	116	F116:7322	20170811 KP RA p53 Neg C1_W632_P5.wiff	1	1	Q96HR3|MED30_HUMAN			PEAKS DB
MYTPKAEVW	39.57	1123.54	9	6.6	562.783	61.27	3235	114	F114:11251	20170811 KP RA p53 Neg C1_W632_P3.wiff	1	1	Q6ZT12|UBR3_HUMAN			PEAKS DB
VYIDQTM(+15.99)VL	39.57	1096.55	9	2	549.285	66.76	19708	112	F112:14057	20170811 KP RA p53 Neg C1_W632_P2.wiff	1	1	Q12770|SCAP_HUMAN	Oxidation (M)	M7:Oxidation (M):1000.00	PEAKS DB
YLPELLQTV	39.56	1074.6	9	3.6	538.309	84.39	0	120	F120:15184	20170811 KP RA p53 Neg C1_W632_P9.wiff	0	0	O14682|ENC1_HUMAN			PEAKS DB
SM(+15.99)PDVDLHV	39.56	1027.46	9	0.8	514.743	54.12	58091	114	F114:9356	20170811 KP RA p53 Neg C1_W632_P3.wiff	2	2	Q09666|AHNK_HUMAN	Oxidation (M)	M2:Oxidation (M):1000.00	PEAKS DB
GLNEEIARV	39.55	999.535	9	5.4	500.779	55.18	0	117	F117:9742	20170811 KP RA p53 Neg C1_W632_P6.wiff	0	0	O14777|NDC80_HUMAN			PEAKS DB
SYPDNFLHI	39.55	1104.52	9	2.4	553.272	76.09	420760	116	F116:16162	20170811 KP RA p53 Neg C1_W632_P5.wiff	2	2	Q9H1Y0|ATG5_HUMAN			PEAKS DB
GQQFGAVGV	39.54	861.434	9	2	431.727	55.89	1602.6	115	F115:10078	20170811 KP RA p53 Neg C1_W632_P4.wiff	1	1	Q8ND56|LS14A_HUMAN			PEAKS DB
ILTDITKGV	39.54	958.57	9	2	480.295	57.66	12711	101	F101:11188	20170811 KP RA p53 Neg C1_W632_P1.wiff	1	1	P13639|EF2_HUMAN			PEAKS DB
TYAPVKSFL	39.53	1024.56	9	-2.1	513.287	66.43	26653	117	F117:13515	20170811 KP RA p53 Neg C1_W632_P6.wiff	1	1	Q16842|SIA4B_HUMAN			PEAKS DB
KYLDYMQKI	39.51	1200.62	9	1.8	601.322	59.85	1674.3	114	F114:10784	20170811 KP RA p53 Neg C1_W632_P3.wiff	1	1	P83111|LACTB_HUMAN			PEAKS DB
SQAAVPTQV	39.5	899.471	9	0.7	450.744	43.41	1224.4	116	F116:6411	20170811 KP RA p53 Neg C1_W632_P5.wiff	1	1	P48380|RFX3_HUMAN			PEAKS DB
RYPDNLKHL	39.49	1154.62	9	-0.8	385.882	40.53	17173	115	F115:6090	20170811 KP RA p53 Neg C1_W632_P4.wiff	1	1	Q9P031|TAP26_HUMAN			PEAKS DB
NYQNVVHKL	39.48	1113.59	9	0	372.206	45.17	16860	115	F115:7071	20170811 KP RA p53 Neg C1_W632_P4.wiff	1	1	Q5VZL5|ZMYM4_HUMAN			PEAKS DB
VFQPKSLEF	39.47	1093.58	9	2.4	547.8	68.2	117500	117	F117:14214	20170811 KP RA p53 Neg C1_W632_P6.wiff	2	2	Q8WUY3|PRUN2_HUMAN			PEAKS DB
AYLQQVQDL	39.46	1076.55	9	2.4	539.287	66.49	2831.7	112	F112:13950	20170811 KP RA p53 Neg C1_W632_P2.wiff	1	1	O60563|CCNT1_HUMAN			PEAKS DB
YYTPITPHL	39.46	1103.57	9	3.1	552.793	65.05	85955	116	F116:12462	20170811 KP RA p53 Neg C1_W632_P5.wiff	2	2	O95758|PTBP3_HUMAN			PEAKS DB
IYNRINNDL	39.46	1133.58	9	-2.6	567.799	49.08	813.75	115	F115:8052	20170811 KP RA p53 Neg C1_W632_P4.wiff	1	1	Q2TAZ0|ATG2A_HUMAN			PEAKS DB
NYGQYFTLW	39.44	1190.54	9	1.3	596.279	85.23	4588.5	104	F104:13086	20170811 KP RA p53 Neg C1_W632_P12.wiff	1	1	O75845|SC5D_HUMAN			PEAKS DB
AYTGIVQGL	39.43	920.497	9	-3.7	461.257	68.03	8693.8	114	F114:13633	20170811 KP RA p53 Neg C1_W632_P3.wiff	1	1	Q14974|IMB1_HUMAN			PEAKS DB
GEILRTEQW	39.42	1130.57	9	2.1	566.298	59.65	62816	112	F112:11738	20170811 KP RA p53 Neg C1_W632_P2.wiff	2	2	Q86YD1|PTOV1_HUMAN			PEAKS DB
EYKIAFPYL	39.42	1142.6	9	1.7	572.309	84.28	12761	119	F119:16525	20170811 KP RA p53 Neg C1_W632_P8.wiff	1	1	Q6P2Q9|PRP8_HUMAN			PEAKS DB
QQIGKVVQV	39.42	997.592	9	2.1	499.807	47.46	28757	114	F114:7450	20170811 KP RA p53 Neg C1_W632_P3.wiff	1	1	P61254|RL26_HUMAN:Q9UNX3|RL26L_HUMAN			PEAKS DB
GQGVKLFAV	39.4	917.533	9	-2.7	459.774	66.49	6861.3	117	F117:13511	20170811 KP RA p53 Neg C1_W632_P6.wiff	1	1	Q02388|CO7A1_HUMAN			PEAKS DB
GAFGEVRLV	39.4	946.524	9	-1.6	474.269	66.43	13978	117	F117:13552	20170811 KP RA p53 Neg C1_W632_P6.wiff	1	1	Q9Y2H1|ST38L_HUMAN:Q15208|STK38_HUMAN			PEAKS DB
NYIPRFWTF	39.38	1242.62	9	1.3	622.317	84.74	275090	119	F119:16733	20170811 KP RA p53 Neg C1_W632_P8.wiff	2	2	Q02809|PLOD1_HUMAN			PEAKS DB
ASFGSFHLI	39.35	977.497	9	4.2	489.759	79.62	3703.9	120	F120:13730	20170811 KP RA p53 Neg C1_W632_P9.wiff	1	1	P48380|RFX3_HUMAN:P48378|RFX2_HUMAN:P22670|RFX1_HUMAN			PEAKS DB
TILRLLQQV	39.34	1082.68	9	0.7	542.35	81	14386	104	F104:11572	20170811 KP RA p53 Neg C1_W632_P12.wiff	2	2	Q14152|EIF3A_HUMAN			PEAKS DB
VQYNEPLKV	39.34	1088.59	9	2.4	545.303	54.09	220670	116	F116:9221	20170811 KP RA p53 Neg C1_W632_P5.wiff	3	3	Q14690|RRP5_HUMAN			PEAKS DB
KYQEYTNEL	39.34	1186.55	9	3.1	594.288	49.04	16454	114	F114:7840	20170811 KP RA p53 Neg C1_W632_P3.wiff	1	1	Q9UHD2|TBK1_HUMAN			PEAKS DB
FSTTVIQNV	39.34	1007.53	9	2.5	504.775	63.57	17901	101	F101:13240	20170811 KP RA p53 Neg C1_W632_P1.wiff	1	1	Q9Y5K8|VATD_HUMAN			PEAKS DB
AFMVNGQKF	39.34	1040.51	9	6	521.269	59.94	3887.2	114	F114:10800	20170811 KP RA p53 Neg C1_W632_P3.wiff	1	1	O43663|PRC1_HUMAN			PEAKS DB
AEAEKTFSY	39.33	1044.48	9	0.5	523.249	45.93	3851.7	112	F112:7734	20170811 KP RA p53 Neg C1_W632_P2.wiff	2	2	Q9Y296|TPPC4_HUMAN			PEAKS DB
AQEQGQHLI	39.33	1022.51	9	1.2	512.268	39.74	505.1	112	F112:6554	20170811 KP RA p53 Neg C1_W632_P2.wiff	1	1	Q12872|SFSWA_HUMAN			PEAKS DB
YYLGKILEM	39.33	1128.59	9	0.7	565.302	80.03	9583.1	102	F102:12453	20170811 KP RA p53 Neg C1_W632_P10.wiff	1	1	Q96G01|BICD1_HUMAN			PEAKS DB
SYLNSVQRL	39.33	1078.58	9	2.5	540.3	58.98	23437	112	F112:11480	20170811 KP RA p53 Neg C1_W632_P2.wiff	1	1	O15504|NUPL2_HUMAN			PEAKS DB
AEGPPRLAI	39.33	922.524	9	1.9	462.273	57.96	201880	112	F112:11222	20170811 KP RA p53 Neg C1_W632_P2.wiff	1	1	Q15773|MLF2_HUMAN			PEAKS DB
NYPVWDTQF	39.32	1168.52	9	-3	585.268	80.99	813.82	114	F114:17579	20170811 KP RA p53 Neg C1_W632_P3.wiff	1	1	Q15542|TAF5_HUMAN			PEAKS DB
LYKM(+15.99)LSENF	39.32	1159.56	9	1.8	580.789	57.78	8026.2	117	F117:10542	20170811 KP RA p53 Neg C1_W632_P6.wiff	1	1	Q9BUI4|RPC3_HUMAN	Oxidation (M)	M4:Oxidation (M):1000.00	PEAKS DB
GQIESINMI	39.31	1003.5	9	0.8	502.76	69.11	4573	115	F115:14175	20170811 KP RA p53 Neg C1_W632_P4.wiff	1	1	Q9UPN6|SCAF8_HUMAN			PEAKS DB
LYVDFPQHL	39.3	1130.58	9	1.7	566.3	75.22	9383.8	114	F114:16088	20170811 KP RA p53 Neg C1_W632_P3.wiff	1	1	P42226|STAT6_HUMAN			PEAKS DB
FSSDHLIEM(+15.99)	39.3	1093.47	9	1.9	547.748	49.08	10299	115	F115:8030	20170811 KP RA p53 Neg C1_W632_P4.wiff	1	1	O43795|MYO1B_HUMAN	Oxidation (M)	M9:Oxidation (M):1000.00	PEAKS DB
IYNYPEQLF	39.29	1185.57	9	4	593.796	81.64	40779	116	F116:17225	20170811 KP RA p53 Neg C1_W632_P5.wiff	1	1	P78371|TCPB_HUMAN			PEAKS DB
SYQKLLFKF	39.29	1172.66	9	-2.1	587.336	72.76	1157.9	119	F119:13294	20170811 KP RA p53 Neg C1_W632_P8.wiff	1	1	Q8TDY2|RBCC1_HUMAN			PEAKS DB
AYLGHGYGF	39.29	983.45	9	-0.1	492.735	60.58	1275.8	114	F114:11014	20170811 KP RA p53 Neg C1_W632_P3.wiff	1	1	Q9UBB6|NCDN_HUMAN			PEAKS DB
AVFPSQVNV	39.27	959.508	9	0.6	480.763	64.7	876.92	101	F101:13603	20170811 KP RA p53 Neg C1_W632_P1.wiff	1	1	O60281|ZN292_HUMAN			PEAKS DB
VYNENLVHM(+15.99)	39.27	1133.52	9	-1.9	567.768	42.88	72.471	101	F101:7272	20170811 KP RA p53 Neg C1_W632_P1.wiff	1	1	O75934|SPF27_HUMAN	Oxidation (M)	M9:Oxidation (M):1000.00	PEAKS DB
AYAPSGNYV	39.24	940.429	9	-3.7	471.222	48.87	1233.4	101	F101:8467	20170811 KP RA p53 Neg C1_W632_P1.wiff	2	2	P62873|GBB1_HUMAN			PEAKS DB
GQFSTDELV	39.23	994.461	9	0.8	498.24	63.63	9081.9	101	F101:13239	20170811 KP RA p53 Neg C1_W632_P1.wiff	2	2	Q00610|CLH1_HUMAN:P53675|CLH2_HUMAN			PEAKS DB
SQARFGQSV	39.22	978.488	9	-2.6	490.251	38.05	241.13	117	F117:5694	20170811 KP RA p53 Neg C1_W632_P6.wiff	1	1	Q96B45|BORC7_HUMAN			PEAKS DB
VFTEVANLF	39.22	1038.54	9	1.9	520.278	84.78	2414.4	103	F103:12252	20170811 KP RA p53 Neg C1_W632_P11.wiff	1	1	O75182|SIN3B_HUMAN			PEAKS DB
M(+15.99)EEEIPKNY	39.22	1167.51	9	2.6	584.768	43.66	342.74	112	F112:7119	20170811 KP RA p53 Neg C1_W632_P2.wiff	1	1	Q9Y4A5|TRRAP_HUMAN	Oxidation (M)	M1:Oxidation (M):1000.00	PEAKS DB
KVIDTQQKV	39.22	1057.61	9	2.5	529.817	29.44	834.89	115	F115:4984	20170811 KP RA p53 Neg C1_W632_P4.wiff	1	1	O60925|PFD1_HUMAN			PEAKS DB
GQLPAAEEI	39.22	926.471	9	0.9	464.245	56.11	12305	115	F115:10187	20170811 KP RA p53 Neg C1_W632_P4.wiff	1	1	Q96AV8|E2F7_HUMAN			PEAKS DB
AYVGDLQTL	39.21	978.502	9	3.7	490.263	66.84	174540	114	F114:13159	20170811 KP RA p53 Neg C1_W632_P3.wiff	1	1	Q9Y576|ASB1_HUMAN			PEAKS DB
IVM(+15.99)EHVVFL	39.21	1101.59	9	-3.8	551.8	71.37	817.95	103	F103:9590	20170811 KP RA p53 Neg C1_W632_P11.wiff	1	1	Q75V66|ANO5_HUMAN	Oxidation (M)	M3:Oxidation (M):1000.00	PEAKS DB
GYLGQVTTI	39.2	950.507	9	2.2	476.265	66.96	137510	114	F114:13178	20170811 KP RA p53 Neg C1_W632_P3.wiff	1	1	Q9UBT2|SAE2_HUMAN			PEAKS DB
AANKTIIYL	39.2	1005.59	9	1	503.802	63.4	46853	116	F116:11913	20170811 KP RA p53 Neg C1_W632_P5.wiff	1	1	Q9NU22|MDN1_HUMAN			PEAKS DB
IYNPAFFKY	39.2	1161.59	9	-2.2	581.802	72.23	0	112	F112:16037	20170811 KP RA p53 Neg C1_W632_P2.wiff	0	0	Q16842|SIA4B_HUMAN			PEAKS DB
VYSRTFTWL	39.19	1171.6	9	-2.4	586.807	78.95	8487.8	102	F102:12113	20170811 KP RA p53 Neg C1_W632_P10.wiff	1	1	O00159|MYO1C_HUMAN			PEAKS DB
TLATIAWM(+15.99)V	39.18	1020.53	9	4.3	511.277	82.15	4156.9	104	F104:11961	20170811 KP RA p53 Neg C1_W632_P12.wiff	1	1	P48060|GLIP1_HUMAN	Oxidation (M)	M8:Oxidation (M):1000.00	PEAKS DB
VYVTAESRF	39.17	1070.54	9	2.7	536.28	52.28	6298.4	116	F116:8615	20170811 KP RA p53 Neg C1_W632_P5.wiff	1	1	P42684|ABL2_HUMAN			PEAKS DB
SATPVAVTA	39.16	815.439	9	0.3	408.728	41.36	1067.1	116	F116:5888	20170811 KP RA p53 Neg C1_W632_P5.wiff	1	1	Q9H0E3|SP130_HUMAN			PEAKS DB
QTQKVFLFI	39.16	1122.64	9	0	562.331	84.14	22725	120	F120:15083	20170811 KP RA p53 Neg C1_W632_P9.wiff	1	1	O60341|KDM1A_HUMAN			PEAKS DB
VAAGSYQRF	39.16	997.498	9	-0.6	499.759	44.4	2658.8	112	F112:7261	20170811 KP RA p53 Neg C1_W632_P2.wiff	1	1	Q6P1K2|PMF1_HUMAN			PEAKS DB
LYSLKQYFL	39.15	1173.64	9	1.2	587.831	82.09	2622.5	104	F104:11989	20170811 KP RA p53 Neg C1_W632_P12.wiff	1	1	Q96DW6|S2538_HUMAN			PEAKS DB
AELGGLLKY	39.14	962.544	9	1	482.281	69.23	5236.8	117	F117:14483	20170811 KP RA p53 Neg C1_W632_P6.wiff	2	2	O00231|PSD11_HUMAN			PEAKS DB
SGTDIVRQI	39.13	987.535	9	-2	494.776	50.95	650.96	115	F115:8653	20170811 KP RA p53 Neg C1_W632_P4.wiff	1	1	Q86Y13|DZIP3_HUMAN			PEAKS DB
KYIQEAEML	39.12	1123.56	9	-3.5	562.788	57.4	15639	112	F112:11048	20170811 KP RA p53 Neg C1_W632_P2.wiff	1	1	Q05048|CSTF1_HUMAN			PEAKS DB
QQLDQEYKI	39.12	1163.58	9	1.4	582.8	53.92	733.31	116	F116:9109	20170811 KP RA p53 Neg C1_W632_P5.wiff	1	1	Q9Y2R4|DDX52_HUMAN			PEAKS DB
YYAEVETRI	39.11	1142.56	9	-2.7	572.288	55.01	10321	117	F117:9666	20170811 KP RA p53 Neg C1_W632_P6.wiff	1	1	Q96KP1|EXOC2_HUMAN			PEAKS DB
VQFLVPQSI	39.1	1029.59	9	3.1	515.805	79.9	20731	114	F114:17355	20170811 KP RA p53 Neg C1_W632_P3.wiff	1	1	Q9NQ89|CL004_HUMAN			PEAKS DB
AEFIVAKAI	39.09	960.564	9	8	481.294	64.7	2402.8	116	F116:12351	20170811 KP RA p53 Neg C1_W632_P5.wiff	1	1	O43242|PSMD3_HUMAN			PEAKS DB
MEAPAAGLF	39.09	905.432	9	2.5	453.726	74.42	7439.3	101	F101:16651	20170811 KP RA p53 Neg C1_W632_P1.wiff	1	1	P04843|RPN1_HUMAN			PEAKS DB
AVIESVTFL	39.09	977.543	9	-0.5	489.779	83.12	3948.1	118	F118:15330	20170811 KP RA p53 Neg C1_W632_P7.wiff	1	1	Q9NR09|BIRC6_HUMAN			PEAKS DB
TYM(+15.99)KDLYQL	39.09	1189.57	9	1.7	595.794	58.98	37292	117	F117:10982	20170811 KP RA p53 Neg C1_W632_P6.wiff	2	2	Q8N392|RHG18_HUMAN	Oxidation (M)	M3:Oxidation (M):1000.00	PEAKS DB
AMSSKFFLV	39.07	1028.54	9	2	515.277	77.21	75711	119	F119:14381	20170811 KP RA p53 Neg C1_W632_P8.wiff	1	1	P41221|WNT5A_HUMAN			PEAKS DB
VYSDIVGKI	39.06	992.554	9	-0.1	497.287	61.19	6679.9	112	F112:12288	20170811 KP RA p53 Neg C1_W632_P2.wiff	2	2	Q9ULP9|TBC24_HUMAN			PEAKS DB
AYSDIVKM(+15.99)I	39.06	1054.54	9	1.5	528.279	61.81	6571.8	112	F112:12544	20170811 KP RA p53 Neg C1_W632_P2.wiff	1	1	Q15172|2A5A_HUMAN	Oxidation (M)	M8:Oxidation (M):1000.00	PEAKS DB
NYLVRINEI	39.06	1132.62	9	-0.6	567.32	68.82	31942	117	F117:14381	20170811 KP RA p53 Neg C1_W632_P6.wiff	1	1	Q08211|DHX9_HUMAN			PEAKS DB
KVAPGYYTL	39.03	1010.54	9	-5	506.279	56.02	4979.3	101	F101:10609	20170811 KP RA p53 Neg C1_W632_P1.wiff	1	1	P16144|ITB4_HUMAN			PEAKS DB
NQVGIVLNV	39.01	954.55	9	-2.1	478.282	72.03	16659	116	F116:14613	20170811 KP RA p53 Neg C1_W632_P5.wiff	2	2	Q7Z3K3|POGZ_HUMAN			PEAKS DB
AENISRVLY	39.01	1063.57	9	-4.2	532.79	56.3	4271.5	101	F101:10740	20170811 KP RA p53 Neg C1_W632_P1.wiff	1	1	P06737|PYGL_HUMAN			PEAKS DB
VFDPVTKLW	39.01	1103.6	9	-1.2	552.807	81.01	3545.3	102	F102:12846	20170811 KP RA p53 Neg C1_W632_P10.wiff	1	1	Q9Y6Y0|NS1BP_HUMAN			PEAKS DB
EYMAQHLVF	39	1136.53	9	3.1	569.279	71.11	3289.9	114	F114:14557	20170811 KP RA p53 Neg C1_W632_P3.wiff	1	1	Q5VSL9|STRP1_HUMAN			PEAKS DB
GYPVVTLGF	38.99	951.506	9	4.8	476.764	84.38	0	120	F120:15181	20170811 KP RA p53 Neg C1_W632_P9.wiff	0	0	Q8N5G2|MACOI_HUMAN			PEAKS DB
GQQIQIQTV	38.99	1013.55	9	1.3	507.786	53.85	105030	114	F114:9242	20170811 KP RA p53 Neg C1_W632_P3.wiff	2	2	Q2TAL8|QRIC1_HUMAN			PEAKS DB
FVDPAQITM(+15.99)	38.99	1036.49	9	-1.7	519.252	58.57	10157	116	F116:10285	20170811 KP RA p53 Neg C1_W632_P5.wiff	1	1	P23921|RIR1_HUMAN	Oxidation (M)	M9:Oxidation (M):1000.00	PEAKS DB
DYIDTIWKI	38.98	1165.6	9	1.9	583.809	84.67	10842	119	F119:16670	20170811 KP RA p53 Neg C1_W632_P8.wiff	1	1	Q8N4J0|CARME_HUMAN			PEAKS DB
NLYNHPQLI	38.97	1110.58	9	2.3	556.302	61.09	13263	115	F115:11463	20170811 KP RA p53 Neg C1_W632_P4.wiff	2	2	Q96GA3|LTV1_HUMAN			PEAKS DB
LLATVLQAV	38.97	926.58	9	-1.2	464.298	81.06	3320.6	117	F117:17812	20170811 KP RA p53 Neg C1_W632_P6.wiff	1	1	O60613|SEP15_HUMAN			PEAKS DB
EELGHTETY	38.97	1077.46	9	0.4	539.739	38.45	657.24	116	F116:5510	20170811 KP RA p53 Neg C1_W632_P5.wiff	1	1	Q9Y2G9|SBNO2_HUMAN			PEAKS DB
TYLPGIVGL	38.97	931.538	9	-1.5	466.777	84.48	4570	120	F120:15202	20170811 KP RA p53 Neg C1_W632_P9.wiff	1	1	Q53GS9|SNUT2_HUMAN			PEAKS DB
SYLTSASSL	38.96	927.455	9	1.8	464.738	61.41	25850	101	F101:12442	20170811 KP RA p53 Neg C1_W632_P1.wiff	2	2	O95071|UBR5_HUMAN			PEAKS DB
KWFFQKLRF	38.96	1298.73	9	-2.4	433.917	75.11	57040	120	F120:12439	20170811 KP RA p53 Neg C1_W632_P9.wiff	1	1	P61353|RL27_HUMAN			PEAKS DB
AQEPLGLEV	38.95	954.502	9	1.1	478.262	68.14	9141.2	114	F114:13704	20170811 KP RA p53 Neg C1_W632_P3.wiff	1	1	Q9NZM5|NOP53_HUMAN			PEAKS DB
VYIAPLKAL	38.95	986.616	9	2.5	494.32	70.77	8616.6	112	F112:15506	20170811 KP RA p53 Neg C1_W632_P2.wiff	1	1	Q8N3C0|ASCC3_HUMAN			PEAKS DB
KYFHPPAHL	38.93	1108.58	9	-0.6	370.535	45.05	72971	117	F117:6880	20170811 KP RA p53 Neg C1_W632_P6.wiff	1	1	Q5VZF2|MBNL2_HUMAN:Q9NUK0|MBNL3_HUMAN			PEAKS DB
DYIKFLRSI	38.92	1153.65	9	1	577.833	79.62	83505	119	F119:15307	20170811 KP RA p53 Neg C1_W632_P8.wiff	3	3	Q13547|HDAC1_HUMAN			PEAKS DB
SEIQDSPDF	38.91	1036.43	9	0	519.227	55.03	3022	115	F115:9747	20170811 KP RA p53 Neg C1_W632_P4.wiff	1	1	Q8WX93|PALLD_HUMAN			PEAKS DB
SMPDVDLHV	38.9	1011.47	9	2.2	506.746	63.87	100840	114	F114:12022	20170811 KP RA p53 Neg C1_W632_P3.wiff	1	1	Q09666|AHNK_HUMAN			PEAKS DB
LYWSHPRKF	38.9	1232.65	9	-3.4	411.89	49.1	27862	114	F114:7818	20170811 KP RA p53 Neg C1_W632_P3.wiff	1	1	P62273|RS29_HUMAN			PEAKS DB
SYQKVIELF	38.89	1125.61	9	1.9	563.812	76.34	1687600	118	F118:13962	20170811 KP RA p53 Neg C1_W632_P7.wiff	3	3	Q96KB5|TOPK_HUMAN			PEAKS DB
QIYAIRQSI	38.88	1090.61	9	4.1	546.318	56.12	22218	117	F117:10018	20170811 KP RA p53 Neg C1_W632_P6.wiff	2	2	P62249|RS16_HUMAN			PEAKS DB
DYVSIINYL	38.86	1098.56	9	12.2	550.295	85.33	0	104	F104:13125	20170811 KP RA p53 Neg C1_W632_P12.wiff	0	0	Q9H5K3|SG196_HUMAN			PEAKS DB
IYQQVRDEL	38.86	1162.6	9	1.8	582.309	51.88	9546.7	116	F116:8476	20170811 KP RA p53 Neg C1_W632_P5.wiff	1	1	Q9UPW6|SATB2_HUMAN			PEAKS DB
VQVPVPVTV	38.86	936.564	9	2.7	469.293	68.31	47744	112	F112:14564	20170811 KP RA p53 Neg C1_W632_P2.wiff	2	2	P49711|CTCF_HUMAN			PEAKS DB
TQLQTTQSV	38.85	1004.51	9	0.6	503.266	38.49	2794.3	115	F115:5748	20170811 KP RA p53 Neg C1_W632_P4.wiff	1	1	Q14157|UBP2L_HUMAN			PEAKS DB
ALLNQHYQV	38.84	1084.57	9	-5.9	543.289	55.85	3490.7	117	F117:9895	20170811 KP RA p53 Neg C1_W632_P6.wiff	1	1	P07814|SYEP_HUMAN			PEAKS DB
HRYPNQVYY	38.83	1238.58	9	0.5	620.303	42.68	66.198	114	F114:6280	20170811 KP RA p53 Neg C1_W632_P3.wiff	1	1	P04156|PRIO_HUMAN			PEAKS DB
EYLEVQRQL	38.83	1176.61	9	3.1	589.317	57.1	1838	117	F117:10338	20170811 KP RA p53 Neg C1_W632_P6.wiff	1	1	O14964|HGS_HUMAN			PEAKS DB
LYQFNPAFF	38.81	1145.55	9	0.4	573.787	85.06	2468.2	120	F120:15442	20170811 KP RA p53 Neg C1_W632_P9.wiff	1	1	Q9UBQ5|EIF3K_HUMAN			PEAKS DB
KYMETIEKL	38.81	1153.61	9	-2.6	577.811	52.9	4208.4	101	F101:9705	20170811 KP RA p53 Neg C1_W632_P1.wiff	2	2	Q6ZMI0|PPR21_HUMAN			PEAKS DB
M(+15.99)YPYIFHVL	38.8	1197.59	9	1.4	599.803	84.49	10502	103	F103:12150	20170811 KP RA p53 Neg C1_W632_P11.wiff	2	2	Q9NZB2|F120A_HUMAN	Oxidation (M)	M1:Oxidation (M):1000.00	PEAKS DB
QYLMDNPTF	38.79	1127.5	9	5.3	564.759	71.52	1100.5	116	F116:14481	20170811 KP RA p53 Neg C1_W632_P5.wiff	1	1	O75400|PR40A_HUMAN			PEAKS DB
LYGRHFNYL	38.78	1181.6	9	2.7	591.81	56.45	3380.8	115	F115:10292	20170811 KP RA p53 Neg C1_W632_P4.wiff	1	1	Q8NDF8|PAPD5_HUMAN			PEAKS DB
AASGLPLM(+15.99)V	38.77	873.463	9	2	437.742	67.4	8577.3	114	F114:13317	20170811 KP RA p53 Neg C1_W632_P3.wiff	2	2	O95881|TXD12_HUMAN	Oxidation (M)	M8:Oxidation (M):1000.00	PEAKS DB
AYIDELWEM(+15.99)	38.75	1184.51	9	0.9	593.263	79.27	2986.7	120	F120:13654	20170811 KP RA p53 Neg C1_W632_P9.wiff	1	1	Q9Y2D4|EXC6B_HUMAN	Oxidation (M)	M9:Oxidation (M):1000.00	PEAKS DB
EDWIRGVEW	38.74	1188.56	9	0.5	595.286	79.52	8623.3	118	F118:14661	20170811 KP RA p53 Neg C1_W632_P7.wiff	1	1	Q6IA86|ELP2_HUMAN			PEAKS DB
NYISGIQTI	38.73	1007.53	9	4.2	504.777	68.2	677050	114	F114:13741	20170811 KP RA p53 Neg C1_W632_P3.wiff	1	1	Q15393|SF3B3_HUMAN			PEAKS DB
KMYGKIIRV	38.72	1106.66	9	-0.3	369.896	44.33	13339	117	F117:6649	20170811 KP RA p53 Neg C1_W632_P6.wiff	2	2	Q9UKA9|PTBP2_HUMAN			PEAKS DB
AYVLNIVRF	38.71	1093.63	9	0.6	547.823	82.43	19899	104	F104:12067	20170811 KP RA p53 Neg C1_W632_P12.wiff	2	2	P05026|AT1B1_HUMAN			PEAKS DB
IFSIKPLQF	38.71	1091.64	9	2.2	546.827	83.8	1436.8	118	F118:15572	20170811 KP RA p53 Neg C1_W632_P7.wiff	1	1	Q4G148|GXLT1_HUMAN			PEAKS DB
NLAEDIM(+15.99)RL	38.71	1089.55	9	1.7	545.783	72.72	809.08	102	F102:10852	20170811 KP RA p53 Neg C1_W632_P10.wiff	1	1	P08670|VIME_HUMAN	Oxidation (M)	M7:Oxidation (M):1000.00	PEAKS DB
FASGLIHRV	38.7	998.566	9	-3.1	333.863	49.9	36500	101	F101:8763	20170811 KP RA p53 Neg C1_W632_P1.wiff	2	2	Q8N6L1|KTAP2_HUMAN			PEAKS DB
TEVNMARVY	38.69	1081.52	9	-4.6	541.768	50.36	0	115	F115:8487	20170811 KP RA p53 Neg C1_W632_P4.wiff	0	0	P61758|PFD3_HUMAN			PEAKS DB
TGNPTVIKM	38.68	959.511	9	2.2	480.765	49.15	1067.2	115	F115:8121	20170811 KP RA p53 Neg C1_W632_P4.wiff	1	1	P46940|IQGA1_HUMAN			PEAKS DB
VYANGIRNI	38.68	1018.56	9	2.4	510.288	49.82	22221	115	F115:8256	20170811 KP RA p53 Neg C1_W632_P4.wiff	1	1	O60337|MARH6_HUMAN			PEAKS DB
GVSDFNLRV	38.68	1005.52	9	4.4	503.773	65.81	0	115	F115:13042	20170811 KP RA p53 Neg C1_W632_P4.wiff	0	0	Q9Y573|IPP_HUMAN			PEAKS DB
FSSDHLIEM	38.67	1077.48	9	-0.2	539.749	63.53	26379	115	F115:12246	20170811 KP RA p53 Neg C1_W632_P4.wiff	1	1	O43795|MYO1B_HUMAN			PEAKS DB
RFIGIPNQF	38.67	1090.59	9	-5.8	546.303	70.99	15428	112	F112:15971	20170811 KP RA p53 Neg C1_W632_P2.wiff	1	1	Q8NCM8|DYHC2_HUMAN			PEAKS DB
VLPSVLNKF	38.67	1015.61	9	0.7	508.814	72.19	107260	114	F114:15092	20170811 KP RA p53 Neg C1_W632_P3.wiff	2	2	Q9BTE3|MCMBP_HUMAN			PEAKS DB
AVSPYQQVI	38.67	1003.53	9	2.6	502.777	60.63	14376	117	F117:11558	20170811 KP RA p53 Neg C1_W632_P6.wiff	1	1	P60228|EIF3E_HUMAN			PEAKS DB
EYVEDLAKI	38.67	1078.55	9	3.6	540.29	64.95	8074.2	114	F114:12489	20170811 KP RA p53 Neg C1_W632_P3.wiff	2	2	Q7RTV5|AAED1_HUMAN			PEAKS DB
IYPATIASI	38.65	947.533	9	2.3	474.776	71.06	22066	116	F116:14259	20170811 KP RA p53 Neg C1_W632_P5.wiff	1	1	Q16637|SMN_HUMAN			PEAKS DB
ALLPQASNV	38.63	911.508	9	0.8	456.762	58.45	1861.8	116	F116:10278	20170811 KP RA p53 Neg C1_W632_P5.wiff	1	1	Q9H0K1|SIK2_HUMAN			PEAKS DB
KYIPELAYY	38.62	1158.6	9	2.8	580.308	67.92	22123	116	F116:13211	20170811 KP RA p53 Neg C1_W632_P5.wiff	2	2	P42695|CNDD3_HUMAN			PEAKS DB
AYVELVHHI	38.61	1079.58	9	-5.1	540.796	54.46	3796	112	F112:10312	20170811 KP RA p53 Neg C1_W632_P2.wiff	2	2	Q96SZ6|CK5P1_HUMAN			PEAKS DB
EYDLIVHQL	38.57	1128.58	9	-1.3	565.299	70.19	4394.2	117	F117:14867	20170811 KP RA p53 Neg C1_W632_P6.wiff	1	1	O75436|VP26A_HUMAN			PEAKS DB
AQSLATPVV	38.57	884.497	9	-1	443.257	55.03	2186	115	F115:9763	20170811 KP RA p53 Neg C1_W632_P4.wiff	1	1	Q06413|MEF2C_HUMAN			PEAKS DB
LYVVDLKKF	38.57	1123.66	9	2.7	562.844	68.76	13601	112	F112:14823	20170811 KP RA p53 Neg C1_W632_P2.wiff	2	2	Q9NYU1|UGGG2_HUMAN:Q9NYU2|UGGG1_HUMAN			PEAKS DB
MQHITGLTV	38.57	998.522	9	1.2	500.272	57.74	7084	112	F112:11126	20170811 KP RA p53 Neg C1_W632_P2.wiff	1	1	O15460|P4HA2_HUMAN			PEAKS DB
TYTDRVFFL	38.57	1160.59	9	3.9	581.303	82.43	3837.9	118	F118:15114	20170811 KP RA p53 Neg C1_W632_P7.wiff	1	1	O15031|PLXB2_HUMAN			PEAKS DB
KIGSIIFQV	38.55	1003.61	9	0.5	502.811	76.17	93818	118	F118:13689	20170811 KP RA p53 Neg C1_W632_P7.wiff	1	1	Q460N5|PAR14_HUMAN			PEAKS DB
NKYPQAVFL	38.53	1078.58	9	2.8	540.302	67.15	14208	101	F101:14294	20170811 KP RA p53 Neg C1_W632_P1.wiff	2	2	O43396|TXNL1_HUMAN			PEAKS DB
KFISTSLLL	38.5	1020.62	9	-1.9	511.319	77.56	37116	120	F120:13053	20170811 KP RA p53 Neg C1_W632_P9.wiff	2	2	O43927|CXL13_HUMAN			PEAKS DB
QYLDVLHAL	38.5	1070.58	9	2.7	536.297	80.38	40816	118	F118:14783	20170811 KP RA p53 Neg C1_W632_P7.wiff	2	2	Q9P0N9|TBCD7_HUMAN			PEAKS DB
EYQEWVIKL	38.48	1206.63	9	0.4	604.322	82.15	5548.9	102	F102:13228	20170811 KP RA p53 Neg C1_W632_P10.wiff	1	1	Q9NQ89|CL004_HUMAN			PEAKS DB
IYQKPFQTL	38.45	1136.62	9	-0.6	569.322	58.08	18746	112	F112:11257	20170811 KP RA p53 Neg C1_W632_P2.wiff	1	1	Q8NHH9|ATLA2_HUMAN			PEAKS DB
SYSSIASEF	38.44	989.434	9	-0.8	495.726	68.94	7824.4	115	F115:14128	20170811 KP RA p53 Neg C1_W632_P4.wiff	1	1	Q96JJ7|TMX3_HUMAN			PEAKS DB
VYGVSKETF	38.44	1028.52	9	-1	515.267	51.71	1713.8	116	F116:8384	20170811 KP RA p53 Neg C1_W632_P5.wiff	1	1	O94955|RHBT3_HUMAN			PEAKS DB
VQMQVVQQL	38.43	1071.57	9	2	536.798	63.46	1131.7	101	F101:13225	20170811 KP RA p53 Neg C1_W632_P1.wiff	1	1	O15409|FOXP2_HUMAN			PEAKS DB
GYLTNPRSL	38.42	1019.54	9	1.9	510.779	53.99	24596	117	F117:9238	20170811 KP RA p53 Neg C1_W632_P6.wiff	1	1	Q15035|TRAM2_HUMAN			PEAKS DB
VLPAVSLEV	38.41	925.548	9	3.1	463.785	76.42	31908	101	F101:17360	20170811 KP RA p53 Neg C1_W632_P1.wiff	2	2	Q9UIF9|BAZ2A_HUMAN			PEAKS DB
IYLEDIYVM(+15.99)	38.41	1173.56	9	0.2	587.789	77.36	1287.6	118	F118:14004	20170811 KP RA p53 Neg C1_W632_P7.wiff	1	1	Q96F10|SAT2_HUMAN	Oxidation (M)	M9:Oxidation (M):1000.00	PEAKS DB
ALASEPLKV	38.41	926.544	9	2.4	464.281	53.25	35516	117	F117:9023	20170811 KP RA p53 Neg C1_W632_P6.wiff	1	1	Q8N573|OXR1_HUMAN			PEAKS DB
KYQEVTNNL	38.39	1107.56	9	-1	554.788	43.6	56148	112	F112:7091	20170811 KP RA p53 Neg C1_W632_P2.wiff	2	2	Q14444|CAPR1_HUMAN			PEAKS DB
NYQIVVSNL	38.39	1048.56	9	2.9	525.288	71.1	1009.3	115	F115:14728	20170811 KP RA p53 Neg C1_W632_P4.wiff	1	1	Q13459|MYO9B_HUMAN			PEAKS DB
ASTILHLVV	38.39	951.575	9	0.6	476.796	74.42	6286	117	F117:16342	20170811 KP RA p53 Neg C1_W632_P6.wiff	1	1	P61803|DAD1_HUMAN			PEAKS DB
GEMPTSVAY	38.38	953.416	9	-0.5	477.718	54.31	3251.2	114	F114:9288	20170811 KP RA p53 Neg C1_W632_P3.wiff	1	1	Q8N4C8|MINK1_HUMAN:O95819|M4K4_HUMAN:Q9UKE5|TNIK_HUMAN			PEAKS DB
HLYLGAAKV	38.38	970.56	9	1.9	486.289	48.47	272.41	117	F117:7857	20170811 KP RA p53 Neg C1_W632_P6.wiff	1	1	Q13085|ACACA_HUMAN			PEAKS DB
VYDPTTNAW	38.37	1065.48	9	4.2	533.749	61.02	2763.3	117	F117:11649	20170811 KP RA p53 Neg C1_W632_P6.wiff	1	1	O95198|KLHL2_HUMAN			PEAKS DB
LWAPRPFNL	38.37	1112.61	9	3.6	557.316	81.69	97130	103	F103:11327	20170811 KP RA p53 Neg C1_W632_P11.wiff	2	2	Q6P2Q9|PRP8_HUMAN			PEAKS DB
GLLGTLVQL	38.36	912.564	9	0.2	457.291	85.28	2444.2	120	F120:15485	20170811 KP RA p53 Neg C1_W632_P9.wiff	1	1	P35222|CTNB1_HUMAN			PEAKS DB
SYLTWHQQI	38.35	1174.58	9	5.2	588.301	65.23	3466.7	115	F115:12839	20170811 KP RA p53 Neg C1_W632_P4.wiff	1	1	Q08ER8|ZN543_HUMAN			PEAKS DB
TYAPAIHQI	38.35	1012.53	9	2.3	507.277	52.39	10086	116	F116:8634	20170811 KP RA p53 Neg C1_W632_P5.wiff	1	1	Q68CP9|ARID2_HUMAN			PEAKS DB
ALYPNVVQV	38.34	1001.55	9	3.2	501.789	69.62	31422	114	F114:14026	20170811 KP RA p53 Neg C1_W632_P3.wiff	2	2	Q6P158|DHX57_HUMAN			PEAKS DB
KYEELFPAF	38.34	1142.56	9	5	572.293	81.9	76851	103	F103:11358	20170811 KP RA p53 Neg C1_W632_P11.wiff	2	2	P54920|SNAA_HUMAN			PEAKS DB
ALLSGIVSI	38.32	871.538	9	0.4	436.776	84.66	3587.1	103	F103:12221	20170811 KP RA p53 Neg C1_W632_P11.wiff	1	1	Q13505|MTX1_HUMAN			PEAKS DB
SYGIVLYEL	38.32	1055.55	9	5.5	528.787	84.89	1364.1	118	F118:15948	20170811 KP RA p53 Neg C1_W632_P7.wiff	1	1	P04049|RAF1_HUMAN			PEAKS DB
IFTDVALKF	38.3	1052.59	9	-3.9	527.301	79.04	1566.7	119	F119:15114	20170811 KP RA p53 Neg C1_W632_P8.wiff	1	1	Q9UKN8|TF3C4_HUMAN			PEAKS DB
VYADQPHIF	38.3	1088.53	9	-0.9	545.274	59.9	41015	114	F114:10808	20170811 KP RA p53 Neg C1_W632_P3.wiff	1	1	Q8TB40|ABHD4_HUMAN			PEAKS DB
SEILQKEVY	38.3	1107.58	9	0.7	554.8	50.95	12148	115	F115:8631	20170811 KP RA p53 Neg C1_W632_P4.wiff	2	2	Q9NRW7|VPS45_HUMAN			PEAKS DB
AYKPGALTF	38.29	966.518	9	-0.9	484.267	61.1	12628	115	F115:11496	20170811 KP RA p53 Neg C1_W632_P4.wiff	2	2	Q9BRQ8|AIFM2_HUMAN			PEAKS DB
QRYPMPQNL	38.28	1145.57	9	1.7	573.792	55.45	11643	116	F116:9550	20170811 KP RA p53 Neg C1_W632_P5.wiff	2	2	Q9NVR0|KLH11_HUMAN			PEAKS DB
AIYEQNIKI	38.27	1090.6	9	-2	546.31	59.82	2500.1	101	F101:11953	20170811 KP RA p53 Neg C1_W632_P1.wiff	1	1	Q504Y0|S39AC_HUMAN			PEAKS DB
IQSVYISKI	38.26	1049.61	9	0.2	525.817	59.77	5786.7	112	F112:11837	20170811 KP RA p53 Neg C1_W632_P2.wiff	1	1	P12956|XRCC6_HUMAN			PEAKS DB
VYTKALSSL	38.26	980.554	9	0.6	491.287	54.95	835.79	101	F101:10235	20170811 KP RA p53 Neg C1_W632_P1.wiff	1	1	Q9BPX3|CND3_HUMAN			PEAKS DB
YSQEVRDLF	38.25	1155.56	9	0.7	578.787	65.52	2740.3	117	F117:13192	20170811 KP RA p53 Neg C1_W632_P6.wiff	1	1	Q9BZX2|UCK2_HUMAN			PEAKS DB
SVNGLIQEV	38.22	957.513	9	0.2	479.767	66.61	2742.7	114	F114:13096	20170811 KP RA p53 Neg C1_W632_P3.wiff	1	1	P49454|CENPF_HUMAN			PEAKS DB
IQVQQPQQV	38.21	1066.58	9	-2.6	534.295	44.74	2562.9	116	F116:6647	20170811 KP RA p53 Neg C1_W632_P5.wiff	1	1	Q2TAL8|QRIC1_HUMAN			PEAKS DB
LYGDKWNSF	38.21	1128.52	9	6.3	565.274	65.28	4468.5	116	F116:12546	20170811 KP RA p53 Neg C1_W632_P5.wiff	1	1	O14772|FPGT_HUMAN			PEAKS DB
ALATLIHQV	38.19	964.571	9	-10.6	483.288	63.4	30894	116	F116:12012	20170811 KP RA p53 Neg C1_W632_P5.wiff	2	2	Q9UBW8|CSN7A_HUMAN			PEAKS DB
IYLDLPQNF	38.19	1121.58	9	6	561.798	84.41	0	119	F119:16563	20170811 KP RA p53 Neg C1_W632_P8.wiff	0	0	Q9UBS8|RNF14_HUMAN			PEAKS DB
ILPPLSPYF	38.18	1045.58	9	4.8	523.802	85.02	5339.1	119	F119:16795	20170811 KP RA p53 Neg C1_W632_P8.wiff	1	1	O95167|NDUA3_HUMAN			PEAKS DB
TYFDSQRTL	38.17	1129.54	9	4.5	565.781	53.69	1615.9	116	F116:9043	20170811 KP RA p53 Neg C1_W632_P5.wiff	1	1	Q9H4L4|SENP3_HUMAN			PEAKS DB
NESEYTVKW	38.17	1154.52	9	10.4	578.279	59.87	0	112	F112:11864	20170811 KP RA p53 Neg C1_W632_P2.wiff	0	0	P78536|ADA17_HUMAN			PEAKS DB
TLLDTNQVV	38.16	1001.54	9	0.5	501.779	62.78	15014	101	F101:12927	20170811 KP RA p53 Neg C1_W632_P1.wiff	1	1	A3KMH1|VWA8_HUMAN			PEAKS DB
RYLEKSGVL	38.15	1063.6	9	-2.9	532.808	44.27	207.32	116	F116:6603	20170811 KP RA p53 Neg C1_W632_P5.wiff	1	1	Q99417|MYCBP_HUMAN			PEAKS DB
TYQSITERI	38.15	1109.57	9	-1.5	555.794	54.67	6232.3	117	F117:9578	20170811 KP RA p53 Neg C1_W632_P6.wiff	1	1	Q96A65|EXOC4_HUMAN			PEAKS DB
KLFVIAQKI	38.13	1058.69	9	3.5	530.353	61.71	15090	117	F117:11875	20170811 KP RA p53 Neg C1_W632_P6.wiff	1	1	Q9Y3A2|UTP11_HUMAN			PEAKS DB
KYGAQINEL	38.13	1034.54	9	1.9	518.28	50.67	11165	115	F115:8567	20170811 KP RA p53 Neg C1_W632_P4.wiff	2	2	Q9Y575|ASB3_HUMAN			PEAKS DB
SYYKDALRF	38.12	1161.58	9	4	388.204	58.89	3514.4	115	F115:10829	20170811 KP RA p53 Neg C1_W632_P4.wiff	1	1	Q9UNM6|PSD13_HUMAN			PEAKS DB
VQNPQAQTI	38.12	997.519	9	0.9	499.769	38.94	2814.3	115	F115:5813	20170811 KP RA p53 Neg C1_W632_P4.wiff	1	1	P08047|SP1_HUMAN			PEAKS DB
EELDFQKNI	38.12	1134.56	9	0	568.288	59.82	9193.8	101	F101:11935	20170811 KP RA p53 Neg C1_W632_P1.wiff	1	1	P02545|LMNA_HUMAN			PEAKS DB
AETPDIKLF	38.11	1032.55	9	1.6	517.286	71.39	310390	112	F112:15716	20170811 KP RA p53 Neg C1_W632_P2.wiff	2	2	P46782|RS5_HUMAN			PEAKS DB
VYISEHEHF	38.1	1159.53	9	-0.4	387.518	47.74	283900	116	F116:7413	20170811 KP RA p53 Neg C1_W632_P5.wiff	2	2	O96005|CLPT1_HUMAN			PEAKS DB
LRFPGQLNA	38.07	1014.56	9	-0.7	508.29	60.9	6856.7	112	F112:12142	20170811 KP RA p53 Neg C1_W632_P2.wiff	1	1	P07437|TBB5_HUMAN:Q13509|TBB3_HUMAN			PEAKS DB
HLFKITENI	38.06	1113.62	9	-1.1	557.817	60.25	0	116	F116:10888	20170811 KP RA p53 Neg C1_W632_P5.wiff	0	0	P60900|PSA6_HUMAN			PEAKS DB
SYQEAWSTL	38.05	1083.49	9	5.6	542.755	71.58	9133.7	116	F116:14478	20170811 KP RA p53 Neg C1_W632_P5.wiff	1	1	Q9BUB4|ADAT1_HUMAN			PEAKS DB
SYM(+15.99)PVIDVF	38.04	1085.51	9	1.2	543.763	82.41	25591	102	F102:13266	20170811 KP RA p53 Neg C1_W632_P10.wiff	1	1	Q4AC94|C2CD3_HUMAN	Oxidation (M)	M3:Oxidation (M):1000.00	PEAKS DB
QYMKIISSF	38.04	1115.57	9	0.7	558.795	72.14	9983.7	114	F114:14950	20170811 KP RA p53 Neg C1_W632_P3.wiff	1	1	P34932|HSP74_HUMAN			PEAKS DB
RFIDAVYKL	38.04	1123.64	9	-3.6	375.554	66.92	43644	101	F101:14230	20170811 KP RA p53 Neg C1_W632_P1.wiff	2	2	Q9C0F1|CEP44_HUMAN			PEAKS DB
YYLN(+.98)KSVSI	38.03	1086.56	9	2.4	544.292	61.81	16805	112	F112:12499	20170811 KP RA p53 Neg C1_W632_P2.wiff	1	1	Q6AZY7|SCAR3_HUMAN	Deamidation (NQ)	N4:Deamidation (NQ):1000.00	PEAKS DB
AEVKGVYQF	38.03	1039.53	9	0.6	520.777	56.03	1924.8	101	F101:10611	20170811 KP RA p53 Neg C1_W632_P1.wiff	1	1	Q9Y3Q3|TMED3_HUMAN			PEAKS DB
PFAKPLPTF	38.03	1016.57	9	4	509.295	67.35	101100	117	F117:13788	20170811 KP RA p53 Neg C1_W632_P6.wiff	1	1	Q96L91|EP400_HUMAN			PEAKS DB
AQLTSTPAI	38.02	900.492	9	-3.7	451.254	53.68	3038.3	114	F114:9086	20170811 KP RA p53 Neg C1_W632_P3.wiff	1	1	O75400|PR40A_HUMAN			PEAKS DB
SYLNSFFQL	38.02	1117.54	9	4.3	559.782	85.35	2568.8	102	F102:14244	20170811 KP RA p53 Neg C1_W632_P10.wiff	1	1	Q8N2G6|ZCH24_HUMAN			PEAKS DB
NYIHWVEDL	38.02	1187.56	9	0.9	594.788	81.24	18304	102	F102:12889	20170811 KP RA p53 Neg C1_W632_P10.wiff	1	1	Q86W50|MET16_HUMAN			PEAKS DB
AEQQITEVF	38.02	1063.52	9	2.9	532.771	65.98	3132.7	114	F114:12868	20170811 KP RA p53 Neg C1_W632_P3.wiff	2	2	P46013|KI67_HUMAN			PEAKS DB
SEGPPLRLW	38.01	1053.56	9	1.1	527.789	75.01	16300	116	F116:15722	20170811 KP RA p53 Neg C1_W632_P5.wiff	1	1	Q96QB1|RHG07_HUMAN			PEAKS DB
RLAVYIDRV	38.01	1103.65	9	-1.7	552.832	55.25	0	114	F114:9588	20170811 KP RA p53 Neg C1_W632_P3.wiff	0	0	P02545|LMNA_HUMAN			PEAKS DB
KYVYVVTEL	38	1112.61	9	2.3	557.316	67.35	15227	117	F117:13882	20170811 KP RA p53 Neg C1_W632_P6.wiff	1	1	P51812|KS6A3_HUMAN			PEAKS DB
TLTDIEQKV	37.99	1045.57	9	1.5	523.792	53.81	8207.2	116	F116:9078	20170811 KP RA p53 Neg C1_W632_P5.wiff	2	2	Q9BVG3|TRI62_HUMAN			PEAKS DB
RQPASFIRI	37.99	1086.63	9	-3.2	363.217	58.39	16916	116	F116:10236	20170811 KP RA p53 Neg C1_W632_P5.wiff	2	2	Q96Q07|BTBD9_HUMAN			PEAKS DB
GYM(+15.99)EGYYTF	37.99	1145.44	9	5.1	573.732	68.65	207510	112	F112:14698	20170811 KP RA p53 Neg C1_W632_P2.wiff	3	3	Q9UK99|FBX3_HUMAN	Oxidation (M)	M3:Oxidation (M):1000.00	PEAKS DB
YFIPEFNLF	37.99	1188.59	9	1.3	595.304	85.8	0	107	F107:10093	20170811 KP RA p53 Neg C1_W632_P15.wiff	0	0	Q8N884|CGAS_HUMAN			PEAKS DB
GVIDVFLHA	37.99	969.528	9	1.4	485.774	83.46	2733.9	104	F104:12459	20170811 KP RA p53 Neg C1_W632_P12.wiff	1	1	Q9UKM7|MA1B1_HUMAN			PEAKS DB
GEANGVWKY	37.98	1022.48	9	4.4	512.252	53.58	5657	117	F117:9218	20170811 KP RA p53 Neg C1_W632_P6.wiff	1	1	Q6NUQ4|TM214_HUMAN			PEAKS DB
GQPSIINHI	37.98	977.529	9	1.8	489.775	55.85	41794	101	F101:10559	20170811 KP RA p53 Neg C1_W632_P1.wiff	1	1	Q96Q07|BTBD9_HUMAN			PEAKS DB
LVAPPLPAA	37.98	847.517	9	-1.3	424.767	63	3262.4	101	F101:13027	20170811 KP RA p53 Neg C1_W632_P1.wiff	1	1	Q969V3|NCLN_HUMAN			PEAKS DB
VELVTQQM(+15.99)W	37.97	1148.55	9	3.9	575.29	67.73	494.01	112	F112:14411	20170811 KP RA p53 Neg C1_W632_P2.wiff	1	1	P11388|TOP2A_HUMAN	Oxidation (M)	M8:Oxidation (M):1000.00	PEAKS DB
TYLVDMQRF	37.97	1171.57	9	5.5	586.798	71.29	25309	101	F101:15685	20170811 KP RA p53 Neg C1_W632_P1.wiff	1	1	Q14332|FZD2_HUMAN			PEAKS DB
DYDSVFHHL	37.95	1131.5	9	-1	566.758	63.82	31717	115	F115:12331	20170811 KP RA p53 Neg C1_W632_P4.wiff	2	2	Q9H2F5|EPC1_HUMAN			PEAKS DB
DYGEINQLL	37.94	1063.52	9	0.6	532.769	77.45	5523.8	101	F101:17759	20170811 KP RA p53 Neg C1_W632_P1.wiff	1	1	Q9Y6P5|SESN1_HUMAN			PEAKS DB
KLVEVM(+15.99)FM(+15.99)T	37.94	1128.56	9	10.8	565.293	59.2	0	117	F117:11018	20170811 KP RA p53 Neg C1_W632_P6.wiff	0	0	O95155|UBE4B_HUMAN	Oxidation (M)	M6:Oxidation (M):1000.00;M8:Oxidation (M):1000.00	PEAKS DB
ALREEEEGV	37.92	1030.49	9	-4.1	516.253	36.05	509.51	116	F116:5262	20170811 KP RA p53 Neg C1_W632_P5.wiff	1	1	P43355|MAGA1_HUMAN			PEAKS DB
GEFLGMKGF	37.92	984.474	9	-2.7	493.244	75.64	2191.1	116	F116:15952	20170811 KP RA p53 Neg C1_W632_P5.wiff	1	1	Q9GZM5|YIPF3_HUMAN			PEAKS DB
FRYPQDYQF	37.92	1262.57	9	0.6	632.296	65.86	1410.5	115	F115:13021	20170811 KP RA p53 Neg C1_W632_P4.wiff	1	1	P43307|SSRA_HUMAN			PEAKS DB
SYFGSFSSL	37.91	993.444	9	-2.2	497.729	82.27	3909.8	116	F116:17341	20170811 KP RA p53 Neg C1_W632_P5.wiff	1	1	Q92622|RUBIC_HUMAN			PEAKS DB
SYQESTKQL	37.91	1082.52	9	0.4	542.272	35.99	305.77	115	F115:5498	20170811 KP RA p53 Neg C1_W632_P4.wiff	2	2	Q9UPT9|UBP22_HUMAN:A6NNY8|UBP27_HUMAN:Q70EK9|UBP51_HUMAN			PEAKS DB
KYPASTVQI	37.9	1005.55	9	3.7	503.786	49.92	43143	115	F115:8355	20170811 KP RA p53 Neg C1_W632_P4.wiff	1	1	O00567|NOP56_HUMAN			PEAKS DB
KFYTDPSYF	37.88	1166.53	9	1.4	584.273	65.05	89971	116	F116:12423	20170811 KP RA p53 Neg C1_W632_P5.wiff	2	2	Q9Y6W5|WASF2_HUMAN			PEAKS DB
RLPPEVNRI	37.88	1092.64	9	-2.2	365.221	47.24	459600	116	F116:7412	20170811 KP RA p53 Neg C1_W632_P5.wiff	7	7	Q9Y3B4|SF3B6_HUMAN			PEAKS DB
LYIDEAHSI	37.88	1059.52	9	0.3	530.772	59.49	3544.9	112	F112:11688	20170811 KP RA p53 Neg C1_W632_P2.wiff	1	1	Q9NUV7|SPTC3_HUMAN			PEAKS DB
LYLDEAHSI	37.88	1059.52	9	0.3	530.772	59.49	3544.9	112	F112:11688	20170811 KP RA p53 Neg C1_W632_P2.wiff	1	1	O15270|SPTC2_HUMAN			PEAKS DB
GQVISGQEV	37.87	915.466	9	-0.1	458.741	43.7	5260.8	116	F116:6487	20170811 KP RA p53 Neg C1_W632_P5.wiff	1	1	Q13427|PPIG_HUMAN			PEAKS DB
SYADQM(+15.99)FLL	37.87	1102.5	9	2	552.259	78.2	92520	119	F119:14739	20170811 KP RA p53 Neg C1_W632_P8.wiff	1	1	Q8TEL6|TP4AP_HUMAN	Oxidation (M)	M6:Oxidation (M):1000.00	PEAKS DB
SQITEYFSV	37.86	1072.51	9	7.4	537.268	77.73	1687.8	112	F112:17719	20170811 KP RA p53 Neg C1_W632_P2.wiff	1	1	Q9UKZ1|CNO11_HUMAN			PEAKS DB
SYNPITHQL	37.85	1071.53	9	2.6	536.778	53.53	22090	117	F117:9158	20170811 KP RA p53 Neg C1_W632_P6.wiff	2	2	Q9HBG6|IF122_HUMAN			PEAKS DB
LMNAVVQTV	37.82	973.527	9	1	487.772	60	5565.3	117	F117:11325	20170811 KP RA p53 Neg C1_W632_P6.wiff	1	1	P35221|CTNA1_HUMAN			PEAKS DB
LLADPQQKI	37.81	1024.59	9	0.5	513.305	49.26	15110	115	F115:8048	20170811 KP RA p53 Neg C1_W632_P4.wiff	1	1	Q9H8H0|NOL11_HUMAN			PEAKS DB
SAIDRIFTL	37.81	1034.58	9	0.1	518.295	81.69	20491	103	F103:11302	20170811 KP RA p53 Neg C1_W632_P11.wiff	2	2	Q86TU7|SETD3_HUMAN			PEAKS DB
SEVILHHEY	37.81	1125.55	9	-4.5	376.19	42.28	11162	114	F114:6224	20170811 KP RA p53 Neg C1_W632_P3.wiff	2	2	O75643|U520_HUMAN			PEAKS DB
GM(+15.99)YVFLHAV	37.8	1051.52	9	-1.6	526.766	69.35	5670.7	120	F120:11037	20170811 KP RA p53 Neg C1_W632_P9.wiff	1	1	Q9P0S3|ORML1_HUMAN	Oxidation (M)	M2:Oxidation (M):1000.00	PEAKS DB
HFITKGYVI	37.8	1076.6	9	4.1	539.312	55.77	5936.6	115	F115:10047	20170811 KP RA p53 Neg C1_W632_P4.wiff	1	1	Q9BUB7|TMM70_HUMAN			PEAKS DB
VM(+15.99)APRALLL	37.8	998.595	9	1.1	500.306	66.29	212540	116	F116:12859	20170811 KP RA p53 Neg C1_W632_P5.wiff	3	3	P10321|1C07_HUMAN	Oxidation (M)	M2:Oxidation (M):1000.00	PEAKS DB
ESYGNPLRV	37.77	1033.52	9	0.9	517.769	54.33	7811.7	117	F117:9483	20170811 KP RA p53 Neg C1_W632_P6.wiff	1	1	O95619|YETS4_HUMAN			PEAKS DB
SQSTVKVLI	37.77	973.581	9	0.6	487.801	55.93	439910	112	F112:10771	20170811 KP RA p53 Neg C1_W632_P2.wiff	3	3	Q12905|ILF2_HUMAN			PEAKS DB
GEFQTQHSY	37.77	1095.46	9	-3.5	548.738	39.14	116.75	117	F117:5810	20170811 KP RA p53 Neg C1_W632_P6.wiff	1	1	Q96JI7|SPTCS_HUMAN			PEAKS DB
RLAVYIDKV	37.76	1075.64	9	-1.4	538.829	54.74	41969	112	F112:10364	20170811 KP RA p53 Neg C1_W632_P2.wiff	3	3	P20700|LMNB1_HUMAN			PEAKS DB
GGSNVHIIL	37.76	908.508	9	0	455.263	59.85	21867	115	F115:11047	20170811 KP RA p53 Neg C1_W632_P4.wiff	2	2	P49327|FAS_HUMAN			PEAKS DB
TFQDFSHIF	37.76	1140.52	9	1.8	571.27	80.98	7068.7	119	F119:15605	20170811 KP RA p53 Neg C1_W632_P8.wiff	1	1	Q8NEZ4|KMT2C_HUMAN			PEAKS DB
AYNDKIVAF	37.74	1039.53	9	2.8	520.778	61.55	341.96	115	F115:11650	20170811 KP RA p53 Neg C1_W632_P4.wiff	1	1	Q9P2P5|HECW2_HUMAN:Q76N89|HECW1_HUMAN			PEAKS DB
TYLDKIKKF	37.73	1154.67	9	1.6	385.899	54.71	8239.3	101	F101:10214	20170811 KP RA p53 Neg C1_W632_P1.wiff	2	2	Q8WXH0|SYNE2_HUMAN			PEAKS DB
ALVVQVAEA	37.73	898.512	9	2	450.265	58.18	13216	117	F117:10684	20170811 KP RA p53 Neg C1_W632_P6.wiff	2	2	P07686|HEXB_HUMAN			PEAKS DB
ATSDLNIKV	37.72	959.529	9	0.4	480.773	53.81	6096.6	116	F116:9055	20170811 KP RA p53 Neg C1_W632_P5.wiff	2	2	Q16585|SGCB_HUMAN			PEAKS DB
YYIDRINSM(+15.99)	37.72	1189.54	9	0.3	595.782	48.25	940.58	101	F101:8318	20170811 KP RA p53 Neg C1_W632_P1.wiff	2	2	Q86T65|DAAM2_HUMAN	Oxidation (M)	M9:Oxidation (M):1000.00	PEAKS DB
M(+15.99)YMGEEHLF	37.72	1171.47	9	5.2	586.748	64.09	8250.2	112	F112:13346	20170811 KP RA p53 Neg C1_W632_P2.wiff	1	1	Q92598|HS105_HUMAN	Oxidation (M)	M1:Oxidation (M):54.01	PEAKS DB
KLAQQYYLV	37.72	1124.62	9	-0.7	563.32	62.17	477.19	115	F115:11802	20170811 KP RA p53 Neg C1_W632_P4.wiff	1	1	P25787|PSA2_HUMAN			PEAKS DB
YYLNDLDRI	37.71	1183.59	9	0	592.804	71.51	59092	112	F112:15748	20170811 KP RA p53 Neg C1_W632_P2.wiff	2	2	P63096|GNAI1_HUMAN			PEAKS DB
AAFEKALEV	37.71	976.523	9	2.8	489.273	59.66	1363.6	112	F112:11771	20170811 KP RA p53 Neg C1_W632_P2.wiff	1	1	Q13325|IFIT5_HUMAN			PEAKS DB
EYVEKFYRI	37.69	1245.64	9	2.9	623.831	59.73	155460	115	F115:11118	20170811 KP RA p53 Neg C1_W632_P4.wiff	3	3	Q92878|RAD50_HUMAN			PEAKS DB
AEMIRQIEF	37.68	1135.57	9	3.2	568.795	68.34	0	117	F117:14196	20170811 KP RA p53 Neg C1_W632_P6.wiff	0	0	Q7Z3E5|ARMC9_HUMAN			PEAKS DB
EYLTKWPKF	37.68	1210.64	9	4.1	606.332	69.17	6618.3	114	F114:13874	20170811 KP RA p53 Neg C1_W632_P3.wiff	2	2	O43592|XPOT_HUMAN			PEAKS DB
STIGIDFKI	37.67	992.554	9	-6.4	497.282	77.34	7612.4	116	F116:16349	20170811 KP RA p53 Neg C1_W632_P5.wiff	1	1	Q92930|RAB8B_HUMAN:P61006|RAB8A_HUMAN:P61026|RAB10_HUMAN:P51153|RAB13_HUMAN			PEAKS DB
AGFAFLTGV	37.67	881.465	9	0.3	441.74	84.95	7604.7	118	F118:15960	20170811 KP RA p53 Neg C1_W632_P7.wiff	2	2	P55061|BI1_HUMAN			PEAKS DB
KASPLTFTV	37.66	962.544	9	1.8	482.281	65.22	1633.7	116	F116:12536	20170811 KP RA p53 Neg C1_W632_P5.wiff	1	1	P09884|DPOLA_HUMAN			PEAKS DB
YYQSSVQYL	37.66	1149.53	9	4.5	575.78	63.3	12700	112	F112:13074	20170811 KP RA p53 Neg C1_W632_P2.wiff	2	2	Q86Y56|DAAF5_HUMAN			PEAKS DB
DQLAKFWEL	37.64	1148.59	9	4	575.303	84.03	30769	103	F103:12019	20170811 KP RA p53 Neg C1_W632_P11.wiff	1	1	P29375|KDM5A_HUMAN			PEAKS DB
DQIAKFWEI	37.64	1148.59	9	4	575.303	84.03	30769	103	F103:12019	20170811 KP RA p53 Neg C1_W632_P11.wiff	1	1	P41229|KDM5C_HUMAN			PEAKS DB
RYDPQTNEW	37.62	1207.53	9	4.3	604.775	49.18	0	115	F115:8089	20170811 KP RA p53 Neg C1_W632_P4.wiff	0	0	Q9Y2M5|KLH20_HUMAN			PEAKS DB
RLFPSAAQV	37.62	987.55	9	3	494.787	57.28	15944	112	F112:11045	20170811 KP RA p53 Neg C1_W632_P2.wiff	1	1	Q658P3|STEA3_HUMAN			PEAKS DB
KQVLGQMVI	37.61	1014.59	9	0.6	508.303	63.57	46757	116	F116:11916	20170811 KP RA p53 Neg C1_W632_P5.wiff	2	2	P28070|PSB4_HUMAN			PEAKS DB
SQFSGKITV	37.61	965.518	9	0.3	483.767	52.9	18301	116	F116:8729	20170811 KP RA p53 Neg C1_W632_P5.wiff	1	1	Q92545|TM131_HUMAN			PEAKS DB
RFEEKHAYF	37.61	1225.59	9	-3.1	409.536	43.24	13392	117	F117:6418	20170811 KP RA p53 Neg C1_W632_P6.wiff	1	1	Q9BZJ0|CRNL1_HUMAN			PEAKS DB
SQFVRPLIA	37.6	1029.6	9	8.2	515.812	60.89	103160	115	F115:11419	20170811 KP RA p53 Neg C1_W632_P4.wiff	1	1	Q14839|CHD4_HUMAN			PEAKS DB
QYSQDYQQF	37.59	1205.5	9	4.2	603.763	53.51	4069	114	F114:9069	20170811 KP RA p53 Neg C1_W632_P3.wiff	1	1	P52756|RBM5_HUMAN			PEAKS DB
KYVKIVEKW	37.58	1191.7	9	2.1	398.244	47.34	3491.2	101	F101:8150	20170811 KP RA p53 Neg C1_W632_P1.wiff	1	1	Q9Y3V2|RWDD3_HUMAN			PEAKS DB
GYTEIVSYL	37.58	1043.52	9	0.9	522.768	82.95	2255.8	117	F117:18282	20170811 KP RA p53 Neg C1_W632_P6.wiff	1	1	Q9HCD6|TANC2_HUMAN			PEAKS DB
SVFFGGLSI	37.57	925.491	9	0	463.754	85.18	1111.2	104	F104:13074	20170811 KP RA p53 Neg C1_W632_P12.wiff	1	1	O00148|DX39A_HUMAN			PEAKS DB
AYLYEVSQL	37.56	1084.54	9	-2.3	543.279	75.34	2812.4	117	F117:16704	20170811 KP RA p53 Neg C1_W632_P6.wiff	1	1	Q96KP4|CNDP2_HUMAN			PEAKS DB
KYILGIAGL	37.56	946.585	9	-1	474.301	79.73	9063.9	120	F120:13748	20170811 KP RA p53 Neg C1_W632_P9.wiff	1	1	P04035|HMDH_HUMAN			PEAKS DB
ALNSKILSV	37.55	943.57	9	2	472.796	58.77	4806.2	114	F114:10401	20170811 KP RA p53 Neg C1_W632_P3.wiff	2	2	Q96NW4|ANR27_HUMAN			PEAKS DB
TYLNWLVRM(+15.99)	37.54	1210.62	9	-0.3	606.316	78.29	5004.3	119	F119:14785	20170811 KP RA p53 Neg C1_W632_P8.wiff	1	1	P33527|MRP1_HUMAN	Oxidation (M)	M9:Oxidation (M):1000.00	PEAKS DB
AQVPGM(+15.99)QEI	37.54	987.47	9	1.5	494.744	46.2	25196	117	F117:7125	20170811 KP RA p53 Neg C1_W632_P6.wiff	2	2	Q96IJ6|GMPPA_HUMAN	Oxidation (M)	M6:Oxidation (M):1000.00	PEAKS DB
NYSEILDKY	37.54	1143.54	9	2.3	572.784	63.13	1331.2	114	F114:11838	20170811 KP RA p53 Neg C1_W632_P3.wiff	1	1	Q12841|FSTL1_HUMAN			PEAKS DB
AQIM(+15.99)GM(+15.99)YFV	37.54	1090.48	9	0.6	546.249	65.95	1199.2	119	F119:12009	20170811 KP RA p53 Neg C1_W632_P8.wiff	1	1	B7ZAQ6|GPHRA_HUMAN:P0CG08|GPHRB_HUMAN	Oxidation (M)	M4:Oxidation (M):1000.00;M6:Oxidation (M):1000.00	PEAKS DB
IGNGVVIHL	37.54	920.544	9	0.5	461.281	65.16	1796.5	116	F116:12493	20170811 KP RA p53 Neg C1_W632_P5.wiff	1	1	P30520|PURA2_HUMAN			PEAKS DB
LQPLVAVQV	37.53	965.591	9	0.2	483.804	73.17	3894.7	116	F116:15049	20170811 KP RA p53 Neg C1_W632_P5.wiff	1	1	P54709|AT1B3_HUMAN			PEAKS DB
KAIDYIRFL	37.5	1137.65	9	1	569.837	76.19	3385.6	120	F120:12675	20170811 KP RA p53 Neg C1_W632_P9.wiff	1	1	P36956|SRBP1_HUMAN			PEAKS DB
DYILNVM(+15.99)KF	37.49	1157.58	9	-5.7	579.795	73.51	1343.5	120	F120:12027	20170811 KP RA p53 Neg C1_W632_P9.wiff	1	1	Q7Z6Z7|HUWE1_HUMAN	Oxidation (M)	M7:Oxidation (M):1000.00	PEAKS DB
TYSSSYEQF	37.49	1110.45	9	2.2	556.236	55.89	13298	115	F115:10049	20170811 KP RA p53 Neg C1_W632_P4.wiff	1	1	P78362|SRPK2_HUMAN			PEAKS DB
VYQNIFTAM	37.49	1085.52	9	1.3	543.77	81.92	5148.4	117	F117:17943	20170811 KP RA p53 Neg C1_W632_P6.wiff	1	1	P29992|GNA11_HUMAN			PEAKS DB
AEANHFIDL	37.49	1028.49	9	1.7	515.256	64.76	3777.4	116	F116:12355	20170811 KP RA p53 Neg C1_W632_P5.wiff	1	1	O15294|OGT1_HUMAN			PEAKS DB
SGYDTILRV	37.46	1022.54	9	2.8	512.279	65.33	11423	116	F116:12625	20170811 KP RA p53 Neg C1_W632_P5.wiff	1	1	Q02153|GCYB1_HUMAN			PEAKS DB
KYMDIEFDF	37.46	1206.53	9	1.3	604.271	83.74	15005	103	F103:11926	20170811 KP RA p53 Neg C1_W632_P11.wiff	2	2	O43795|MYO1B_HUMAN			PEAKS DB
YYQEYPMSI	37.44	1192.51	9	2.1	597.265	71	15767	116	F116:14227	20170811 KP RA p53 Neg C1_W632_P5.wiff	2	2	Q9Y289|SC5A6_HUMAN			PEAKS DB
SLPPPIITW	37.44	1022.58	9	0.9	512.298	84.66	1421.3	102	F102:14032	20170811 KP RA p53 Neg C1_W632_P10.wiff	1	1	Q96RW7|HMCN1_HUMAN			PEAKS DB
SYMPVIDVF	37.43	1069.52	9	-1.7	535.764	85.12	4631.9	102	F102:14214	20170811 KP RA p53 Neg C1_W632_P10.wiff	1	1	Q4AC94|C2CD3_HUMAN			PEAKS DB
AEHFLEQQM(+15.99)	37.43	1147.5	9	-2	574.756	42.56	1670.4	117	F117:6301	20170811 KP RA p53 Neg C1_W632_P6.wiff	1	1	P49368|TCPG_HUMAN	Oxidation (M)	M9:Oxidation (M):1000.00	PEAKS DB
AYAQYQATL	37.43	1027.5	9	2.2	514.759	55.58	0	115	F115:9982	20170811 KP RA p53 Neg C1_W632_P4.wiff	0	0	Q05BQ5|MBTD1_HUMAN			PEAKS DB
TLVDEVFRI	37.43	1090.6	9	1.5	546.309	84.32	3465	118	F118:15755	20170811 KP RA p53 Neg C1_W632_P7.wiff	1	1	P15927|RFA2_HUMAN			PEAKS DB
GQTFTTQAI	37.41	965.482	9	2.9	483.751	54.98	578	115	F115:9746	20170811 KP RA p53 Neg C1_W632_P4.wiff	1	1	P08047|SP1_HUMAN			PEAKS DB
IFLSQPILL	37.41	1042.64	9	0.8	522.33	85.23	40449	104	F104:13101	20170811 KP RA p53 Neg C1_W632_P12.wiff	1	1	P62140|PP1B_HUMAN:P62136|PP1A_HUMAN			PEAKS DB
EYM(+15.99)AQHLVF	37.41	1152.53	9	-2	577.273	62.96	2765	114	F114:11769	20170811 KP RA p53 Neg C1_W632_P3.wiff	1	1	Q5VSL9|STRP1_HUMAN	Oxidation (M)	M3:Oxidation (M):1000.00	PEAKS DB
KFIKSFLVF	37.41	1127.67	9	0.7	564.845	79.35	1365.6	102	F102:12251	20170811 KP RA p53 Neg C1_W632_P10.wiff	2	2	P55060|XPO2_HUMAN			PEAKS DB
GYIGRVFGI	37.4	980.544	9	-1.2	491.279	75.72	4704.1	118	F118:13542	20170811 KP RA p53 Neg C1_W632_P7.wiff	1	1	Q2M2I8|AAK1_HUMAN			PEAKS DB
RVLKYANEV	37.39	1090.61	9	1.3	546.318	40.56	36.71	114	F114:6037	20170811 KP RA p53 Neg C1_W632_P3.wiff	1	1	Q9UHB9|SRP68_HUMAN			PEAKS DB
NYADQISRL	37.39	1078.54	9	2	540.281	59.25	23183	101	F101:11759	20170811 KP RA p53 Neg C1_W632_P1.wiff	1	1	O60271|JIP4_HUMAN			PEAKS DB
GQTVNLQAV	37.36	928.498	9	-0.2	465.259	53.85	6037.1	114	F114:9127	20170811 KP RA p53 Neg C1_W632_P3.wiff	1	1	O95602|RPA1_HUMAN			PEAKS DB
SVYDGKLLI	37.36	1006.57	9	0.1	504.294	69.09	67518	101	F101:14982	20170811 KP RA p53 Neg C1_W632_P1.wiff	2	2	Q15165|PON2_HUMAN			PEAKS DB
RYVQPM(+15.99)ASF	37.36	1113.53	9	2.5	557.776	48.5	15361	112	F112:8402	20170811 KP RA p53 Neg C1_W632_P2.wiff	2	2	Q7KZ85|SPT6H_HUMAN	Oxidation (M)	M6:Oxidation (M):1000.00	PEAKS DB
TLPYIKQEV	37.36	1089.61	9	3.2	545.815	57.16	226800	101	F101:11013	20170811 KP RA p53 Neg C1_W632_P1.wiff	2	2	P30876|RPB2_HUMAN			PEAKS DB
ALAN(+.98)MTEQI	37.35	990.469	9	1.9	496.245	62.89	46652	101	F101:12966	20170811 KP RA p53 Neg C1_W632_P1.wiff	1	1	P12110|CO6A2_HUMAN	Deamidation (NQ)	N4:Deamidation (NQ):83.66	PEAKS DB
VYTEAIADI	37.35	993.502	9	6.5	497.764	67.46	15571	114	F114:13406	20170811 KP RA p53 Neg C1_W632_P3.wiff	1	1	Q92797|SYMPK_HUMAN			PEAKS DB
QYFAEPM(+15.99)M(+15.99)L	37.35	1160.49	9	2.3	581.253	64.52	12676	119	F119:11862	20170811 KP RA p53 Neg C1_W632_P8.wiff	1	1	P14373|TRI27_HUMAN	Oxidation (M)	M7:Oxidation (M):1000.00;M8:Oxidation (M):1000.00	PEAKS DB
SVIDHIHLI	37.34	1045.59	9	5.6	523.809	69.68	6595.6	114	F114:14065	20170811 KP RA p53 Neg C1_W632_P3.wiff	2	2	O14908|GIPC1_HUMAN			PEAKS DB
DYLEHITSI	37.34	1089.53	9	-0.1	545.776	70.82	4336.3	117	F117:15115	20170811 KP RA p53 Neg C1_W632_P6.wiff	1	1	Q7Z2K6|ERMP1_HUMAN			PEAKS DB
HYLNHWNHF	37.33	1266.57	9	-2	423.198	50.28	3259.7	114	F114:8139	20170811 KP RA p53 Neg C1_W632_P3.wiff	1	1	Q9HA64|KT3K_HUMAN			PEAKS DB
GQQFAQM(+15.99)LV	37.33	1036.5	9	-12	519.253	59.55	11094	117	F117:11537	20170811 KP RA p53 Neg C1_W632_P6.wiff	2	2	Q00610|CLH1_HUMAN	Oxidation (M)	M7:Oxidation (M):1000.00	PEAKS DB
AVFPKPLIT	37.33	984.601	9	4.6	493.312	64.33	18774	115	F115:12613	20170811 KP RA p53 Neg C1_W632_P4.wiff	1	1	O14786|NRP1_HUMAN			PEAKS DB
EYLTKVDKL	37.32	1107.62	9	-2.5	370.213	50.57	146340	117	F117:8477	20170811 KP RA p53 Neg C1_W632_P6.wiff	1	1	Q00610|CLH1_HUMAN			PEAKS DB
GMYVFLHAV	37.31	1035.52	9	0.1	518.769	77.96	4385.5	120	F120:13158	20170811 KP RA p53 Neg C1_W632_P9.wiff	1	1	Q9P0S3|ORML1_HUMAN			PEAKS DB
AVNPHLFSL	37.31	996.539	9	1.3	499.279	73.38	7958.5	115	F115:15485	20170811 KP RA p53 Neg C1_W632_P4.wiff	1	1	Q9NRW7|VPS45_HUMAN			PEAKS DB
KIQEILTQV	37.31	1070.63	9	-1.3	536.327	61.21	6023.6	114	F114:11208	20170811 KP RA p53 Neg C1_W632_P3.wiff	1	1	O00425|IF2B3_HUMAN			PEAKS DB
GQGDVSIGI	37.3	844.429	9	2.3	423.224	58.87	22298	117	F117:10925	20170811 KP RA p53 Neg C1_W632_P6.wiff	1	1	P21333|FLNA_HUMAN:Q14315|FLNC_HUMAN			PEAKS DB
GLLPDVPSL	37.29	909.517	9	3.1	455.769	84.54	0	120	F120:15242	20170811 KP RA p53 Neg C1_W632_P9.wiff	0	0	Q96N66|MBOA7_HUMAN			PEAKS DB
SEAITFQKL	37.28	1035.56	9	4.8	518.793	61.4	0	114	F114:11306	20170811 KP RA p53 Neg C1_W632_P3.wiff	0	0	P17655|CAN2_HUMAN			PEAKS DB
VYVPHIHVW	37.26	1148.61	9	-5.5	383.877	68.36	1897.8	115	F115:13892	20170811 KP RA p53 Neg C1_W632_P4.wiff	1	1	Q6PL18|ATAD2_HUMAN			PEAKS DB
EYQIKTNQL	37.26	1135.59	9	2.6	568.806	50.51	19414	114	F114:8205	20170811 KP RA p53 Neg C1_W632_P3.wiff	2	2	Q9UBI1|COMD3_HUMAN			PEAKS DB
IFEGM(+15.99)PVTF	37.26	1055.5	9	0.1	528.759	72.31	52307	120	F120:11651	20170811 KP RA p53 Neg C1_W632_P9.wiff	1	1	Q8WX93|PALLD_HUMAN	Oxidation (M)	M5:Oxidation (M):1000.00	PEAKS DB
SQNKSYLAV	37.26	1008.52	9	1.1	505.272	47.84	4711.6	115	F115:7706	20170811 KP RA p53 Neg C1_W632_P4.wiff	1	1	Q9UMY1|NOL7_HUMAN			PEAKS DB
SQFPLPLAV	37.24	970.549	9	0.9	486.282	84.66	30208	102	F102:14009	20170811 KP RA p53 Neg C1_W632_P10.wiff	2	2	Q75T13|PGAP1_HUMAN			PEAKS DB
TTAAFIRVV	37.24	976.571	9	-6.6	489.291	63.62	1162.7	115	F115:12303	20170811 KP RA p53 Neg C1_W632_P4.wiff	2	2	P43686|PRS6B_HUMAN			PEAKS DB
AYLLNLNHL	37.23	1069.59	9	0.5	535.804	77.87	16625	118	F118:14163	20170811 KP RA p53 Neg C1_W632_P7.wiff	1	1	Q15629|TRAM1_HUMAN			PEAKS DB
FRPPITQEI	37.22	1099.6	9	1.8	550.813	61.84	88027	114	F114:11502	20170811 KP RA p53 Neg C1_W632_P3.wiff	2	2	Q9Y4A5|TRRAP_HUMAN			PEAKS DB
RLFPGSSFL	37.22	1022.55	9	1.6	512.287	77.85	94392	120	F120:13114	20170811 KP RA p53 Neg C1_W632_P9.wiff	2	2	Q96BA8|CR3L1_HUMAN			PEAKS DB
AEALPKQSV	37.21	941.518	9	1.4	471.769	37.12	4022.8	115	F115:5607	20170811 KP RA p53 Neg C1_W632_P4.wiff	2	2	P20290|BTF3_HUMAN			PEAKS DB
SYDPLRIYL	37.2	1138.6	9	1.8	570.311	82.49	7217	104	F104:12090	20170811 KP RA p53 Neg C1_W632_P12.wiff	1	1	Q14679|TTLL4_HUMAN			PEAKS DB
AAQTKATFL	37.19	949.523	9	-2.4	475.769	50.12	823.42	117	F117:8263	20170811 KP RA p53 Neg C1_W632_P6.wiff	1	1	P17980|PRS6A_HUMAN			PEAKS DB
LYRQYFEEI	37.19	1259.62	9	3.1	630.821	68.58	12279	101	F101:14811	20170811 KP RA p53 Neg C1_W632_P1.wiff	1	1	Q9HCD5|NCOA5_HUMAN			PEAKS DB
HLYFETVTI	37.19	1121.58	9	3.2	561.798	76.55	6318.6	116	F116:16239	20170811 KP RA p53 Neg C1_W632_P5.wiff	1	1	P69849|NOMO3_HUMAN:Q15155|NOMO1_HUMAN:Q5JPE7|NOMO2_HUMAN			PEAKS DB
FYLKALDGF	37.18	1072.56	9	1.9	537.288	83.61	0	118	F118:15493	20170811 KP RA p53 Neg C1_W632_P7.wiff	0	0	Q16665|HIF1A_HUMAN			PEAKS DB
RVLIFSQM(+15.99)V	37.18	1107.61	9	-2.9	554.813	66.55	343.36	120	F120:10584	20170811 KP RA p53 Neg C1_W632_P9.wiff	1	1	O14646|CHD1_HUMAN:O14647|CHD2_HUMAN:Q9P2D1|CHD7_HUMAN	Oxidation (M)	M8:Oxidation (M):1000.00	PEAKS DB
SLVKIFLET	37.17	1048.62	9	-0.5	525.315	78.84	11579	102	F102:12074	20170811 KP RA p53 Neg C1_W632_P10.wiff	2	2	Q96S52|PIGS_HUMAN			PEAKS DB
EYAGHLIQI	37.17	1042.54	9	1.7	522.282	64.88	103680	116	F116:12371	20170811 KP RA p53 Neg C1_W632_P5.wiff	1	1	Q9UKA4|AKA11_HUMAN			PEAKS DB
GYSVIIEKL	37.16	1020.59	9	0.4	511.302	70.67	1665.5	101	F101:15511	20170811 KP RA p53 Neg C1_W632_P1.wiff	1	1	Q8NB78|KDM1B_HUMAN			PEAKS DB
AQHSVPLQL	37.15	991.545	9	1.3	496.783	57.01	13425	112	F112:10969	20170811 KP RA p53 Neg C1_W632_P2.wiff	1	1	Q15628|TRADD_HUMAN			PEAKS DB
KLLDMVGKV	37.15	1001.59	9	-0.5	501.806	61.32	2239.3	115	F115:11558	20170811 KP RA p53 Neg C1_W632_P4.wiff	1	1	Q15382|RHEB_HUMAN			PEAKS DB
YYGEHLFML	37.14	1171.54	9	-0.7	586.777	84.01	2679.3	120	F120:15042	20170811 KP RA p53 Neg C1_W632_P9.wiff	2	2	Q9H8H0|NOL11_HUMAN			PEAKS DB
VYVKEPPVF	37.13	1076.59	9	1.3	539.306	61.04	32218	114	F114:11101	20170811 KP RA p53 Neg C1_W632_P3.wiff	1	1	Q96RW7|HMCN1_HUMAN			PEAKS DB
VYGTLSDLL	37.12	979.523	9	-0.1	490.769	83.54	382.43	119	F119:16251	20170811 KP RA p53 Neg C1_W632_P8.wiff	1	1	Q7L273|KCTD9_HUMAN			PEAKS DB
QYM(+15.99)ELFNKI	37.12	1200.58	9	-2.1	601.3	66.88	0	117	F117:13694	20170811 KP RA p53 Neg C1_W632_P6.wiff	0	0	Q9H944|MED20_HUMAN	Oxidation (M)	M3:Oxidation (M):1000.00	PEAKS DB
AEQLEKLGY	37.12	1049.54	9	1.6	525.779	52.02	0	116	F116:8529	20170811 KP RA p53 Neg C1_W632_P5.wiff	0	0	Q6P988|NOTUM_HUMAN			PEAKS DB
NESEEVRQF	37.11	1136.51	9	-1.4	569.265	43.15	617.17	112	F112:7015	20170811 KP RA p53 Neg C1_W632_P2.wiff	1	1	P04632|CPNS1_HUMAN			PEAKS DB
AYPHNLM(+15.99)TF	37.1	1108.5	9	7.2	555.265	56.33	13828	112	F112:10773	20170811 KP RA p53 Neg C1_W632_P2.wiff	2	2	Q15629|TRAM1_HUMAN	Oxidation (M)	M7:Oxidation (M):1000.00	PEAKS DB
AYTPFHAVL	37.09	1017.53	9	3.9	509.776	69.33	67364	112	F112:14921	20170811 KP RA p53 Neg C1_W632_P2.wiff	1	1	Q96SY0|INT14_HUMAN			PEAKS DB
QYTQALEKF	37.09	1126.57	9	1.7	564.294	57.31	0	101	F101:11099	20170811 KP RA p53 Neg C1_W632_P1.wiff	0	0	O43150|ASAP2_HUMAN			PEAKS DB
HLPDFVKQL	37.08	1095.61	9	1.8	548.814	65.73	18944	101	F101:14021	20170811 KP RA p53 Neg C1_W632_P1.wiff	2	2	Q5VT06|CE350_HUMAN			PEAKS DB
TYGKIDLGF	37.07	1012.52	9	2.2	507.273	70.71	11948	112	F112:15451	20170811 KP RA p53 Neg C1_W632_P2.wiff	1	1	Q8TCG1|CIP2A_HUMAN			PEAKS DB
IYDHNPKVF	37.05	1131.57	9	-1.2	378.198	45.87	2707.7	116	F116:6909	20170811 KP RA p53 Neg C1_W632_P5.wiff	1	1	O95163|ELP1_HUMAN			PEAKS DB
FEWENKVTV	37.04	1150.57	9	2.2	576.293	66.82	2043.7	115	F115:13363	20170811 KP RA p53 Neg C1_W632_P4.wiff	1	1	P53618|COPB_HUMAN			PEAKS DB
EEIAFLKKL	37.04	1089.64	9	3.3	545.834	69.17	19378	114	F114:13853	20170811 KP RA p53 Neg C1_W632_P3.wiff	2	2	P08670|VIME_HUMAN			PEAKS DB
IYYIDM(+15.99)QKF	37.02	1235.59	9	1.8	618.807	63.64	23583	114	F114:12012	20170811 KP RA p53 Neg C1_W632_P3.wiff	2	2	Q9Y597|KCTD3_HUMAN	Oxidation (M)	M6:Oxidation (M):1000.00	PEAKS DB
ATVPIRLII	37.02	994.654	9	0.1	498.334	80.44	14423	102	F102:12635	20170811 KP RA p53 Neg C1_W632_P10.wiff	2	2	Q8TEP8|CE192_HUMAN			PEAKS DB
AASPIITLV	37.01	883.538	9	-2.2	442.778	78.37	6078.9	114	F114:16893	20170811 KP RA p53 Neg C1_W632_P3.wiff	1	1	Q8TEM1|PO210_HUMAN			PEAKS DB
AYITQKVEF	37.01	1097.58	9	-0.4	549.798	60.96	0	114	F114:11146	20170811 KP RA p53 Neg C1_W632_P3.wiff	0	0	O75140|DEPD5_HUMAN			PEAKS DB
RILHTYYKF	37	1239.68	9	0.3	414.235	50.4	6333.1	114	F114:8155	20170811 KP RA p53 Neg C1_W632_P3.wiff	1	1	Q99613|EIF3C_HUMAN:B5ME19|EIFCL_HUMAN			PEAKS DB
YYVENGRLI	37	1125.58	9	-1.2	563.8	57.66	16144	101	F101:11282	20170811 KP RA p53 Neg C1_W632_P1.wiff	1	1	Q96NE9|FRMD6_HUMAN			PEAKS DB
ALLNILSEV	37	970.57	9	1.2	486.294	85.3	0	120	F120:15487	20170811 KP RA p53 Neg C1_W632_P9.wiff	0	0	A0AVT1|UBA6_HUMAN			PEAKS DB
TYDPENYQL	36.98	1141.49	9	0.1	571.755	61.36	7679.6	117	F117:11778	20170811 KP RA p53 Neg C1_W632_P6.wiff	1	1	Q06787|FMR1_HUMAN			PEAKS DB
PYADQVFRI	36.98	1107.57	9	5.1	554.799	70.97	0	112	F112:15579	20170811 KP RA p53 Neg C1_W632_P2.wiff	0	0	P42694|HELZ_HUMAN			PEAKS DB
EEIKWQQEL	36.97	1201.6	9	0.5	601.809	64.95	820.54	115	F115:12738	20170811 KP RA p53 Neg C1_W632_P4.wiff	1	1	Q9NZV5|SELN_HUMAN			PEAKS DB
VYPTLSQQL	36.97	1047.56	9	3	524.791	64.93	5819.3	101	F101:13667	20170811 KP RA p53 Neg C1_W632_P1.wiff	1	1	P48553|TPC10_HUMAN			PEAKS DB
KQFAEM(+15.99)YVA	36.97	1101.52	9	1.9	551.769	47.41	3638	101	F101:8152	20170811 KP RA p53 Neg C1_W632_P1.wiff	1	1	P13639|EF2_HUMAN	Oxidation (M)	M6:Oxidation (M):1000.00	PEAKS DB
ELYPEPLLV	36.95	1071.59	9	1	536.8	83.49	5153.4	119	F119:16252	20170811 KP RA p53 Neg C1_W632_P8.wiff	1	1	Q9BYI3|HYCCI_HUMAN			PEAKS DB
AAQSGVLTL	36.95	858.481	9	-2.1	430.249	63.47	20130	112	F112:13163	20170811 KP RA p53 Neg C1_W632_P2.wiff	1	1	Q9Y2F9|BTBD3_HUMAN			PEAKS DB
EYLIKVNEI	36.95	1119.62	9	1.9	560.818	68.59	384760	117	F117:14491	20170811 KP RA p53 Neg C1_W632_P6.wiff	2	2	Q9ULH1|ASAP1_HUMAN			PEAKS DB
EYLLKVNEI	36.95	1119.62	9	1.9	560.818	68.59	384760	117	F117:14491	20170811 KP RA p53 Neg C1_W632_P6.wiff	2	2	O43150|ASAP2_HUMAN			PEAKS DB
AQIYKYFET	36.94	1161.57	9	2.3	581.797	63.76	743.67	114	F114:12089	20170811 KP RA p53 Neg C1_W632_P3.wiff	1	1	Q5M775|CYTSB_HUMAN			PEAKS DB
GQYTDLLRL	36.92	1077.58	9	5.9	539.802	76.6	2197.6	116	F116:16247	20170811 KP RA p53 Neg C1_W632_P5.wiff	1	1	P62140|PP1B_HUMAN			PEAKS DB
SYKLVTVKF	36.91	1083.63	9	-0.1	362.219	63.02	3145.7	117	F117:12336	20170811 KP RA p53 Neg C1_W632_P6.wiff	1	1	Q9UKF7|PITC1_HUMAN			PEAKS DB
ASFIGILDI	36.91	947.533	9	-0.5	474.775	85.49	5877	104	F104:13138	20170811 KP RA p53 Neg C1_W632_P12.wiff	1	1	P35579|MYH9_HUMAN:P35580|MYH10_HUMAN			PEAKS DB
ASFLGILDI	36.91	947.533	9	-0.5	474.775	85.49	5877	104	F104:13138	20170811 KP RA p53 Neg C1_W632_P12.wiff	1	1				PEAKS DB
SLLDIIEKV	36.91	1028.61	9	0.9	515.314	84.96	2677	119	F119:16772	20170811 KP RA p53 Neg C1_W632_P8.wiff	1	1	P49815|TSC2_HUMAN			PEAKS DB
DYLHLPPEI	36.9	1095.56	9	2.1	548.792	76.93	31709	114	F114:16438	20170811 KP RA p53 Neg C1_W632_P3.wiff	3	3	P46783|RS10_HUMAN			PEAKS DB
KYPDLANFW	36.9	1152.56	9	-3.3	577.287	83.8	1396.1	104	F104:12646	20170811 KP RA p53 Neg C1_W632_P12.wiff	1	1	Q8IVF7|FMNL3_HUMAN			PEAKS DB
ASFDGTIKV	36.89	936.492	9	-0.1	469.255	56.99	6951.9	101	F101:10917	20170811 KP RA p53 Neg C1_W632_P1.wiff	1	1	Q8IZU2|WDR17_HUMAN			PEAKS DB
HVNPKYIVL	36.88	1081.63	9	3.4	541.825	55.37	18868	115	F115:9855	20170811 KP RA p53 Neg C1_W632_P4.wiff	1	1	Q08397|LOXL1_HUMAN			PEAKS DB
AMFGKLM(+15.99)TI	36.86	1026.52	9	-0.3	514.271	68.21	9533.5	120	F120:10833	20170811 KP RA p53 Neg C1_W632_P9.wiff	1	1	Q29RF7|PDS5A_HUMAN	Oxidation (M)	M7:Oxidation (M):67.85	PEAKS DB
KYIIELNHM	36.85	1159.61	9	1.9	580.813	60.59	333.51	115	F115:11347	20170811 KP RA p53 Neg C1_W632_P4.wiff	1	1	P61236|YPEL3_HUMAN			PEAKS DB
IYAPPLPSL	36.84	969.553	9	-0.2	485.787	80.59	73947	114	F114:17514	20170811 KP RA p53 Neg C1_W632_P3.wiff	1	1	Q92667|AKAP1_HUMAN			PEAKS DB
LLGPPPVGV	36.84	847.517	9	-2.1	424.767	66.32	1253.7	114	F114:13087	20170811 KP RA p53 Neg C1_W632_P3.wiff	1	1	Q9ULV3|CIZ1_HUMAN			PEAKS DB
SHPNKVKVY	36.84	1070.59	9	1.9	357.871	24.27	20.017	116	F116:4117	20170811 KP RA p53 Neg C1_W632_P5.wiff	1	1	P21333|FLNA_HUMAN			PEAKS DB
IAKDFVVKV	36.84	1017.62	9	-4.7	340.215	54	15986	112	F112:10149	20170811 KP RA p53 Neg C1_W632_P2.wiff	1	1	P12109|CO6A1_HUMAN			PEAKS DB
SLKIPEISI	36.83	998.601	9	-2.4	500.308	78.13	15195	117	F117:17458	20170811 KP RA p53 Neg C1_W632_P6.wiff	1	1	P21333|FLNA_HUMAN			PEAKS DB
KYTEKLEEI	36.83	1151.61	9	-4.3	576.81	46.84	3330.5	116	F116:7194	20170811 KP RA p53 Neg C1_W632_P5.wiff	1	1	Q9BYV8|CEP41_HUMAN			PEAKS DB
KEIFLRELI	36.82	1159.7	9	1	580.856	73.98	77989	102	F102:11102	20170811 KP RA p53 Neg C1_W632_P10.wiff	2	2	P07900|HS90A_HUMAN:P08238|HS90B_HUMAN:P14625|ENPL_HUMAN			PEAKS DB
SEDGTVRIW	36.8	1061.51	9	0	531.765	63.63	14294	116	F116:11936	20170811 KP RA p53 Neg C1_W632_P5.wiff	2	2	P35606|COPB2_HUMAN			PEAKS DB
SEDGTVRLW	36.8	1061.51	9	0	531.765	63.63	14294	116	F116:11936	20170811 KP RA p53 Neg C1_W632_P5.wiff	2	2	Q15542|TAF5_HUMAN			PEAKS DB
QYADIYEQM(+15.99)	36.79	1175.48	9	0.3	588.75	49.16	1538.8	101	F101:8532	20170811 KP RA p53 Neg C1_W632_P1.wiff	1	1	P78559|MAP1A_HUMAN	Oxidation (M)	M9:Oxidation (M):1000.00	PEAKS DB
VFVGTGDLF	36.79	953.486	9	0	477.751	82.09	9034.8	117	F117:18011	20170811 KP RA p53 Neg C1_W632_P6.wiff	1	1	O00764|PDXK_HUMAN			PEAKS DB
ALTELGYKI	36.79	1006.57	9	0.5	504.294	65.46	292.13	115	F115:12935	20170811 KP RA p53 Neg C1_W632_P4.wiff	1	1	P34896|GLYC_HUMAN			PEAKS DB
TYLIQHQKI	36.78	1142.64	9	-2.7	381.889	46.56	2358.7	116	F116:7089	20170811 KP RA p53 Neg C1_W632_P5.wiff	2	2	O75820|ZN189_HUMAN			PEAKS DB
YYLPDGSTI	36.78	1027.49	9	0.4	514.754	69.22	2671.2	114	F114:13867	20170811 KP RA p53 Neg C1_W632_P3.wiff	1	1	P61163|ACTZ_HUMAN			PEAKS DB
LYQRYFFQM(+15.99)	36.78	1310.61	9	7.2	656.32	67.06	735.5	120	F120:10676	20170811 KP RA p53 Neg C1_W632_P9.wiff	1	1	O43306|ADCY6_HUMAN	Oxidation (M)	M9:Oxidation (M):1000.00	PEAKS DB
TYLEKFQNL	36.78	1154.6	9	11.7	578.314	66.36	1594.2	116	F116:12913	20170811 KP RA p53 Neg C1_W632_P5.wiff	2	2	Q96AJ1|CLUA1_HUMAN			PEAKS DB
AQHPNIVTV	36.78	977.529	9	8.4	489.778	46.93	7269.2	115	F115:7446	20170811 KP RA p53 Neg C1_W632_P4.wiff	2	2	Q9UQ88|CD11A_HUMAN:P21127|CD11B_HUMAN			PEAKS DB
TQVVGILKI	36.77	969.622	9	1.6	485.822	72.25	31627	114	F114:14988	20170811 KP RA p53 Neg C1_W632_P3.wiff	1	1	P47755|CAZA2_HUMAN			PEAKS DB
VYNLESNEW	36.76	1152.51	9	5.1	577.267	69.4	269.92	115	F115:14307	20170811 KP RA p53 Neg C1_W632_P4.wiff	1	1	Q9Y6Y0|NS1BP_HUMAN			PEAKS DB
IRSSYIRVL	36.76	1105.66	9	-5.2	369.561	54.7	12625	114	F114:9407	20170811 KP RA p53 Neg C1_W632_P3.wiff	1	1	P33992|MCM5_HUMAN			PEAKS DB
QFGVPQALF	36.74	1005.53	9	2.5	503.773	84.28	1321.6	119	F119:16496	20170811 KP RA p53 Neg C1_W632_P8.wiff	1	1	Q15021|CND1_HUMAN			PEAKS DB
KVGSFSQNV	36.74	964.498	9	1.2	483.259	42.07	2832.3	101	F101:7056	20170811 KP RA p53 Neg C1_W632_P1.wiff	1	1	P42575|CASP2_HUMAN			PEAKS DB
AAWARPLSV	36.73	969.54	9	2.2	485.781	61.1	1657.4	114	F114:11179	20170811 KP RA p53 Neg C1_W632_P3.wiff	1	1	Q9H488|OFUT1_HUMAN			PEAKS DB
GYIEDLKKF	36.73	1111.59	9	0.5	371.539	63.17	26222	116	F116:11738	20170811 KP RA p53 Neg C1_W632_P5.wiff	1	1	P54709|AT1B3_HUMAN			PEAKS DB
HYPPVQVLF	36.72	1098.59	9	1.6	550.303	75.62	933590	117	F117:16539	20170811 KP RA p53 Neg C1_W632_P6.wiff	3	3	P52701|MSH6_HUMAN			PEAKS DB
RQFSTPFQL	36.71	1122.58	9	2.4	562.303	73.11	160860	114	F114:15413	20170811 KP RA p53 Neg C1_W632_P3.wiff	1	1	Q7Z3K3|POGZ_HUMAN			PEAKS DB
AYIADHLGF	36.7	1005.49	9	1.3	503.756	68.52	3449.1	101	F101:14839	20170811 KP RA p53 Neg C1_W632_P1.wiff	1	1	Q01484|ANK2_HUMAN			PEAKS DB
FYQGIVQQF	36.7	1128.56	9	1	565.289	74.14	16145	117	F117:16183	20170811 KP RA p53 Neg C1_W632_P6.wiff	1	1	Q96CW5|GCP3_HUMAN			PEAKS DB
KYTKIFNDF	36.7	1174.6	9	2.7	588.311	61.48	2671.1	117	F117:11779	20170811 KP RA p53 Neg C1_W632_P6.wiff	1	1	Q15326|ZMY11_HUMAN			PEAKS DB
EYTDVYPEI	36.66	1127.5	9	3.4	564.764	68.09	9603.8	114	F114:13583	20170811 KP RA p53 Neg C1_W632_P3.wiff	1	1	Q9UNF1|MAGD2_HUMAN:Q9Y5V3|MAGD1_HUMAN			PEAKS DB
EYTIYNQEL	36.66	1171.54	9	3.1	586.782	66.76	675.51	112	F112:14079	20170811 KP RA p53 Neg C1_W632_P2.wiff	1	1	Q9UQE7|SMC3_HUMAN			PEAKS DB
TYIDKLKTV	36.65	1079.62	9	-0.8	360.882	52.17	14666	116	F116:8545	20170811 KP RA p53 Neg C1_W632_P5.wiff	1	1	Q03001|DYST_HUMAN			PEAKS DB
EYSRFVNQI	36.65	1154.57	9	1.9	578.297	56.88	60739	101	F101:10887	20170811 KP RA p53 Neg C1_W632_P1.wiff	2	2	Q7Z7F0|K0907_HUMAN			PEAKS DB
SEFGNHYLY	36.64	1128.49	9	0.7	565.255	59.77	5116.1	112	F112:11823	20170811 KP RA p53 Neg C1_W632_P2.wiff	1	1	Q15393|SF3B3_HUMAN			PEAKS DB
DEIRMINEF	36.64	1165.54	9	0.7	583.781	70.25	1751.6	117	F117:14869	20170811 KP RA p53 Neg C1_W632_P6.wiff	1	1	Q96JQ0|PCD16_HUMAN			PEAKS DB
EYVKDIYAY	36.63	1162.55	9	-1.6	582.286	57.55	382.85	101	F101:11198	20170811 KP RA p53 Neg C1_W632_P1.wiff	1	1	P14635|CCNB1_HUMAN			PEAKS DB
TLSEVTNQL	36.6	1003.52	9	2	502.769	58.47	0	116	F116:10282	20170811 KP RA p53 Neg C1_W632_P5.wiff	0	0	Q9H0K1|SIK2_HUMAN			PEAKS DB
GYMPRQYSL	36.6	1113.53	9	8.4	557.778	58.08	0	101	F101:11358	20170811 KP RA p53 Neg C1_W632_P1.wiff	0	0	P48637|GSHB_HUMAN			PEAKS DB
TQVVGQTGV	36.6	887.471	9	-2.2	444.743	39.85	170	115	F115:6006	20170811 KP RA p53 Neg C1_W632_P4.wiff	1	1	O00267|SPT5H_HUMAN			PEAKS DB
VFIHDQKLF	36.6	1145.62	9	-1.1	573.819	61.52	77.61	116	F116:11191	20170811 KP RA p53 Neg C1_W632_P5.wiff	1	1	Q9ULG6|CCPG1_HUMAN			PEAKS DB
ALASVIM(+15.99)GL	36.59	889.494	9	1	445.756	78.02	30824	104	F104:11080	20170811 KP RA p53 Neg C1_W632_P12.wiff	2	2	P30153|2AAA_HUMAN:P30154|2AAB_HUMAN	Oxidation (M)	M7:Oxidation (M):1000.00	PEAKS DB
VYILQPEVI	36.59	1072.62	9	3.2	537.318	81.07	54660	116	F116:16918	20170811 KP RA p53 Neg C1_W632_P5.wiff	1	1	Q9H799|CE042_HUMAN			PEAKS DB
IYKDSSTFL	36.58	1072.54	9	-1.5	537.282	57.57	22462	112	F112:11086	20170811 KP RA p53 Neg C1_W632_P2.wiff	2	2	Q9HCE5|MET14_HUMAN			PEAKS DB
EYVETLSKI	36.58	1080.57	9	5	541.298	59.58	0	112	F112:11757	20170811 KP RA p53 Neg C1_W632_P2.wiff	0	0	Q8N1B4|VPS52_HUMAN			PEAKS DB
KYIDKTIRV	36.57	1134.68	9	0.5	379.234	41.04	133120	115	F115:6232	20170811 KP RA p53 Neg C1_W632_P4.wiff	3	3	Q9UK45|LSM7_HUMAN			PEAKS DB
KILEDVVGV	36.56	970.57	9	0.5	486.295	61.95	2349	114	F114:11516	20170811 KP RA p53 Neg C1_W632_P3.wiff	1	1	Q9ULW0|TPX2_HUMAN			PEAKS DB
EEVQFLKTL	36.55	1105.6	9	4.1	553.814	72.38	0	112	F112:16093	20170811 KP RA p53 Neg C1_W632_P2.wiff	0	0	P49588|SYAC_HUMAN			PEAKS DB
AQLPSLLSV	36.55	926.544	9	-1.6	464.279	82.51	57662	117	F117:18148	20170811 KP RA p53 Neg C1_W632_P6.wiff	2	2	Q2KHR3|QSER1_HUMAN			PEAKS DB
KINEAFIEM	36.54	1093.55	9	-0.7	547.782	66.49	35060	117	F117:13539	20170811 KP RA p53 Neg C1_W632_P6.wiff	1	1	P43243|MATR3_HUMAN			PEAKS DB
VYAAQPHVI	36.54	996.539	9	-1.3	499.278	48.27	0	115	F115:7837	20170811 KP RA p53 Neg C1_W632_P4.wiff	0	0	Q92567|F168A_HUMAN			PEAKS DB
LYQKDFLRI	36.54	1194.68	9	-0.1	399.234	64.99	22367	101	F101:13678	20170811 KP RA p53 Neg C1_W632_P1.wiff	3	3	Q96NE9|FRMD6_HUMAN			PEAKS DB
ALQELTQM(+15.99)V	36.53	1047.53	9	-0.4	524.772	58.04	197.76	117	F117:10686	20170811 KP RA p53 Neg C1_W632_P6.wiff	1	1	Q96RK0|CIC_HUMAN	Oxidation (M)	M8:Oxidation (M):1000.00	PEAKS DB
NYIDKVRFL	36.53	1166.64	9	1.8	584.334	67.62	129910	112	F112:14472	20170811 KP RA p53 Neg C1_W632_P2.wiff	4	4	P08670|VIME_HUMAN			PEAKS DB
TYQEFNHYL	36.53	1213.54	9	1.7	607.781	64.05	3980.8	115	F115:12461	20170811 KP RA p53 Neg C1_W632_P4.wiff	1	1	Q92674|CENPI_HUMAN			PEAKS DB
GYATIYTM(+15.99)F	36.52	1081.48	9	1.6	541.749	74.87	1544.6	104	F104:10525	20170811 KP RA p53 Neg C1_W632_P12.wiff	1	1	O43861|ATP9B_HUMAN	Oxidation (M)	M8:Oxidation (M):1000.00	PEAKS DB
SQTLSFQEI	36.52	1051.52	9	0.3	526.769	70.87	1205.2	115	F115:14684	20170811 KP RA p53 Neg C1_W632_P4.wiff	1	1	Q7Z478|DHX29_HUMAN			PEAKS DB
DEMVSLKDY	36.51	1098.49	9	-3.4	550.253	59.13	613.29	101	F101:11686	20170811 KP RA p53 Neg C1_W632_P1.wiff	1	1	P07900|HS90A_HUMAN			PEAKS DB
SQPPVQVSV	36.51	939.503	9	1.7	470.762	52.02	25993	112	F112:9548	20170811 KP RA p53 Neg C1_W632_P2.wiff	2	2	Q9NYV4|CDK12_HUMAN			PEAKS DB
GQMPNNQSI	36.51	987.444	9	-5.9	494.728	41.65	956.06	116	F116:5939	20170811 KP RA p53 Neg C1_W632_P5.wiff	2	2	Q8NDV7|TNR6A_HUMAN			PEAKS DB
MANGAVIHL	36.49	924.485	9	-0.7	463.252	58.32	3609.6	114	F114:10316	20170811 KP RA p53 Neg C1_W632_P3.wiff	1	1	Q15459|SF3A1_HUMAN			PEAKS DB
SESNFARAY	36.48	1043.47	9	1.2	522.745	43.77	540.46	112	F112:7161	20170811 KP RA p53 Neg C1_W632_P2.wiff	1	1	O75390|CISY_HUMAN			PEAKS DB
GLNTIPLFV	36.47	972.564	9	2.3	487.291	85.18	3866.8	102	F102:14210	20170811 KP RA p53 Neg C1_W632_P10.wiff	1	1	P35222|CTNB1_HUMAN			PEAKS DB
EYTAKIALL	36.47	1020.59	9	-2.5	511.301	68.35	16307	101	F101:14736	20170811 KP RA p53 Neg C1_W632_P1.wiff	1	1	P15311|EZRI_HUMAN			PEAKS DB
TYFTSGETF	36.46	1051.45	9	-0.9	526.735	66.32	4956.7	114	F114:13016	20170811 KP RA p53 Neg C1_W632_P3.wiff	1	1	Q9Y6V0|PCLO_HUMAN			PEAKS DB
EFLKNPQKF	36.45	1149.62	9	-4.7	384.212	50	2078	117	F117:8232	20170811 KP RA p53 Neg C1_W632_P6.wiff	1	1	Q96TA2|YMEL1_HUMAN			PEAKS DB
SSVPGVRLL	36.45	926.555	9	1.7	464.286	63.34	168620	116	F116:11825	20170811 KP RA p53 Neg C1_W632_P5.wiff	2	2	P08670|VIME_HUMAN			PEAKS DB
KYPYVAVM(+15.99)L	36.44	1098.58	9	7.2	550.302	68.24	21699	117	F117:14120	20170811 KP RA p53 Neg C1_W632_P6.wiff	1	1	Q7Z4G1|COMD6_HUMAN	Oxidation (M)	M8:Oxidation (M):1000.00	PEAKS DB
SGVGIFLRV	36.43	946.56	9	-3.7	474.286	76.99	4648.8	119	F119:14357	20170811 KP RA p53 Neg C1_W632_P8.wiff	1	1	Q8IWV8|UBR2_HUMAN			PEAKS DB
SQTSIGQVI	36.43	931.497	9	0	466.757	58.16	9586.6	116	F116:10153	20170811 KP RA p53 Neg C1_W632_P5.wiff	1	1	Q8WYA0|IFT81_HUMAN			PEAKS DB
QYADIYEQM	36.42	1159.49	9	5.8	580.756	63.86	1640.9	101	F101:13325	20170811 KP RA p53 Neg C1_W632_P1.wiff	1	1	P78559|MAP1A_HUMAN			PEAKS DB
KENPLQFKF	36.41	1149.62	9	4.3	575.822	66.25	1359.3	112	F112:13870	20170811 KP RA p53 Neg C1_W632_P2.wiff	1	1	P15311|EZRI_HUMAN:P35241|RADI_HUMAN			PEAKS DB
AVWAAVQAV	36.41	913.502	9	6.3	457.763	70.08	838.57	115	F115:14565	20170811 KP RA p53 Neg C1_W632_P4.wiff	1	1	Q9ULD5|ZN777_HUMAN			PEAKS DB
SYILRLEEI	36.4	1134.63	9	3.2	568.323	77.64	18411	118	F118:14106	20170811 KP RA p53 Neg C1_W632_P7.wiff	1	1	Q96Q15|SMG1_HUMAN			PEAKS DB
AEKQWAETW	36.4	1147.53	9	4.2	574.778	60.29	0	114	F114:10896	20170811 KP RA p53 Neg C1_W632_P3.wiff	0	0	Q7Z3U7|MON2_HUMAN			PEAKS DB
SESLVHESW	36.37	1072.48	9	3.2	537.253	56.7	2987.4	101	F101:10881	20170811 KP RA p53 Neg C1_W632_P1.wiff	1	1	Q9UH99|SUN2_HUMAN			PEAKS DB
TQLPQSM(+15.99)KI	36.36	1060.56	9	1.6	531.289	41.54	5111.3	117	F117:6211	20170811 KP RA p53 Neg C1_W632_P6.wiff	1	1	Q8TEL6|TP4AP_HUMAN	Oxidation (M)	M7:Oxidation (M):1000.00	PEAKS DB
VYHNLKNVI	36.35	1098.62	9	-1.7	367.214	48.19	3835.1	117	F117:7795	20170811 KP RA p53 Neg C1_W632_P6.wiff	1	1	P06733|ENOA_HUMAN			PEAKS DB
PYNAPTVKF	36.35	1035.54	9	1.3	518.78	58.34	7478.2	101	F101:11413	20170811 KP RA p53 Neg C1_W632_P1.wiff	1	1	O00762|UBE2C_HUMAN			PEAKS DB
VYLDEPIKI	36.35	1088.61	9	1.7	545.316	71.22	20073	101	F101:15740	20170811 KP RA p53 Neg C1_W632_P1.wiff	1	1	Q14BN4|SLMAP_HUMAN			PEAKS DB
[truncated: 6,983 more rows]

## Sheet: Mut175 Pan HLA
Peptide	-10lgP	Mass	Length	ppm	m/z	RT	Area P53_WT_W632 files	Fraction	Scan	Source File	#Feature	#Feature P53_WT_W632 files	Accession	PTM	AScore	Found By
FVDENTF	34.87	870.376	7	8.7	871.393	57.17	1222300	52	F52:9799	20170818 KP RA p53 WT_W632_P2.wiff	3	3	Q17RB0|RTL8B_HUMAN:Q9BWD3|RTL8A_HUMAN:A6ZKI3|RTL8C_HUMAN			PEAKS DB
EWASRFW	28.97	980.45	7	0.8	491.234	76.94	10012	41	F41:16673	20170818 KP RA p53 WT_W632_P1.wiff	1	1	Q8N766|EMC1_HUMAN			PEAKS DB
ELPGLKF	27.77	802.459	7	-1.6	402.234	69.65	4128.5	56	F56:14210	20170818 KP RA p53 WT_W632_P5.wiff	2	2	Q9Y236|OSGI2_HUMAN			PEAKS DB
DQVALSW	27.25	817.397	7	-3.3	409.706	71.2	2808.9	52	F52:14297	20170818 KP RA p53 WT_W632_P2.wiff	1	1	P12110|CO6A2_HUMAN			PEAKS DB
VHMVTHF	25.66	869.422	7	0.1	435.72	56.07	41028	55	F55:11088	20170818 KP RA p53 WT_W632_P4.wiff	1	1	P55061|BI1_HUMAN			PEAKS DB
PKLYVKL	23.52	859.553	7	0.9	430.786	68.83	29046	55	F55:15218	20170818 KP RA p53 WT_W632_P4.wiff	1	1	P62854|RS26_HUMAN:Q5JNZ5|RS26L_HUMAN			PEAKS DB
NQTAFEI	23.26	821.392	7	-2.4	411.7	63.8	2945.4	56	F56:12489	20170818 KP RA p53 WT_W632_P5.wiff	1	1	P11047|LAMC1_HUMAN			PEAKS DB
VHM(+15.99)VTHF	22.35	885.417	7	-5.9	443.715	44.9	2044.6	55	F55:7721	20170818 KP RA p53 WT_W632_P4.wiff	1	1	P55061|BI1_HUMAN	Oxidation (M)	M3:Oxidation (M):1000.00	PEAKS DB
ISEHEHF	22.3	897.398	7	-2	449.707	48.4	2191.5	52	F52:7215	20170818 KP RA p53 WT_W632_P2.wiff	1	1	O96005|CLPT1_HUMAN			PEAKS DB
ETLIEKW	22.25	917.486	7	4.8	459.754	64.4	0	52	F52:12182	20170818 KP RA p53 WT_W632_P2.wiff	0	0	P42694|HELZ_HUMAN			PEAKS DB
GIHPAKF	21.23	768.428	7	-3.4	385.221	41.83	1724	52	F52:5711	20170818 KP RA p53 WT_W632_P2.wiff	1	1	A3KMH1|VWA8_HUMAN			PEAKS DB
SVQGQLF	21	777.402	7	2.1	389.707	61.13	30731	56	F56:11464	20170818 KP RA p53 WT_W632_P5.wiff	1	1	Q9NZJ7|MTCH1_HUMAN			PEAKS DB
KKYRKGF	20.87	925.55	7	3.4	926.566	69.53	0	43	F43:9574	20170818 KP RA p53 WT_W632_P11.wiff	0	0	P42680|TEC_HUMAN			PEAKS DB
VAFPPEV	20.48	757.401	7	-10.7	379.707	69.09	3984.4	42	F42:9705	20170818 KP RA p53 WT_W632_P10.wiff	3	3	Q7RTX0|TS1R3_HUMAN:Q14973|NTCP_HUMAN			PEAKS DB
SYIEHIF	20.44	907.444	7	1.8	454.728	69.09	0	56	F56:14025	20170818 KP RA p53 WT_W632_P5.wiff	0	0	Q15121|PEA15_HUMAN			PEAKS DB
PDGIRHI	20.36	806.44	7	-0.4	404.228	47.27	20292	52	F52:7000	20170818 KP RA p53 WT_W632_P2.wiff	1	1	Q15393|SF3B3_HUMAN			PEAKS DB
DLFGNTF	19.96	812.37	7	3.6	407.194	80.48	0	54	F54:17337	20170818 KP RA p53 WT_W632_P3.wiff	0	0	Q96L50|LLR1_HUMAN			PEAKS DB
NCLKKTG	19.87	762.406	7	13.7	382.219	63.54	3172.8	42	F42:8930	20170818 KP RA p53 WT_W632_P10.wiff	1	1	Q92793|CBP_HUMAN			PEAKS DB
EEFITNI	19.67	864.423	7	6.2	433.221	70.29	2370.3	54	F54:14307	20170818 KP RA p53 WT_W632_P3.wiff	1	1	Q9Y2D4|EXC6B_HUMAN			PEAKS DB
LTKVDKL	19.39	815.512	7	1.1	408.765	51.06	667.5	41	F41:8276	20170818 KP RA p53 WT_W632_P1.wiff	1	1	Q00610|CLH1_HUMAN			PEAKS DB
WVDNKTF	18.67	908.439	7	2.5	455.228	68.8	10862	54	F54:13763	20170818 KP RA p53 WT_W632_P3.wiff	1	1	P01854|IGHE_HUMAN			PEAKS DB
SYQKVIE	18.65	865.455	7	-4.5	433.734	36.37	280.72	52	F52:4919	20170818 KP RA p53 WT_W632_P2.wiff	1	1	Q96KB5|TOPK_HUMAN			PEAKS DB
WDKMLKI	18.4	932.515	7	1.2	467.267	70.32	0	55	F55:15552	20170818 KP RA p53 WT_W632_P4.wiff	0	0	Q9GZL7|WDR12_HUMAN			PEAKS DB
PAGANRN	18.12	698.346	7	-12.6	699.351	78.72	0	42	F42:10985	20170818 KP RA p53 WT_W632_P10.wiff	0	0	D6RF30|GOG8K_HUMAN			PEAKS DB
TEGLLQF	18.11	806.417	7	3.8	404.217	79.16	6570.4	54	F54:16962	20170818 KP RA p53 WT_W632_P3.wiff	1	1	Q14494|NF2L1_HUMAN			PEAKS DB
EQISQFL	16.26	863.439	7	0.7	432.728	74.42	1406.6	41	F41:15787	20170818 KP RA p53 WT_W632_P1.wiff	1	1	P37802|TAGL2_HUMAN			PEAKS DB
PTVIKKY	16.24	847.517	7	-3.1	424.765	39.19	128.29	57	F57:6691	20170818 KP RA p53 WT_W632_P6.wiff	1	1	Q9Y5X3|SNX5_HUMAN			PEAKS DB
PVCPLPT	16.08	725.378	7	3.8	726.392	80.24	0	50	F50:10932	20170818 KP RA p53 WT_W632_P18.wiff	0	0	Q9UPS6|SET1B_HUMAN			PEAKS DB
PDNLKHL	15.63	835.455	7	2.1	418.736	41.06	821.88	54	F54:5658	20170818 KP RA p53 WT_W632_P3.wiff	1	1	Q9P031|TAP26_HUMAN			PEAKS DB
EEFLSKV	15.5	850.444	7	-2	426.23	56.2	0	49	F49:9209	20170818 KP RA p53 WT_W632_P17.wiff	0	0	P10644|KAP0_HUMAN			PEAKS DB
RRGAGGH	15.32	709.373	7	-14.7	710.37	84.88	0	46	F46:11995	20170818 KP RA p53 WT_W632_P14.wiff	0	0				PEAKS DB
SVPLLLG	15.08	697.437	7	3.2	349.726	74.94	2581.6	56	F56:16151	20170818 KP RA p53 WT_W632_P5.wiff	1	1	P27797|CALR_HUMAN			PEAKS DB
SVPILLG	15.08	697.437	7	3.2	349.726	74.94	2581.6	56	F56:16151	20170818 KP RA p53 WT_W632_P5.wiff	1	1	Q8NGU9|GP150_HUMAN			PEAKS DB
IALPQTL	14.98	754.459	7	-1.6	755.465	70.45	0	54	F54:14406	20170818 KP RA p53 WT_W632_P3.wiff	0	0	Q9Y520|PRC2C_HUMAN			PEAKS DB
FIVVQTG	14.91	762.428	7	-1	382.221	65.06	44507	54	F54:12582	20170818 KP RA p53 WT_W632_P3.wiff	2	2	Q9HC84|MUC5B_HUMAN			PEAKS DB
ASNILIL	14.88	742.459	7	2.7	743.47	73.16	3724	57	F57:17193	20170818 KP RA p53 WT_W632_P6.wiff	1	1	O60241|AGRB2_HUMAN			PEAKS DB
ADKLIKI	14.85	799.517	7	2	400.766	60.86	7458.9	54	F54:11059	20170818 KP RA p53 WT_W632_P3.wiff	1	1	P61964|WDR5_HUMAN			PEAKS DB
TLSGGIF	14.76	693.37	7	-1.2	694.38	79.61	93.326	50	F50:10704	20170818 KP RA p53 WT_W632_P18.wiff	1	1	Q6ZQQ6|WDR87_HUMAN			PEAKS DB
DDLGLKF	14.72	806.417	7	0.8	404.218	67.77	0	41	F41:13405	20170818 KP RA p53 WT_W632_P1.wiff	0	0	Q14126|DSG2_HUMAN			PEAKS DB
VLSLYAS	14.69	751.412	7	-2.1	752.422	73.83	0	43	F43:10021	20170818 KP RA p53 WT_W632_P11.wiff	0	0	P60709|ACTB_HUMAN:P63261|ACTG_HUMAN:P63267|ACTH_HUMAN:P62736|ACTA_HUMAN:P68032|ACTC_HUMAN			PEAKS DB
QTAPNTL	14.62	743.381	7	12.5	744.398	84.89	0	53	F53:11696	20170818 KP RA p53 WT_W632_P20.wiff	0	0	O75177|CREST_HUMAN			PEAKS DB
YGVPRKN	14.48	832.456	7	3.1	417.24	69.21	43117	42	F42:9707	20170818 KP RA p53 WT_W632_P10.wiff	2	2	Q96KX1|CD036_HUMAN			PEAKS DB
CLSLNNF	14.45	809.374	7	-2.5	405.692	71.41	1210.8	56	F56:14858	20170818 KP RA p53 WT_W632_P5.wiff	1	1	Q8IZJ4|RGDSR_HUMAN			PEAKS DB
GGACLLA	14.17	603.305	7	11.4	604.322	81.5	0	50	F50:11391	20170818 KP RA p53 WT_W632_P18.wiff	0	0	Q96SJ8|TSN18_HUMAN			PEAKS DB
GYIIPIN	14.16	788.443	7	-10.3	395.226	67.48	18645	45	F45:11576	20170818 KP RA p53 WT_W632_P13.wiff	1	1	O95490|AGRL2_HUMAN			PEAKS DB
NPLHSSP	14.12	750.366	7	6.7	751.378	73.21	0	60	F60:9889	20170818 KP RA p53 WT_W632_P9.wiff	0	0	Q9H0A9|SPC1L_HUMAN			PEAKS DB
YGKIIRV	14.12	847.528	7	0.4	424.773	45.35	134.02	49	F49:6950	20170818 KP RA p53 WT_W632_P17.wiff	1	1	Q9UKA9|PTBP2_HUMAN			PEAKS DB
NPPRIAN	13.62	780.424	7	6.3	391.226	68.8	9228.2	42	F42:9680	20170818 KP RA p53 WT_W632_P10.wiff	1	1	Q9Y2H6|FND3A_HUMAN			PEAKS DB
DQWVPVI	13.55	855.449	7	2.4	428.734	82.28	0	52	F52:17217	20170818 KP RA p53 WT_W632_P2.wiff	0	0	P24522|GA45A_HUMAN			PEAKS DB
GGSSRGG	13.46	576.262	7	3.6	577.274	72.75	0	51	F51:10683	20170818 KP RA p53 WT_W632_P19.wiff	0	0	O94983|CMTA2_HUMAN			PEAKS DB
ALAGVGP	13.41	583.333	7	1.1	584.343	55.92	0	52	F52:9572	20170818 KP RA p53 WT_W632_P2.wiff	0	0	Q86UP3|ZFHX4_HUMAN			PEAKS DB
QTGVAQN	13.28	716.345	7	11.3	717.364	62.16	0	45	F45:11190	20170818 KP RA p53 WT_W632_P13.wiff	0	0	Q92784|DPF3_HUMAN			PEAKS DB
CAPGGKT	13.26	632.295	7	-4.6	633.302	57.07	0	44	F44:9908	20170818 KP RA p53 WT_W632_P12.wiff	0	0	P46087|NOP2_HUMAN			PEAKS DB
NIPMEKN	13.16	844.411	7	-9.1	423.213	67.74	0	42	F42:9464	20170818 KP RA p53 WT_W632_P10.wiff	0	0	P51587|BRCA2_HUMAN			PEAKS DB
AHPPTGL	13.07	691.365	7	14	692.385	83.02	0	44	F44:11829	20170818 KP RA p53 WT_W632_P12.wiff	0	0	Q10570|CPSF1_HUMAN			PEAKS DB
AFVTKGV	13.05	720.417	7	-3.8	361.214	62.71	2123.3	60	F60:9225	20170818 KP RA p53 WT_W632_P9.wiff	1	1	Q8TDX9|PK1L1_HUMAN			PEAKS DB
N(+.98)ALVPML	13.02	757.404	7	-1.3	758.415	83.15	0	50	F50:11998	20170818 KP RA p53 WT_W632_P18.wiff	0	0	O75935|DCTN3_HUMAN	Deamidation (NQ)	N1:Deamidation (NQ):1000.00	PEAKS DB
TFTVAGI	12.98	707.385	7	-4.4	708.392	75.04	0	55	F55:17284	20170818 KP RA p53 WT_W632_P4.wiff	0	0	Q969X5|ERGI1_HUMAN			PEAKS DB
APRPTKN	12.95	782.44	7	8.6	392.231	67.85	0	59	F59:9569	20170818 KP RA p53 WT_W632_P8.wiff	0	0	Q702N8|XIRP1_HUMAN			PEAKS DB
GLGTKGG	12.95	588.323	7	5	589.337	73.74	0	43	F43:10013	20170818 KP RA p53 WT_W632_P11.wiff	0	0	Q5VYK3|ECM29_HUMAN			PEAKS DB
PANPGVC	12.81	656.295	7	7.4	329.159	60.59	0	45	F45:11097	20170818 KP RA p53 WT_W632_P13.wiff	0	0	Q5T4S7|UBR4_HUMAN			PEAKS DB
SGLIHRV	12.8	780.461	7	-1.6	391.238	50.7	643.32	57	F57:9710	20170818 KP RA p53 WT_W632_P6.wiff	1	1	Q8N6L1|KTAP2_HUMAN			PEAKS DB
ASIKLWDV	49.71	930.518	8	-0.7	466.266	73.87	74967	54	F54:15472	20170818 KP RA p53 WT_W632_P3.wiff	1	1	P62879|GBB2_HUMAN			PEAKS DB
YYNTAVKL	46.43	970.512	8	2.4	486.266	54.34	2996.1	41	F41:9124	20170818 KP RA p53 WT_W632_P1.wiff	1	1	Q7L5Y9|MAEA_HUMAN			PEAKS DB
YVHMVTHF	44.98	1032.49	8	2.1	517.253	56.07	18898	55	F55:11086	20170818 KP RA p53 WT_W632_P4.wiff	1	1	P55061|BI1_HUMAN			PEAKS DB
ASTILHLV	43.8	852.507	8	1.5	427.263	67.56	39163	57	F57:15235	20170818 KP RA p53 WT_W632_P6.wiff	1	1	P61803|DAD1_HUMAN			PEAKS DB
SYIEHIFE	43.7	1036.49	8	2	519.253	68.74	40103	57	F57:15629	20170818 KP RA p53 WT_W632_P6.wiff	1	1	Q15121|PEA15_HUMAN			PEAKS DB
SIYPAPQV	43.07	873.46	8	6.7	437.74	57.47	5791.5	54	F54:10106	20170818 KP RA p53 WT_W632_P3.wiff	1	1	P68363|TBA1B_HUMAN:Q71U36|TBA1A_HUMAN:Q9BQE3|TBA1C_HUMAN			PEAKS DB
YQIAVTKV	42.07	920.533	8	1.7	461.276	52.88	6553.4	52	F52:8584	20170818 KP RA p53 WT_W632_P2.wiff	1	1	Q14683|SMC1A_HUMAN			PEAKS DB
YQLAVTKV	42.07	920.533	8	1.7	461.276	52.88	6553.4	52	F52:8584	20170818 KP RA p53 WT_W632_P2.wiff	1	1	Q8NDV3|SMC1B_HUMAN			PEAKS DB
AEEGFYKF	41.94	989.449	8	0.3	495.732	62.73	4001.2	54	F54:11749	20170818 KP RA p53 WT_W632_P3.wiff	1	1	P46977|STT3A_HUMAN			PEAKS DB
YGKDFHLI	41.79	991.513	8	-1.3	496.764	60.41	3312.7	52	F52:10853	20170818 KP RA p53 WT_W632_P2.wiff	1	1	Q8N108|MIER1_HUMAN			PEAKS DB
LEKSFYQF	41.52	1060.52	8	2.4	531.272	66.36	71331	41	F41:12902	20170818 KP RA p53 WT_W632_P1.wiff	2	2	P42285|SK2L2_HUMAN			PEAKS DB
HYVKVFIF	41.49	1051.59	8	2.9	526.804	74.21	1614.9	50	F50:9899	20170818 KP RA p53 WT_W632_P18.wiff	1	1	Q6ZRQ5|MMS22_HUMAN			PEAKS DB
YISEHEHF	41.31	1060.46	8	-0.2	531.24	48.34	3295.8	52	F52:7222	20170818 KP RA p53 WT_W632_P2.wiff	1	1	O96005|CLPT1_HUMAN			PEAKS DB
EYFKSFNF	41.3	1080.49	8	1.1	541.254	75.01	74279	54	F54:15830	20170818 KP RA p53 WT_W632_P3.wiff	2	2	Q8N1A6|CD033_HUMAN			PEAKS DB
AQYQFTGI	40.89	926.45	8	2.6	464.235	67.47	47372	55	F55:14702	20170818 KP RA p53 WT_W632_P4.wiff	1	1	Q96IX5|USMG5_HUMAN			PEAKS DB
KYGPVFSF	40.49	943.48	8	-1.1	472.748	74.68	111600	52	F52:15491	20170818 KP RA p53 WT_W632_P2.wiff	1	1	Q16850|CP51A_HUMAN			PEAKS DB
AQYFLDKI	40.43	996.528	8	3.5	499.274	69.14	372530	57	F57:16006	20170818 KP RA p53 WT_W632_P6.wiff	2	2	Q5JWF2|GNAS1_HUMAN:P63092|GNAS2_HUMAN			PEAKS DB
IYTIINSI	40.31	935.533	8	-1.7	468.774	81.7	3346.1	52	F52:17050	20170818 KP RA p53 WT_W632_P2.wiff	1	1	Q9H7F0|AT133_HUMAN			PEAKS DB
AQIQVQHV	39.28	921.503	8	1.7	461.761	40.68	0	41	F41:5733	20170818 KP RA p53 WT_W632_P1.wiff	0	0	Q2TAL8|QRIC1_HUMAN			PEAKS DB
YIKQIKTF	39.05	1039.61	8	4	520.815	57.69	0	55	F55:11440	20170818 KP RA p53 WT_W632_P4.wiff	0	0	Q08999|RBL2_HUMAN			PEAKS DB
YIKHPHLF	38.89	1053.58	8	5.3	527.8	55.82	1001.3	52	F52:9507	20170818 KP RA p53 WT_W632_P2.wiff	1	1	Q9H147|TDIF1_HUMAN			PEAKS DB
AQVTLQSV	38.82	844.466	8	-3	423.24	53.47	3389.6	55	F55:10344	20170818 KP RA p53 WT_W632_P4.wiff	1	1	Q15149|PLEC_HUMAN			PEAKS DB
GQFKTYAI	38.51	926.486	8	1.3	464.252	55.14	104610	57	F57:11244	20170818 KP RA p53 WT_W632_P6.wiff	3	3	P63220|RS21_HUMAN			PEAKS DB
LYGQVQVF	37.39	952.502	8	-3.2	477.258	71.08	15822	52	F52:14362	20170818 KP RA p53 WT_W632_P2.wiff	1	1	Q5SY16|NOL9_HUMAN			PEAKS DB
ALGTVTNV	37.04	773.428	8	0	387.723	49.5	817.08	49	F49:7641	20170818 KP RA p53 WT_W632_P17.wiff	1	1	Q8N3C0|ASCC3_HUMAN			PEAKS DB
GSVVQFKI	36.33	876.507	8	-0.5	439.262	66.1	74684	52	F52:12768	20170818 KP RA p53 WT_W632_P2.wiff	2	2	Q6EEV6|SUMO4_HUMAN:P61956|SUMO2_HUMAN:P55854|SUMO3_HUMAN			PEAKS DB
KQLVAEQV	36.1	913.523	8	1.7	457.771	41.06	1601.1	57	F57:6988	20170818 KP RA p53 WT_W632_P6.wiff	1	1	P49736|MCM2_HUMAN			PEAKS DB
KQIVAEQV	36.1	913.523	8	1.7	457.771	41.06	1601.1	57	F57:6988	20170818 KP RA p53 WT_W632_P6.wiff	1	1				PEAKS DB
VYGTTYQF	35.85	977.449	8	2.7	489.731	63.91	17118	56	F56:12493	20170818 KP RA p53 WT_W632_P5.wiff	1	1	Q9P2K2|TXD16_HUMAN			PEAKS DB
RQINQFDL	35.53	1032.54	8	0.9	517.277	59.24	51200	55	F55:11838	20170818 KP RA p53 WT_W632_P4.wiff	1	1	P69849|NOMO3_HUMAN:Q15155|NOMO1_HUMAN:Q5JPE7|NOMO2_HUMAN			PEAKS DB
YIKHPVSL	35.31	955.549	8	-4.4	478.781	48.96	1495	41	F41:7933	20170818 KP RA p53 WT_W632_P1.wiff	1	1	P48556|PSMD8_HUMAN			PEAKS DB
VRNLPQYV	35.2	987.55	8	2.1	494.785	52.48	4174.4	52	F52:8419	20170818 KP RA p53 WT_W632_P2.wiff	1	1	Q15233|NONO_HUMAN			PEAKS DB
SYGLNIEM(+15.99)	35.11	941.416	8	3.3	471.719	58.32	0	41	F41:10350	20170818 KP RA p53 WT_W632_P1.wiff	0	0	Q08117|AES_HUMAN	Oxidation (M)	M8:Oxidation (M):1000.00	PEAKS DB
YSNKEIFL	35.1	1012.52	8	0.9	507.271	64.08	44079	41	F41:12228	20170818 KP RA p53 WT_W632_P1.wiff	2	2	P07900|HS90A_HUMAN:P08238|HS90B_HUMAN			PEAKS DB
SQLRVAKV	35.1	899.555	8	0.9	450.787	34.93	34843	57	F57:6245	20170818 KP RA p53 WT_W632_P6.wiff	2	2	P42766|RL35_HUMAN			PEAKS DB
STITLHLV	35.08	882.518	8	-3.7	442.266	67.32	23488	41	F41:13249	20170818 KP RA p53 WT_W632_P1.wiff	2	2	Q9H2P0|ADNP_HUMAN			PEAKS DB
AQLKQWLV	35.05	984.576	8	0.8	493.293	68.85	14441	56	F56:13903	20170818 KP RA p53 WT_W632_P5.wiff	1	1	Q03001|DYST_HUMAN			PEAKS DB
YPDGIRHI	35.02	969.503	8	-2.7	485.759	47.27	2498.5	52	F52:7024	20170818 KP RA p53 WT_W632_P2.wiff	1	1	Q15393|SF3B3_HUMAN			PEAKS DB
AQLLAQSV	34.95	828.471	8	-1.1	415.243	56.05	2393.3	52	F52:9604	20170818 KP RA p53 WT_W632_P2.wiff	1	1	Q15797|SMAD1_HUMAN			PEAKS DB
ATIRLLDV	34.74	899.544	8	1.9	450.782	71.11	8085.8	55	F55:15802	20170818 KP RA p53 WT_W632_P4.wiff	1	1	Q9UBB4|ATX10_HUMAN			PEAKS DB
KYGFGYQL	34.72	974.486	8	-1.2	488.251	65.3	8764.7	52	F52:12518	20170818 KP RA p53 WT_W632_P2.wiff	1	1	Q9NYY3|PLK2_HUMAN			PEAKS DB
FQTQQYKL	34.45	1054.54	8	4.9	528.284	53.5	1854.1	52	F52:8735	20170818 KP RA p53 WT_W632_P2.wiff	1	1	Q15067|ACOX1_HUMAN			PEAKS DB
TYPNTYIF	34.19	1017.48	8	-0.7	509.749	76.65	128500	55	F55:17752	20170818 KP RA p53 WT_W632_P4.wiff	3	3	Q8TEL6|TP4AP_HUMAN			PEAKS DB
DEDTIYHL	33.71	1004.45	8	1.1	503.228	59.65	5416.5	56	F56:10941	20170818 KP RA p53 WT_W632_P5.wiff	1	1	P31153|METK2_HUMAN			PEAKS DB
NYFRGYEW	33.41	1133.49	8	0.2	567.751	70.44	7607.9	56	F56:14515	20170818 KP RA p53 WT_W632_P5.wiff	2	2	P54803|GALC_HUMAN			PEAKS DB
MTVLLHEV	33.37	940.505	8	2	471.262	64.11	15537	52	F52:12060	20170818 KP RA p53 WT_W632_P2.wiff	1	1	Q92504|S39A7_HUMAN			PEAKS DB
AQGLLTGV	33.34	757.433	8	-3.1	758.435	62.83	402.52	56	F56:12150	20170818 KP RA p53 WT_W632_P5.wiff	1	1	P61160|ARP2_HUMAN			PEAKS DB
FIEKVHQL	33.2	1012.57	8	0.6	507.294	53.38	1755.6	57	F57:10616	20170818 KP RA p53 WT_W632_P6.wiff	1	1	Q16352|AINX_HUMAN			PEAKS DB
YVHM(+15.99)VTHF	33.16	1048.48	8	-2.5	525.248	44.9	697.82	55	F55:7689	20170818 KP RA p53 WT_W632_P4.wiff	1	1	P55061|BI1_HUMAN	Oxidation (M)	M4:Oxidation (M):1000.00	PEAKS DB
GQQKLYQV	33	962.519	8	2.5	482.265	44.51	16368	56	F56:6666	20170818 KP RA p53 WT_W632_P5.wiff	1	1	Q14511|CASL_HUMAN			PEAKS DB
RQIIGTKI	32.82	927.587	8	1.6	464.801	42.96	830.43	54	F54:5875	20170818 KP RA p53 WT_W632_P3.wiff	1	1	O15344|TRI18_HUMAN			PEAKS DB
SQIKLYNI	32.41	977.555	8	1.6	489.785	63.02	22823	54	F54:11836	20170818 KP RA p53 WT_W632_P3.wiff	1	1	Q96QU8|XPO6_HUMAN			PEAKS DB
KVLQLYQI	32.36	1003.61	8	-0.5	502.812	67.79	18841	57	F57:15506	20170818 KP RA p53 WT_W632_P6.wiff	1	1	Q14204|DYHC1_HUMAN			PEAKS DB
YLFPAKVV	32.18	935.548	8	0.2	468.783	68.47	1185.2	57	F57:15537	20170818 KP RA p53 WT_W632_P6.wiff	1	1	Q13769|THOC5_HUMAN			PEAKS DB
GQFLIQQV	32.05	931.513	8	-3.8	466.763	71.6	13101	52	F52:14443	20170818 KP RA p53 WT_W632_P2.wiff	1	1	Q13724|MOGS_HUMAN			PEAKS DB
AVGPIVQL	31.54	795.485	8	0.4	398.751	71.31	98591	52	F52:14316	20170818 KP RA p53 WT_W632_P2.wiff	1	1	Q96PU8|QKI_HUMAN			PEAKS DB
KLFVINEV	31.49	960.564	8	-1.5	481.291	70.33	0	49	F49:13614	20170818 KP RA p53 WT_W632_P17.wiff	0	0	Q8TDN6|BRX1_HUMAN			PEAKS DB
TFVDVM(+15.99)EF	31.48	1002.44	8	-0.3	502.226	75.34	0	48	F48:10238	20170818 KP RA p53 WT_W632_P16.wiff	0	0	Q9Y2A7|NCKP1_HUMAN	Oxidation (M)	M6:Oxidation (M):1000.00	PEAKS DB
TQVQQMQV	31.15	960.47	8	5.8	481.247	46.44	0	41	F41:7075	20170818 KP RA p53 WT_W632_P1.wiff	0	0	Q5VWN6|F208B_HUMAN			PEAKS DB
AYGESHLF	31.15	922.418	8	-3.3	462.213	55.98	14625	56	F56:9732	20170818 KP RA p53 WT_W632_P5.wiff	2	2	P12109|CO6A1_HUMAN			PEAKS DB
DVSILGKF	30.95	877.491	8	-1.5	439.754	74.69	3751.8	55	F55:17168	20170818 KP RA p53 WT_W632_P4.wiff	1	1	Q86U44|MTA70_HUMAN			PEAKS DB
YINGQYQF	30.69	1031.47	8	2	516.745	62.33	4344.8	57	F57:13640	20170818 KP RA p53 WT_W632_P6.wiff	1	1	Q86UW6|N4BP2_HUMAN			PEAKS DB
IIVPAAFV	30.36	828.511	8	0.1	415.263	84.16	9944.5	53	F53:11433	20170818 KP RA p53 WT_W632_P20.wiff	1	1	P55082|MFAP3_HUMAN			PEAKS DB
SSIRYFEI	30.25	1013.52	8	-1	507.768	72.14	5263.1	55	F55:16220	20170818 KP RA p53 WT_W632_P4.wiff	1	1	Q9BR76|COR1B_HUMAN:P31146|COR1A_HUMAN:Q6QEF8|CORO6_HUMAN:Q9ULV4|COR1C_HUMAN			PEAKS DB
GVLKQYQI	30.05	947.544	8	-6.4	474.778	55.7	3050.5	57	F57:11354	20170818 KP RA p53 WT_W632_P6.wiff	1	1	P51532|SMCA4_HUMAN			PEAKS DB
SQLILQKI	29.81	941.591	8	-0.4	471.803	63.47	17259	54	F54:11998	20170818 KP RA p53 WT_W632_P3.wiff	1	1	Q7Z4L5|TT21B_HUMAN			PEAKS DB
SQLILQKL	29.81	941.591	8	-0.4	471.803	63.47	17259	54	F54:11998	20170818 KP RA p53 WT_W632_P3.wiff	1	1				PEAKS DB
GYMEGYYT	29.75	982.374	8	-4.9	492.192	56.57	710.83	54	F54:9959	20170818 KP RA p53 WT_W632_P3.wiff	1	1	Q9UK99|FBX3_HUMAN			PEAKS DB
KQLQLTTV	29.73	929.555	8	1.7	465.787	50.66	1221.7	52	F52:7783	20170818 KP RA p53 WT_W632_P2.wiff	1	1	Q75T13|PGAP1_HUMAN			PEAKS DB
SQFIEPKI	29.49	960.528	8	-0.5	481.269	59.32	13447	56	F56:10814	20170818 KP RA p53 WT_W632_P5.wiff	1	1	Q9Y330|ZBT12_HUMAN			PEAKS DB
SQVTIVGI	29.44	815.475	8	1.2	408.745	67.72	32398	54	F54:13359	20170818 KP RA p53 WT_W632_P3.wiff	2	2	P15927|RFA2_HUMAN			PEAKS DB
HQFLQYHV	29.27	1070.53	8	5.3	536.273	53.84	1136.3	56	F56:9335	20170818 KP RA p53 WT_W632_P5.wiff	1	1	Q96DM3|MIC1_HUMAN			PEAKS DB
NYSPVSRI	29.24	934.487	8	3.8	468.253	48.91	534.6	54	F54:7384	20170818 KP RA p53 WT_W632_P3.wiff	1	1	P22695|QCR2_HUMAN			PEAKS DB
GQIKIWEV	29.22	971.544	8	2.2	486.778	70.72	160880	56	F56:14566	20170818 KP RA p53 WT_W632_P5.wiff	1	1	Q9NYS7|WSB2_HUMAN			PEAKS DB
QQIKTWNI	29.17	1029.56	8	0.8	515.79	60.43	35671	55	F55:12231	20170818 KP RA p53 WT_W632_P4.wiff	1	1	Q7Z6Z7|HUWE1_HUMAN			PEAKS DB
KYGLFQHI	29.14	1004.54	8	-1.2	503.281	60.22	18029	41	F41:10792	20170818 KP RA p53 WT_W632_P1.wiff	2	2	Q15392|DHC24_HUMAN			PEAKS DB
LQLKMIGI	29.09	914.562	8	0.9	458.29	77.4	5859.9	41	F41:16858	20170818 KP RA p53 WT_W632_P1.wiff	1	1	Q99832|TCPH_HUMAN			PEAKS DB
RQTVAVGV	28.99	828.482	8	-0.4	415.249	39.53	945	57	F57:6721	20170818 KP RA p53 WT_W632_P6.wiff	1	1	P68104|EF1A1_HUMAN:Q5VTE0|EF1A3_HUMAN			PEAKS DB
YLEKLKTI	28.95	1006.61	8	1.6	504.313	61.26	787.59	52	F52:11136	20170818 KP RA p53 WT_W632_P2.wiff	1	1	Q15149|PLEC_HUMAN			PEAKS DB
ATFILQKI	28.83	932.569	8	0.2	467.29	71.17	13773	56	F56:14733	20170818 KP RA p53 WT_W632_P5.wiff	2	2	Q92600|CNOT9_HUMAN			PEAKS DB
IQHLIPKI	28.67	960.612	8	-4	321.211	55.79	16166	55	F55:10967	20170818 KP RA p53 WT_W632_P4.wiff	2	2	Q9UL46|PSME2_HUMAN			PEAKS DB
SLGKIFAL	28.67	847.517	8	0.1	424.767	77.96	10277	49	F49:16068	20170818 KP RA p53 WT_W632_P17.wiff	1	1	Q9BXS9|S26A6_HUMAN			PEAKS DB
GQVIIHNI	28.59	892.513	8	0.2	447.265	52.37	45201	52	F52:8352	20170818 KP RA p53 WT_W632_P2.wiff	2	2	Q8NI36|WDR36_HUMAN			PEAKS DB
HIFHAIAV	28.14	906.508	8	-2.2	454.262	53.33	166.69	55	F55:10333	20170818 KP RA p53 WT_W632_P4.wiff	1	1	Q14094|CCNI_HUMAN			PEAKS DB
YGIRLEHF	27.95	1033.53	8	2.7	517.778	64.92	0	41	F41:12463	20170818 KP RA p53 WT_W632_P1.wiff	0	0	Q9BZD4|NUF2_HUMAN			PEAKS DB
YFHPPAHL	27.84	980.487	8	-5.8	491.249	45.57	68.479	41	F41:6867	20170818 KP RA p53 WT_W632_P1.wiff	1	1	Q5VZF2|MBNL2_HUMAN:Q9NUK0|MBNL3_HUMAN:Q9NR56|MBNL1_HUMAN			PEAKS DB
AQFKQLLI	27.72	959.58	8	-0.5	480.795	69.87	13291	56	F56:14297	20170818 KP RA p53 WT_W632_P5.wiff	2	2	O95059|RPP14_HUMAN			PEAKS DB
GSLVLYRV	27.71	905.533	8	0.6	453.776	64.16	1396	52	F52:12080	20170818 KP RA p53 WT_W632_P2.wiff	1	1	Q99575|POP1_HUMAN			PEAKS DB
GQWRFVDV	27.66	1005.5	8	-0.4	503.756	71.8	4531.8	56	F56:14980	20170818 KP RA p53 WT_W632_P5.wiff	1	1	P09936|UCHL1_HUMAN			PEAKS DB
ANVNIGSL	27.55	786.424	8	-1.1	394.22	60.4	0	41	F41:10858	20170818 KP RA p53 WT_W632_P1.wiff	0	0	P05386|RLA1_HUMAN			PEAKS DB
GSTILQHI	27.43	867.481	8	-0.3	434.75	58.39	1549.3	55	F55:11648	20170818 KP RA p53 WT_W632_P4.wiff	1	1	P42226|STAT6_HUMAN			PEAKS DB
HLYEQPKI	27.4	1026.55	8	1.6	514.283	44.49	778.24	54	F54:6315	20170818 KP RA p53 WT_W632_P3.wiff	1	1	Q12796|PNRC1_HUMAN			PEAKS DB
AQLAVTKI	27.35	842.523	8	-2.4	422.269	51.91	1713.7	52	F52:8249	20170818 KP RA p53 WT_W632_P2.wiff	1	1	Q8N806|UBR7_HUMAN			PEAKS DB
QQVVIHLI	27.31	948.576	8	1.1	475.293	69.48	13374	56	F56:14106	20170818 KP RA p53 WT_W632_P5.wiff	1	1	Q6ZRQ5|MMS22_HUMAN			PEAKS DB
TVSIIDRF	27.18	949.523	8	3.8	475.772	67.96	73047	57	F57:15404	20170818 KP RA p53 WT_W632_P6.wiff	1	1	P14635|CCNB1_HUMAN			PEAKS DB
KQLQQSYV	27.06	992.529	8	6.9	497.277	39.36	223.38	41	F41:5441	20170818 KP RA p53 WT_W632_P1.wiff	1	1	Q9Y250|LZTS1_HUMAN			PEAKS DB
RILKSPEI	26.94	954.586	8	7.8	478.305	45.05	0	52	F52:6509	20170818 KP RA p53 WT_W632_P2.wiff	0	0	P36578|RL4_HUMAN			PEAKS DB
SQLKLWNV	26.78	986.555	8	0	494.283	71.69	5190.3	56	F56:14944	20170818 KP RA p53 WT_W632_P5.wiff	1	1	Q8NHY2|RFWD2_HUMAN			PEAKS DB
SQVQVPQI	26.78	897.492	8	-2.4	449.754	61.64	7721.2	41	F41:11269	20170818 KP RA p53 WT_W632_P1.wiff	1	1	Q96L91|EP400_HUMAN			PEAKS DB
SQLILHLI	26.74	935.58	8	-7.5	468.794	82.76	562.44	48	F48:10675	20170818 KP RA p53 WT_W632_P16.wiff	1	1	Q9UPZ3|HPS5_HUMAN			PEAKS DB
AQLIVQAI	26.7	854.523	8	0	428.269	70.34	5427.7	54	F54:14348	20170818 KP RA p53 WT_W632_P3.wiff	1	1	Q01167|FOXK2_HUMAN:P85037|FOXK1_HUMAN			PEAKS DB
SSGPQRLV	26.64	842.461	8	-2.2	422.238	37.83	631.22	57	F57:6523	20170818 KP RA p53 WT_W632_P6.wiff	1	1	Q8N511|TM199_HUMAN			PEAKS DB
HGNPILLN	26.44	876.482	8	6.2	439.252	71.16	5226.6	44	F44:10991	20170818 KP RA p53 WT_W632_P12.wiff	1	1	P21589|5NTD_HUMAN			PEAKS DB
TVGLIRNL	26.4	884.544	8	6.1	443.282	62.23	494630	54	F54:11682	20170818 KP RA p53 WT_W632_P3.wiff	2	2	P35222|CTNB1_HUMAN			PEAKS DB
KYGIVQEF	26.34	982.512	8	4.3	492.265	61.66	39631	54	F54:11520	20170818 KP RA p53 WT_W632_P3.wiff	1	1	O94964|SOGA1_HUMAN			PEAKS DB
TVGVIVRL	26.31	855.554	8	0.5	428.786	65.57	47777	41	F41:12683	20170818 KP RA p53 WT_W632_P1.wiff	2	2	O00267|SPT5H_HUMAN			PEAKS DB
SQIPLSKI	26.21	884.533	8	0.9	443.276	56.32	235150	57	F57:11526	20170818 KP RA p53 WT_W632_P6.wiff	3	3	P13010|XRCC5_HUMAN			PEAKS DB
KNVVLWEV	26.17	985.56	8	-0.5	493.787	73.47	3234.5	54	F54:15306	20170818 KP RA p53 WT_W632_P3.wiff	1	1	O60518|RNBP6_HUMAN			PEAKS DB
SYGKVEGF	26.1	885.423	8	0	443.72	49.81	1279.6	52	F52:7524	20170818 KP RA p53 WT_W632_P2.wiff	1	1	Q9H2P0|ADNP_HUMAN			PEAKS DB
RQIKINEV	26	998.587	8	1.6	500.299	39.93	3963.2	56	F56:6217	20170818 KP RA p53 WT_W632_P5.wiff	1	1	Q12792|TWF1_HUMAN			PEAKS DB
GSLRLWEV	25.97	958.524	8	-2.4	480.269	75.59	8942.1	52	F52:15825	20170818 KP RA p53 WT_W632_P2.wiff	2	2	Q14137|BOP1_HUMAN			PEAKS DB
KGIVLEKV	25.84	884.569	8	0.7	443.294	45.62	79097	52	F52:6540	20170818 KP RA p53 WT_W632_P2.wiff	1	1	P62266|RS23_HUMAN			PEAKS DB
AQLEQVYI	25.71	962.507	8	6.5	482.266	67.32	0	55	F55:14665	20170818 KP RA p53 WT_W632_P4.wiff	0	0	P62318|SMD3_HUMAN			PEAKS DB
GQFTLIGI	25.65	847.48	8	-1.1	424.749	84.74	999.89	50	F50:12439	20170818 KP RA p53 WT_W632_P18.wiff	1	1	Q05086|UBE3A_HUMAN:P38646|GRP75_HUMAN			PEAKS DB
HQIIVQNV	25.6	949.534	8	-3.5	475.775	46.21	5056.6	55	F55:8075	20170818 KP RA p53 WT_W632_P4.wiff	1	1	Q66K89|E4F1_HUMAN			PEAKS DB
AVGISVTL	25.58	758.454	8	6.1	759.468	71.51	13871	41	F41:14644	20170818 KP RA p53 WT_W632_P1.wiff	1	1	O75521|ECI2_HUMAN			PEAKS DB
ALSKIFAV	25.56	847.517	8	3.1	424.769	69.4	3282.1	49	F49:13274	20170818 KP RA p53 WT_W632_P17.wiff	1	1	Q9H2D1|MFTC_HUMAN			PEAKS DB
SYM(+15.99)GHFDL	25.54	984.401	8	-2.4	493.208	58.97	141.05	57	F57:12505	20170818 KP RA p53 WT_W632_P6.wiff	1	1	Q9BWJ5|SF3B5_HUMAN	Oxidation (M)	M3:Oxidation (M):1000.00	PEAKS DB
SYSKAFTL	25.52	915.47	8	1.2	458.745	59.41	600.78	55	F55:11911	20170818 KP RA p53 WT_W632_P4.wiff	1	1	P09543|CN37_HUMAN			PEAKS DB
EYPDRIMN	25.51	1036.46	8	5.4	519.24	44.96	1155.2	56	F56:6804	20170818 KP RA p53 WT_W632_P5.wiff	1	1	P07437|TBB5_HUMAN:Q13509|TBB3_HUMAN			PEAKS DB
GQLKGFAV	25.45	818.465	8	1.3	410.238	55.42	15611	56	F56:9558	20170818 KP RA p53 WT_W632_P5.wiff	2	2	Q8IY67|RAVR1_HUMAN			PEAKS DB
YIDKVRFL	25.44	1052.6	8	-6.5	527.302	67.89	0	56	F56:13645	20170818 KP RA p53 WT_W632_P5.wiff	0	0	P08670|VIME_HUMAN			PEAKS DB
SQVLIPEI	25.38	897.517	8	-0.4	449.767	78.76	59016	55	F55:18260	20170818 KP RA p53 WT_W632_P4.wiff	2	2	O15344|TRI18_HUMAN			PEAKS DB
AYGEPRKL	25.35	932.508	8	14.1	467.269	35.35	439.06	41	F41:4965	20170818 KP RA p53 WT_W632_P1.wiff	1	1	P43355|MAGA1_HUMAN			PEAKS DB
KLFGAAEV	25.33	833.465	8	2.7	417.739	55.3	9014.2	56	F56:9547	20170818 KP RA p53 WT_W632_P5.wiff	1	1	Q13813|SPTN1_HUMAN			PEAKS DB
NTIRLWDI	25.3	1029.56	8	-1.4	515.79	80.94	1405.3	50	F50:11252	20170818 KP RA p53 WT_W632_P18.wiff	1	1	Q9Y297|FBW1A_HUMAN			PEAKS DB
YALEVEKI	25.27	963.528	8	-8.5	482.769	62.02	0	55	F55:12852	20170818 KP RA p53 WT_W632_P4.wiff	0	0	P53396|ACLY_HUMAN			PEAKS DB
PANILVMG	25.2	813.442	8	-2.9	814.447	74.1	0	47	F47:12793	20170818 KP RA p53 WT_W632_P15.wiff	0	0	P49336|CDK8_HUMAN:Q9BWU1|CDK19_HUMAN			PEAKS DB
IQFPIQKI	25.17	985.596	8	2.2	493.808	72.3	32693	57	F57:16799	20170818 KP RA p53 WT_W632_P6.wiff	2	2	Q8IX01|SUGP2_HUMAN			PEAKS DB
HYGKVYLL	25.15	991.549	8	-1.6	496.783	56.45	5039.4	52	F52:9693	20170818 KP RA p53 WT_W632_P2.wiff	1	1	P49754|VPS41_HUMAN			PEAKS DB
HQQSIPAV	25.04	878.461	8	0.1	440.239	42.75	2612.8	57	F57:7321	20170818 KP RA p53 WT_W632_P6.wiff	1	1	Q16864|VATF_HUMAN			PEAKS DB
KYGPIRQI	24.95	973.571	8	0.9	487.793	43.58	14811	54	F54:5993	20170818 KP RA p53 WT_W632_P3.wiff	1	1	Q9Y3B4|SF3B6_HUMAN			PEAKS DB
AQTFLSEI	24.89	907.465	8	2.7	454.741	79.51	16591	54	F54:17082	20170818 KP RA p53 WT_W632_P3.wiff	2	2	Q9BWG4|SSBP4_HUMAN:Q9BWW4|SSBP3_HUMAN:P81877|SSBP2_HUMAN			PEAKS DB
QQVILVQV	24.78	925.56	8	0.8	463.788	70.12	29012	54	F54:14227	20170818 KP RA p53 WT_W632_P3.wiff	1	1	Q9Y2H6|FND3A_HUMAN:Q53EP0|FND3B_HUMAN			PEAKS DB
KLLPAITI	24.76	867.579	8	-2.8	434.797	75.02	2429.1	52	F52:15573	20170818 KP RA p53 WT_W632_P2.wiff	1	1	Q96IJ6|GMPPA_HUMAN			PEAKS DB
SSGPERIL	24.75	857.461	8	0.5	429.738	46.19	6530.7	54	F54:6616	20170818 KP RA p53 WT_W632_P3.wiff	1	1	P61978|HNRPK_HUMAN			PEAKS DB
GQLPVVAI	24.66	795.485	8	-7.6	398.748	72.68	5748.5	52	F52:14835	20170818 KP RA p53 WT_W632_P2.wiff	1	1	Q86UU1|PHLB1_HUMAN			PEAKS DB
AQTQIQNI	24.61	914.482	8	4.2	458.252	46.35	4794.1	41	F41:7008	20170818 KP RA p53 WT_W632_P1.wiff	2	2	Q15436|SC23A_HUMAN			PEAKS DB
KTIQLYSV	24.56	950.544	8	0.4	476.277	57.51	9368.9	56	F56:10286	20170818 KP RA p53 WT_W632_P5.wiff	1	1	Q9UP83|COG5_HUMAN			PEAKS DB
YLEKAIKI	24.3	976.596	8	-4.2	489.303	58.71	1473.2	54	F54:10447	20170818 KP RA p53 WT_W632_P3.wiff	1	1	Q93009|UBP7_HUMAN			PEAKS DB
AELTGIKW	24.21	916.502	8	-1.1	459.259	68	0	41	F41:13487	20170818 KP RA p53 WT_W632_P1.wiff	0	0	Q71F56|MD13L_HUMAN			PEAKS DB
RQIPLQSL	24.16	953.566	8	-3	477.79	56.6	6166.7	57	F57:11632	20170818 KP RA p53 WT_W632_P6.wiff	1	1	Q8N766|EMC1_HUMAN			PEAKS DB
KVFLISGV	23.98	861.532	8	3.8	431.773	69.59	2275.7	56	F56:14211	20170818 KP RA p53 WT_W632_P5.wiff	1	1	Q9P2J3|KLHL9_HUMAN:Q9P2N7|KLH13_HUMAN			PEAKS DB
SQILGQVV	23.92	842.486	8	2.5	422.25	63.42	0	56	F56:12345	20170818 KP RA p53 WT_W632_P5.wiff	0	0	Q75T13|PGAP1_HUMAN			PEAKS DB
FLDKIDVI	23.9	961.548	8	2.7	481.785	73.22	13126	55	F55:16577	20170818 KP RA p53 WT_W632_P4.wiff	2	2	Q5JWF2|GNAS1_HUMAN:P63092|GNAS2_HUMAN			PEAKS DB
SQSLLPAI	23.88	827.475	8	-0.9	414.746	76.92	308270	57	F57:18373	20170818 KP RA p53 WT_W632_P6.wiff	3	3	P30154|2AAB_HUMAN:P30153|2AAA_HUMAN			PEAKS DB
LYGKVQEI	23.82	948.528	8	8.7	475.275	49.42	1862	54	F54:7565	20170818 KP RA p53 WT_W632_P3.wiff	2	2	O60547|GMDS_HUMAN			PEAKS DB
NDPGHLLW	23.55	950.461	8	2.6	476.237	69.41	21221	56	F56:14107	20170818 KP RA p53 WT_W632_P5.wiff	1	1	Q9H633|RPP21_HUMAN			PEAKS DB
EINIDHKF	23.55	1014.51	8	10.1	508.267	55.59	363.62	56	F56:9699	20170818 KP RA p53 WT_W632_P5.wiff	1	1	Q00341|VIGLN_HUMAN			PEAKS DB
QQIEMEKV	23.54	1003.5	8	3.3	502.757	46.2	505.1	56	F56:7055	20170818 KP RA p53 WT_W632_P5.wiff	1	1	O60279|SUSD5_HUMAN			PEAKS DB
NYAQIRTI	23.49	977.529	8	-2.8	489.772	51.8	1074.2	52	F52:8189	20170818 KP RA p53 WT_W632_P2.wiff	1	1	P53396|ACLY_HUMAN			PEAKS DB
AYSETFLL	23.41	942.47	8	-1.5	472.243	82.7	5429.2	41	F41:17576	20170818 KP RA p53 WT_W632_P1.wiff	1	1	Q9H8H0|NOL11_HUMAN			PEAKS DB
IYGGTYM(+15.99)L	23.36	932.431	8	1.7	467.225	63.34	14075	41	F41:11849	20170818 KP RA p53 WT_W632_P1.wiff	1	1	P31150|GDIA_HUMAN:P50395|GDIB_HUMAN	Oxidation (M)	M7:Oxidation (M):1000.00	PEAKS DB
RVLKVLSV	23.25	912.612	8	4.5	457.315	53.44	50941	54	F54:8788	20170818 KP RA p53 WT_W632_P3.wiff	2	2	P35222|CTNB1_HUMAN:P14923|PLAK_HUMAN			PEAKS DB
YGKLGRGG	23.24	806.44	8	9.2	404.235	69.39	27681	42	F42:9738	20170818 KP RA p53 WT_W632_P10.wiff	2	2	O95714|HERC2_HUMAN			PEAKS DB
SYPNTFEW	23.18	1042.44	8	5.7	522.232	78.71	1410	55	F55:18311	20170818 KP RA p53 WT_W632_P4.wiff	1	1	O43683|BUB1_HUMAN			PEAKS DB
MTQIM(+15.99)FET	23.13	1015.44	8	9.9	508.731	63.24	95.093	57	F57:13969	20170818 KP RA p53 WT_W632_P6.wiff	1	1	P60709|ACTB_HUMAN:P63261|ACTG_HUMAN:P63267|ACTH_HUMAN:P62736|ACTA_HUMAN:P68032|ACTC_HUMAN	Oxidation (M)	M5:Oxidation (M):87.62	PEAKS DB
GYGEGFRW	23.12	970.43	8	-2	486.223	67.9	5004.2	57	F57:15384	20170818 KP RA p53 WT_W632_P6.wiff	1	1	Q9NR31|SAR1A_HUMAN:Q9Y6B6|SAR1B_HUMAN			PEAKS DB
AQVHIPSI	23.05	863.486	8	0	432.752	62.13	6358.2	55	F55:12663	20170818 KP RA p53 WT_W632_P4.wiff	1	1	P19419|ELK1_HUMAN			PEAKS DB
QTIPLNKI	22.94	925.56	8	1.5	463.789	56.04	1259	57	F57:11490	20170818 KP RA p53 WT_W632_P6.wiff	1	1	Q92905|CSN5_HUMAN			PEAKS DB
TLGQIWDV	22.92	930.481	8	14.6	466.256	83.22	0	41	F41:17734	20170818 KP RA p53 WT_W632_P1.wiff	0	0	Q14204|DYHC1_HUMAN			PEAKS DB
RYGPQFTL	22.73	980.508	8	0.9	491.263	65.58	76246	52	F52:12560	20170818 KP RA p53 WT_W632_P2.wiff	1	1	Q9UN70|PCDGK_HUMAN:Q9Y5G6|PCDG7_HUMAN			PEAKS DB
HQILQQQI	22.72	1006.56	8	3.9	504.287	48.8	1120.2	54	F54:7391	20170818 KP RA p53 WT_W632_P3.wiff	1	1	Q9Y2K2|SIK3_HUMAN			PEAKS DB
SYQKVIEL	22.71	978.539	8	-2.6	490.273	58.19	1113.4	56	F56:10492	20170818 KP RA p53 WT_W632_P5.wiff	1	1	Q96KB5|TOPK_HUMAN			PEAKS DB
KQFVPQFI	22.71	1005.56	8	2.7	503.789	72.32	395060	56	F56:15188	20170818 KP RA p53 WT_W632_P5.wiff	2	2	P12110|CO6A2_HUMAN			PEAKS DB
GQIRGYQV	22.68	919.487	8	3.8	460.751	44.34	5236.6	56	F56:6648	20170818 KP RA p53 WT_W632_P5.wiff	1	1	Q13332|PTPRS_HUMAN:P23468|PTPRD_HUMAN			PEAKS DB
KAEQAPTV	22.64	842.45	8	5.8	422.235	39.98	108.7	54	F54:5500	20170818 KP RA p53 WT_W632_P3.wiff	1	1	Q9Y6V0|PCLO_HUMAN			PEAKS DB
KQLTMYRV	22.62	1037.57	8	-2.9	346.864	47.1	218.66	52	F52:6954	20170818 KP RA p53 WT_W632_P2.wiff	1	1	Q96IZ6|MET2A_HUMAN:Q6P1Q9|MET2B_HUMAN			PEAKS DB
SYADQM(+15.99)FL	22.57	989.416	8	0.1	495.717	65.54	2128.8	55	F55:14134	20170818 KP RA p53 WT_W632_P4.wiff	1	1	Q8TEL6|TP4AP_HUMAN	Oxidation (M)	M6:Oxidation (M):1000.00	PEAKS DB
LVGEIIRL	22.56	911.58	8	-0.8	456.797	73.13	9485.1	54	F54:15137	20170818 KP RA p53 WT_W632_P3.wiff	1	1	P38606|VATA_HUMAN			PEAKS DB
SIGPNFQL	22.52	874.455	8	-0.3	438.236	75.39	12086	41	F41:16123	20170818 KP RA p53 WT_W632_P1.wiff	1	1	Q15417|CNN3_HUMAN			PEAKS DB
SALEGFKV	22.46	849.46	8	3.9	425.74	61.91	0	55	F55:12809	20170818 KP RA p53 WT_W632_P4.wiff	0	0	P52701|MSH6_HUMAN			PEAKS DB
KQIEGTGI	22.4	844.465	8	2.2	423.242	36.69	147.84	41	F41:5088	20170818 KP RA p53 WT_W632_P1.wiff	1	1	P49336|CDK8_HUMAN:Q9BWU1|CDK19_HUMAN			PEAKS DB
LPAKPKHV	22.37	888.554	8	7.8	445.29	71.17	3672.9	51	F51:10525	20170818 KP RA p53 WT_W632_P19.wiff	1	1	Q9Y4K1|CRBG1_HUMAN			PEAKS DB
TYPQALTL	22.35	905.486	8	-3.8	453.748	69.54	2714.7	54	F54:14036	20170818 KP RA p53 WT_W632_P3.wiff	1	1	Q9Y2I1|NISCH_HUMAN			PEAKS DB
LQVTQPTV	22.3	884.497	8	3	443.255	51.52	9036.4	56	F56:8723	20170818 KP RA p53 WT_W632_P5.wiff	1	1	P08708|RS17_HUMAN			PEAKS DB
SVFKDPVI	22.26	903.506	8	0.4	452.761	62.74	3194.3	54	F54:11724	20170818 KP RA p53 WT_W632_P3.wiff	1	1	Q6Q0C0|TRAF7_HUMAN			PEAKS DB
FNQPARKI	22.23	972.551	8	4.7	487.287	55.73	1306.8	55	F55:10971	20170818 KP RA p53 WT_W632_P4.wiff	1	1	P26373|RL13_HUMAN			PEAKS DB
AEEVARLW	22.23	972.503	8	-2.2	487.259	64.68	448.43	52	F52:12287	20170818 KP RA p53 WT_W632_P2.wiff	1	1	P19419|ELK1_HUMAN			PEAKS DB
VPSHKLML	22.09	923.526	8	1.1	462.772	48.96	4930.7	41	F41:7925	20170818 KP RA p53 WT_W632_P1.wiff	1	1	Q15573|TAF1A_HUMAN			PEAKS DB
STVILHSI	21.92	868.502	8	5	435.258	55.76	920.8	56	F56:9729	20170818 KP RA p53 WT_W632_P5.wiff	1	1	Q96FM1|PGAP3_HUMAN			PEAKS DB
GQIVQSKI	21.91	871.513	8	-7.1	436.762	40.72	531	57	F57:6949	20170818 KP RA p53 WT_W632_P6.wiff	1	1	Q8WWK9|CKAP2_HUMAN			PEAKS DB
IYNEALKG	21.89	906.481	8	-0.8	454.249	39.13	224.93	41	F41:5406	20170818 KP RA p53 WT_W632_P1.wiff	1	1	P06703|S10A6_HUMAN			PEAKS DB
KAILSHLV	21.83	879.554	8	-0.5	440.786	52.05	608.77	55	F55:9890	20170818 KP RA p53 WT_W632_P4.wiff	1	1	Q9Y485|DMXL1_HUMAN			PEAKS DB
YIDRVRSL	21.82	1020.57	8	-0.1	511.295	51.34	2212.2	41	F41:8331	20170818 KP RA p53 WT_W632_P1.wiff	1	1	P02545|LMNA_HUMAN			PEAKS DB
YLDRVRSL	21.82	1020.57	8	-0.1	511.295	51.34	2212.2	41	F41:8331	20170818 KP RA p53 WT_W632_P1.wiff	1	1	P05783|K1C18_HUMAN			PEAKS DB
ALGNVRTV	21.81	828.482	8	-3.5	415.248	40.86	114.37	49	F49:6406	20170818 KP RA p53 WT_W632_P17.wiff	1	1	Q9NUT2|ABCB8_HUMAN			PEAKS DB
KLGKITFI	21.64	918.59	8	2.8	460.305	63.41	5057	49	F49:11518	20170818 KP RA p53 WT_W632_P17.wiff	1	1	Q92890|UFD1_HUMAN			PEAKS DB
AYGTVHYF	21.63	956.439	8	4.3	479.227	57.57	13160	56	F56:10222	20170818 KP RA p53 WT_W632_P5.wiff	1	1	Q9BU23|LMF2_HUMAN			PEAKS DB
KYGPVVSL	21.63	861.496	8	6.5	431.756	58.02	1987.8	56	F56:10449	20170818 KP RA p53 WT_W632_P5.wiff	1	1	Q8TAS1|UHMK1_HUMAN			PEAKS DB
AGGRVFVL	21.58	817.481	8	-4.9	409.747	63.8	11869	41	F41:12016	20170818 KP RA p53 WT_W632_P1.wiff	1	1	O75955|FLOT1_HUMAN			PEAKS DB
KQLESIGI	21.5	886.512	8	1.7	444.265	54.85	1387.7	57	F57:11144	20170818 KP RA p53 WT_W632_P6.wiff	1	1	Q16659|MK06_HUMAN			PEAKS DB
KQLESLGI	21.5	886.512	8	1.7	444.265	54.85	1387.7	57	F57:11144	20170818 KP RA p53 WT_W632_P6.wiff	1	1	Q9NQT8|KI13B_HUMAN			PEAKS DB
YVPRAILV	21.47	929.57	8	-1.2	465.793	62.91	2775.5	52	F52:11618	20170818 KP RA p53 WT_W632_P2.wiff	1	1	P07437|TBB5_HUMAN:Q13509|TBB3_HUMAN			PEAKS DB
GSVKLFQI	21.43	890.523	8	2.2	446.269	72.44	52446	54	F54:15030	20170818 KP RA p53 WT_W632_P3.wiff	2	2	Q969X6|UTP4_HUMAN			PEAKS DB
ASGQAFEL	21.35	821.392	8	-2.4	411.7	63.8	2945.4	56	F56:12469	20170818 KP RA p53 WT_W632_P5.wiff	1	1	P16949|STMN1_HUMAN			PEAKS DB
SVAKLWEI	21.31	944.533	8	2.2	473.276	75.23	0	41	F41:16083	20170818 KP RA p53 WT_W632_P1.wiff	0	0	Q05048|CSTF1_HUMAN			PEAKS DB
IQ(+.98)EHLLQI	21.28	993.549	8	12.2	497.79	64.96	17444	52	F52:12328	20170818 KP RA p53 WT_W632_P2.wiff	1	1	Q9Y6Y0|NS1BP_HUMAN	Deamidation (NQ)	Q2:Deamidation (NQ):62.08	PEAKS DB
FVQMMTAK	21.27	954.467	8	-5.1	478.24	47.68	208.35	55	F55:8587	20170818 KP RA p53 WT_W632_P4.wiff	1	1	P0DP23|CALM1_HUMAN:P0DP25|CALM3_HUMAN:P0DP24|CALM2_HUMAN			PEAKS DB
YRGPANGF	21.27	880.419	8	-4.8	441.213	43.75	0	56	F56:6551	20170818 KP RA p53 WT_W632_P5.wiff	0	0	Q14444|CAPR1_HUMAN			PEAKS DB
LQLKM(+15.99)IGI	21.24	930.557	8	4.4	466.289	66.19	1475.6	41	F41:12849	20170818 KP RA p53 WT_W632_P1.wiff	1	1	Q99832|TCPH_HUMAN	Oxidation (M)	M5:Oxidation (M):1000.00	PEAKS DB
SYADQMFL	21.23	973.422	8	2.1	487.721	78.02	5086.2	55	F55:18068	20170818 KP RA p53 WT_W632_P4.wiff	1	1	Q8TEL6|TP4AP_HUMAN			PEAKS DB
QQLRLVRI	21.14	1024.65	8	3.4	342.559	56.18	0	54	F54:9801	20170818 KP RA p53 WT_W632_P3.wiff	0	0	Q03001|DYST_HUMAN:Q9UPN3|MACF1_HUMAN			PEAKS DB
KQVQQPSV	21.11	912.503	8	-3	457.259	30.64	374.61	55	F55:5821	20170818 KP RA p53 WT_W632_P4.wiff	1	1	Q15007|FL2D_HUMAN			PEAKS DB
AYGRAFNW	21.07	983.461	8	-3	492.738	65.28	1295.1	41	F41:12586	20170818 KP RA p53 WT_W632_P1.wiff	1	1	Q03924|ZN117_HUMAN			PEAKS DB
YRFLPQKI	20.98	1063.62	8	1.3	355.547	60.07	871.72	54	F54:10803	20170818 KP RA p53 WT_W632_P3.wiff	1	1	Q9UL46|PSME2_HUMAN			PEAKS DB
SYATVYLI	20.89	928.49	8	-6.4	465.251	80.79	5163.9	52	F52:16887	20170818 KP RA p53 WT_W632_P2.wiff	1	1	P33947|ERD22_HUMAN			PEAKS DB
GVGPIRKV	20.74	824.523	8	1	413.27	34.07	5331.8	57	F57:6195	20170818 KP RA p53 WT_W632_P6.wiff	2	2	Q9HD26|GOPC_HUMAN			PEAKS DB
KQLLLSEL	20.68	942.575	8	2.5	472.298	61.39	11209	55	F55:12645	20170818 KP RA p53 WT_W632_P4.wiff	1	1	P42575|CASP2_HUMAN			PEAKS DB
KQIIISEI	20.68	942.575	8	2.5	472.298	61.39	11209	55	F55:12645	20170818 KP RA p53 WT_W632_P4.wiff	1	1	Q15397|PUM3_HUMAN			PEAKS DB
KLLGGLAV	20.65	769.506	8	-1.9	385.761	65.22	16035	41	F41:12540	20170818 KP RA p53 WT_W632_P1.wiff	1	1	P23396|RS3_HUMAN			PEAKS DB
YQHLFTRI	20.57	1076.58	8	-4	539.295	59.67	1493.5	52	F52:10584	20170818 KP RA p53 WT_W632_P2.wiff	1	1	O43299|AP5Z1_HUMAN			PEAKS DB
RQIKSFRV	20.48	1032.62	8	-1.3	345.213	37.44	8178.5	54	F54:5165	20170818 KP RA p53 WT_W632_P3.wiff	1	1	Q13813|SPTN1_HUMAN			PEAKS DB
GSIEIFQI	20.42	905.486	8	6.6	453.756	84.72	0	50	F50:12440	20170818 KP RA p53 WT_W632_P18.wiff	0	0	Q8TEQ6|GEMI5_HUMAN			PEAKS DB
VQLRLNSI	20.35	941.566	8	3.4	471.794	62.36	2054.5	55	F55:13024	20170818 KP RA p53 WT_W632_P4.wiff	1	1	P30154|2AAB_HUMAN:P30153|2AAA_HUMAN			PEAKS DB
FEPERASV	20.32	933.456	8	10.1	467.742	65	7786.1	49	F49:12059	20170818 KP RA p53 WT_W632_P17.wiff	1	1	Q8N960|CE120_HUMAN			PEAKS DB
AQFMQQRV	20.3	1006.5	8	-1.8	504.259	47	738.4	55	F55:8359	20170818 KP RA p53 WT_W632_P4.wiff	1	1	O75030|MITF_HUMAN			PEAKS DB
QQIQIQTV	20.23	956.529	8	-0.9	479.273	54.48	533.77	55	F55:10500	20170818 KP RA p53 WT_W632_P4.wiff	1	1	Q2TAL8|QRIC1_HUMAN			PEAKS DB
GQGPILSV	20.22	769.433	8	-1.5	385.724	61.59	8426.8	57	F57:13313	20170818 KP RA p53 WT_W632_P6.wiff	1	1	Q92504|S39A7_HUMAN			PEAKS DB
VQIKQETI	20.17	957.549	8	-2.4	479.782	43.83	1599.7	57	F57:7652	20170818 KP RA p53 WT_W632_P6.wiff	1	1	Q03933|HSF2_HUMAN			PEAKS DB
QQILQQQV	20.02	983.54	8	2.3	492.776	50.33	361.54	56	F56:8197	20170818 KP RA p53 WT_W632_P5.wiff	1	1	O15409|FOXP2_HUMAN			PEAKS DB
QQFYQPKI	20	1050.55	8	-0.1	526.284	56.26	2602.9	41	F41:9653	20170818 KP RA p53 WT_W632_P1.wiff	1	1	Q9NVI1|FANCI_HUMAN			PEAKS DB
NELPGLKW	19.96	955.513	8	-0.4	478.761	71.69	22356	56	F56:14999	20170818 KP RA p53 WT_W632_P5.wiff	1	1	Q08J23|NSUN2_HUMAN			PEAKS DB
SQFNVYEV	19.86	984.455	8	7.8	493.241	67.1	0	55	F55:14581	20170818 KP RA p53 WT_W632_P4.wiff	0	0	Q86YQ8|CPNE8_HUMAN			PEAKS DB
KYPENFFL	19.73	1056.53	8	-8.6	529.27	79.17	27015	50	F50:10603	20170818 KP RA p53 WT_W632_P18.wiff	2	2	P62140|PP1B_HUMAN			PEAKS DB
IYMRALQI	19.65	1006.56	8	-3	504.285	69.87	519.29	56	F56:14320	20170818 KP RA p53 WT_W632_P5.wiff	1	1	Q9BZD4|NUF2_HUMAN			PEAKS DB
EITGMNTL	19.62	877.422	8	4	439.721	58.81	14587	41	F41:10497	20170818 KP RA p53 WT_W632_P1.wiff	1	1	Q8NG31|KNL1_HUMAN			PEAKS DB
AQFSVQKV	19.6	905.497	8	-1.2	453.757	47.86	177.77	55	F55:8666	20170818 KP RA p53 WT_W632_P4.wiff	1	1	P34932|HSP74_HUMAN			PEAKS DB
KQLYLERV	19.52	1047.61	8	-1.4	350.21	48.28	5371.1	41	F41:7646	20170818 KP RA p53 WT_W632_P1.wiff	1	1	P61160|ARP2_HUMAN			PEAKS DB
HQIETQLV	19.51	966.513	8	-0.3	484.264	47.26	259.82	54	F54:6878	20170818 KP RA p53 WT_W632_P3.wiff	1	1	Q8NCM8|DYHC2_HUMAN			PEAKS DB
SQYKQLTI	19.51	979.534	8	4.9	490.778	55.08	507.27	41	F41:9350	20170818 KP RA p53 WT_W632_P1.wiff	1	1	Q9H269|VPS16_HUMAN			PEAKS DB
RTGIPISM	19.41	873.474	8	5.3	437.745	56.83	843.76	56	F56:10033	20170818 KP RA p53 WT_W632_P5.wiff	1	1	O94952|FBX21_HUMAN			PEAKS DB
KQVKQFLL	19.1	1002.62	8	0.8	502.32	55.38	0	52	F52:9377	20170818 KP RA p53 WT_W632_P2.wiff	0	0	Q5T447|HECD3_HUMAN			PEAKS DB
KSVVLYVI	19.06	919.574	8	1.2	460.795	72.21	36586	54	F54:14802	20170818 KP RA p53 WT_W632_P3.wiff	1	1	O00232|PSD12_HUMAN			PEAKS DB
RQLTLNEI	19.05	985.556	8	7.3	493.786	58.19	2820	56	F56:10493	20170818 KP RA p53 WT_W632_P5.wiff	1	1	O15409|FOXP2_HUMAN			PEAKS DB
HQIPAVSV	18.96	849.471	8	-3.8	425.743	48.42	571.45	55	F55:8896	20170818 KP RA p53 WT_W632_P4.wiff	1	1	Q01167|FOXK2_HUMAN			PEAKS DB
GQVSIHSV	18.89	825.434	8	7.6	413.729	41.79	288.51	57	F57:7156	20170818 KP RA p53 WT_W632_P6.wiff	1	1	P42858|HD_HUMAN			PEAKS DB
YLEAYKEF	18.71	1061.51	8	1.1	531.763	75.98	6698.6	57	F57:18047	20170818 KP RA p53 WT_W632_P6.wiff	1	1	Q9HBU6|EKI1_HUMAN			PEAKS DB
STPILYTI	18.68	906.506	8	-0.9	454.258	77	9244	56	F56:16899	20170818 KP RA p53 WT_W632_P5.wiff	1	1	Q68D06|SLN13_HUMAN:Q7Z7L1|SLN11_HUMAN			PEAKS DB
SQYRALSV	18.68	922.487	8	-10.5	462.246	47.94	0	54	F54:7076	20170818 KP RA p53 WT_W632_P3.wiff	0	0	Q5T4S7|UBR4_HUMAN			PEAKS DB
LRSQLSLV	18.61	914.555	8	0.6	458.286	66.07	3104.9	41	F41:12791	20170818 KP RA p53 WT_W632_P1.wiff	1	1	Q8IXR5|F178B_HUMAN			PEAKS DB
AGIIAHLI	18.57	806.501	8	-4.5	404.257	72.46	0	52	F52:14798	20170818 KP RA p53 WT_W632_P2.wiff	0	0	Q9C0D3|ZY11B_HUMAN			PEAKS DB
HQIEAVPT	18.46	893.461	8	-0.5	447.739	37.62	1595.6	52	F52:5055	20170818 KP RA p53 WT_W632_P2.wiff	1	1	P22307|NLTP_HUMAN			PEAKS DB
STPRLFSI	18.45	919.513	8	2.9	460.767	71.57	15649	55	F55:15948	20170818 KP RA p53 WT_W632_P4.wiff	1	1	Q9Y2D5|AKAP2_HUMAN			PEAKS DB
NYTKVEQL	18.45	993.513	8	-4.3	497.764	46.03	674.27	55	F55:8017	20170818 KP RA p53 WT_W632_P4.wiff	1	1	Q15555|MARE2_HUMAN			PEAKS DB
PFVDHVFT	18.45	960.471	8	6.6	481.248	61.79	4195.5	55	F55:12626	20170818 KP RA p53 WT_W632_P4.wiff	1	1	Q8TDN6|BRX1_HUMAN			PEAKS DB
HQFRMLVV	18.43	1028.56	8	10.4	515.29	61.75	637.87	56	F56:11737	20170818 KP RA p53 WT_W632_P5.wiff	1	1	Q2YD98|UVSSA_HUMAN			PEAKS DB
YSGVLITL	18.42	864.496	8	-5.5	433.254	83.27	6461.5	41	F41:17693	20170818 KP RA p53 WT_W632_P1.wiff	1	1	Q96S94|CCNL2_HUMAN			PEAKS DB
GQFKIGLI	18.41	874.528	8	-4.6	438.27	75.53	17155	52	F52:15762	20170818 KP RA p53 WT_W632_P2.wiff	1	1	Q9UBQ0|VPS29_HUMAN			PEAKS DB
SYTTTTTI	18.39	886.428	8	0.4	444.223	46.73	2332.9	57	F57:8576	20170818 KP RA p53 WT_W632_P6.wiff	1	1	O00767|ACOD_HUMAN			PEAKS DB
QPGGPFLN	18.39	828.413	8	10.1	415.222	67.11	0	42	F42:9393	20170818 KP RA p53 WT_W632_P10.wiff	0	0	O14686|KMT2D_HUMAN			PEAKS DB
QGLALTMV	18.37	831.452	8	4.6	832.463	67.66	8911.1	54	F54:13439	20170818 KP RA p53 WT_W632_P3.wiff	1	1	Q86XI6|PPR3B_HUMAN			PEAKS DB
QQVQIHQI	18.34	992.54	8	-0.2	497.275	45.59	0	56	F56:6917	20170818 KP RA p53 WT_W632_P5.wiff	0	0	Q8N9N5|BANP_HUMAN			PEAKS DB
KQIVLTGI	18.34	870.554	8	-2.9	436.285	59.48	0	55	F55:11910	20170818 KP RA p53 WT_W632_P4.wiff	0	0	Q96QK1|VPS35_HUMAN			PEAKS DB
RVFGSLSV	18.3	863.486	8	-1.7	432.75	61.09	7439.7	54	F54:11162	20170818 KP RA p53 WT_W632_P3.wiff	1	1	Q9BZB8|CPEB1_HUMAN			PEAKS DB
RQLYSSLV	18.28	964.534	8	-0.7	483.272	57.79	4152.6	56	F56:10352	20170818 KP RA p53 WT_W632_P5.wiff	1	1	Q5VU43|MYOME_HUMAN			PEAKS DB
LQFPVGRV	18.16	914.534	8	-5.7	458.272	64.78	4960.4	54	F54:12500	20170818 KP RA p53 WT_W632_P3.wiff	1	1	Q99878|H2A1J_HUMAN:Q96KK5|H2A1H_HUMAN:Q16777|H2A2C_HUMAN:Q9BTM1|H2AJ_HUMAN:P20671|H2A1D_HUMAN:P0C0S8|H2A1_HUMAN:Q6FI13|H2A2A_HUMAN			PEAKS DB
VYAEVNSL	18.14	893.449	8	3.2	447.733	56.12	522.47	54	F54:9785	20170818 KP RA p53 WT_W632_P3.wiff	1	1				PEAKS DB
YVEKVERL	18.04	1034.58	8	-2.7	518.294	45.62	1525.2	54	F54:6587	20170818 KP RA p53 WT_W632_P3.wiff	1	1	Q9Y2J4|AMOL2_HUMAN			PEAKS DB
LPKLYVKL	18.04	972.637	8	-0.7	487.327	68.78	549.72	55	F55:15136	20170818 KP RA p53 WT_W632_P4.wiff	1	1	P62854|RS26_HUMAN:Q5JNZ5|RS26L_HUMAN			PEAKS DB
AQLTLEQI	17.94	914.507	8	7.4	458.264	69.33	0	54	F54:13993	20170818 KP RA p53 WT_W632_P3.wiff	0	0	Q68E01|INT3_HUMAN			PEAKS DB
ARGPIQIL	17.89	866.534	8	-0.5	434.275	62.96	76720	52	F52:11657	20170818 KP RA p53 WT_W632_P2.wiff	1	1	P30876|RPB2_HUMAN			PEAKS DB
AQAVLQAV	17.82	798.46	8	-5.5	400.235	53.06	0	54	F54:8657	20170818 KP RA p53 WT_W632_P3.wiff	0	0	Q9UKA9|PTBP2_HUMAN			PEAKS DB
KQKLIIGI	17.82	911.617	8	9.5	456.821	57.91	294.72	52	F52:9928	20170818 KP RA p53 WT_W632_P2.wiff	1	1	Q5U5R9|HECD2_HUMAN			PEAKS DB
AVGIPLAL	17.79	752.48	8	6.1	753.494	83.78	0	41	F41:17906	20170818 KP RA p53 WT_W632_P1.wiff	0	0	Q8TF71|MOT10_HUMAN			PEAKS DB
AQIRTIAI	17.73	884.544	8	4.3	443.279	56.21	6790.2	56	F56:9782	20170818 KP RA p53 WT_W632_P5.wiff	1	1	P53396|ACLY_HUMAN			PEAKS DB
RQLTFEEI	17.68	1034.54	8	7.5	518.281	63.93	16842	54	F54:12168	20170818 KP RA p53 WT_W632_P3.wiff	2	2	Q9UNM6|PSD13_HUMAN			PEAKS DB
SYPQTDVF	17.63	955.429	8	2	478.724	61.81	1939.1	57	F57:13467	20170818 KP RA p53 WT_W632_P6.wiff	1	1	P63000|RAC1_HUMAN:P60763|RAC3_HUMAN			PEAKS DB
HQLIVVDI	17.61	935.544	8	4.4	468.779	71.52	12686	56	F56:14900	20170818 KP RA p53 WT_W632_P5.wiff	1	1	O00418|EF2K_HUMAN			PEAKS DB
YAFLHRTL	17.59	1019.56	8	-2	510.784	56.34	958.43	54	F54:9895	20170818 KP RA p53 WT_W632_P3.wiff	1	1	Q9UH17|ABC3B_HUMAN			PEAKS DB
SQPPVFKV	17.44	900.507	8	0.4	451.262	56.6	19577	57	F57:11610	20170818 KP RA p53 WT_W632_P6.wiff	1	1	Q13263|TIF1B_HUMAN			PEAKS DB
VIGPPVVL	17.38	792.511	8	2.8	397.265	75.95	4946	57	F57:17996	20170818 KP RA p53 WT_W632_P6.wiff	1	1	Q9H8V3|ECT2_HUMAN			PEAKS DB
AVLKYYKV	17.33	982.585	8	-6	328.535	48.91	2535.2	41	F41:7877	20170818 KP RA p53 WT_W632_P1.wiff	1	1	P62979|RS27A_HUMAN			PEAKS DB
GQITGYKI	17.32	878.486	8	0.1	440.252	51.46	332.56	52	F52:8061	20170818 KP RA p53 WT_W632_P2.wiff	1	1	Q92859|NEO1_HUMAN			PEAKS DB
RSTIFYYV	17.28	1047.54	8	4.9	524.779	73.07	4702.1	54	F54:15140	20170818 KP RA p53 WT_W632_P3.wiff	1	1	Q9ULT8|HECD1_HUMAN			PEAKS DB
NGGIALEL	17.28	785.428	8	7.6	786.444	74.13	5390.5	57	F57:17590	20170818 KP RA p53 WT_W632_P6.wiff	1	1	Q8WU10|PYRD1_HUMAN			PEAKS DB
RQIDQFLV	17.26	1017.56	8	5.1	509.792	67.27	27213	57	F57:15136	20170818 KP RA p53 WT_W632_P6.wiff	1	1	Q9BTC8|MTA3_HUMAN:O94776|MTA2_HUMAN			PEAKS DB
YQTSPPKV	17.22	918.481	8	-1.4	460.249	39.84	342.4	52	F52:5393	20170818 KP RA p53 WT_W632_P2.wiff	1	1	Q9UPN3|MACF1_HUMAN			PEAKS DB
TDTSIILF	17.18	908.486	8	3.4	455.254	84.66	10295	51	F51:11752	20170818 KP RA p53 WT_W632_P19.wiff	1	1	P04899|GNAI2_HUMAN:P63096|GNAI1_HUMAN			PEAKS DB
VQFASQEI	17.1	920.46	8	6.9	461.242	58.55	0	52	F52:10176	20170818 KP RA p53 WT_W632_P2.wiff	0	0	P31943|HNRH1_HUMAN			PEAKS DB
VQFASQEL	17.1	920.46	8	6.9	461.242	58.55	0	52	F52:10176	20170818 KP RA p53 WT_W632_P2.wiff	0	0	P52597|HNRPF_HUMAN			PEAKS DB
LSVPKKNN	17.03	898.524	8	11	450.276	72.88	70252	44	F44:11155	20170818 KP RA p53 WT_W632_P12.wiff	2	2	Q4G0A6|MINY4_HUMAN			PEAKS DB
PEN(+.98)PHNVV	16.92	905.424	8	2.5	453.722	65.88	13653	55	F55:14313	20170818 KP RA p53 WT_W632_P4.wiff	1	1	Q9Y644|RFNG_HUMAN	Deamidation (NQ)	N3:Deamidation (NQ):22.45	PEAKS DB
YLGQVTTI	16.92	893.486	8	3.3	447.753	63.93	24869	49	F49:11666	20170818 KP RA p53 WT_W632_P17.wiff	1	1	Q9UBT2|SAE2_HUMAN			PEAKS DB
SYLHIGLM	16.84	932.479	8	-3.4	467.243	63.43	0	56	F56:12350	20170818 KP RA p53 WT_W632_P5.wiff	0	0	P54707|AT12A_HUMAN			PEAKS DB
TNNVLPVQ	16.8	883.476	8	0.5	442.744	65.33	2899	56	F56:12972	20170818 KP RA p53 WT_W632_P5.wiff	1	1	Q6NUP7|PP4R4_HUMAN			PEAKS DB
EINRQLLF	16.7	1031.58	8	3.1	516.795	68.16	3043.8	56	F56:13677	20170818 KP RA p53 WT_W632_P5.wiff	1	1	Q96D98|EID2B_HUMAN			PEAKS DB
RIKISFRV	16.7	1017.64	8	-5	340.222	55.3	15121	41	F41:9473	20170818 KP RA p53 WT_W632_P1.wiff	1	1	P52565|GDIR1_HUMAN			PEAKS DB
HGKLNLYL	16.68	956.544	8	-14.3	479.274	73.23	1105.8	44	F44:11153	20170818 KP RA p53 WT_W632_P12.wiff	1	1	Q6YHK3|CD109_HUMAN			PEAKS DB
ELQKPGKN	16.49	912.503	8	1	457.264	66.16	5408.1	42	F42:9235	20170818 KP RA p53 WT_W632_P10.wiff	1	1	Q5VWT5|ARAP_HUMAN			PEAKS DB
TDIMRN(+.98)EF	16.49	1025.45	8	11.3	513.737	68.92	1085.9	54	F54:13830	20170818 KP RA p53 WT_W632_P3.wiff	1	1	O75934|SPF27_HUMAN	Deamidation (NQ)	N6:Deamidation (NQ):1000.00	PEAKS DB
QEPQGQEI	16.47	927.43	8	2.8	464.725	44.02	439.5	41	F41:6440	20170818 KP RA p53 WT_W632_P1.wiff	1	1	Q4VCS5|AMOT_HUMAN			PEAKS DB
QQIKLWKV	16.43	1041.63	8	-4	348.218	60.3	18321	52	F52:10800	20170818 KP RA p53 WT_W632_P2.wiff	1	1	Q14493|SLBP_HUMAN			PEAKS DB
AQTMAYNI	16.39	910.422	8	9.9	456.224	57.57	0	52	F52:9842	20170818 KP RA p53 WT_W632_P2.wiff	0	0	O75534|CSDE1_HUMAN			PEAKS DB
HQLSLRTV	16.3	952.545	8	4.8	477.282	43.58	509.8	54	F54:6046	20170818 KP RA p53 WT_W632_P3.wiff	1	1	P06748|NPM_HUMAN			PEAKS DB
IRGVINQL	16.29	911.555	8	1.8	456.787	55.92	758.79	57	F57:11431	20170818 KP RA p53 WT_W632_P6.wiff	1	1	Q8TCX1|DC2L1_HUMAN			PEAKS DB
YKPLLDKA	16.27	946.549	8	3.3	474.285	42.23	375.81	55	F55:7001	20170818 KP RA p53 WT_W632_P4.wiff	1	1	Q9Y4C1|KDM3A_HUMAN			PEAKS DB
YVGPSLRM	16.25	921.474	8	2.3	461.743	57.57	3688.9	56	F56:10237	20170818 KP RA p53 WT_W632_P5.wiff	1	1	Q14008|CKAP5_HUMAN			PEAKS DB
SMSRVQEL	16.22	948.47	8	4.8	475.246	52.96	4415.9	55	F55:10145	20170818 KP RA p53 WT_W632_P4.wiff	1	1	Q08379|GOGA2_HUMAN			PEAKS DB
YYGNISHF	16.21	999.445	8	2.2	500.732	56.83	1206.5	57	F57:11762	20170818 KP RA p53 WT_W632_P6.wiff	1	1	O43463|SUV91_HUMAN			PEAKS DB
KFIDPIYQ	16.21	1022.54	8	3.4	512.279	59.71	843.62	56	F56:11009	20170818 KP RA p53 WT_W632_P5.wiff	1	1	Q9NYV6|RRN3_HUMAN			PEAKS DB
AYGLSREV	16.13	893.461	8	-2.5	447.738	47.46	5784.7	55	F55:8481	20170818 KP RA p53 WT_W632_P4.wiff	1	1	P37802|TAGL2_HUMAN			PEAKS DB
IVIQNPTE	16.07	912.492	8	-6.2	457.252	48.88	1401.5	49	F49:7459	20170818 KP RA p53 WT_W632_P17.wiff	1	1	Q9NP97|DLRB1_HUMAN			PEAKS DB
VYPWTQRF	16.03	1095.55	8	8.2	548.784	70.76	0	56	F56:14637	20170818 KP RA p53 WT_W632_P5.wiff	0	0	P68871|HBB_HUMAN			PEAKS DB
AGSGLLLL	16.03	742.459	8	2.7	743.47	73.16	3724	57	F57:17214	20170818 KP RA p53 WT_W632_P6.wiff	1	1	Q9BQG1|SYT3_HUMAN			PEAKS DB
AQQLSQNI	16	900.466	8	3.1	451.243	43.98	0	41	F41:6455	20170818 KP RA p53 WT_W632_P1.wiff	0	0	Q9NU22|MDN1_HUMAN			PEAKS DB
TTGPIFSM	15.98	852.405	8	-13	427.206	72.5	0	41	F41:15090	20170818 KP RA p53 WT_W632_P1.wiff	0	0	Q9H967|WDR76_HUMAN			PEAKS DB
RYGNVSHF	15.91	978.467	8	7.4	490.242	38.06	0	56	F56:6089	20170818 KP RA p53 WT_W632_P5.wiff	0	0	Q9H5I1|SUV92_HUMAN			PEAKS DB
ATIRIWSV	15.86	944.544	8	-2.1	473.28	71.92	0	55	F55:16138	20170818 KP RA p53 WT_W632_P4.wiff	0	0	Q9UMS4|PRP19_HUMAN			PEAKS DB
MEQLLKTL	15.82	974.547	8	-11.4	488.277	73.54	0	41	F41:15461	20170818 KP RA p53 WT_W632_P1.wiff	0	0	Q5SRE5|NU188_HUMAN			PEAKS DB
LNKYVVII	15.73	960.601	8	4.3	481.312	79.11	15433	55	F55:18450	20170818 KP RA p53 WT_W632_P4.wiff	1	1	P25024|CXCR1_HUMAN			PEAKS DB
IQRVGQAV	15.69	869.508	8	1.2	435.763	40.04	3564.8	57	F57:6883	20170818 KP RA p53 WT_W632_P6.wiff	1	1	Q9UBT7|CTNL1_HUMAN			PEAKS DB
KTTGPPSA	15.67	757.397	8	2.2	379.71	62.97	4185.4	42	F42:8869	20170818 KP RA p53 WT_W632_P10.wiff	1	1	Q5T6F2|UBAP2_HUMAN			PEAKS DB
QAAAAAKA	15.65	700.387	8	1.3	701.395	78.59	69.278	53	F53:10592	20170818 KP RA p53 WT_W632_P20.wiff	1	1	P15502|ELN_HUMAN			PEAKS DB
GQLKSVTI	15.61	844.502	8	1.3	423.259	48.46	27449	54	F54:7211	20170818 KP RA p53 WT_W632_P3.wiff	1	1	P25686|DNJB2_HUMAN			PEAKS DB
RQFEITSV	15.6	978.513	8	6.3	490.269	57.58	0	57	F57:12034	20170818 KP RA p53 WT_W632_P6.wiff	0	0	O95425|SVIL_HUMAN			PEAKS DB
RILEALKV	15.58	940.607	8	0.9	471.311	56.63	12498	54	F54:9957	20170818 KP RA p53 WT_W632_P3.wiff	1	1	Q9H871|RMD5A_HUMAN			PEAKS DB
PAPEGLKF	15.54	857.465	8	1.7	858.473	76.14	399.8	54	F54:16197	20170818 KP RA p53 WT_W632_P3.wiff	1	1	P24821|TENA_HUMAN			PEAKS DB
AQVLLQKV	15.48	897.565	8	-11.5	449.786	52.75	488.34	41	F41:8586	20170818 KP RA p53 WT_W632_P1.wiff	1	1	Q8IVH4|MMAA_HUMAN			PEAKS DB
HQALIWDI	15.42	994.524	8	1.5	498.273	81.46	5018	50	F50:11314	20170818 KP RA p53 WT_W632_P18.wiff	1	1	P61962|DCAF7_HUMAN			PEAKS DB
LSSSAGN(+.98)I	15.41	748.36	8	-5.7	749.367	79.96	0	50	F50:10828	20170818 KP RA p53 WT_W632_P18.wiff	0	0	Q8NEZ4|KMT2C_HUMAN	Deamidation (NQ)	N7:Deamidation (NQ):1000.00	PEAKS DB
QQRIVELI	15.34	997.592	8	0.8	499.805	64.96	0	41	F41:12477	20170818 KP RA p53 WT_W632_P1.wiff	0	0	Q6ZVM7|TM1L2_HUMAN			PEAKS DB
ALGPIREL	15.29	867.518	8	2.3	434.767	61.6	20908	54	F54:11313	20170818 KP RA p53 WT_W632_P3.wiff	1	1	Q9UBP0|SPAST_HUMAN			PEAKS DB
FSGPAITL	15.28	804.438	8	0	403.228	73.68	20149	41	F41:15474	20170818 KP RA p53 WT_W632_P1.wiff	1	1	O95155|UBE4B_HUMAN			PEAKS DB
LYSVSYLL	15.27	956.522	8	-12.6	479.265	84.83	724.81	50	F50:12482	20170818 KP RA p53 WT_W632_P18.wiff	1	1	P21333|FLNA_HUMAN			PEAKS DB
QLHLQQQL	15.21	1006.56	8	-2.3	504.286	48.94	656.55	55	F55:9046	20170818 KP RA p53 WT_W632_P4.wiff	1	1	Q5T953|IER5L_HUMAN			PEAKS DB
RLFPGLAI	15.15	885.544	8	-7.1	443.776	82.8	2723.4	48	F48:10674	20170818 KP RA p53 WT_W632_P16.wiff	1	1	Q99661|KIF2C_HUMAN			PEAKS DB
HQKIQYVV	15.07	1013.57	8	-3.9	507.788	43.07	696.27	54	F54:5903	20170818 KP RA p53 WT_W632_P3.wiff	1	1	Q9NS87|KIF15_HUMAN			PEAKS DB
IGNNLPNL	15.05	853.466	8	2	427.739	65.38	6004.7	56	F56:12950	20170818 KP RA p53 WT_W632_P5.wiff	1	1	Q9C0F0|ASXL3_HUMAN			PEAKS DB
GYVTPVKN	15.01	876.471	8	13.6	439.253	71.03	17488	42	F42:9987	20170818 KP RA p53 WT_W632_P10.wiff	1	1	P07711|CATL1_HUMAN			PEAKS DB
GVGPIRDV	15	811.455	8	-5.6	406.734	47.68	1866.6	55	F55:8585	20170818 KP RA p53 WT_W632_P4.wiff	1	1	Q9Y5R8|TPPC1_HUMAN			PEAKS DB
YQVILDGV	15	905.486	8	-6.4	453.749	72.22	1773.9	52	F52:14695	20170818 KP RA p53 WT_W632_P2.wiff	1	1	Q9BZZ5|API5_HUMAN			PEAKS DB
ASPPGGLA	14.99	668.349	8	6	669.363	70.42	66.955	55	F55:15607	20170818 KP RA p53 WT_W632_P4.wiff	1	1	O60341|KDM1A_HUMAN			PEAKS DB
AQILLKAL	14.94	868.575	8	-4.8	435.294	66.7	7257.8	41	F41:12996	20170818 KP RA p53 WT_W632_P1.wiff	1	1	Q9UBQ5|EIF3K_HUMAN			PEAKS DB
AQLILKAI	14.94	868.575	8	-4.8	435.294	66.7	7257.8	41	F41:12996	20170818 KP RA p53 WT_W632_P1.wiff	1	1				PEAKS DB
VSKNEFIF	14.91	982.512	8	-0.7	492.265	70.34	5310.8	52	F52:14136	20170818 KP RA p53 WT_W632_P2.wiff	1	1	Q96K80|ZC3HA_HUMAN			PEAKS DB
RYGPVVSF	14.9	923.486	8	-1.5	462.75	62.51	1597.7	54	F54:11663	20170818 KP RA p53 WT_W632_P3.wiff	1	1	Q6UW02|CP20A_HUMAN			PEAKS DB
CPGAAAAA	14.87	630.279	8	0.6	631.289	53.26	0	41	F41:8749	20170818 KP RA p53 WT_W632_P1.wiff	0	0	Q96EB6|SIR1_HUMAN			PEAKS DB
RQGVQVQV	14.73	912.514	8	3.6	457.267	40.81	0	57	F57:6957	20170818 KP RA p53 WT_W632_P6.wiff	0	0	P49327|FAS_HUMAN			PEAKS DB
SSGLLPLL	14.71	798.485	8	4.9	799.501	84.77	1377	50	F50:12478	20170818 KP RA p53 WT_W632_P18.wiff	1	1	Q9UL54|TAOK2_HUMAN			PEAKS DB
QSLLQHLI	14.68	950.555	8	1.1	476.288	79.68	2486.8	50	F50:10689	20170818 KP RA p53 WT_W632_P18.wiff	1	1	P78395|PRAME_HUMAN			PEAKS DB
AVGPDLYL	14.6	846.449	8	-0.4	424.233	74.7	3382.8	57	F57:17616	20170818 KP RA p53 WT_W632_P6.wiff	1	1	Q9H269|VPS16_HUMAN			PEAKS DB
YLTVAAVF	14.6	882.485	8	5.2	442.254	84.61	0	51	F51:11730	20170818 KP RA p53 WT_W632_P19.wiff	0	0	P07437|TBB5_HUMAN			PEAKS DB
TYGPPQPW	14.59	944.439	8	3.4	473.23	65.15	0	52	F52:12459	20170818 KP RA p53 WT_W632_P2.wiff	0	0	Q9BXP5|SRRT_HUMAN			PEAKS DB
IYRQLLQM(+15.99)	14.59	1079.58	8	1.3	540.8	57.26	5601.4	55	F55:11230	20170818 KP RA p53 WT_W632_P4.wiff	1	1	Q9P0U3|SENP1_HUMAN	Oxidation (M)	M8:Oxidation (M):1000.00	PEAKS DB
QQVQQVHV	14.55	964.509	8	-6.5	483.26	37.96	0	41	F41:5235	20170818 KP RA p53 WT_W632_P1.wiff	0	0	Q16656|NRF1_HUMAN			PEAKS DB
TTAATTGT	14.55	722.345	8	6.4	723.36	74.38	107.9	45	F45:12139	20170818 KP RA p53 WT_W632_P13.wiff	1	1	Q02505|MUC3A_HUMAN			PEAKS DB
AQFAARAI	14.54	846.471	8	-6.2	424.24	47.15	157.38	54	F54:6876	20170818 KP RA p53 WT_W632_P3.wiff	1	1	P78344|IF4G2_HUMAN			PEAKS DB
IQ(+.98)QPQQQI	14.54	982.508	8	-2.3	492.258	61.3	11608	56	F56:11529	20170818 KP RA p53 WT_W632_P5.wiff	1	1	Q02446|SP4_HUMAN	Deamidation (NQ)	Q2:Deamidation (NQ):26.02	PEAKS DB
FQRIVENV	14.52	1003.54	8	3.9	502.783	51.35	524	52	F52:8028	20170818 KP RA p53 WT_W632_P2.wiff	1	1	P13639|EF2_HUMAN			PEAKS DB
RILKLQQV	14.51	996.644	8	3.2	499.333	47.71	2111.4	41	F41:7429	20170818 KP RA p53 WT_W632_P1.wiff	1	1	Q16222|UAP1_HUMAN			PEAKS DB
RSIEGFEI	14.45	949.487	8	1.5	475.753	67.55	3223.6	41	F41:13343	20170818 KP RA p53 WT_W632_P1.wiff	1	1				PEAKS DB
AARPGSGR	14.44	770.415	8	7.3	771.431	68.41	0	45	F45:11663	20170818 KP RA p53 WT_W632_P13.wiff	0	0				PEAKS DB
RYFKGYFL	14.43	1092.58	8	4.6	547.298	66.24	19081	54	F54:12957	20170818 KP RA p53 WT_W632_P3.wiff	1	1	Q9NPB8|GPCP1_HUMAN			PEAKS DB
GGAGVGPA	14.35	584.292	8	-13.2	585.295	74.9	0	43	F43:10117	20170818 KP RA p53 WT_W632_P11.wiff	0	0	Q96DN6|MBD6_HUMAN			PEAKS DB
MIWYILII	14.24	1063.61	8	11.1	532.82	79.11	945.67	53	F53:10735	20170818 KP RA p53 WT_W632_P20.wiff	1	1	P13674|P4HA1_HUMAN			PEAKS DB
RLWADHGV	14.17	952.488	8	-7.5	477.249	46.31	0	41	F41:7027	20170818 KP RA p53 WT_W632_P1.wiff	0	0	P04899|GNAI2_HUMAN			PEAKS DB
KAWKALEI	14.16	957.565	8	3.3	479.793	58.47	301.63	52	F52:10160	20170818 KP RA p53 WT_W632_P2.wiff	1	1	P35573|GDE_HUMAN			PEAKS DB
ETNVPLLV	14.15	883.501	8	1.4	442.76	73.11	0	57	F57:17153	20170818 KP RA p53 WT_W632_P6.wiff	0	0	P35221|CTNA1_HUMAN			PEAKS DB
NKTACGVG	14.13	748.354	8	-11	749.356	74.15	0	44	F44:11203	20170818 KP RA p53 WT_W632_P12.wiff	0	0	Q07954|LRP1_HUMAN			PEAKS DB
AYPEYLIT	14.1	968.486	8	1	485.25	69.69	0	54	F54:14123	20170818 KP RA p53 WT_W632_P3.wiff	0	0	O95271|TNKS1_HUMAN:Q460N5|PAR14_HUMAN			PEAKS DB
LEQRIIGV	14.05	926.555	8	0.4	464.286	67.56	9729.2	57	F57:15239	20170818 KP RA p53 WT_W632_P6.wiff	1	1	Q7Z478|DHX29_HUMAN			PEAKS DB
RSVLLEAI	14.04	899.544	8	1.1	450.778	68.62	14166	56	F56:13792	20170818 KP RA p53 WT_W632_P5.wiff	1	1	Q92558|WASF1_HUMAN			PEAKS DB
KQFEYIEV	13.91	1054.53	8	6.1	528.277	64.06	0	54	F54:12254	20170818 KP RA p53 WT_W632_P3.wiff	0	0	P42858|HD_HUMAN			PEAKS DB
LKLREINA	13.79	955.581	8	-11.1	478.795	57.61	16344	49	F49:9558	20170818 KP RA p53 WT_W632_P17.wiff	1	1	P20585|MSH3_HUMAN			PEAKS DB
TGIPLPLI	13.76	822.521	8	0.6	823.533	85.26	116.34	51	F51:11866	20170818 KP RA p53 WT_W632_P19.wiff	1	1	P24941|CDK2_HUMAN			PEAKS DB
AILGSVTF	13.74	806.454	8	4.3	404.238	78.37	0	55	F55:18208	20170818 KP RA p53 WT_W632_P4.wiff	0	0	P04844|RPN2_HUMAN			PEAKS DB
AGGHGGLL	13.73	680.361	8	9.6	681.377	72.12	0	49	F49:14274	20170818 KP RA p53 WT_W632_P17.wiff	0	0	P22459|KCNA4_HUMAN			PEAKS DB
LGQSQPTV	13.57	828.434	8	-5.4	415.222	38.84	1196.6	54	F54:5336	20170818 KP RA p53 WT_W632_P3.wiff	1	1	Q16849|PTPRN_HUMAN			PEAKS DB
LGQKPKTN	13.57	884.508	8	6.4	443.268	68.17	4090.3	42	F42:9529	20170818 KP RA p53 WT_W632_P10.wiff	1	1	O95573|ACSL3_HUMAN			PEAKS DB
RYAKIVEI	13.56	990.586	8	2	496.303	49.79	6749.3	57	F57:9382	20170818 KP RA p53 WT_W632_P6.wiff	2	2	P05023|AT1A1_HUMAN			PEAKS DB
PPLPAKAS	13.55	779.454	8	-9	390.733	65.18	9158.3	43	F43:9117	20170818 KP RA p53 WT_W632_P11.wiff	2	2	Q86UU1|PHLB1_HUMAN			PEAKS DB
RLLPALTV	13.55	881.57	8	-1.6	441.791	72.33	1300.3	54	F54:14904	20170818 KP RA p53 WT_W632_P3.wiff	1	1	Q9H9A6|LRC40_HUMAN			PEAKS DB
EITGM(+15.99)NTL	13.52	893.416	8	0.3	447.717	44.98	1916.8	41	F41:6820	20170818 KP RA p53 WT_W632_P1.wiff	1	1	Q8NG31|KNL1_HUMAN	Oxidation (M)	M5:Oxidation (M):1000.00	PEAKS DB
SQLVSEKV	13.5	888.492	8	0.9	445.255	41.11	1238.5	57	F57:6978	20170818 KP RA p53 WT_W632_P6.wiff	1	1	Q99961|SH3G1_HUMAN			PEAKS DB
RQIEGLKL	13.49	955.581	8	1.4	478.796	51.75	5076.8	56	F56:8702	20170818 KP RA p53 WT_W632_P5.wiff	1	1	Q86WA8|LONP2_HUMAN			PEAKS DB
AQFAQPEI	13.38	902.45	8	11.4	452.239	59.24	0	52	F52:10430	20170818 KP RA p53 WT_W632_P2.wiff	0	0	P30084|ECHM_HUMAN			PEAKS DB
GLGPTFKL	13.36	831.485	8	-1.2	416.751	70.09	4259.8	49	F49:13505	20170818 KP RA p53 WT_W632_P17.wiff	1	1	Q8NFJ9|BBS1_HUMAN			PEAKS DB
QTVLLVTV	13.33	871.538	8	-4	436.772	76.78	0	56	F56:16791	20170818 KP RA p53 WT_W632_P5.wiff	0	0	P49005|DPOD2_HUMAN			PEAKS DB
LQFPVGRI	13.22	928.549	8	-5.3	465.281	70.88	4272.7	57	F57:16387	20170818 KP RA p53 WT_W632_P6.wiff	1	1	Q71UI9|H2AV_HUMAN			PEAKS DB
PPKNKNKN	13.21	938.53	8	2	470.275	72.82	2546.8	44	F44:11113	20170818 KP RA p53 WT_W632_P12.wiff	1	1	Q96PY6|NEK1_HUMAN			PEAKS DB
AGGGGGVP	13.18	570.276	8	-7	571.279	56.97	0	59	F59:8850	20170818 KP RA p53 WT_W632_P8.wiff	0	0	D6REC4|CFA99_HUMAN			PEAKS DB
YNVKAEIF	13.09	982.512	8	-0.7	492.265	70.34	5310.8	52	F52:14070	20170818 KP RA p53 WT_W632_P2.wiff	1	1	P48553|TPC10_HUMAN			PEAKS DB
TYDKGYQF	13.06	1020.46	8	5.4	511.239	50.44	6649.1	52	F52:7814	20170818 KP RA p53 WT_W632_P2.wiff	1	1	P50542|PEX5_HUMAN			PEAKS DB
SYMGHFDL	12.99	968.406	8	14.2	485.219	68.25	0	57	F57:15505	20170818 KP RA p53 WT_W632_P6.wiff	0	0	Q9BWJ5|SF3B5_HUMAN			PEAKS DB
AAAAGGTA	12.94	588.287	8	2.1	589.298	83.17	1598.9	50	F50:11744	20170818 KP RA p53 WT_W632_P18.wiff	1	1	Q8TB72|PUM2_HUMAN			PEAKS DB
MIRVCKMF	12.91	1026.52	8	-12.7	514.262	79.31	0	55	F55:18532	20170818 KP RA p53 WT_W632_P4.wiff	0	0	Q96M20|CNBD2_HUMAN			PEAKS DB
AQLILAQI	12.88	868.538	8	-6.6	435.275	79.52	0	55	F55:18609	20170818 KP RA p53 WT_W632_P4.wiff	0	0	Q9Y573|IPP_HUMAN			PEAKS DB
FISRESSL	12.85	937.487	8	11.4	469.759	64.95	1169.5	43	F43:9041	20170818 KP RA p53 WT_W632_P11.wiff	1	1	P50570|DYN2_HUMAN			PEAKS DB
AGTSVTCT	12.83	738.322	8	7.1	739.337	83.92	113.01	45	F45:13013	20170818 KP RA p53 WT_W632_P13.wiff	1	1	P01880|IGHD_HUMAN			PEAKS DB
QSVFVVQ(+.98)L	12.8	919.501	8	1.3	460.76	78.76	2988.4	55	F55:18321	20170818 KP RA p53 WT_W632_P4.wiff	1	1	Q8NGS9|O13C2_HUMAN	Deamidation (NQ)	Q7:Deamidation (NQ):58.16	PEAKS DB
EYMLQNHVF	66.31	1179.54	9	0	590.778	67.32	17837	41	F41:13241	20170818 KP RA p53 WT_W632_P1.wiff	1	1	O95373|IPO7_HUMAN			PEAKS DB
SYVQVTSNF	65.25	1043.49	9	4.5	522.756	63.33	62059	58	F58:9967	20170818 KP RA p53 WT_W632_P7.wiff	3	3	Q9UHB7|AFF4_HUMAN			PEAKS DB
VYTSVQAQY	63.53	1057.51	9	4.3	529.765	48.54	61458	57	F57:9007	20170818 KP RA p53 WT_W632_P6.wiff	4	4	Q6ZSR9|YJ005_HUMAN			PEAKS DB
AYSEYVNNF	62.37	1105.47	9	8.4	553.748	63.85	182800	58	F58:9995	20170818 KP RA p53 WT_W632_P7.wiff	1	1	O15013|ARHGA_HUMAN			PEAKS DB
VYSPHVLNL	62.33	1040.57	9	-1.1	521.291	66.41	217770	41	F41:12981	20170818 KP RA p53 WT_W632_P1.wiff	2	2	P50570|DYN2_HUMAN:Q9UQ16|DYN3_HUMAN:Q05193|DYN1_HUMAN			PEAKS DB
GSYTGFIKV	61.76	970.512	9	1.4	486.266	65.47	138170	52	F52:12620	20170818 KP RA p53 WT_W632_P2.wiff	2	2	Q9NS23|RASF1_HUMAN			PEAKS DB
VYWKIYNSI	61.73	1184.62	9	5	593.322	75.74	23275	54	F54:16040	20170818 KP RA p53 WT_W632_P3.wiff	1	1	O75533|SF3B1_HUMAN			PEAKS DB
NYSPYVNYF	61.59	1165.51	9	3	583.763	77.22	60576	58	F58:10875	20170818 KP RA p53 WT_W632_P7.wiff	2	2	Q7Z388|D19L4_HUMAN			PEAKS DB
KYKGIFNGF	61.53	1072.57	9	3	537.296	65.25	552140	55	F55:14137	20170818 KP RA p53 WT_W632_P4.wiff	4	4	Q00325|MPCP_HUMAN			PEAKS DB
SYVVAMETF	61.22	1045.48	9	-0.2	523.744	76.71	9932.6	56	F56:16740	20170818 KP RA p53 WT_W632_P5.wiff	1	1	Q16531|DDB1_HUMAN			PEAKS DB
VYGFPVNQL	60.43	1035.54	9	2.5	518.78	80.02	140060	55	F55:18791	20170818 KP RA p53 WT_W632_P4.wiff	2	2	Q9Y2D4|EXC6B_HUMAN			PEAKS DB
YYGNISHFV	60.25	1098.51	9	1.8	550.267	65.3	36891	52	F52:12505	20170818 KP RA p53 WT_W632_P2.wiff	2	2	O43463|SUV91_HUMAN			PEAKS DB
AQVALVNEV	59.68	941.518	9	1.2	471.769	60.78	62983	41	F41:11108	20170818 KP RA p53 WT_W632_P1.wiff	1	1	Q7Z6Z7|HUWE1_HUMAN			PEAKS DB
DYTIGFGKF	59.29	1046.51	9	5.3	524.264	77.17	169570	54	F54:16472	20170818 KP RA p53 WT_W632_P3.wiff	2	2	P16144|ITB4_HUMAN			PEAKS DB
VYAPPVGGF	59	905.465	9	2.4	453.742	67.35	57710	55	F55:14598	20170818 KP RA p53 WT_W632_P4.wiff	3	3	Q99436|PSB7_HUMAN			PEAKS DB
SHALIKSLF	58.87	1014.59	9	-1	508.302	64.06	25033	55	F55:13666	20170818 KP RA p53 WT_W632_P4.wiff	1	1	O43795|MYO1B_HUMAN			PEAKS DB
TVFTNPPQV	58.58	1001.52	9	3.7	501.77	61.3	8261.7	41	F41:11177	20170818 KP RA p53 WT_W632_P1.wiff	1	1	Q13950|RUNX2_HUMAN			PEAKS DB
AYSLTYNTI	58.45	1044.51	9	2.4	523.267	67.47	54961	55	F55:14690	20170818 KP RA p53 WT_W632_P4.wiff	1	1	P58004|SESN2_HUMAN			PEAKS DB
SYSMIVNNL	58.3	1039.5	9	1.1	520.76	73.85	17253	41	F41:15551	20170818 KP RA p53 WT_W632_P1.wiff	1	1	Q9HB71|CYBP_HUMAN			PEAKS DB
HYLYQIAHL	58.28	1156.6	9	4.5	579.313	65.22	31141	57	F57:14478	20170818 KP RA p53 WT_W632_P6.wiff	1	1	Q15393|SF3B3_HUMAN			PEAKS DB
VYNPTPNSL	58.15	1003.5	9	-2.1	502.757	53.12	114490	55	F55:10254	20170818 KP RA p53 WT_W632_P4.wiff	2	2	Q99715|COCA1_HUMAN			PEAKS DB
TYSPALNKM	58.12	1023.51	9	-3.4	512.76	49.33	20933	55	F55:9170	20170818 KP RA p53 WT_W632_P4.wiff	2	2	p53Mut175:p53Mut273:P04637|P53_HUMAN			PEAKS DB
AYVHMVTHF	57.87	1103.52	9	2.7	552.772	56.19	2088900	55	F55:11118	20170818 KP RA p53 WT_W632_P4.wiff	3	3	P55061|BI1_HUMAN			PEAKS DB
SYQSYSSTF	57.62	1068.44	9	3.1	535.229	56.23	8140.3	54	F54:9792	20170818 KP RA p53 WT_W632_P3.wiff	1	1	Q8N660|NBPFF_HUMAN			PEAKS DB
ASAPVPFTV	57.56	887.475	9	2.9	444.746	70.46	32900	54	F54:14368	20170818 KP RA p53 WT_W632_P3.wiff	1	1	Q5T4S7|UBR4_HUMAN			PEAKS DB
TYGDLNHLV	57.21	1030.51	9	2.4	516.265	61.9	58443	55	F55:12794	20170818 KP RA p53 WT_W632_P4.wiff	2	2	P07437|TBB5_HUMAN:Q13509|TBB3_HUMAN:A6NNZ2|TBB8L_HUMAN:Q3ZCM7|TBB8_HUMAN			PEAKS DB
EYMAQHLVF	56.92	1136.53	9	3.1	569.278	71.8	33819	55	F55:16067	20170818 KP RA p53 WT_W632_P4.wiff	1	1	Q5VSL9|STRP1_HUMAN			PEAKS DB
TYAKQYEEF	56.71	1177.53	9	4.6	589.776	51.69	99699	52	F52:8115	20170818 KP RA p53 WT_W632_P2.wiff	1	1	P25205|MCM3_HUMAN			PEAKS DB
AYLPVNESF	56.59	1038.5	9	5	520.261	71.08	3251200	54	F54:14545	20170818 KP RA p53 WT_W632_P3.wiff	4	4	P13639|EF2_HUMAN			PEAKS DB
KYVKIFDNF	56.52	1172.62	9	3.7	587.318	66	130650	56	F56:13079	20170818 KP RA p53 WT_W632_P5.wiff	1	1	O14628|ZN195_HUMAN			PEAKS DB
VYKVVGNLL	56.52	1003.61	9	-1.9	502.811	67.43	81532	41	F41:13269	20170818 KP RA p53 WT_W632_P1.wiff	2	2	Q86VI3|IQGA3_HUMAN			PEAKS DB
VYNSEYYHF	56.48	1220.51	9	5.1	611.27	61.39	175240	55	F55:12575	20170818 KP RA p53 WT_W632_P4.wiff	1	1	Q13308|PTK7_HUMAN			PEAKS DB
SQSFTQEQV	56.32	1052.48	9	3	527.249	46.29	13544	41	F41:6993	20170818 KP RA p53 WT_W632_P1.wiff	1	1	P35222|CTNB1_HUMAN			PEAKS DB
VYKTIMEQF	56.19	1157.58	9	2.6	579.8	68.69	187290	57	F57:15594	20170818 KP RA p53 WT_W632_P6.wiff	3	3	Q9UQB8|BAIP2_HUMAN			PEAKS DB
HYDPTINKW	56.16	1172.56	9	2.3	587.291	51.27	65357	57	F57:9895	20170818 KP RA p53 WT_W632_P6.wiff	3	3	O14682|ENC1_HUMAN			PEAKS DB
TYTSYLDKF	56.13	1136.54	9	2.4	569.28	69.69	97031	41	F41:14002	20170818 KP RA p53 WT_W632_P1.wiff	1	1	Q16659|MK06_HUMAN			PEAKS DB
IYLPAAQTM	56.01	1006.52	9	2.6	504.268	67.18	23901	55	F55:14602	20170818 KP RA p53 WT_W632_P4.wiff	1	1	O60313|OPA1_HUMAN			PEAKS DB
KYLTVKDYL	55.93	1141.64	9	2.8	571.83	63.48	87381	52	F52:11815	20170818 KP RA p53 WT_W632_P2.wiff	1	1	Q6PL18|ATAD2_HUMAN			PEAKS DB
TYFDKNYNL	55.86	1176.55	9	1.7	589.278	60.45	265230	56	F56:11206	20170818 KP RA p53 WT_W632_P5.wiff	1	1	Q96N67|DOCK7_HUMAN			PEAKS DB
LLDVPTAAV	55.85	897.517	9	3.5	449.769	68.61	53834	55	F55:15070	20170818 KP RA p53 WT_W632_P4.wiff	2	2	P13284|GILT_HUMAN			PEAKS DB
SYSNYYRTW	55.56	1238.54	9	0.3	620.273	60.17	4866.3	56	F56:11145	20170818 KP RA p53 WT_W632_P5.wiff	1	1	P35610|SOAT1_HUMAN			PEAKS DB
GQDVGRYQV	55.48	1020.5	9	3.2	511.26	42.36	208220	57	F57:7318	20170818 KP RA p53 WT_W632_P6.wiff	4	4	P51571|SSRD_HUMAN			PEAKS DB
AYLEAYKEF	55.48	1132.54	9	5.3	567.282	65.8	120430	54	F54:12825	20170818 KP RA p53 WT_W632_P3.wiff	2	2	Q9HBU6|EKI1_HUMAN			PEAKS DB
DYMKTTSNF	55.26	1105.47	9	-0.6	553.747	50.69	43503	55	F55:9465	20170818 KP RA p53 WT_W632_P4.wiff	2	2	O60524|NEMF_HUMAN			PEAKS DB
YYNKVSTVF	55.2	1119.56	9	-0.5	560.789	58.62	56034	55	F55:11757	20170818 KP RA p53 WT_W632_P4.wiff	2	2	Q14152|EIF3A_HUMAN			PEAKS DB
EYVSQHLVF	55.08	1120.56	9	3.3	561.289	66.13	187830	41	F41:13173	20170818 KP RA p53 WT_W632_P1.wiff	2	2	Q9ULQ0|STRP2_HUMAN			PEAKS DB
TLLLLLWGA	55.05	998.616	9	0.1	500.317	86.27	3756.9	44	F44:12165	20170818 KP RA p53 WT_W632_P12.wiff	2	2	P30461|1B13_HUMAN:Q29940|1B59_HUMAN:P18463|1B37_HUMAN:P30485|1B47_HUMAN:Q04826|1B40_HUMAN			PEAKS DB
EYVANLTNL	55.05	1035.52	9	1.3	518.77	70.46	50795	54	F54:14421	20170818 KP RA p53 WT_W632_P3.wiff	1	1	P51531|SMCA2_HUMAN			PEAKS DB
PWGIKQAGF	54.95	1002.53	9	-3.5	502.272	66.81	9520.1	41	F41:13108	20170818 KP RA p53 WT_W632_P1.wiff	1	1	Q8NBW4|S38A9_HUMAN			PEAKS DB
NSTPAVFTM	54.86	966.448	9	4.5	484.233	68.91	24860	54	F54:13808	20170818 KP RA p53 WT_W632_P3.wiff	1	1	O43847|NRDC_HUMAN			PEAKS DB
AYSRVQYQF	54.83	1160.56	9	2.5	581.291	56.04	295620	57	F57:11445	20170818 KP RA p53 WT_W632_P6.wiff	1	1	O75815|BCAR3_HUMAN			PEAKS DB
VYQDTWMKY	54.78	1232.55	9	2.4	617.285	64.66	5024.6	54	F54:12450	20170818 KP RA p53 WT_W632_P3.wiff	1	1	Q96RQ1|ERGI2_HUMAN			PEAKS DB
GQWYGPNTV	54.78	1020.47	9	3.6	511.244	61.01	49643	41	F41:11091	20170818 KP RA p53 WT_W632_P1.wiff	1	1	Q9Y4P1|ATG4B_HUMAN			PEAKS DB
SYGSVFKAI	54.76	970.512	9	1.1	486.265	66.41	39365	41	F41:12915	20170818 KP RA p53 WT_W632_P1.wiff	1	1	Q13188|STK3_HUMAN			PEAKS DB
VYKPAQNSW	54.65	1091.54	9	-1.7	546.778	47.3	85398	55	F55:8493	20170818 KP RA p53 WT_W632_P4.wiff	3	3	Q86V97|KBTB6_HUMAN:Q8WVZ9|KBTB7_HUMAN			PEAKS DB
YYTRLGNDF	54.55	1147.53	9	0.7	574.77	57.96	6980.5	56	F56:10418	20170818 KP RA p53 WT_W632_P5.wiff	1	1	P08708|RS17_HUMAN			PEAKS DB
ALYVAVVNV	54.46	946.549	9	3.5	474.285	75.8	2630.5	49	F49:15371	20170818 KP RA p53 WT_W632_P17.wiff	1	1	Q9BVK8|TM147_HUMAN			PEAKS DB
VYEDQVGKF	54.4	1083.52	9	2.2	542.772	51.69	41001	52	F52:8131	20170818 KP RA p53 WT_W632_P2.wiff	1	1	Q8N766|EMC1_HUMAN			PEAKS DB
SYAEALREV	54.33	1036.52	9	2.2	519.269	57.01	60159	57	F57:11786	20170818 KP RA p53 WT_W632_P6.wiff	2	2	P21281|VATB2_HUMAN			PEAKS DB
KFIDTTSKF	54.31	1085.58	9	3.1	543.798	49.75	2235400	41	F41:8027	20170818 KP RA p53 WT_W632_P1.wiff	7	7	P39023|RL3_HUMAN:Q92901|RL3L_HUMAN			PEAKS DB
KYLYVDKNF	54.28	1188.62	9	-0.2	595.318	54.11	81115	57	F57:10943	20170818 KP RA p53 WT_W632_P6.wiff	3	3	P35579|MYH9_HUMAN			PEAKS DB
GYIESVQHI	54.26	1044.52	9	1.8	523.272	56.31	28142	41	F41:9652	20170818 KP RA p53 WT_W632_P1.wiff	1	1	Q9BQP7|MGME1_HUMAN			PEAKS DB
TYIKSPPFF	53.98	1098.58	9	-9.8	550.291	75.3	156470	52	F52:15603	20170818 KP RA p53 WT_W632_P2.wiff	2	2	P21399|ACOC_HUMAN			PEAKS DB
VYTTTVHWL	53.97	1118.58	9	2.7	560.297	72.16	101780	54	F54:14898	20170818 KP RA p53 WT_W632_P3.wiff	2	2	Q6P2Q9|PRP8_HUMAN			PEAKS DB
AQYLLQNSV	53.92	1034.54	9	2.1	518.28	62.96	27320	57	F57:13824	20170818 KP RA p53 WT_W632_P6.wiff	1	1	P61978|HNRPK_HUMAN			PEAKS DB
AQYNPKLDV	53.79	1046.54	9	3	524.279	50.1	300650	54	F54:7714	20170818 KP RA p53 WT_W632_P3.wiff	2	2	Q92569|P55G_HUMAN:P27986|P85A_HUMAN			PEAKS DB
SSVDQPLKI	53.7	985.544	9	4.1	493.783	54.51	176150	41	F41:9286	20170818 KP RA p53 WT_W632_P1.wiff	3	3	P47756|CAPZB_HUMAN			PEAKS DB
MYFEQPDSF	53.69	1162.46	9	3.7	582.243	74.25	794.08	41	F41:15720	20170818 KP RA p53 WT_W632_P1.wiff	1	1	Q8N660|NBPFF_HUMAN			PEAKS DB
QYNPKFQTL	53.68	1137.58	9	3.3	569.802	54.57	171550	41	F41:9135	20170818 KP RA p53 WT_W632_P1.wiff	1	1	Q9H869|YYAP1_HUMAN:Q3T8J9|GON4L_HUMAN			PEAKS DB
VYGFVREAL	53.63	1052.57	9	-1.9	527.291	66.69	23637	41	F41:13052	20170818 KP RA p53 WT_W632_P1.wiff	1	1	Q9BZV1|UBXN6_HUMAN			PEAKS DB
SYSDPPLKF	53.62	1052.52	9	4.7	527.269	63.3	122590	54	F54:11940	20170818 KP RA p53 WT_W632_P3.wiff	1	1	P52597|HNRPF_HUMAN			PEAKS DB
LYKELGEYF	53.59	1160.58	9	4.6	581.3	73.91	26541	55	F55:16884	20170818 KP RA p53 WT_W632_P4.wiff	1	1	O60610|DIAP1_HUMAN			PEAKS DB
TYLEVINTV	53.55	1050.56	9	3.5	526.291	75.62	7079.8	41	F41:16215	20170818 KP RA p53 WT_W632_P1.wiff	1	1	O15121|DEGS1_HUMAN			PEAKS DB
KYMLTHQEL	53.36	1161.59	9	1.2	581.802	47.89	5026	52	F52:7083	20170818 KP RA p53 WT_W632_P2.wiff	1	1	Q02241|KIF23_HUMAN			PEAKS DB
TENDIRVMF	53.34	1123.53	9	-0.1	562.775	68.52	27004	57	F57:15611	20170818 KP RA p53 WT_W632_P6.wiff	2	2	Q92879|CELF1_HUMAN			PEAKS DB
AYLHTTTTF	53.33	1053.51	9	3.1	527.767	54.29	76760	41	F41:9073	20170818 KP RA p53 WT_W632_P1.wiff	2	2	O15438|MRP3_HUMAN			PEAKS DB
TSYEKVINY	53.31	1115.55	9	0.3	558.782	53.21	2183.8	54	F54:8710	20170818 KP RA p53 WT_W632_P3.wiff	1	1	P43362|MAGA9_HUMAN			PEAKS DB
PYIIHTVLY	53.18	1117.62	9	4.6	559.821	72.77	42606	55	F55:16443	20170818 KP RA p53 WT_W632_P4.wiff	1	1	Q5T4S7|UBR4_HUMAN			PEAKS DB
EYDNFFQHL	53.17	1211.52	9	1.1	606.77	80.65	23350	53	F53:11108	20170818 KP RA p53 WT_W632_P20.wiff	1	1	Q7Z460|CLAP1_HUMAN			PEAKS DB
KYIEGVSDF	53.09	1056.51	9	2.1	529.266	58.41	820880	57	F57:12274	20170818 KP RA p53 WT_W632_P6.wiff	4	4	Q9Y573|IPP_HUMAN			PEAKS DB
KFAEEFYSF	53.08	1166.53	9	1.4	584.272	75.57	34233	54	F54:16002	20170818 KP RA p53 WT_W632_P3.wiff	2	2	Q96GN5|CDA7L_HUMAN			PEAKS DB
TYNYPVHYF	53.05	1202.54	9	2.3	602.28	66.93	111300	41	F41:13099	20170818 KP RA p53 WT_W632_P1.wiff	2	2	Q9NV96|CC50A_HUMAN			PEAKS DB
SYVKVLHHL	53.04	1094.62	9	-1.6	365.882	45.08	6690	57	F57:7976	20170818 KP RA p53 WT_W632_P6.wiff	2	2	P43365|MAGAC_HUMAN			PEAKS DB
IYFQAPVKI	53.03	1077.62	9	3.6	539.818	73.8	76365	56	F56:15671	20170818 KP RA p53 WT_W632_P5.wiff	1	1	Q7Z478|DHX29_HUMAN			PEAKS DB
SYAQYVHNL	52.98	1093.52	9	3.3	547.77	60.23	28406	57	F57:12893	20170818 KP RA p53 WT_W632_P6.wiff	2	2	Q96GC5|RM48_HUMAN			PEAKS DB
TFHSFFQHF	52.96	1196.54	9	-6.2	399.854	74.09	4858.6	50	F50:9869	20170818 KP RA p53 WT_W632_P18.wiff	2	2	P54274|TERF1_HUMAN			PEAKS DB
EYTPRSWNF	52.94	1198.54	9	0.8	600.28	67.04	18747	41	F41:13176	20170818 KP RA p53 WT_W632_P1.wiff	1	1	Q96LT4|SAMD8_HUMAN			PEAKS DB
DYVEGLRVF	52.92	1096.56	9	5.7	549.29	75.8	419430	55	F55:17598	20170818 KP RA p53 WT_W632_P4.wiff	3	3	P60660|MYL6_HUMAN			PEAKS DB
VYTYIQSRF	52.88	1175.6	9	3.1	588.808	63.07	255290	54	F54:11886	20170818 KP RA p53 WT_W632_P3.wiff	2	2	Q92630|DYRK2_HUMAN			PEAKS DB
IYIKQIKTF	52.72	1152.69	9	5	577.358	57.66	166030	55	F55:11488	20170818 KP RA p53 WT_W632_P4.wiff	2	2	Q08999|RBL2_HUMAN			PEAKS DB
EEITTGSAW	52.71	992.445	9	1.7	497.232	58.81	15315	41	F41:10524	20170818 KP RA p53 WT_W632_P1.wiff	1	1	Q15121|PEA15_HUMAN			PEAKS DB
TYGEIFEKF	52.68	1132.54	9	3.9	567.282	75.12	537170	54	F54:16102	20170818 KP RA p53 WT_W632_P3.wiff	4	4	O95298|NDUC2_HUMAN			PEAKS DB
NFGQHPFVF	52.62	1091.52	9	-2.9	546.767	75.85	24477	41	F41:16301	20170818 KP RA p53 WT_W632_P1.wiff	1	1	Q96S59|RANB9_HUMAN			PEAKS DB
GETSYIRVY	52.62	1086.53	9	7.9	544.281	56.09	33185	41	F41:9614	20170818 KP RA p53 WT_W632_P1.wiff	2	2	Q13242|SRSF9_HUMAN			PEAKS DB
AALPNVYEV	52.57	974.507	9	9.8	488.268	66.86	125890	55	F55:15161	20170818 KP RA p53 WT_W632_P4.wiff	2	2	P33992|MCM5_HUMAN			PEAKS DB
AQYKFVYQV	52.53	1144.59	9	3.4	573.305	64.61	119300	54	F54:12404	20170818 KP RA p53 WT_W632_P3.wiff	2	2	Q15678|PTN14_HUMAN			PEAKS DB
VYENVSHFL	52.53	1106.54	9	1.5	554.28	67.21	113010	41	F41:13256	20170818 KP RA p53 WT_W632_P1.wiff	1	1	Q9H2D1|MFTC_HUMAN			PEAKS DB
EYNSDLHQF	52.51	1151.49	9	1.7	576.754	51.69	41506	52	F52:8134	20170818 KP RA p53 WT_W632_P2.wiff	2	2	O43683|BUB1_HUMAN			PEAKS DB
VYGSFASKL	52.48	970.512	9	-2.4	486.264	58.96	57346	55	F55:11782	20170818 KP RA p53 WT_W632_P4.wiff	2	2	O14977|AZIN1_HUMAN			PEAKS DB
QYNFDFSKL	52.47	1160.55	9	4.6	581.287	77.22	11826	55	F55:17855	20170818 KP RA p53 WT_W632_P4.wiff	1	1	O60287|NPA1P_HUMAN			PEAKS DB
YGYDNVKEY	52.43	1149.5	9	2.7	575.755	48.8	3916.1	56	F56:7665	20170818 KP RA p53 WT_W632_P5.wiff	1	1	Q96GN5|CDA7L_HUMAN			PEAKS DB
AYSVEHNQL	52.42	1059.5	9	2.1	530.759	44.11	96065	57	F57:7691	20170818 KP RA p53 WT_W632_P6.wiff	3	3	Q9Y520|PRC2C_HUMAN			PEAKS DB
KYLGQLHYL	52.39	1133.62	9	2.1	567.822	59.67	21104	52	F52:10564	20170818 KP RA p53 WT_W632_P2.wiff	1	1	Q9H3S7|PTN23_HUMAN			PEAKS DB
GYISNGELF	52.37	998.471	9	3.3	500.246	74.2	155690	41	F41:15730	20170818 KP RA p53 WT_W632_P1.wiff	2	2	Q96LZ3|CANB2_HUMAN:P63098|CANB1_HUMAN			PEAKS DB
NYGRVFSEW	52.34	1156.53	9	5	579.278	71.4	38085	55	F55:15942	20170818 KP RA p53 WT_W632_P4.wiff	2	2	O95219|SNX4_HUMAN			PEAKS DB
AYQLMTDVF	52.33	1086.51	9	4.7	544.263	84.45	5222.9	53	F53:11570	20170818 KP RA p53 WT_W632_P20.wiff	1	1	Q8TB72|PUM2_HUMAN			PEAKS DB
SYLENPTSY	52.32	1072.47	9	4	537.247	58.36	50564	52	F52:10013	20170818 KP RA p53 WT_W632_P2.wiff	2	2	P19484|TFEB_HUMAN			PEAKS DB
DYAEVSNTF	52.28	1044.44	9	0.3	523.229	60.01	4919.2	52	F52:10682	20170818 KP RA p53 WT_W632_P2.wiff	2	2	Q9BUI4|RPC3_HUMAN			PEAKS DB
HYAYSFKYL	52.28	1190.58	9	0.8	596.298	64.99	20209	57	F57:14412	20170818 KP RA p53 WT_W632_P6.wiff	1	1	Q7KZ85|SPT6H_HUMAN			PEAKS DB
KYIDFDHVF	52.28	1182.57	9	4.4	592.298	72.31	105020	55	F55:16231	20170818 KP RA p53 WT_W632_P4.wiff	2	2	Q96RY5|CRML_HUMAN			PEAKS DB
AMSSKFFLV	52.27	1028.54	9	0.3	515.278	79.19	164260	51	F51:11142	20170818 KP RA p53 WT_W632_P19.wiff	2	2	P41221|WNT5A_HUMAN			PEAKS DB
QYQEAFQKL	52.18	1153.58	9	1.4	577.798	56.82	22476	57	F57:11728	20170818 KP RA p53 WT_W632_P6.wiff	1	1	Q8TEQ6|GEMI5_HUMAN			PEAKS DB
HYLNHWNHF	52.17	1266.57	9	-4.5	423.196	51.43	10017	55	F55:9730	20170818 KP RA p53 WT_W632_P4.wiff	1	1	Q9HA64|KT3K_HUMAN			PEAKS DB
KYPSPFFVF	52.14	1130.58	9	-5.7	566.297	85	409650	51	F51:11836	20170818 KP RA p53 WT_W632_P19.wiff	2	2	Q08211|DHX9_HUMAN			PEAKS DB
DYSSILQKF	52.1	1099.55	9	2.3	550.786	79.22	359550	54	F54:16972	20170818 KP RA p53 WT_W632_P3.wiff	2	2	Q96RU3|FNBP1_HUMAN			PEAKS DB
EYM(+15.99)LQNHVF	52.09	1195.53	9	3.9	598.778	61.35	4203	41	F41:11204	20170818 KP RA p53 WT_W632_P1.wiff	2	2	O95373|IPO7_HUMAN	Oxidation (M)	M3:Oxidation (M):1000.00	PEAKS DB
GENLPPLTY	52.08	1002.5	9	3.5	502.258	66.91	44389	56	F56:13329	20170818 KP RA p53 WT_W632_P5.wiff	1	1	Q16850|CP51A_HUMAN			PEAKS DB
TYTYEKLLW	52.03	1215.62	9	4.8	608.822	80.91	0	51	F51:11416	20170818 KP RA p53 WT_W632_P19.wiff	0	0	P35222|CTNB1_HUMAN			PEAKS DB
YFEGIKQTF	52.02	1131.56	9	2.7	566.789	64.66	9793.9	54	F54:12492	20170818 KP RA p53 WT_W632_P3.wiff	1	1	O95433|AHSA1_HUMAN			PEAKS DB
TYQDIQNTI	51.97	1094.52	9	1.1	548.272	57.12	1761900	52	F52:9789	20170818 KP RA p53 WT_W632_P2.wiff	3	3	P24928|RPB1_HUMAN			PEAKS DB
NYSNIRFQF	51.93	1187.57	9	0.6	594.796	73.68	29878	55	F55:16739	20170818 KP RA p53 WT_W632_P4.wiff	1	1	Q9Y217|MTMR6_HUMAN			PEAKS DB
EYAAQLQNF	51.86	1082.5	9	-0.6	542.26	64.43	3959.1	57	F57:14276	20170818 KP RA p53 WT_W632_P6.wiff	1	1	Q5T0N5|FBP1L_HUMAN			PEAKS DB
GYSEHFVEF	51.85	1113.48	9	4.3	557.75	68.39	1889700	41	F41:13721	20170818 KP RA p53 WT_W632_P1.wiff	4	4	Q9P2T1|GMPR2_HUMAN			PEAKS DB
TYSPAFKQF	51.8	1087.53	9	2.5	544.773	59.65	120000	56	F56:10947	20170818 KP RA p53 WT_W632_P5.wiff	2	2	O15488|GLYG2_HUMAN			PEAKS DB
VYVGSFSWW	51.74	1129.52	9	3.7	565.774	85.6	1340	50	F50:12717	20170818 KP RA p53 WT_W632_P18.wiff	1	1	Q8N684|CPSF7_HUMAN			PEAKS DB
TMNQFVNKF	51.66	1127.54	9	2.1	564.78	63.3	7913.1	54	F54:11965	20170818 KP RA p53 WT_W632_P3.wiff	1	1	Q7L5N1|CSN6_HUMAN			PEAKS DB
SQWSLQHEI	51.64	1126.54	9	-0.3	564.28	62.47	25107	55	F55:12986	20170818 KP RA p53 WT_W632_P4.wiff	1	1	Q96EE3|SEH1_HUMAN			PEAKS DB
LYDPVISKL	51.63	1046.6	9	2.7	524.311	68.97	139910	57	F57:15756	20170818 KP RA p53 WT_W632_P6.wiff	1	1	Q96EZ8|MCRS1_HUMAN			PEAKS DB
HYILHNSFF	51.63	1176.57	9	5.1	589.298	67.12	84394	55	F55:14591	20170818 KP RA p53 WT_W632_P4.wiff	1	1	Q7Z3E1|PARPT_HUMAN			PEAKS DB
ALNENINQV	51.55	1013.51	9	1.8	507.767	50.47	18622	49	F49:7887	20170818 KP RA p53 WT_W632_P17.wiff	2	2	Q9BZ23|PANK2_HUMAN			PEAKS DB
AYLEAIHNF	51.54	1076.53	9	3.5	539.275	67.55	488100	41	F41:13395	20170818 KP RA p53 WT_W632_P1.wiff	1	1	P53680|AP2S1_HUMAN			PEAKS DB
QYVDFHNQL	51.48	1162.54	9	1.1	582.28	59.03	249580	57	F57:12496	20170818 KP RA p53 WT_W632_P6.wiff	2	2	P28715|ERCC5_HUMAN			PEAKS DB
ALQEMVHQV	51.47	1053.53	9	1.2	527.773	52.65	9488.6	52	F52:8510	20170818 KP RA p53 WT_W632_P2.wiff	1	1	Q14511|CASL_HUMAN			PEAKS DB
YYQDTPKQI	51.46	1154.56	9	1.1	578.29	43.89	37609	57	F57:7702	20170818 KP RA p53 WT_W632_P6.wiff	1	1	Q9Y3C1|NOP16_HUMAN			PEAKS DB
KFYAKPYFL	51.45	1175.64	9	-5.4	588.823	66.47	5053.4	54	F54:13008	20170818 KP RA p53 WT_W632_P3.wiff	2	2	Q6PI26|SHQ1_HUMAN			PEAKS DB
KLPDVYGVF	51.43	1036.56	9	-0.5	519.288	77.17	88536	41	F41:16798	20170818 KP RA p53 WT_W632_P1.wiff	3	3	P39656|OST48_HUMAN			PEAKS DB
FYVGHIDAF	51.41	1067.51	9	-0.6	534.761	74.33	6994.1	54	F54:15599	20170818 KP RA p53 WT_W632_P3.wiff	1	1	Q659A1|ICE2_HUMAN			PEAKS DB
SYSQSSNLF	51.4	1031.46	9	0	516.737	60.9	22392	57	F57:13085	20170818 KP RA p53 WT_W632_P6.wiff	1	1	P17028|ZNF24_HUMAN			PEAKS DB
YYTDIMHTL	51.39	1155.53	9	3	578.774	72.53	177040	57	F57:16890	20170818 KP RA p53 WT_W632_P6.wiff	1	1	O15031|PLXB2_HUMAN			PEAKS DB
LYTEKFEEF	51.38	1204.57	9	4.4	603.294	66.1	1018100	52	F52:12763	20170818 KP RA p53 WT_W632_P2.wiff	4	4	P40222|TXLNA_HUMAN			PEAKS DB
AELLQVANY	51.31	1019.53	9	-1.8	510.771	69.77	6512.6	54	F54:14168	20170818 KP RA p53 WT_W632_P3.wiff	1	1	O15460|P4HA2_HUMAN			PEAKS DB
AYNPNTQTF	51.31	1054.47	9	2.5	528.242	49.71	26871	56	F56:7913	20170818 KP RA p53 WT_W632_P5.wiff	2	2	P49917|DNLI4_HUMAN			PEAKS DB
YYEKLHTYF	51.27	1262.6	9	3.6	632.308	59.73	91779	54	F54:10640	20170818 KP RA p53 WT_W632_P3.wiff	2	2	P16144|ITB4_HUMAN			PEAKS DB
SYVDSIQQM	51.24	1069.47	9	0.4	535.747	60.67	13519	41	F41:11048	20170818 KP RA p53 WT_W632_P1.wiff	1	1	P00519|ABL1_HUMAN			PEAKS DB
GYNVKFDMF	51.23	1119.51	9	1.2	560.763	78.36	3071	41	F41:17078	20170818 KP RA p53 WT_W632_P1.wiff	1	1	P36969|GPX4_HUMAN			PEAKS DB
TENDIRVM(+15.99)F	51.19	1139.53	9	-1.8	570.772	60.96	14525	57	F57:13099	20170818 KP RA p53 WT_W632_P6.wiff	2	2	Q92879|CELF1_HUMAN	Oxidation (M)	M8:Oxidation (M):1000.00	PEAKS DB
TYGAFLQKF	51.07	1073.55	9	1.3	537.785	73.93	20059	54	F54:15556	20170818 KP RA p53 WT_W632_P3.wiff	2	2	Q9UPT5|EXOC7_HUMAN			PEAKS DB
LYIVHPTMF	51.07	1119.58	9	4.6	560.799	78.08	11507	53	F53:10397	20170818 KP RA p53 WT_W632_P20.wiff	1	1	Q07960|RHG01_HUMAN			PEAKS DB
YYEDNKQFF	51.04	1252.54	9	-0.1	627.28	60.54	18452	55	F55:12282	20170818 KP RA p53 WT_W632_P4.wiff	1	1	Q9UI09|NDUAC_HUMAN			PEAKS DB
AANPHSFVF	51.02	988.477	9	2.1	495.248	64.11	59571	52	F52:12035	20170818 KP RA p53 WT_W632_P2.wiff	2	2	Q9NQ55|SSF1_HUMAN			PEAKS DB
LYKMLSENF	51.02	1143.56	9	3.1	572.793	69.18	31152	41	F41:13827	20170818 KP RA p53 WT_W632_P1.wiff	2	2	Q9BUI4|RPC3_HUMAN			PEAKS DB
AFQPNQYQM	50.99	1125.49	9	-2.8	563.751	57.64	3907.3	54	F54:10160	20170818 KP RA p53 WT_W632_P3.wiff	1	1	Q9H0D6|XRN2_HUMAN			PEAKS DB
IYTPIFNEY	50.95	1158.56	9	3.5	580.291	79.62	25200	55	F55:18782	20170818 KP RA p53 WT_W632_P4.wiff	1	1	Q9Y2Y0|AR2BP_HUMAN			PEAKS DB
SYANVKQWL	50.85	1107.57	9	2.3	554.796	69.31	45186	57	F57:15855	20170818 KP RA p53 WT_W632_P6.wiff	1	1	Q9H0U4|RAB1B_HUMAN:Q92928|RAB1C_HUMAN			PEAKS DB
AAYGYGIRY	50.82	1032.5	9	0.4	517.261	56.31	2491.9	41	F41:9689	20170818 KP RA p53 WT_W632_P1.wiff	1	1	P06737|PYGL_HUMAN			PEAKS DB
IYKAPSENW	50.76	1106.54	9	3.1	554.28	53.1	59990	52	F52:8704	20170818 KP RA p53 WT_W632_P2.wiff	2	2	P26358|DNMT1_HUMAN			PEAKS DB
KYAPSGFYI	50.74	1044.53	9	3.1	523.274	67.62	345510	57	F57:15225	20170818 KP RA p53 WT_W632_P6.wiff	1	1	O75083|WDR1_HUMAN			PEAKS DB
YYQIRSSQL	50.7	1156.59	9	1.5	579.304	53.67	23876	52	F52:8772	20170818 KP RA p53 WT_W632_P2.wiff	1	1	Q9UPT5|EXOC7_HUMAN			PEAKS DB
SYLSHQLDF	50.7	1108.52	9	1.8	555.269	68.34	18948	41	F41:13621	20170818 KP RA p53 WT_W632_P1.wiff	2	2	O60341|KDM1A_HUMAN			PEAKS DB
AYLEAHETF	50.59	1079.49	9	-0.4	540.755	55.3	51192	57	F57:11283	20170818 KP RA p53 WT_W632_P6.wiff	1	1	P57740|NU107_HUMAN			PEAKS DB
TYQAMVHEL	50.56	1090.51	9	3.3	546.263	59.2	91168	56	F56:10782	20170818 KP RA p53 WT_W632_P5.wiff	1	1	Q9NRW7|VPS45_HUMAN			PEAKS DB
VYGPLPQSF	50.54	1006.51	9	0.5	504.265	72.45	302420	52	F52:14817	20170818 KP RA p53 WT_W632_P2.wiff	2	2	P13073|COX41_HUMAN			PEAKS DB
TYDYNFHSF	50.53	1192.48	9	5.1	597.253	65.93	452210	52	F52:12739	20170818 KP RA p53 WT_W632_P2.wiff	3	3	Q9NR48|ASH1L_HUMAN			PEAKS DB
IYTNLNQKI	50.49	1105.61	9	3.6	553.817	52.88	48600	52	F52:8574	20170818 KP RA p53 WT_W632_P2.wiff	2	2	Q9Y2D4|EXC6B_HUMAN			PEAKS DB
IYPEAVTMF	50.49	1069.52	9	3.9	535.769	82.93	25648	41	F41:17640	20170818 KP RA p53 WT_W632_P1.wiff	1	1	Q14738|2A5D_HUMAN			PEAKS DB
FTADFVRQL	50.48	1095.57	9	0.9	548.795	72.3	16731	57	F57:16844	20170818 KP RA p53 WT_W632_P6.wiff	1	1	Q96Q15|SMG1_HUMAN			PEAKS DB
YSQEVRDLF	50.48	1155.56	9	-0.9	578.787	66.13	21362	41	F41:12845	20170818 KP RA p53 WT_W632_P1.wiff	1	1	Q9BZX2|UCK2_HUMAN			PEAKS DB
RYQDAIRVF	50.45	1166.62	9	5	584.32	58.21	816490	54	F54:10413	20170818 KP RA p53 WT_W632_P3.wiff	1	1	Q9Y262|EIF3L_HUMAN			PEAKS DB
TFLNHPALI	50.35	1024.57	9	3	513.296	71.11	152510	55	F55:15848	20170818 KP RA p53 WT_W632_P4.wiff	1	1	Q9NYJ8|TAB2_HUMAN			PEAKS DB
HLGVKVFSV	50.34	984.576	9	-0.5	493.296	59.96	2954.6	52	F52:10704	20170818 KP RA p53 WT_W632_P2.wiff	1	1	P12109|CO6A1_HUMAN			PEAKS DB
YYMIGEQKF	50.32	1177.55	9	1.9	589.784	65.81	284210	52	F52:12816	20170818 KP RA p53 WT_W632_P2.wiff	1	1	P40261|NNMT_HUMAN			PEAKS DB
LYKFSADEF	50.27	1118.53	9	-4	560.271	69.18	10131	41	F41:13848	20170818 KP RA p53 WT_W632_P1.wiff	1	1	Q8IWT0|ARCH_HUMAN			PEAKS DB
KYPHYFPVM	50.27	1180.57	9	-4.4	591.289	64.64	27471	56	F56:12711	20170818 KP RA p53 WT_W632_P5.wiff	2	2	Q9BYT8|NEUL_HUMAN			PEAKS DB
KYLDYMQKI	50.27	1200.62	9	2.4	601.322	60.54	6490.5	55	F55:12303	20170818 KP RA p53 WT_W632_P4.wiff	1	1	P83111|LACTB_HUMAN			PEAKS DB
AYTTEHWLV	50.26	1118.54	9	0.7	560.275	69.13	73912	56	F56:13993	20170818 KP RA p53 WT_W632_P5.wiff	1	1	P46977|STT3A_HUMAN			PEAKS DB
SYTPVLNQF	50.26	1067.53	9	3.2	534.775	72.82	0	52	F52:14867	20170818 KP RA p53 WT_W632_P2.wiff	0	0	O14795|UN13B_HUMAN			PEAKS DB
SYSPQAFKF	50.23	1073.52	9	-1	537.768	66.32	14891	52	F52:12879	20170818 KP RA p53 WT_W632_P2.wiff	1	1	O95835|LATS1_HUMAN			PEAKS DB
SEPDFVAKF	50.23	1038.5	9	0.6	520.26	66.32	157480	52	F52:12877	20170818 KP RA p53 WT_W632_P2.wiff	2	2	Q9NWQ9|CN119_HUMAN			PEAKS DB
TYSTEPNNL	50.19	1037.47	9	0.9	519.743	45.21	89354	41	F41:6847	20170818 KP RA p53 WT_W632_P1.wiff	1	1	P46779|RL28_HUMAN			PEAKS DB
KIAPNTPQL	50.18	980.565	9	-0.4	491.292	48.6	83133	55	F55:8962	20170818 KP RA p53 WT_W632_P4.wiff	1	1	P69849|NOMO3_HUMAN:Q15155|NOMO1_HUMAN:Q5JPE7|NOMO2_HUMAN			PEAKS DB
EYGIFNQKI	50.11	1110.57	9	0.5	556.295	68.06	85428	41	F41:13458	20170818 KP RA p53 WT_W632_P1.wiff	1	1	P06737|PYGL_HUMAN			PEAKS DB
KLLELTQKM	50.08	1102.64	9	3	552.332	55	2653.4	55	F55:10710	20170818 KP RA p53 WT_W632_P4.wiff	1	1	Q5JRA6|MIA3_HUMAN			PEAKS DB
AYLAQSPQL	50.05	989.518	9	6.1	495.771	59.86	0	41	F41:10711	20170818 KP RA p53 WT_W632_P1.wiff	0	0	P14868|SYDC_HUMAN			PEAKS DB
TYEDLINKI	50.03	1107.58	9	1.8	554.801	71.63	31423	41	F41:14742	20170818 KP RA p53 WT_W632_P1.wiff	2	2	P26358|DNMT1_HUMAN			PEAKS DB
AYAGYPSQF	49.98	1002.44	9	2.7	502.233	61.07	5410.7	41	F41:11067	20170818 KP RA p53 WT_W632_P1.wiff	1	1	Q9H7S9|ZN703_HUMAN			PEAKS DB
IYLTFPVAM(+15.99)	49.89	1069.55	9	-3.2	535.781	82.5	9362.1	48	F48:10654	20170818 KP RA p53 WT_W632_P16.wiff	1	1	P0DJ07|PT100_HUMAN	Oxidation (M)	M9:Oxidation (M):1000.00	PEAKS DB
SEMDTSVKF	49.87	1042.46	9	-0.6	522.241	55.02	9244.3	41	F41:9355	20170818 KP RA p53 WT_W632_P1.wiff	1	1	P06756|ITAV_HUMAN			PEAKS DB
M(+15.99)YQEHINEI	49.79	1191.52	9	0.8	596.771	48.96	15336	52	F52:7245	20170818 KP RA p53 WT_W632_P2.wiff	1	1	Q07864|DPOE1_HUMAN	Oxidation (M)	M1:Oxidation (M):1000.00	PEAKS DB
AYIERMNYI	49.76	1171.57	9	4.9	586.795	63.53	371920	54	F54:11991	20170818 KP RA p53 WT_W632_P3.wiff	1	1	P06241|FYN_HUMAN			PEAKS DB
SYNPITHQL	49.74	1071.53	9	1.2	536.777	53.94	39288	41	F41:8975	20170818 KP RA p53 WT_W632_P1.wiff	2	2	Q9HBG6|IF122_HUMAN			PEAKS DB
KYTPPPHHI	49.68	1088.58	9	-4.1	363.866	28.87	0	52	F52:4434	20170818 KP RA p53 WT_W632_P2.wiff	0	0	O43920|NDUS5_HUMAN			PEAKS DB
HYKPTPLYF	49.67	1164.6	9	0.6	583.308	60.68	427410	57	F57:13120	20170818 KP RA p53 WT_W632_P6.wiff	2	2	Q9NTJ3|SMC4_HUMAN			PEAKS DB
EEMEWFNNY	49.63	1260.48	9	-1.6	631.247	81.22	613.93	55	F55:19138	20170818 KP RA p53 WT_W632_P4.wiff	1	1	Q14691|PSF1_HUMAN			PEAKS DB
GQNPTNAEV	49.63	928.425	9	-4.6	465.219	33.13	7308.7	55	F55:6089	20170818 KP RA p53 WT_W632_P4.wiff	2	2	P60660|MYL6_HUMAN			PEAKS DB
LLGPPPVGV	49.62	847.517	9	-0.2	424.767	67.17	32192	55	F55:14658	20170818 KP RA p53 WT_W632_P4.wiff	3	3	Q9ULV3|CIZ1_HUMAN			PEAKS DB
EEM(+15.99)DLFTKY	49.61	1190.52	9	1	596.268	60.96	6690.3	57	F57:13103	20170818 KP RA p53 WT_W632_P6.wiff	1	1	Q969Q6|P2R3C_HUMAN	Oxidation (M)	M3:Oxidation (M):1000.00	PEAKS DB
TYSYVPPQW	49.61	1139.53	9	-1.8	570.772	73.65	33160	52	F52:15103	20170818 KP RA p53 WT_W632_P2.wiff	1	1	A1KXE4|F168B_HUMAN			PEAKS DB
FYVDTVRAF	49.6	1116.56	9	2.4	559.29	69.99	41727	57	F57:16234	20170818 KP RA p53 WT_W632_P6.wiff	1	1	Q07864|DPOE1_HUMAN			PEAKS DB
ALVVQVAEA	49.6	898.512	9	-6.4	450.265	59.48	52696	42	F42:8559	20170818 KP RA p53 WT_W632_P10.wiff	9	9	P07686|HEXB_HUMAN			PEAKS DB
YYTDIM(+15.99)HTL	49.54	1171.52	9	2.9	586.772	57.57	106840	57	F57:12021	20170818 KP RA p53 WT_W632_P6.wiff	2	2	O15031|PLXB2_HUMAN	Oxidation (M)	M6:Oxidation (M):1000.00	PEAKS DB
SYWSVGETI	49.53	1040.48	9	2.8	521.251	76.35	37935	57	F57:18238	20170818 KP RA p53 WT_W632_P6.wiff	1	1	Q9Y3Q3|TMED3_HUMAN			PEAKS DB
AGMPITLTV	49.5	901.494	9	3.1	451.754	77.97	38222	56	F56:17190	20170818 KP RA p53 WT_W632_P5.wiff	1	1	P29353|SHC1_HUMAN			PEAKS DB
GYMEGYYTF	49.48	1129.44	9	1.4	565.727	77.28	102700	56	F56:16933	20170818 KP RA p53 WT_W632_P5.wiff	1	1	Q9UK99|FBX3_HUMAN			PEAKS DB
KLFEFMHET	49.44	1180.56	9	-5.4	394.526	63.97	16939	41	F41:12100	20170818 KP RA p53 WT_W632_P1.wiff	2	2	O14980|XPO1_HUMAN			PEAKS DB
TYQAM(+15.99)VHEL	49.41	1106.51	9	3.2	554.26	47.68	6120	56	F56:7505	20170818 KP RA p53 WT_W632_P5.wiff	1	1	Q9NRW7|VPS45_HUMAN	Oxidation (M)	M5:Oxidation (M):1000.00	PEAKS DB
AYLESFYKF	49.4	1166.56	9	2.8	584.291	80.02	117120	53	F53:10933	20170818 KP RA p53 WT_W632_P20.wiff	3	3	P61421|VA0D1_HUMAN			PEAKS DB
ALMPVLNQV	49.4	983.547	9	3	492.78	78.19	187440	56	F56:17215	20170818 KP RA p53 WT_W632_P5.wiff	3	3	Q5RKV6|EXOS6_HUMAN			PEAKS DB
NYTLVSHLI	49.38	1058.58	9	-2.2	530.296	75.57	163590	41	F41:16175	20170818 KP RA p53 WT_W632_P1.wiff	2	2	P56192|SYMC_HUMAN			PEAKS DB
FYQPKIQQF	49.35	1197.62	9	4	599.821	64.17	217220	55	F55:13698	20170818 KP RA p53 WT_W632_P4.wiff	1	1	Q9NVI1|FANCI_HUMAN			PEAKS DB
YYTNSVDKL	49.32	1101.53	9	1.9	551.775	50.49	14071	54	F54:7825	20170818 KP RA p53 WT_W632_P3.wiff	1	1	Q86UP3|ZFHX4_HUMAN			PEAKS DB
LYSEVSHLL	49.28	1059.56	9	-0.7	530.784	69.82	89287	56	F56:14257	20170818 KP RA p53 WT_W632_P5.wiff	2	2	Q6R327|RICTR_HUMAN			PEAKS DB
VYVQHPITF	49.28	1102.58	9	1.6	552.299	62.34	43370	54	F54:11691	20170818 KP RA p53 WT_W632_P3.wiff	1	1	Q99732|LITAF_HUMAN			PEAKS DB
KLPAPLPGL	49.26	904.574	9	-0.1	453.296	69.31	5857.9	57	F57:15870	20170818 KP RA p53 WT_W632_P6.wiff	2	2	Q8N1F7|NUP93_HUMAN			PEAKS DB
IYLRDPVQV	49.23	1101.62	9	0.8	551.817	64.21	99861	54	F54:12378	20170818 KP RA p53 WT_W632_P3.wiff	2	2	P29144|TPP2_HUMAN			PEAKS DB
YMIAHITGL	49.21	1017.53	9	-1.9	509.774	72.31	7394.4	55	F55:16248	20170818 KP RA p53 WT_W632_P4.wiff	1	1	P04818|TYSY_HUMAN			PEAKS DB
KWLISPVKI	49.21	1082.69	9	2.4	542.353	72.6	16125	41	F41:15100	20170818 KP RA p53 WT_W632_P1.wiff	1	1	Q8NCD3|HJURP_HUMAN			PEAKS DB
QYQKVPVLF	49.21	1120.63	9	1.7	561.324	71.8	37248	55	F55:16127	20170818 KP RA p53 WT_W632_P4.wiff	1	1	Q63HN8|RN213_HUMAN			PEAKS DB
SLVSSLYKV	49.17	994.57	9	0.8	498.295	70.83	18694	49	F49:13809	20170818 KP RA p53 WT_W632_P17.wiff	1	1	Q9BYI3|HYCCI_HUMAN			PEAKS DB
ATYVFLHTV	49.16	1049.55	9	-0.2	525.787	70.55	27527	49	F49:13664	20170818 KP RA p53 WT_W632_P17.wiff	1	1	Q53FV1|ORML2_HUMAN			PEAKS DB
VYIKHPVSL	49.15	1054.62	9	-2.9	352.546	49.02	285390	41	F41:7930	20170818 KP RA p53 WT_W632_P1.wiff	1	1	P48556|PSMD8_HUMAN			PEAKS DB
HEMEKAFAF	49.15	1108.5	9	-1.5	555.259	57.7	736.24	52	F52:9857	20170818 KP RA p53 WT_W632_P2.wiff	1	1	Q9H000|MKRN2_HUMAN			PEAKS DB
TYEGIFKTL	49.15	1070.56	9	4	536.292	74.61	85876	54	F54:15639	20170818 KP RA p53 WT_W632_P3.wiff	1	1	Q8WWM7|ATX2L_HUMAN			PEAKS DB
HILPHPVVV	49.14	1009.61	9	2	505.814	53.24	6412.6	55	F55:10295	20170818 KP RA p53 WT_W632_P4.wiff	1	1	O60287|NPA1P_HUMAN			PEAKS DB
HYAFIMKTL	49.14	1122.59	9	2.4	562.301	65.1	19556	56	F56:12878	20170818 KP RA p53 WT_W632_P5.wiff	1	1	Q6ZT12|UBR3_HUMAN			PEAKS DB
AYLDKSPQF	49.13	1067.53	9	5	534.776	54.84	228220	41	F41:9336	20170818 KP RA p53 WT_W632_P1.wiff	2	2	Q7Z478|DHX29_HUMAN			PEAKS DB
VYMDWYEKF	49.1	1279.56	9	2.7	640.791	82.35	5755.5	51	F51:11544	20170818 KP RA p53 WT_W632_P19.wiff	3	3	O75643|U520_HUMAN			PEAKS DB
SQLDVPFKV	49.08	1031.57	9	0.2	516.791	71.24	128570	57	F57:16474	20170818 KP RA p53 WT_W632_P6.wiff	2	2	Q96RL7|VP13A_HUMAN			PEAKS DB
GEMPTSVAY	49.07	953.416	9	-3.1	477.716	54.94	8153.4	55	F55:10678	20170818 KP RA p53 WT_W632_P4.wiff	1	1	Q8N4C8|MINK1_HUMAN			PEAKS DB
SYFSGSHMF	49.06	1061.43	9	3	531.724	66.87	76950	41	F41:13113	20170818 KP RA p53 WT_W632_P1.wiff	1	1	Q8IV13|CCNJL_HUMAN			PEAKS DB
PFAKPLPTF	49.05	1016.57	9	2.1	509.295	67.77	83551	41	F41:13428	20170818 KP RA p53 WT_W632_P1.wiff	1	1	Q96L91|EP400_HUMAN			PEAKS DB
SYIDVAVKL	49.05	1006.57	9	4.6	504.295	72.65	52351	58	F58:10515	20170818 KP RA p53 WT_W632_P7.wiff	1	1	Q9P2K2|TXD16_HUMAN			PEAKS DB
TYPDVNNSI	49.04	1021.47	9	-0.6	511.745	53.41	1100200	55	F55:10296	20170818 KP RA p53 WT_W632_P4.wiff	3	3	O75436|VP26A_HUMAN			PEAKS DB
GTAPVNLNI	49	897.492	9	-0.3	449.754	64.54	46981	57	F57:14274	20170818 KP RA p53 WT_W632_P6.wiff	2	2	Q6UN15|FIP1_HUMAN			PEAKS DB
GYPEVALHF	48.97	1031.51	9	1.4	516.764	74.71	161720	55	F55:17190	20170818 KP RA p53 WT_W632_P4.wiff	2	2	P53621|COPA_HUMAN			PEAKS DB
SYSIGIANF	48.96	970.476	9	1.9	486.248	80.31	29216	55	F55:18827	20170818 KP RA p53 WT_W632_P4.wiff	1	1	Q99715|COCA1_HUMAN			PEAKS DB
SYAPPTDSF	48.95	983.424	9	2	492.72	56.85	2965.3	54	F54:10039	20170818 KP RA p53 WT_W632_P3.wiff	1	1	O00141|SGK1_HUMAN			PEAKS DB
IYLEKLKTI	48.95	1119.69	9	4.6	560.857	61.26	104310	52	F52:11138	20170818 KP RA p53 WT_W632_P2.wiff	2	2	Q15149|PLEC_HUMAN			PEAKS DB
SLSTFQQMW	48.95	1126.51	9	5.7	564.266	84.24	196.07	53	F53:11488	20170818 KP RA p53 WT_W632_P20.wiff	1	1	P60709|ACTB_HUMAN:P63261|ACTG_HUMAN:P63267|ACTH_HUMAN:P62736|ACTA_HUMAN:P68032|ACTC_HUMAN			PEAKS DB
SYALLTYM(+15.99)I	48.95	1089.54	9	-1.7	545.78	84.26	1790.8	51	F51:11665	20170818 KP RA p53 WT_W632_P19.wiff	1	1	P04818|TYSY_HUMAN	Oxidation (M)	M8:Oxidation (M):1000.00	PEAKS DB
VYQNIFTAM(+15.99)	48.94	1101.52	9	1	551.768	65.73	7058.6	41	F41:12775	20170818 KP RA p53 WT_W632_P1.wiff	1	1	P29992|GNA11_HUMAN	Oxidation (M)	M9:Oxidation (M):1000.00	PEAKS DB
TYISWKEEL	48.91	1167.58	9	4	584.802	70.2	122380	41	F41:14198	20170818 KP RA p53 WT_W632_P1.wiff	2	2	Q709C8|VP13C_HUMAN			PEAKS DB
AVNPHLFSL	48.91	996.539	9	2.2	499.278	73.7	38067	54	F54:15411	20170818 KP RA p53 WT_W632_P3.wiff	1	1	Q9NRW7|VPS45_HUMAN			PEAKS DB
TYFTSGETF	48.89	1051.45	9	-0.1	526.734	67.01	6145.5	55	F55:14521	20170818 KP RA p53 WT_W632_P4.wiff	1	1	Q9Y6V0|PCLO_HUMAN			PEAKS DB
GLAEFQENV	48.87	1005.48	9	2.5	503.749	63.46	20866	49	F49:11524	20170818 KP RA p53 WT_W632_P17.wiff	1	1	Q9HBM1|SPC25_HUMAN			PEAKS DB
VYVQNVVKL	48.85	1060.63	9	1.2	531.324	63.6	165490	55	F55:13444	20170818 KP RA p53 WT_W632_P4.wiff	3	3	O14617|AP3D1_HUMAN			PEAKS DB
NYAQVLDKF	48.85	1096.56	9	0.7	549.283	71.41	155940	56	F56:14886	20170818 KP RA p53 WT_W632_P5.wiff	1	1	Q9ULH1|ASAP1_HUMAN			PEAKS DB
RYTDVSTRY	48.82	1159.56	9	3.9	580.793	37.99	3981.5	41	F41:5229	20170818 KP RA p53 WT_W632_P1.wiff	1	1	Q9Y320|TMX2_HUMAN			PEAKS DB
GQSIVYVMT	48.82	996.495	9	-0.7	499.252	65.15	28056	56	F56:12826	20170818 KP RA p53 WT_W632_P5.wiff	1	1	P61619|S61A1_HUMAN			PEAKS DB
IYDKFIAQL	48.8	1109.61	9	4.4	555.818	74.88	49102	55	F55:17275	20170818 KP RA p53 WT_W632_P4.wiff	1	1	Q6P1K2|PMF1_HUMAN			PEAKS DB
VYQEMPAQL	48.8	1077.52	9	1.1	539.768	61.35	20752	41	F41:11157	20170818 KP RA p53 WT_W632_P1.wiff	1	1	P12694|ODBA_HUMAN			PEAKS DB
IYIESPITM	48.78	1065.54	9	1.4	533.781	79.68	5391.5	55	F55:18663	20170818 KP RA p53 WT_W632_P4.wiff	1	1	Q86XK2|FBX11_HUMAN			PEAKS DB
IYGEGFQTW	48.78	1099.5	9	-0.2	550.757	75.84	15599	57	F57:18052	20170818 KP RA p53 WT_W632_P6.wiff	1	1	Q9H6U8|ALG9_HUMAN			PEAKS DB
AYTTVLQEW	48.78	1109.54	9	1	555.778	80.48	93947	54	F54:17355	20170818 KP RA p53 WT_W632_P3.wiff	2	2	Q63ZY3|KANK2_HUMAN			PEAKS DB
AASPIITLV	48.78	883.538	9	1.4	442.777	79.34	20282	54	F54:17120	20170818 KP RA p53 WT_W632_P3.wiff	2	2	Q8TEM1|PO210_HUMAN			PEAKS DB
TFTFSHATF	48.78	1057.49	9	2.2	529.753	68.87	133500	57	F57:15757	20170818 KP RA p53 WT_W632_P6.wiff	4	4	P14373|TRI27_HUMAN			PEAKS DB
DYAETVHQL	48.77	1074.5	9	2.5	538.258	53.04	18309	54	F54:8667	20170818 KP RA p53 WT_W632_P3.wiff	1	1	Q01082|SPTB2_HUMAN			PEAKS DB
AYSPAIQM(+15.99)F	48.73	1042.48	9	3.4	522.251	63.7	94542	55	F55:13422	20170818 KP RA p53 WT_W632_P4.wiff	3	3	Q9NYU1|UGGG2_HUMAN	Oxidation (M)	M8:Oxidation (M):1000.00	PEAKS DB
VVVDPIQSV	48.7	954.539	9	-0.1	478.278	65.74	13948	49	F49:12334	20170818 KP RA p53 WT_W632_P17.wiff	2	2	O00487|PSDE_HUMAN			PEAKS DB
HYNMFNHHF	48.69	1245.51	9	-7.1	416.177	52.22	413.64	55	F55:9954	20170818 KP RA p53 WT_W632_P4.wiff	1	1	Q9H5U6|ZCHC4_HUMAN			PEAKS DB
FYLPSSPNL	48.67	1036.52	9	4	519.272	77.55	62511	57	F57:18658	20170818 KP RA p53 WT_W632_P6.wiff	1	1	Q9UPR3|SMG5_HUMAN			PEAKS DB
NYLSHHLTI	48.66	1096.57	9	0.4	549.291	56.63	17132	54	F54:9963	20170818 KP RA p53 WT_W632_P3.wiff	1	1	Q9H074|PAIP1_HUMAN			PEAKS DB
LYIVHPTM(+15.99)F	48.64	1135.57	9	4.3	568.797	69.44	7052.8	53	F53:9551	20170818 KP RA p53 WT_W632_P20.wiff	1	1	Q07960|RHG01_HUMAN	Oxidation (M)	M8:Oxidation (M):1000.00	PEAKS DB
SYDPDFNQL	48.56	1097.47	9	1.9	1098.47	65.72	2828200	56	F56:13052	20170818 KP RA p53 WT_W632_P5.wiff	2	2	Q9UET6|TRM7_HUMAN			PEAKS DB
KIVDFSYSV	48.55	1056.55	9	-1.1	529.281	65.9	6570.6	54	F54:12775	20170818 KP RA p53 WT_W632_P3.wiff	1	1	O60566|BUB1B_HUMAN			PEAKS DB
VYNENLVHM	48.54	1117.52	9	1.2	559.771	56.98	0	57	F57:11811	20170818 KP RA p53 WT_W632_P6.wiff	0	0	O75934|SPF27_HUMAN			PEAKS DB
QYNTYPIKL	48.53	1138.6	9	3.1	570.312	65.42	840510	52	F52:12511	20170818 KP RA p53 WT_W632_P2.wiff	3	3	P61619|S61A1_HUMAN			PEAKS DB
AEQDFISKF	48.53	1083.52	9	12.2	542.777	66.43	3566.3	52	F52:12922	20170818 KP RA p53 WT_W632_P2.wiff	1	1	Q9NV70|EXOC1_HUMAN			PEAKS DB
RYKLYQEMF	48.52	1276.63	9	1.3	639.319	63.8	259880	56	F56:12422	20170818 KP RA p53 WT_W632_P5.wiff	1	1	Q14204|DYHC1_HUMAN			PEAKS DB
SEFELLRSY	48.51	1142.56	9	-2.3	572.284	72.94	6873.8	56	F56:15406	20170818 KP RA p53 WT_W632_P5.wiff	1	1	O95219|SNX4_HUMAN			PEAKS DB
QYIEELQKF	48.51	1196.61	9	0.2	599.311	67.55	2789	54	F54:13308	20170818 KP RA p53 WT_W632_P3.wiff	1	1	Q86X27|RGPS2_HUMAN			PEAKS DB
VYNPVRAEW	48.5	1132.57	9	1.5	567.294	62.24	167410	55	F55:12882	20170818 KP RA p53 WT_W632_P4.wiff	2	2	Q86V97|KBTB6_HUMAN			PEAKS DB
VYMELSQKL	48.49	1109.58	9	4.4	555.801	63.32	97291	55	F55:13447	20170818 KP RA p53 WT_W632_P4.wiff	1	1	Q96NE9|FRMD6_HUMAN			PEAKS DB
KLVELPYTV	48.49	1060.62	9	-2.3	531.316	70.26	19768	41	F41:14250	20170818 KP RA p53 WT_W632_P1.wiff	1	1	Q9NPF4|OSGEP_HUMAN			PEAKS DB
KFSPNTSQF	48.49	1054.51	9	1.7	528.262	49.76	138980	54	F54:7592	20170818 KP RA p53 WT_W632_P3.wiff	1	1	O43684|BUB3_HUMAN			PEAKS DB
RYLEVMRKL	48.48	1206.69	9	-1.4	403.238	52.5	204150	55	F55:10085	20170818 KP RA p53 WT_W632_P4.wiff	3	3	Q15257|PTPA_HUMAN			PEAKS DB
SYIEHIFEI	48.47	1149.57	9	-0.5	575.795	84.43	606300	51	F51:11677	20170818 KP RA p53 WT_W632_P19.wiff	3	3	Q15121|PEA15_HUMAN			PEAKS DB
VYTVVDEMF	48.47	1101.51	9	5.1	551.763	84.29	0	53	F53:11499	20170818 KP RA p53 WT_W632_P20.wiff	0	0	P53680|AP2S1_HUMAN			PEAKS DB
LYTEAIKFF	48.46	1130.6	9	10.6	566.314	83.82	2221.9	48	F48:10753	20170818 KP RA p53 WT_W632_P16.wiff	1	1	Q2KHT3|CL16A_HUMAN			PEAKS DB
LYQDGVFKF	48.46	1115.57	9	3.6	558.792	74.55	56581	54	F54:15685	20170818 KP RA p53 WT_W632_P3.wiff	1	1	Q9H8T0|AKTIP_HUMAN			PEAKS DB
TSQYLMHEV	48.45	1106.51	9	-0.7	554.262	53.89	3212.8	41	F41:8976	20170818 KP RA p53 WT_W632_P1.wiff	1	1	Q9NZB2|F120A_HUMAN			PEAKS DB
EEIFGTIGM(+15.99)	48.44	1011.46	9	3.6	506.738	67.43	31047	54	F54:13320	20170818 KP RA p53 WT_W632_P3.wiff	1	1	Q99873|ANM1_HUMAN	Oxidation (M)	M9:Oxidation (M):1000.00	PEAKS DB
ALLAYTLGV	48.43	919.538	9	-1.4	460.777	84.35	8154.1	49	F49:17401	20170818 KP RA p53 WT_W632_P17.wiff	2	2	P68104|EF1A1_HUMAN:Q5VTE0|EF1A3_HUMAN			PEAKS DB
NYLPAINGI	48.42	973.523	9	4.4	487.772	78.23	20550	57	F57:18888	20170818 KP RA p53 WT_W632_P6.wiff	1	1	Q9NR31|SAR1A_HUMAN:Q9Y6B6|SAR1B_HUMAN			PEAKS DB
AVATFLQSV	48.41	934.512	9	0.8	468.262	77.45	12765	56	F56:17025	20170818 KP RA p53 WT_W632_P5.wiff	1	1	P22314|UBA1_HUMAN			PEAKS DB
GIYTGFIKV	48.4	996.564	9	1.9	499.29	74.55	30156	54	F54:15659	20170818 KP RA p53 WT_W632_P3.wiff	1	1	Q86WH2|RASF3_HUMAN			PEAKS DB
AQVPGMQEI	48.39	971.475	9	2.2	486.747	61.75	114850	41	F41:11306	20170818 KP RA p53 WT_W632_P1.wiff	1	1	Q96IJ6|GMPPA_HUMAN			PEAKS DB
VYADQPHIF	48.39	1088.53	9	1.3	545.275	60.54	108000	55	F55:12355	20170818 KP RA p53 WT_W632_P4.wiff	2	2	Q8TB40|ABHD4_HUMAN			PEAKS DB
VFQDRQYQI	48.38	1195.6	9	-2.6	598.807	54.51	12584	41	F41:9154	20170818 KP RA p53 WT_W632_P1.wiff	1	1	Q13620|CUL4B_HUMAN:Q13619|CUL4A_HUMAN			PEAKS DB
KYLSVQGQL	48.28	1034.58	9	10.8	518.303	54.17	160610	41	F41:9147	20170818 KP RA p53 WT_W632_P1.wiff	1	1	Q9NZJ7|MTCH1_HUMAN			PEAKS DB
DYILPQVSF	48.26	1080.55	9	-3.7	541.282	84.75	0	51	F51:11783	20170818 KP RA p53 WT_W632_P19.wiff	0	0	P69849|NOMO3_HUMAN:Q15155|NOMO1_HUMAN:Q5JPE7|NOMO2_HUMAN			PEAKS DB
AAASHFFNL	48.24	976.477	9	3	489.249	71.74	33889	55	F55:16077	20170818 KP RA p53 WT_W632_P4.wiff	1	1	Q8IXQ5|KLHL7_HUMAN			PEAKS DB
YYDLQGHLF	48.24	1154.54	9	0.1	578.279	74.14	3540.7	55	F55:16921	20170818 KP RA p53 WT_W632_P4.wiff	1	1	Q9NT68|TEN2_HUMAN:Q6N022|TEN4_HUMAN			PEAKS DB
KIYEGQVEV	48.23	1063.55	9	2.5	532.786	49.26	1018900	54	F54:7569	20170818 KP RA p53 WT_W632_P3.wiff	5	5	P46777|RL5_HUMAN			PEAKS DB
TYKVISNEF	48.23	1099.55	9	2.3	550.784	57.91	12164	56	F56:10437	20170818 KP RA p53 WT_W632_P5.wiff	1	1	Q05086|UBE3A_HUMAN			PEAKS DB
AMLAVLHTV	48.2	953.537	9	1.8	477.778	70.03	5998.6	49	F49:13506	20170818 KP RA p53 WT_W632_P17.wiff	1	1	Q9BSB4|ATGA1_HUMAN			PEAKS DB
SLLYNVPAV	48.19	974.544	9	-0.2	488.281	76.88	12616	49	F49:15728	20170818 KP RA p53 WT_W632_P17.wiff	1	1	P05067|A4_HUMAN			PEAKS DB
SYATPVDLW	48.19	1050.5	9	8	526.264	83.16	2103.9	41	F41:17728	20170818 KP RA p53 WT_W632_P1.wiff	1	1	Q00534|CDK6_HUMAN			PEAKS DB
EYSIVIQQL	48.13	1091.59	9	2.1	546.803	78.27	57650	57	F57:18843	20170818 KP RA p53 WT_W632_P6.wiff	2	2	P39656|OST48_HUMAN			PEAKS DB
VYNYAEQTL	48.13	1099.52	9	2.2	550.769	59.16	21338	52	F52:10393	20170818 KP RA p53 WT_W632_P2.wiff	1	1	Q9BWF3|RBM4_HUMAN			PEAKS DB
KYLSGIAHF	48.11	1034.55	9	2.7	518.286	57.81	338230	54	F54:10168	20170818 KP RA p53 WT_W632_P3.wiff	1	1	Q10713|MPPA_HUMAN			PEAKS DB
TYNQKHSLF	48.11	1136.56	9	-1.8	569.289	45.82	38121	57	F57:8172	20170818 KP RA p53 WT_W632_P6.wiff	2	2	Q9NPA3|M1IP1_HUMAN			PEAKS DB
TYQDIFRDF	48.1	1203.56	9	2.5	602.79	83.06	191730	50	F50:11905	20170818 KP RA p53 WT_W632_P18.wiff	2	2	Q15057|ACAP2_HUMAN			PEAKS DB
VYEEILHQI	48.07	1142.6	9	2.7	572.309	69.11	19764	52	F52:13592	20170818 KP RA p53 WT_W632_P2.wiff	1	1	Q9BZQ8|NIBAN_HUMAN			PEAKS DB
KLHGVNINV	48.05	992.577	9	3	497.299	49.24	10372	41	F41:7947	20170818 KP RA p53 WT_W632_P1.wiff	1	1	Q9BWF3|RBM4_HUMAN			PEAKS DB
VYAEVSRLL	48.03	1048.59	9	3.2	525.306	68.71	0	57	F57:15668	20170818 KP RA p53 WT_W632_P6.wiff	0	0	Q8NG68|TTL_HUMAN			PEAKS DB
YGYSNPKIL	47.99	1053.55	9	2.7	527.785	56.79	0	57	F57:11742	20170818 KP RA p53 WT_W632_P6.wiff	0	0	P05412|JUN_HUMAN			PEAKS DB
SYNGKLYVF	47.99	1089.55	9	2.8	545.785	68.01	44873	57	F57:15436	20170818 KP RA p53 WT_W632_P6.wiff	1	1	Q96M94|KLH15_HUMAN			PEAKS DB
VMTGSYNNF	47.98	1031.44	9	-0.9	516.726	56.23	6104.7	54	F54:9790	20170818 KP RA p53 WT_W632_P3.wiff	1	1	P63151|2ABA_HUMAN			PEAKS DB
SYNDYVREF	47.95	1191.52	9	1.5	596.765	62.89	62586	56	F56:12106	20170818 KP RA p53 WT_W632_P5.wiff	2	2	Q96MU7|YTDC1_HUMAN			PEAKS DB
YTLGVKQLI	47.95	1033.62	9	2.9	517.819	70.67	27646	57	F57:16273	20170818 KP RA p53 WT_W632_P6.wiff	1	1	P68104|EF1A1_HUMAN:Q5VTE0|EF1A3_HUMAN			PEAKS DB
VYSIVPQSW	47.95	1077.55	9	6	539.787	80.99	34326	55	F55:19038	20170818 KP RA p53 WT_W632_P4.wiff	1	1	Q71RC2|LARP4_HUMAN			PEAKS DB
MYQEHINEI	47.94	1175.53	9	2.6	588.775	52.83	111610	52	F52:8554	20170818 KP RA p53 WT_W632_P2.wiff	1	1	Q07864|DPOE1_HUMAN			PEAKS DB
YLEPKLTQV	47.93	1089.61	9	3.4	545.815	59.42	14004	49	F49:10175	20170818 KP RA p53 WT_W632_P17.wiff	1	1	Q14997|PSME4_HUMAN			PEAKS DB
VYFSKSEQL	47.92	1099.55	9	-0.4	550.786	53.72	73780	41	F41:8889	20170818 KP RA p53 WT_W632_P1.wiff	2	2	P29317|EPHA2_HUMAN			PEAKS DB
KQALKYFNL	47.91	1123.64	9	2.3	562.83	63.68	79862	41	F41:11984	20170818 KP RA p53 WT_W632_P1.wiff	3	3	Q9UBV2|SE1L1_HUMAN			PEAKS DB
KLFIGGLNV	47.91	959.58	9	0.3	480.799	76.45	110060	52	F52:16098	20170818 KP RA p53 WT_W632_P2.wiff	2	2	Q13151|ROA0_HUMAN			PEAKS DB
KIIGIMEEV	47.89	1030.57	9	-0.7	516.291	69.25	170660	56	F56:14035	20170818 KP RA p53 WT_W632_P5.wiff	3	3	P52701|MSH6_HUMAN			PEAKS DB
AQQPTAVQV	47.89	940.498	9	-0.6	471.257	43.36	17447	52	F52:6064	20170818 KP RA p53 WT_W632_P2.wiff	2	2	Q13952|NFYC_HUMAN			PEAKS DB
IYNNMKQFI	47.89	1169.59	9	4.3	585.807	66.04	2320.6	52	F52:12798	20170818 KP RA p53 WT_W632_P2.wiff	1	1	P16615|AT2A2_HUMAN:O14983|AT2A1_HUMAN			PEAKS DB
SQIPAQPSV	47.88	925.487	9	1.1	463.753	47.2	128410	41	F41:7289	20170818 KP RA p53 WT_W632_P1.wiff	2	2	Q9Y520|PRC2C_HUMAN			PEAKS DB
AESDFASTF	47.78	973.403	9	-4.2	487.704	64.14	1972.7	56	F56:12615	20170818 KP RA p53 WT_W632_P5.wiff	1	1	Q9UBW8|CSN7A_HUMAN			PEAKS DB
SLSTFQQM(+15.99)W	47.78	1142.51	9	6.7	572.264	72.76	1225.4	53	F53:9890	20170818 KP RA p53 WT_W632_P20.wiff	1	1	P60709|ACTB_HUMAN:P63261|ACTG_HUMAN:P63267|ACTH_HUMAN:P62736|ACTA_HUMAN:P68032|ACTC_HUMAN	Oxidation (M)	M8:Oxidation (M):1000.00	PEAKS DB
KEALPKAAF	47.77	973.56	9	-1	487.788	47.16	831.91	52	F52:6948	20170818 KP RA p53 WT_W632_P2.wiff	1	1	Q13123|RED_HUMAN			PEAKS DB
GLVSTGLKV	47.77	872.533	9	3.9	437.274	57.79	321150	56	F56:10284	20170818 KP RA p53 WT_W632_P5.wiff	1	1	P13639|EF2_HUMAN			PEAKS DB
GQLPITIQV	47.76	967.57	9	2.9	484.795	78.57	13411	57	F57:18998	20170818 KP RA p53 WT_W632_P6.wiff	1	1	Q9Y4D7|PLXD1_HUMAN			PEAKS DB
KYITDVVKL	47.72	1077.64	9	1.2	539.83	61.83	27488	54	F54:11483	20170818 KP RA p53 WT_W632_P3.wiff	2	2	O75691|UTP20_HUMAN			PEAKS DB
EYVPEIVNF	47.71	1108.54	9	-0.5	555.281	83.7	14246	52	F52:17521	20170818 KP RA p53 WT_W632_P2.wiff	1	1	P49589|SYCC_HUMAN			PEAKS DB
LYVVDLKKF	47.71	1123.66	9	-1.8	562.836	69.13	104680	56	F56:13995	20170818 KP RA p53 WT_W632_P5.wiff	2	2	Q9NYU1|UGGG2_HUMAN:Q9NYU2|UGGG1_HUMAN			PEAKS DB
ILGPPPPSF	47.71	923.512	9	1.4	462.765	68.72	17517	55	F55:15009	20170818 KP RA p53 WT_W632_P4.wiff	3	3	P43243|MATR3_HUMAN			PEAKS DB
KYQEVTNNL	47.71	1107.56	9	3.3	554.789	43.94	137120	57	F57:7664	20170818 KP RA p53 WT_W632_P6.wiff	4	4	Q14444|CAPR1_HUMAN			PEAKS DB
IQVQQPQQV	47.7	1066.58	9	2.4	534.299	45.4	1741.4	52	F52:6524	20170818 KP RA p53 WT_W632_P2.wiff	1	1	Q2TAL8|QRIC1_HUMAN			PEAKS DB
SEQPAKATF	47.7	977.482	9	0.8	489.75	36.69	1679.3	41	F41:5069	20170818 KP RA p53 WT_W632_P1.wiff	1	1	P49790|NU153_HUMAN			PEAKS DB
AYAQEIQKL	47.68	1062.57	9	3.3	532.296	54.4	32202	52	F52:9036	20170818 KP RA p53 WT_W632_P2.wiff	1	1	Q16649|NFIL3_HUMAN			PEAKS DB
PYPPPPPEF	47.68	1039.5	9	3.1	520.761	65.51	190410	57	F57:14656	20170818 KP RA p53 WT_W632_P6.wiff	3	3	Q969T9|WBP2_HUMAN			PEAKS DB
GSYGEVFKV	47.66	984.492	9	2.7	493.256	62.08	6020.2	55	F55:12853	20170818 KP RA p53 WT_W632_P4.wiff	1	1	Q99640|PMYT1_HUMAN			PEAKS DB
TQIDHYVGI	47.66	1044.52	9	0.2	523.271	58.3	39895	57	F57:12252	20170818 KP RA p53 WT_W632_P6.wiff	1	1	O95197|RTN3_HUMAN			PEAKS DB
FYNEHTNDF	47.65	1185.47	9	1.1	593.744	50.04	2331.2	54	F54:7680	20170818 KP RA p53 WT_W632_P3.wiff	1	1	Q2KHT3|CL16A_HUMAN			PEAKS DB
TQNFLIQKI	47.64	1103.63	9	2.5	552.827	68.56	231590	41	F41:13701	20170818 KP RA p53 WT_W632_P1.wiff	1	1	O95999|BCL10_HUMAN			PEAKS DB
AMTQLLAGV	47.59	902.49	9	1.1	452.254	77.34	399340	49	F49:15825	20170818 KP RA p53 WT_W632_P17.wiff	2	2	P24821|TENA_HUMAN			PEAKS DB
VYM(+15.99)DWYEKF	47.59	1295.55	9	2.1	648.788	74.27	10144	51	F51:10803	20170818 KP RA p53 WT_W632_P19.wiff	2	2	O75643|U520_HUMAN	Oxidation (M)	M3:Oxidation (M):1000.00	PEAKS DB
EYRPEFSNF	47.57	1187.52	9	3.6	594.772	64.1	173540	54	F54:12235	20170818 KP RA p53 WT_W632_P3.wiff	1	1	Q9UKK3|PARP4_HUMAN			PEAKS DB
AYQLM(+15.99)TDVF	47.57	1102.5	9	-0.2	552.257	73.44	7823.6	53	F53:9949	20170818 KP RA p53 WT_W632_P20.wiff	1	1	Q8TB72|PUM2_HUMAN	Oxidation (M)	M5:Oxidation (M):1000.00	PEAKS DB
YYVRILSTI	47.56	1126.64	9	2.8	564.33	77.17	13744	41	F41:16763	20170818 KP RA p53 WT_W632_P1.wiff	1	1	P43686|PRS6B_HUMAN			PEAKS DB
NQMPTQPQV	47.55	1041.49	9	-0.4	521.754	46.01	8094.9	41	F41:6914	20170818 KP RA p53 WT_W632_P1.wiff	2	2	Q09472|EP300_HUMAN			PEAKS DB
MTDPIRILV	47.5	1056.6	9	1.9	529.31	79.68	12648	49	F49:16595	20170818 KP RA p53 WT_W632_P17.wiff	1	1	P38919|IF4A3_HUMAN			PEAKS DB
VYEYVVERF	47.48	1202.6	9	-0.8	602.307	68.11	42145	41	F41:13461	20170818 KP RA p53 WT_W632_P1.wiff	1	1	Q5TAX3|TUT4_HUMAN			PEAKS DB
AYSPAIQMF	47.46	1026.48	9	3.8	514.249	78.31	169380	56	F56:17323	20170818 KP RA p53 WT_W632_P5.wiff	2	2	Q9NYU1|UGGG2_HUMAN			PEAKS DB
NYAQVFNKL	47.45	1095.57	9	-0.4	548.794	67.67	79602	41	F41:13380	20170818 KP RA p53 WT_W632_P1.wiff	2	2	Q9Y6E2|BZW2_HUMAN			PEAKS DB
HVLDVIHEV	47.44	1059.57	9	5.4	530.798	58.68	10052	55	F55:11755	20170818 KP RA p53 WT_W632_P4.wiff	1	1	O75962|TRIO_HUMAN			PEAKS DB
AYFTETEKF	47.39	1134.52	9	0.5	568.267	60.84	36541	56	F56:11365	20170818 KP RA p53 WT_W632_P5.wiff	2	2	Q9Y616|IRAK3_HUMAN			PEAKS DB
NFTNVAATF	47.36	983.471	9	0.4	492.745	71.65	14629	52	F52:14511	20170818 KP RA p53 WT_W632_P2.wiff	1	1	P53396|ACLY_HUMAN			PEAKS DB
YQTEIGQTL	47.35	1051.52	9	3.3	526.77	58.25	72722	52	F52:9996	20170818 KP RA p53 WT_W632_P2.wiff	1	1	P14324|FPPS_HUMAN			PEAKS DB
TYINPFVSF	47.33	1086.54	9	-1.9	544.279	85.29	7394.7	50	F50:12632	20170818 KP RA p53 WT_W632_P18.wiff	1	1	O95486|SC24A_HUMAN			PEAKS DB
GLSVYQIKV	47.3	1005.59	9	0.1	503.802	68.96	14230	41	F41:13752	20170818 KP RA p53 WT_W632_P1.wiff	2	2	Q14204|DYHC1_HUMAN			PEAKS DB
KYPVEWAKF	47.28	1166.61	9	0.5	584.315	66.36	50727	57	F57:15034	20170818 KP RA p53 WT_W632_P6.wiff	2	2	Q96GY0|ZC21A_HUMAN			PEAKS DB
SMPDVDLHV	47.28	1011.47	9	2	506.745	64.62	271340	55	F55:13883	20170818 KP RA p53 WT_W632_P4.wiff	1	1	Q09666|AHNK_HUMAN			PEAKS DB
VMDSKIVQV	47.28	1017.55	9	2.9	509.787	52.71	44400	52	F52:8507	20170818 KP RA p53 WT_W632_P2.wiff	1	1	O60684|IMA7_HUMAN:P52294|IMA5_HUMAN:O15131|IMA6_HUMAN			PEAKS DB
IYNFVESKL	47.27	1111.59	9	-1.2	556.804	70.2	1859.5	41	F41:14233	20170818 KP RA p53 WT_W632_P1.wiff	1	1	Q13415|ORC1_HUMAN			PEAKS DB
VYTQHQPFL	47.24	1131.57	9	2.9	566.792	57.23	22225	56	F56:10168	20170818 KP RA p53 WT_W632_P5.wiff	2	2	Q9NRW7|VPS45_HUMAN			PEAKS DB
YQTQLIQRV	47.23	1147.63	9	3.8	574.829	54.57	2379.2	41	F41:9199	20170818 KP RA p53 WT_W632_P1.wiff	1	1	Q14204|DYHC1_HUMAN			PEAKS DB
AMQKIYQTF	47.23	1128.56	9	3.3	565.288	58.19	7757.2	56	F56:10527	20170818 KP RA p53 WT_W632_P5.wiff	1	1	Q9BVL2|NUP58_HUMAN			PEAKS DB
YYSNLHQTF	47.23	1171.53	9	-1.4	586.773	53.43	4170.1	41	F41:8791	20170818 KP RA p53 WT_W632_P1.wiff	1	1	O95568|MET18_HUMAN			PEAKS DB
AYYGNISHF	47.22	1070.48	9	2	536.247	58.98	61196	56	F56:10676	20170818 KP RA p53 WT_W632_P5.wiff	1	1	O43463|SUV91_HUMAN			PEAKS DB
VYTVVDEM(+15.99)F	47.2	1117.5	9	1.7	559.758	69.09	5622.8	53	F53:9550	20170818 KP RA p53 WT_W632_P20.wiff	1	1	P53680|AP2S1_HUMAN	Oxidation (M)	M8:Oxidation (M):1000.00	PEAKS DB
VYSKTQQSF	47.2	1086.53	9	6.9	544.28	36.74	403.07	41	F41:5083	20170818 KP RA p53 WT_W632_P1.wiff	1	1	Q14157|UBP2L_HUMAN			PEAKS DB
VYKVPPFTF	47.2	1096.6	9	2	549.306	79.45	28289	53	F53:10883	20170818 KP RA p53 WT_W632_P20.wiff	2	2	Q6NZI2|CAVN1_HUMAN			PEAKS DB
KYFDKVVTL	47.19	1111.63	9	3.2	556.823	60.35	232340	54	F54:10879	20170818 KP RA p53 WT_W632_P3.wiff	1	1	Q2M1P5|KIF7_HUMAN			PEAKS DB
YYAYLPAKL	47.18	1100.59	9	1.7	551.305	70.95	6046	57	F57:16395	20170818 KP RA p53 WT_W632_P6.wiff	1	1	Q5T3F8|CSCL2_HUMAN			PEAKS DB
HYLETGNHW	47.17	1155.51	9	7.2	578.768	47.49	159.8	41	F41:7389	20170818 KP RA p53 WT_W632_P1.wiff	1	1	P01031|CO5_HUMAN			PEAKS DB
SQAPQSPQI	47.16	954.477	9	3	478.249	43	4162.7	52	F52:5955	20170818 KP RA p53 WT_W632_P2.wiff	2	2	Q5T5P2|SKT_HUMAN			PEAKS DB
ASYVNLPTI	47.14	976.523	9	1	489.271	77.21	20236	57	F57:18556	20170818 KP RA p53 WT_W632_P6.wiff	1	1	P08865|RSSA_HUMAN			PEAKS DB
[truncated: 8,990 more rows]

## Sheet: Mut273 Pan HLA
Peptide	-10lgP	Mass	Length	ppm	m/z	RT	Area Mutant_A2_P53	Fraction	Scan	Source File	#Feature	#Feature Mutant_A2_P53	Accession	PTM	AScore	Found By
[truncated: 7,145 more rows]
