# Supplementary material for: Multi-Omic Analysis of Two Common P53 Mutations: Proteins Regulated by Mutated P53 as Potential Targets for Immunotherapy
Source: Cancers (Basel). 2022 Aug 17;14(16):3975. doi: 10.3390/cancers14163975 (PMC9406384; doi:10.3390/cancers14163975)
Supplement: Supplementary file 1 [file cancers-14-03975-s001.zip › Supplementary Table S7 (P53 peptides).csv]

Peptide	-10lgP	Mass	Length	ppm	m/z	RT	Area Mutant_A2_P53	Fraction	Scan	Source File	#Feature	#Feature Mutant_A2_P53	Accession	PTM	AScore	Found By
TYSPALNKM	49.74	1023.5059	9	2.9	512.7617	49.38	1.29E+05	15	F15:7778	20170818 KP RA p53 Mutant_BB7.2_P4.wiff	2	2	p53Mut175:p53Mut273:P04637|P53_HUMAN			PEAKS DB
EYLDDRNTF	47.24	1171.5145	9	4.4	586.7683	83.58	8.66E+05	17	F17:15175	20170818 KP RA p53 Mutant_BB7.2_P6.wiff	4	4	p53Mut175:p53Mut273:P04637|P53_HUMAN			PEAKS DB
GLAPPQHLI	37.12	944.5443	9	2.7	473.282	60.31	9.40E+05	12	F12:11062	20170818 KP RA p53 Mutant_BB7.2_P2.wiff	3	3	p53Mut175:p53Mut273:P04637|P53_HUMAN			PEAKS DB
TYSPALNKM(+15.99)	31.81	1039.5009	9	2.3	520.7589	36.03	1.92E+04	14	F14:4563	20170818 KP RA p53 Mutant_BB7.2_P3.wiff	2	2	p53Mut175:p53Mut273:P04637|P53_HUMAN	Oxidation (M)	M9:Oxidation (M):1000.00	PEAKS DB
KQSQHMTEV	18.51	1086.5128	9	-6.7	363.1758	24.9	1.21E+02	15	F15:3816	20170818 KP RA p53 Mutant_BB7.2_P4.wiff	1	1	p53Mut175:p53Mut273:P04637|P53_HUMAN			PEAKS DB
TYSPALNKMF	67.23	1170.5743	10	3.6	586.2977	86.72	4.40E+05	17	F17:16204	20170818 KP RA p53 Mutant_BB7.2_P6.wiff	3	3	p53Mut175:p53Mut273:P04637|P53_HUMAN			PEAKS DB
TYSPALNKM(+15.99)F	61.8	1186.5692	10	5.9	594.2966	82.55	1.07E+06	17	F17:14836	20170818 KP RA p53 Mutant_BB7.2_P6.wiff	9	9	p53Mut175:p53Mut273:P04637|P53_HUMAN	Oxidation (M)	M9:Oxidation (M):1000.00	PEAKS DB
GLAPPQHLIRV	20.9	1199.7139	11	-0.1	400.9119	59.01	1.97E+03	14	F14:10499	20170818 KP RA p53 Mutant_BB7.2_P3.wiff	1	1	p53Mut175:p53Mut273:P04637|P53_HUMAN			PEAKS DB
