# Supplementary material for: Multi-Omic Analysis of Two Common P53 Mutations: Proteins Regulated by Mutated P53 as Potential Targets for Immunotherapy
Source: Cancers (Basel). 2022 Aug 17;14(16):3975. doi: 10.3390/cancers14163975 (PMC9406384; doi:10.3390/cancers14163975)
Supplement: Supplementary file 1 [file cancers-14-03975-s001.zip › Supplementary Table S8.xlsx]

## Sheet: 273 protein peptide comparison
HLA-A2															PAN HLA
101 common elements in "273 Peptides" and "273 Proteins Up":															193 common elements in "273 Peptides Pan and 273 Proteins UP																			70 common elements in "273 Pan" and "273 HLA	A2 ":
DCTN2															SNX5																			UCHL1
MIER1															CALR																			GMDS
HEXB															LAMC1																			CENPF
APOL2															MYLK																			HEXB
SHC1															LRP1																			SF3B5
PPIB															SAR1A																			TPR
LRCH3															UCHL1																			KLC1
PRPF3															MXRA7																			CELF1
SRA1															QKI																			MYL6
MESD															GMDS																			NUDC
SRP14															ECI2																			LARP1
LARP1															AKAP2																			SON
NCOR2															CENPF																			STAT1
PGM1															HEXB																			FLNC
CRTC2															SF3B5																			SHC1
LAMB2															RIPK1																			PALLD
NENF															ECT2																			UFD1
NASP															GOPC																			U2AF2
IDH3G															TPR																			IGBP1
TXNIP															WBP2																			STAU1
GPX1															LSM7																			ABI1
UCHL1															KLC1																			NASP
SF3A3															CELF1																			TPX2
WIPF2															SRSF9																			G3BP2
RIN1															MYL6																			RIOK2
UFD1															GMPPA																			TOP2A
PLOD1															SF3A1																			IREB2
RIOK2															NUDC																			EEA1
BRK1															CALD1																			MAP1A
BRAF															P4HA2																			CSRP1
IREB2															CNN3																			DCTN2
GMDS															SRPK2																			NDRG1
CRTAP															LARP1																			SRRM2
MAP1A															SON																			HGS
CENPF															STAT1																			BRAF
RBM28															FLNC																			ETFB
MYCBP															RBM8A																			CDC37
TOP2A															EXOC7																			KDM5A
KDM5A															SHC1																			NOP2
RNF31															PALLD																			WBP11
STAU1															UFD1																			MED21
MYDGF															WASF2																			TXNIP
STAT1															FXR2																			LAMB2
NOL10															NOP53																			VPS29
TPR															BCL10																			ACTN1
FLNC															U2AF2																			NCOR2
U2AF2															RBBP7																			APOL2
SF3B5															IGBP1																			UAP1
CELF1															PPIG																			NOL10
ABI1															STAU1																			NENF
BDH2															ABI1																			NCK1
NCK1															PEX19																			STRN3
UFSP2															NASP																			PLOD1
NOP2															ACBD6																			IDH3G
TPX2															MLF2																			SGTB
OAS3															TPX2																			RBM28
SRRM2															MYL9																			TPM4
VPS29															NFU1																			SNX7
ETFB															G3BP2																			SF3A2
UAP1															COX5A																			PDIA3
PALLD															RIOK2																			GPKOW
NDRG1															RBM5																			CRTC2
STRN3															TACC3																			PPIB
CSRP1															BTF3																			GLRX3
GLRX3															TOP2A																			BRK1
GUF1															TNIK																			PAWR
GRHPR															MANF																			BDH2
EEA1															IREB2																			SPAG5
KLC1															FSTL1																			HDGF
ACTN1															EEA1																			MUC19
PPIC															WDR61
HSBP1															YLPM1
SPAG5															MAP1A
MED21															CSRP1
GSTP1															DCTN2
SNX7															NDRG1
GPKOW															SRRM2
IGBP1															OS9
TPM4															HGS
TPM1															BRAF
G3BP2															RIOK1
WBP11															ETFB
HGS															REPS1
NUP62															CDC37
LARP7															GSDMD
CDC37															KDM5A
SF3A2															APBB2
PAWR															NOP2
GALK1															ACTN4
SGTA															FKBP9
SON															ISG15
NUDC															PARK7
CCS															UBE2C
IRF9															TONSL
HDGF															IWS1
PDIA3															CPSF6
RBM19															WBP11
MUC19															MED21
SGTB															TXNIP
ZPR1															NFS1
MYL6															LAMB2
															SRP72
															OSTF1
															FKBP7
															FMR1
															VPS29
															ACTN1
															NCOR2
															TBCA
															APOL2
															UAP1
															PDP1
															FNBP4
															SF3B2
															ENAH
															NOL10
															NENF
															NCK1
															EPS15
															CRTC1
															GIPC1
															CRKL
															TRADD
															FKBP4
															TKT
															STAT2
															WDR76
															STK26
															PARP9
															SF3B4
															BSDC1
															CHERP
															SCRN1
															STRN3
															ZMYM3
															IFI44
															AHDC1
															PLOD1
															P3H1
															NXN
															NOSIP
															ANXA5
															GFPT2
															LASP1
															IDH3G
															SCLY
															SGTB
															CYHR1
															SEC13
															CAP2
															GPC4
															MED17
															RBM28
															SNX3
															TPM4
															SNX7
															SF3A2
															PDIA3
															PNPT1
															VPS4A
															GPKOW
															GPSM1
															SET
															GSTM3
															CRTC2
															CDV3
															PPIB
															GLRX3
															AIP
															PPIL4
															BRK1
															STIP1
															PAWR
															BDH2
															NMI
															SPAG5
															CD109
															ENSA
															NAA10
															PRDX5
															TTK
															NRBF2
															HDGF
															CLPB
															SRSF1
															PPME1
															CHMP5
															SSU72
															HYOU1
															MUC19
															CDK6
															CFDP1
															TPM2

## Sheet: 175 Protein Peptide comparison
HLA A2																	Pan HLA
190 common elements in "175 peptides" and "175 proteins up":																	201 common elements in "175 Protein UP" and "175 Pan Peptides":
FLNA																	MYL9
HDAC1																	TXNIP
CPSF1																	HSPB8
UBA1																	CSRP1
LAMB2																	P4HA1
PSMD2																	FKBP7
PDIA3																	RCN1
GNAI2																	FSTL1
ATAD2																	LAMC1
BRAF																	WIPF2
CDC37																	P4HA2
TOP2A																	TPM2
TANC2																	CALD1
VAT1																	BAG3
IREB2																	ANXA1
PSMD7																	PTGR1
TXNIP																	CNN3
RCN1																	SF3B5
AP2S1																	CNN2
PTK7																	PEA15
HEBP1																	UCHL1
CNOT3																	CDK6
CUL2																	TTC33
CKAP4																	RBBP7
FLNC																	ANXA5
GOPC																	TONSL
MOV10																	RIOK2
ABI1																	EHD2
UFSP2																	NXN
CAND2																	STIP1
ZBED1																	LAMB2
CAP2																	RIC8A
EHD1																	CALR
KDM5A																	RFC1
RIOK2																	CUL4B
PYGL																	SNX18
KCMF1																	CRTAP
BRK1																	LRCH3
EPN1																	GUF1
TPM4																	FMNL3
VPS29																	PPIG
LPP																	KLC1
SF3B5																	ACTN1
PACS1																	ZYX
RAF1																	EPAS1
ARPC2																	NMI
BDH2																	MYL6
ZMYM3																	TDRD3
FAS																	ISG15
FRYL																	RIOK1
RINT1																	PPM1E
FLNB																	SF3B4
HINT1																	PLEC
MESD																	NENF
OPTN																	UGDH
LRCH3																	PDP1
TLN2																	FAS
NISCH																	ZBED1
ASAP3																	PARK7
PGM1																	RBM8A
RAE1																	PRDX4
SRRM2																	CAP2
SNX1																	CRKL
EHD4																	NDRG1
GRHPR																	DHX32
COX5A																	PYGL
PLEC																	SRSF5
CSRP2																	GSTM3
RIC8A																	PPIB
TOP2B																	BRK1
GNS																	PDIA3
NFKB1																	FLNB
DCP1A																	GOPC
CDK19																	AGO3
IGBP1																	FKBP4
PUF60																	COX5A
PLOD1																	LAMP2
UBE2Z																	PNRC1
PAIP1																	CUL2
UCHL5																	FKBP9
DHX32																	GMPPA
ASAP1																	HAUS3
U2AF2																	IREB2
CNN2																	OSTF1
CSRP1																	SEC13
UAP1																	CKAP4
ARPC3																	PAIP1
NPC2																	PACS1
GFPT2																	HEXB
CASP8																	IFT27
CALR																	ARPC2
SP100																	TLN2
DHX30																	CLIC1
FKBP4																	CRTC2
RBBP7																	NGLY1
TRIP6																	PTK7
PALLD																	PLOD3
PPIB																	GFPT2
CRTAP																	LSM7
ERI3																	TOP2A
WIPF2																	LRP1
FMNL3																	AHDC1
GUF1																	SCRIB
BICD2																	SLBP
HEXB																	NISCH
MYL6																	GLRX3
HSBP1																	FLNC
SF3B4																	NFKB1
LSM7																	NFU1
MAP1A																	EHD4
GBP1																	PALLD
MED30																	VPS29
PRPF3																	ASAP1
UBE2H																	GRHPR
NDRG1																	TMOD3
RBM5																	IDH3G
RBBP4																	SRSF1
RIOK1																	ENAH
MYOF																	BICD2
SF3B2																	WBP11
PGK1																	STRN3
LRP1																	PRPS1
IDH3G																	MROH1
NIT1																	UCHL5
ACTN1																	HYOU1
ACOT9																	TPM4
BAG2																	RBM5
CHID1																	JMJD6
OSTF1																	HSF1
UCHL1																	CAND2
CNN3																	ATAD2
CIRBP																	ECI2
ARSB																	POMP
RBM12																	CDC37
HGS																	TXNL1
MEF2D																	PPID
VPS36																	NUP43
PDCD5																	NSUN2
PLOD3																	AHSA1
CRTC1																	ABI1
MIF																	MAP1A
CLIC4																	RINT1
GYS1																	CIRBP
SNX18																	EFL1
GLRX3																	SRSF9
DCTD																	ZMYM3
GRB2																	CDV3
MROH1																	GRB2
GATC																	UBA1
NOP2																	PSMD7
ENAH																	PRPF3
ANXA1																	CD151
KLC1																	NOP2
PPME1																	MIF
PLIN3																	MYOF
NENF																	MED30
EHD2																	MLH1
DFFA																	RAF1
PNRC1																	HGS
TKT																	DHX30
BAG3																	RBM12
PRPS1																	LIN7C
DVL2																	MALT1
EPAS1																	PHAX
DDAH1																	ERI3
TPM1																	ATG4B
HSPB8																	ARPC4
GSTK1																	WDR70
NSUN2																	NUP62
FSTL1																	FLNA
HYOU1																	IGBP1
NUP62																	UAP1
TES																	EHD1
VASP																	CRTC1
WBP2																	CHD1L
CHD1L																	TANC2
ATG4B																	U2AF2
DPH5																	VASP
WDR70																	RBBP4
TLE4																	DFFA
CRTC2																	PSMD2
COPE																	GIPC1
LAMP2																	GNAI2
CD44																	BOLA2
ETFA																	RAB28
RFC1																	CNOT3
OXSR1																	PUF60
MUC19																	WBP2
SNX3																	BRAF
AGFG1																	VPS36
																	FRG1
																	KDM5A
																	FRYL
																	ETFB
																	AP2S1
																	SNX3
																	MOV10
																	CPSF1
																	NUBP2
																	PGK1
																	SNX1

## Sheet: HLA A2 Common shortlist
												140 elements included exclusively in "175 Shortlist A2":						51 elements included exclusively in "273 Shortlist A2":						50 common elements in "175 Shortlist A2" and "273 Shortlist A2":
												FLNA						DCTN2						LAMB2
												HDAC1						MIER1						PDIA3
												CPSF1						APOL2						BRAF
												UBA1						SHC1						CDC37
												PSMD2						SRA1						TOP2A
												GNAI2						SRP14						IREB2
												ATAD2						LARP1						TXNIP
												TANC2						NCOR2						FLNC
												VAT1						NASP						ABI1
												PSMD7						GPX1						UFSP2
												RCN1						SF3A3						KDM5A
												AP2S1						RIN1						RIOK2
												PTK7						UFD1						BRK1
												HEBP1						GMDS						TPM4
												CNOT3						CENPF						VPS29
												CUL2						RBM28						SF3B5
												CKAP4						MYCBP						BDH2
												GOPC						RNF31						MESD
												MOV10						STAU1						LRCH3
												CAND2						MYDGF						PGM1
												ZBED1						STAT1						SRRM2
												CAP2						NOL10						GRHPR
												EHD1						TPR						IGBP1
												PYGL						CELF1						PLOD1
												KCMF1						NCK1						U2AF2
												EPN1						TPX2						CSRP1
												LPP						OAS3						UAP1
												PACS1						ETFB						PALLD
												RAF1						STRN3						PPIB
												ARPC2						EEA1						CRTAP
												ZMYM3						PPIC						WIPF2
												FAS						SPAG5						GUF1
												FRYL						MED21						HEXB
												RINT1						GSTP1						MYL6
												FLNB						SNX7						HSBP1
												HINT1						GPKOW						MAP1A
												OPTN						G3BP2						PRPF3
												TLN2						WBP11						NDRG1
												NISCH						LARP7						IDH3G
												ASAP3						SF3A2						ACTN1
												RAE1						PAWR						UCHL1
												SNX1						GALK1						HGS
												EHD4						SGTA						GLRX3
												COX5A						SON						NOP2
												PLEC						NUDC						KLC1
												CSRP2						CCS						NENF
												RIC8A						IRF9						TPM1
												TOP2B						HDGF						NUP62
												GNS						RBM19						CRTC2
												NFKB1						SGTB						MUC19
												DCP1A						ZPR1
												CDK19
												PUF60
												UBE2Z
												PAIP1
												UCHL5
												DHX32
												ASAP1
												CNN2
												ARPC3
												NPC2
												GFPT2
												CASP8
												CALR
												SP100
												DHX30
												FKBP4
												RBBP7
												TRIP6
												ERI3
												FMNL3
												BICD2
												SF3B4
												LSM7
												GBP1
												MED30
												UBE2H
												RBM5
												RBBP4
												RIOK1
												MYOF
												SF3B2
												PGK1
												LRP1
												NIT1
												ACOT9
												BAG2
												CHID1
												OSTF1
												CNN3
												CIRBP
												ARSB
												RBM12
												MEF2D
												VPS36
												PDCD5
												PLOD3
												CRTC1
												MIF
												CLIC4
												GYS1
												SNX18
												DCTD
												GRB2
												MROH1
												GATC
												ENAH
												ANXA1
												PPME1
												PLIN3
												EHD2
												DFFA
												PNRC1
												TKT
												BAG3
												PRPS1
												DVL2
												EPAS1
												DDAH1
												HSPB8
												GSTK1
												NSUN2
												FSTL1
												HYOU1
												TES
												VASP
												WBP2
												CHD1L
												ATG4B
												DPH5
												WDR70
												TLE4
												COPE
												LAMP2
												CD44
												ETFA
												RFC1
												OXSR1
												SNX3
												AGFG1

## Sheet: Pan Common Shortlist
													114 elements included exclusively in "175 Short Pan":						106 elements included exclusively in "273 Short Pan":						87 common elements in "175 Short Pan" and "273 Short Pan":
													HSPB8						SNX5						MYL9
													P4HA1						MYLK						TXNIP
													RCN1						SAR1A						CSRP1
													WIPF2						MXRA7						FKBP7
													BAG3						QKI						FSTL1
													ANXA1						GMDS						LAMC1
													PTGR1						AKAP2						P4HA2
													CNN2						CENPF						TPM2
													PEA15						RIPK1						CALD1
													TTC33						ECT2						CNN3
													EHD2						TPR						SF3B5
													RIC8A						CELF1						UCHL1
													RFC1						SF3A1						CDK6
													CUL4B						NUDC						RBBP7
													SNX18						SRPK2						ANXA5
													CRTAP						LARP1						TONSL
													LRCH3						SON						RIOK2
													GUF1						STAT1						NXN
													FMNL3						EXOC7						STIP1
													ZYX						SHC1						LAMB2
													EPAS1						UFD1						CALR
													TDRD3						WASF2						PPIG
													PPM1E						FXR2						KLC1
													PLEC						NOP53						ACTN1
													UGDH						BCL10						NMI
													FAS						STAU1						MYL6
													ZBED1						PEX19						ISG15
													PRDX4						NASP						RIOK1
													DHX32						ACBD6						SF3B4
													PYGL						MLF2						NENF
													SRSF5						TPX2						PDP1
													FLNB						G3BP2						PARK7
													AGO3						TACC3						RBM8A
													LAMP2						BTF3						CAP2
													PNRC1						TNIK						CRKL
													CUL2						MANF						NDRG1
													HAUS3						EEA1						GSTM3
													CKAP4						WDR61						PPIB
													PAIP1						YLPM1						BRK1
													PACS1						DCTN2						PDIA3
													IFT27						SRRM2						GOPC
													ARPC2						OS9						FKBP4
													TLN2						REPS1						COX5A
													CLIC1						GSDMD						FKBP9
													NGLY1						APBB2						GMPPA
													PTK7						ACTN4						IREB2
													PLOD3						UBE2C						OSTF1
													SCRIB						IWS1						SEC13
													SLBP						CPSF6						HEXB
													NISCH						MED21						CRTC2
													NFKB1						NFS1						GFPT2
													EHD4						SRP72						LSM7
													ASAP1						FMR1						TOP2A
													GRHPR						NCOR2						LRP1
													TMOD3						TBCA						AHDC1
													BICD2						APOL2						GLRX3
													PRPS1						FNBP4						FLNC
													MROH1						SF3B2						NFU1
													UCHL5						NOL10						PALLD
													JMJD6						NCK1						VPS29
													HSF1						EPS15						IDH3G
													CAND2						TRADD						SRSF1
													ATAD2						TKT						ENAH
													POMP						STAT2						WBP11
													TXNL1						WDR76						STRN3
													PPID						STK26						HYOU1
													NUP43						PARP9						TPM4
													NSUN2						BSDC1						RBM5
													AHSA1						CHERP						ECI2
													RINT1						SCRN1						CDC37
													CIRBP						IFI44						ABI1
													EFL1						PLOD1						MAP1A
													GRB2						P3H1						SRSF9
													UBA1						NOSIP						ZMYM3
													PSMD7						LASP1						CDV3
													PRPF3						SCLY						NOP2
													CD151						SGTB						HGS
													MIF						CYHR1						IGBP1
													MYOF						GPC4						UAP1
													MED30						MED17						CRTC1
													MLH1						RBM28						U2AF2
													RAF1						SNX7						GIPC1
													DHX30						SF3A2						WBP2
													RBM12						PNPT1						BRAF
													LIN7C						VPS4A						KDM5A
													MALT1						GPKOW						ETFB
													PHAX						GPSM1						SNX3
													ERI3						SET
													ATG4B						AIP
													ARPC4						PPIL4
													WDR70						PAWR
													NUP62						BDH2
													FLNA						SPAG5
													EHD1						CD109
													CHD1L						ENSA
													TANC2						NAA10
													VASP						PRDX5
													RBBP4						TTK
													DFFA						NRBF2
													PSMD2						HDGF
													GNAI2						CLPB
													BOLA2						PPME1
													RAB28						CHMP5
													CNOT3						SSU72
													PUF60						MUC19
													VPS36						CFDP1
													FRG1
													FRYL
													AP2S1
													MOV10
													CPSF1
													NUBP2
													PGK1
													SNX1

## Sheet: Final shortlist pan A2 Common
	34 common elements in "HLA A2 common" and "Pan Common":							16 elements included exclusively in "HLA A2 common":						53 elements included exclusively in "Pan Common":
	LAMB2							UFSP2						MYL9
	PDIA3							BDH2						FKBP7
	BRAF							MESD						FSTL1
	CDC37							LRCH3						LAMC1
	TOP2A							PGM1						P4HA2
	IREB2							SRRM2						TPM2
	TXNIP							GRHPR						CALD1
	FLNC							PLOD1						CNN3
	ABI1							CRTAP						CDK6
	KDM5A							WIPF2						RBBP7
	RIOK2							GUF1						ANXA5
	BRK1							HSBP1						TONSL
	TPM4							PRPF3						NXN
	VPS29							TPM1						STIP1
	SF3B5							NUP62						CALR
	IGBP1							MUC19						PPIG
	U2AF2													NMI
	CSRP1													ISG15
	UAP1													RIOK1
	PALLD													SF3B4
	PPIB													PDP1
	HEXB													PARK7
	MYL6													RBM8A
	MAP1A													CAP2
	NDRG1													CRKL
	IDH3G													GSTM3
	ACTN1													GOPC
	UCHL1													FKBP4
	HGS													COX5A
	GLRX3													FKBP9
	NOP2													GMPPA
	KLC1													OSTF1
	NENF													SEC13
	CRTC2													GFPT2
														LSM7
														LRP1
														AHDC1
														NFU1
														SRSF1
														ENAH
														WBP11
														STRN3
														HYOU1
														RBM5
														ECI2
														SRSF9
														ZMYM3
														CDV3
														CRTC1
														GIPC1
														WBP2
														ETFB
														SNX3
